# Supplementary material for: Harnessing interpretable machine learning for holistic inverse design of origami
Source: Sci Rep. 2022 Nov 11;12:19277. doi: 10.1038/s41598-022-23875-6 (PMC9652322; doi:10.1038/s41598-022-23875-6)
Supplement: Supplementary file 2 — Supplementary Information 2. [file 41598_2022_23875_MOESM2_ESM.zip]

Archive with 28 entries (28 files):
- data0_FeatureName.txt
- data0_SingleMiura.txt
- data1_FeatureName.txt
- data1_MiuraSheet.txt
- data1_TMPSheet.txt
- data2_FeatureName.txt
- data2_MiuraBased.txt
- data2_SplittedMiura.txt
- data2_TwoPanel.txt
- data3_FeatureName.txt
- data3_ShapeFit.txt
- data4_FeatureName.txt
- data4_MiuraSheetMat.txt
- data4_TMPSheetMat.txt
- DecisionTree.py
- MetamaterialSheet_ComputeRule.py
- MetamaterialSheet_DatabaseSize.py
- MetamaterialSheet_GridSearch.py
- MetamaterialSheet_WithMatProperty_ComputeRule.py
- README.md
- ShapeFit_ComputeRule.py
- ShapeFit_DatabaseSize.py
- ShapeFit_GridSearch.py
- ShapeFit_StabilityCheck.py
- SingleMiura_ComputeRule.py
- VerticalGripper_ComputeRule.py
- VerticalGripper_FindRange.py
- VerticalGripper_GridSearch.py
