# Supplementary material for: Harnessing interpretable machine learning for holistic inverse design of origami
Source: Sci Rep. 2022 Nov 11;12:19277. doi: 10.1038/s41598-022-23875-6 (PMC9652322; doi:10.1038/s41598-022-23875-6)
Supplement: Supplementary file 2 — Supplementary Information 2. [file 41598_2022_23875_MOESM2_ESM.zip › data0_SingleMiura.txt]

0.00080175298330629	0.0020737128176818	0.00349188941930959	0.910156190311047	6004.7076055383	11762.503650325	71445.745280079
0.000854361550876461	0.00262449530308824	0.00124411735469197	1.27064600714659	12565.1029391473	27375.265283268	317539.021941428
0.000756750106054255	0.00346722627630654	0.00338003617625472	1.173558085821	7998.01444797379	22503.4089496075	281662.016655286
0.000651518619091235	0.00210224618412757	0.0025830044864456	1.38896878988741	2511.76048425331	4853.60936357219	64328.5753117611
0.00077851086161869	0.00114925564790642	0.00313842731987087	1.39370260976017	2500.31200708003	3835.1991468769	22020.4900423313
0.000735230748656668	0.00533677856520297	0.00363392559214933	1.27509458068712	10634.6568469439	40663.2651034432	708683.771270729
0.00056244433007118	0.00539629628488398	0.00180083296169848	1.06656876416037	22843.4654722621	109344.997641095	1127271.69250753
0.000728331331370563	0.00451942182832277	0.00192034691994116	1.00860354101973	20897.4446537299	79474.3343090915	692570.081247804
0.000956868391417714	0.00267375511111301	0.00286651332148128	1.10609649439581	9927.83851503272	21136.3095383496	185225.686304958
0.000902023223573647	0.00396194598393157	0.00371326898475799	1.25390647877579	8773.5536864041	24336.6565651549	358302.452714949
0.000942019234044806	0.00354103436843519	0.0030365962099813	1.11628498794619	12610.7734702111	32700.5266397077	332901.16784013
0.000781353708739214	0.00480180785492531	0.00300185997068208	0.950027995663875	19580.7154028174	69625.3257696179	536740.629862516
0.000898229909844091	0.00373540610797658	0.00270826132902091	1.12356121913445	13710.2878279882	38521.0334774331	410410.893783365
0.000688912153718722	0.00313624831585185	0.00237329459808569	0.877120218108984	11599.1128189921	32679.5311330592	207652.440121675
0.000721627634687158	0.00174692438153632	0.00113539902117233	1.10907802873675	9055.53803807628	17937.0169548954	142827.914831504
0.000623042338080713	0.0050845521812804	0.00120548308032417	0.946844410729703	26511.600631647	127656.324915571	966049.64126931
0.000934980407502777	0.0017507482657058	0.00398935035614545	1.19543446509485	4323.43108733006	7545.92899723517	58271.086606951
0.000826563347554501	0.00221250148173701	0.00170126377141095	0.962822761125357	12057.594162739	24871.2703206153	160033.192462825
0.000882747224324799	0.00274387304539095	0.00217386770907628	1.31610721753212	7804.79776256871	16274.8025585487	207216.756903807
0.00080331002648847	0.00347598617938205	0.00145363429438914	1.0813052073559	18065.3631072349	54762.3731369772	522621.096986948
0.000707156924979291	0.00592410792606409	0.00376200628024913	0.900228423021742	22293.5297249825	92830.3405746374	654125.648725561
0.000930281971535485	0.00370270610115945	0.00310987899843679	0.998106775592632	15168.1970572725	40290.4677571451	322062.12854063
0.000767450827818337	0.00304745908366711	0.00155134732543739	1.36872255528442	7459.79480556577	17244.7672299502	266436.332745207
0.000618934088002824	0.00124505263224798	0.00186004373034511	1.28006944230253	2616.71684211463	4556.76797840638	38891.0409381308
0.000797114652384741	0.00268097986321124	0.00147883287700712	1.23429540002386	10338.0972759424	24609.4232646417	295639.933088655
0.000747678716744064	0.00141572489696018	0.00186964715502655	1.31655286621379	4223.46260981491	6997.86954190619	55616.0809100251
0.000673098453297908	0.00120361207373148	0.00254772869406128	1.25400690294217	2365.81551813721	4032.35135590288	30853.8362738812
0.000772608563060204	0.00441028805412137	0.00325377223394482	1.31226319953515	7666.77997213813	24764.3847388122	449903.51549739
0.00082093362630918	0.0057286349852989	0.0024678387607238	1.35931766623642	10516.9218157252	39956.6183704785	802492.343691131
0.000707492494097981	0.00363729039467323	0.00326575851293376	0.893136831479097	11913.2050388844	35102.7527313874	237833.12771854
0.00068410432485378	0.00588995540931069	0.00147791042426277	0.961326188587348	30720.9923131248	153430.1161227	1205481.55690429
0.000532704157762398	0.00544102820868841	0.00169257171895469	1.28168963154046	12793.2063781274	63987.9599605783	1137787.99116203
0.000530904821140157	0.0018415692765017	0.0013713589955253	1.19973691597413	4172.63540137614	9894.82387744335	117023.536254085
0.000924969693057777	0.00516519165083229	0.00275528732731165	0.987327291214951	24955.3777186599	88903.0124729723	726667.5778119
0.000641288914073503	0.00208199605621196	0.00229657700242376	1.07063085065311	5109.3721755046	11517.5325002682	102380.27155187
0.000661944932396421	0.00572505932618907	0.00382779253915872	1.25940040553614	11776.5322660796	48316.0509258641	823823.377592941
0.000766096854263942	0.0043716599401684	0.00147252905171795	0.906576812398209	24434.1992054016	91082.6268872213	603043.880057175
0.000657893949269265	0.0055352085429956	0.00149882246850487	1.3498881531813	11021.566070113	49616.3734796763	993646.457370675
0.000851335915085676	0.00164008054139518	0.00225848925156697	1.35059060654373	5042.69580345995	8184.86565759106	63934.0880291653
0.000807407195595278	0.0027542288069531	0.00152609428361462	1.35531201596747	8167.1853590595	17259.618796077	234438.252278614
0.000549442439974381	0.00482702737279125	0.00199384449608197	0.995659609218862	19869.8752825583	85935.2319742893	751920.377893237
0.000521587828253881	0.00473701964042132	0.00330306308181513	1.03549401651348	15072.1896721197	56299.3391794658	547874.967159476
0.000687002511453991	0.00330249564223759	0.00354018444985924	1.00438352784299	8822.26692268577	24033.0639486278	206843.598033777
0.000717439841944939	0.00316923131123146	0.00178562693718353	1.22126566018385	9408.63203533383	27296.6980139251	369314.486440803
0.000600448385829552	0.00292988334583229	0.00295546850464103	1.3806700896825	2685.62007293202	6829.38793147181	130426.963208265
0.0006650990620874	0.00115255601059942	0.00131575978550341	1.10745816072721	4840.14047656668	8385.20996996891	55417.5520470926
0.000591935585951501	0.00153492834780222	0.00248902898555472	0.95106618475902	3323.68165560253	6546.12715358771	42964.2822892342
0.000721566960617339	0.00571588786908759	0.00315599585798184	1.01013013444255	23012.7435301941	94387.0390397061	850929.750245963
0.000751226286232824	0.00217893881806093	0.00352153018758782	1.01814661299753	4990.81862810697	10456.6494061362	80677.0535874515
0.000939826330612477	0.00429750882914908	0.00219374602062472	1.06384062120047	21577.4219039197	67802.6007501927	633414.164771947
0.000851464377895429	0.00365083368315148	0.0025019074822477	0.875174157669338	16889.2642201738	47690.3045694481	290754.660552881
0.00050513675856822	0.00428638067439062	0.00325059568954187	1.12928893527722	10850.001942716	38905.0130594574	475058.50781216
0.000668398808319161	0.00272292598413497	0.00336272955043229	0.953540513530003	6844.3464336671	16713.7653181401	125496.264614867
0.000754560906936803	0.00178854471622168	0.00181118489038897	1.00353561318296	7485.42288518615	14500.5876306023	97676.9963709796
0.000678999093438286	0.00443664973967357	0.00366926000538587	1.10301593489983	12439.3508809906	41830.9182937097	468754.557062532
0.0005961358354092	0.00540325941744142	0.00147152354074434	1.23504777251012	16858.290260609	83892.405824709	1300693.49791446
0.000561711027294428	0.00346284065151644	0.00176598383831876	0.920477243257376	13362.2036024752	46412.8325820135	335964.518122662
0.000952326787476975	0.00382773000742691	0.00214000247249732	1.24397487002432	14068.7603948462	38545.1686787405	515287.204779348
0.000713135392630906	0.0052275541004083	0.00136371345182136	0.948201755166242	28568.9977385045	129713.344656832	973446.355653186
0.000583884399363985	0.00110035938882978	0.00252073918593207	0.888213228909636	2458.40856076363	4363.39653386798	23394.249288496
0.000731013025495417	0.0028033392041133	0.00181289353336313	1.26713039468093	7381.27312827532	18705.3604613473	261633.855380061
0.000860068722639381	0.00475979109382962	0.0033996815786625	1.11775751885317	16089.1394846008	53923.2038282108	607142.738296508
0.000595207463835079	0.00228735027908844	0.00202237437126924	1.35803841323098	3041.25966345887	6865.97705307312	109016.16919454
0.000963045119906286	0.00178227756213173	0.00189359811138212	1.03161222030772	11401.5867398404	20080.8518519259	122675.759698201
0.000532575764037352	0.00212515051560858	0.00105127182345467	1.31490712381098	4613.07860043516	11502.1414934932	176912.674381344
0.000550973333165479	0.00369344584758167	0.00139084890762914	1.16698026886609	12333.7372693395	48038.2567237443	621318.254802324
0.000777875779704022	0.00245492125255247	0.00394137105519339	1.32823765235412	3170.23489054149	6512.7561703132	87641.5653170869
0.000583132923035411	0.0023479322907254	0.00275664713930449	1.01766084332831	5144.92040146979	12520.4418655583	107171.05774715
0.000695724878302104	0.00188147716356242	0.00398483679012607	0.87940912565942	3942.367615668	7743.34768231252	45897.0738417923
0.00061610503559209	0.00149378170488768	0.00150871196186098	1.07537113297159	4666.25887518576	9177.4729736353	71129.9626651393
0.000760627450691455	0.00495000526357234	0.00169959044969651	1.25130183519048	15912.0361228426	64565.6096958769	1003375.88260429
0.000678242385922882	0.00188054187525131	0.00299540298728129	1.10147486052543	3655.75755113416	7588.34908084598	66842.0188062545
0.00063753388854503	0.00452060606817344	0.00357711933768609	1.19235406881729	10298.3497826108	36450.467186838	515710.288153626
0.000728053157595751	0.00221869288150607	0.00292659158846143	1.06322186795252	5418.75421929263	11791.7219454827	100832.399602777
0.000730154128517806	0.0030143591957774	0.00218436926576908	1.29729588860517	6328.27075188173	16393.7428559885	253153.438552185
0.000634778045364528	0.00568471626877977	0.00334090804016877	1.00849674359833	21496.8201957499	88724.2114176581	804955.602957129
0.000703733878687744	0.00321305536755735	0.00334274274084546	1.02541332848685	8707.98377262543	23416.3261179631	208819.620365257
0.000625378030092181	0.0048702720615262	0.00354380066097409	0.972008696350324	16673.4791819533	60848.7576140172	507693.858965597
0.000505700372118358	0.00527897190529786	0.00384183582562728	0.891241938373657	17105.1110251968	69096.1960235415	486631.050441286
0.000813890637775781	0.00421113098567935	0.00388037296604616	1.2975568030961	7127.72245340633	21326.9231307757	367304.670504094
0.000529151620115934	0.00533619691835797	0.00248305252547369	1.24073143032537	12850.2678787098	58225.5386503935	945810.563749567
0.000667135460476602	0.00228131379493532	0.0013596204020176	1.33175543639811	5664.73838805364	12387.1981826791	172223.932101663
0.000901571629405107	0.00564341436796702	0.00342772489800356	0.980998879729078	24656.5510219706	91778.5787625139	755979.454061316
0.000946042338803738	0.00381596087041082	0.00253221805996497	1.26016007877025	11757.5483609069	31588.4106757264	442394.647317722
0.000712413562512277	0.0012843802610476	0.00368773321270098	1.10260356237279	2267.93890647246	4029.01873417002	27588.2319275123
0.00088651513662443	0.00219634996251358	0.00263433774754813	1.37142338859426	5312.54391064166	9188.05246767486	91580.2442621296
0.000986858096825111	0.0040754128326655	0.00152386823028096	0.959655596643954	30575.4680609751	89633.0774053005	617152.754746374
0.000916980957561968	0.00512297318598017	0.00267755181075142	0.950868781240737	25285.1820015231	90214.9907479861	676550.803748077
0.00060814774977284	0.00518380220836556	0.00183132980825241	1.20330163852483	16532.28144113	76171.1738437773	1096688.1994027
0.00096558615731514	0.0058184667997871	0.00111490192140295	1.23653734167689	31504.8022470717	124778.882853226	1709983.56434543
0.000570782053726016	0.00200153383531073	0.00149858104063728	1.09911440113594	5712.75316804003	13719.657577181	132326.950965602
0.000736335279099903	0.00278565680905553	0.00388523216267574	1.09900658831768	5708.29528748592	13828.6929607968	138685.742764132
0.000708875085781745	0.00272179671462692	0.00203354413238179	0.886449229556741	11120.8940082328	28149.7067618387	175596.717170632
0.000688911847429531	0.00316596127951015	0.00243707342235425	1.07087097158714	9827.6720765827	27887.4038235836	273674.085661349
0.000992795399102139	0.00199193404266186	0.0039594325486826	1.13960233017821	5780.93257866215	10438.2270209885	79780.0532298783
0.000551017316304447	0.00247850600028474	0.00371847368899371	1.19672451645095	3043.1678270552	7840.0235673023	103295.092681119
0.000536257848048701	0.00565878562215977	0.00216848927597993	1.12326848645726	20756.9071723467	99366.9267312346	1185301.80876658
0.00092651855960479	0.00264850403247063	0.00207231773011132	1.00355328636608	14089.860142511	30499.9107885814	217590.513672007
0.000671540610231563	0.00345492810663866	0.00158157489004706	1.073143500593	14336.9546173775	47246.94912271	468239.483179168
0.000813918978148386	0.00294051572168496	0.00312683819203735	1.27776052114892	5707.17266292064	13468.6863586207	188830.645578913
0.00078474097049615	0.00216938825568879	0.00383474647296445	1.35453884831043	2855.7125991038	5320.80596583566	62405.54161794
0.000590610140428437	0.00283096201280766	0.00236956112997002	1.03425945883707	7829.20907822529	21719.1543938455	198936.90907138
0.000941078032973619	0.00148049421363126	0.00175978620421984	0.975520160279009	10815.8839235913	18151.4371033834	95494.3221497072
0.000622819796339828	0.00354050568368422	0.00147691747340471	1.17595676817895	11963.098033644	42387.1306793101	546833.739237967
0.000541383424823664	0.00251755158089307	0.00173629901652351	1.29883365658508	4089.1908157619	11240.575433148	185808.885139023
0.000517242180022537	0.00166426818731439	0.00294967688697279	1.24265631122232	1659.49819416939	3637.96722944333	44288.3319488487
0.000671116213881366	0.00576407202146925	0.0038979865737245	1.33596876508171	8126.45097185982	32783.8129009158	679825.021647902
0.000985261532058802	0.00499841380683641	0.00361130269526967	1.26453817371208	12834.8928332979	40757.0976400993	635402.861123714
0.000649127370862449	0.00401450975824721	0.00188430892820228	1.18878550298712	12390.658923258	45640.0932227772	618593.666084475
0.000708479324786708	0.0016045110351436	0.00209987691665474	1.3721972295004	3316.74469943627	5585.69356372841	50566.8905322755
0.000814970899134612	0.00141552174293962	0.00325092587326046	1.03890891122142	3920.44362697529	6844.47667142933	42657.2366778791
0.000581654214963174	0.0039884066688949	0.00190491585706987	1.31352872050368	7245.99003029417	26882.0447504012	505990.860326582
0.000806223551336585	0.00259063334972755	0.0035783042776255	0.972850400298741	7259.72008564153	15984.1112968881	116774.49427245
0.000656947660104491	0.00426081993396808	0.00272318595623511	1.20163642318927	10744.9390001767	38371.0559144755	546794.874184335
0.000848169030073596	0.00142709046159268	0.00197457456916186	1.19570021278015	6019.53585234846	10129.0888144434	70968.7802817549
0.000871917746547817	0.0042345539284867	0.00199917925099377	0.948256542265018	22889.7932966497	74279.3420426841	537639.63594183
0.000579505794383532	0.00180514241192822	0.0033818782514211	0.978850532433501	2946.30127171801	6214.92251132877	45847.5044586378
0.000916794844715118	0.00492665576309667	0.00290863448702569	0.903651149326862	23230.6367516773	79386.4652350396	532716.103327152
0.000985697104820771	0.00343867411291648	0.00173337217099737	0.934353144270317	24662.7283095655	61936.6495418538	391127.914020463
0.000637400442204254	0.00148340560131691	0.00202152663498516	0.890806096251411	4751.61291605645	8926.63834206068	50393.8952624472
0.000675284399935575	0.00155384418713763	0.00382658949421327	1.11826772544735	2282.50025002865	4388.49421454008	35659.3030489009
0.000751408416675452	0.00268849568913294	0.00275058303472191	1.26455541665551	5251.83084767168	12396.5288619264	169128.266315029
0.000834107738024861	0.00136574885600436	0.00315673495687162	0.946454318055212	4572.13391939076	7824.46791121219	42517.0804090777
0.000775329420175359	0.00551744041936872	0.00323656922381748	1.29049431600031	11462.7714463624	44835.271920598	802102.741940501
0.00088444270216257	0.00140679776857099	0.00215228306859319	1.25910742239881	5783.69696362678	9387.25190838588	64455.1236375179
0.000564600171231571	0.00554867965222249	0.00313553453068119	1.35974666000736	6787.38563169836	28971.2549257418	641864.205213096
0.000520684518548503	0.00458045780645197	0.00266384789271717	0.975821277932336	16301.9015125756	63413.0611570913	535477.747316742
0.000890344965665863	0.00387258745950556	0.00287120546801902	1.05015015581668	15290.6100332137	43758.0727566634	400369.996467725
0.000729878696439801	0.00535531213986962	0.00357707922060896	1.22725171057598	12877.0712410092	49816.9188757485	767943.506410403
0.000840422774145078	0.00213387681273682	0.00267090584946403	1.08174770340772	6893.12940924535	13841.7681943784	111319.686086756
0.000962201005199764	0.00457624504389706	0.00275269156493088	1.30125874460928	12094.2130823368	36021.8848548295	582996.885656558
0.000584963201259236	0.00210082987265355	0.00202030432775361	1.10114175418416	4916.63563214201	11750.9222891306	115550.991819565
0.000654902267864283	0.00592200610092644	0.00185819735605657	1.01221713101417	28034.6781362718	137018.090306889	1231133.50494684
0.000796084643496085	0.00219571793861869	0.00116946297356597	1.14910459026923	12227.9198212683	26176.3591948613	237599.469436431
0.000875615987465009	0.00195801260805565	0.00373214378370848	1.08443445813738	4981.71554504814	9422.59685442915	71616.7995394488
0.00086987389585643	0.00596424698718631	0.0018124271281866	1.2810274704755	19150.4845923787	81180.7209188983	1338364.94075053
0.000821855612598102	0.00241028135933829	0.00161988525887138	0.879997666439884	14723.1656748247	31735.6305183212	174255.810805143
0.000631172598635833	0.00204390611933533	0.00160577353817626	1.11168667795718	6214.60134216742	14334.9572887194	137055.574806436
0.000540073609281318	0.00422599250274866	0.00204478576571518	0.908587593523201	16106.551732579	64279.2811564436	460154.328715215
0.000992993135097241	0.00548291486508989	0.00198919341312545	1.04677966750816	32075.1695675598	121299.561350527	1107023.63535674
0.000784276954748938	0.00189154341451077	0.0031044730767868	1.27844014420492	3570.13082619877	6647.11072404932	67772.9571645078
0.000624234598029586	0.00169693935179625	0.00319456095478738	1.32322078607027	1856.25103164378	3568.33404087862	41192.4854971633
0.000811407218305726	0.0037683735953272	0.00163271386255324	1.10532896105167	17902.0903690002	57137.7291343071	589027.703376677
0.000946815283562024	0.00335133752008469	0.00217815735152962	0.971346183269431	18432.4159106277	46312.1133275914	330269.516467621
0.000862186624990567	0.00465439512024119	0.00273088492484643	0.933809572927971	21270.8041601839	72048.2442194747	521855.197288424
0.000592151224719826	0.0025971146631028	0.00331772267634267	1.17734255646549	4033.91323138235	10469.4474673016	131108.01790443
0.000904017007573766	0.00160799095550459	0.00114218484466578	0.946410179113024	16544.6136658051	28415.2233875383	143165.56679714
0.000853210185614716	0.00563077046568988	0.00310584066295102	1.33731572624891	10508.511302089	38661.948856211	749534.837624749
0.000774115421896995	0.00148386709287356	0.00381903429951479	1.24924165544334	2512.42823660325	4373.92168688085	35639.5998947718
0.000512245538267496	0.00396642721124017	0.00194312265564523	1.02899565575781	14360.816095444	54756.6287715737	517682.802932922
0.000860448362365202	0.00135164226875543	0.00193600986100955	1.18370301716741	6209.59947363658	10291.6029123894	67981.3672084401
0.000848183182046609	0.00581595099814204	0.00355328385916961	1.09649421810351	21701.3849125594	84382.4154936415	922583.874341941
0.000891522016277363	0.0018430449533383	0.00148338360783314	1.29232686883992	9401.05301035205	16143.7510538001	136431.094939675
0.00073285491403033	0.005596313282164	0.00253409709675272	0.985588027733962	24810.6341210645	105282.894640744	888276.210765687
0.000772531734402741	0.001592522846724	0.0022896829418265	1.03719930432286	5424.46924622504	9952.82836698511	66916.4868227124
0.00099859598918311	0.00299140321151014	0.00311864466412091	1.13901399819165	10625.4049150348	23601.0308609854	228113.038601992
0.000766583126477662	0.00291835462112277	0.00132011335430722	1.01090945924105	16418.8927070567	44289.6411993804	349167.303896261
0.000967460017955953	0.00226012531848486	0.00287033629608624	1.12257209295147	8425.83783496943	16269.2098749879	132547.923498773
0.000795583027048283	0.00305575918124386	0.00191580110745182	1.22096264718752	9810.82709848878	25734.591829452	327997.612427152
0.000616791983810592	0.00428417927811941	0.00192773801002703	1.3402445144175	7266.91796885491	27105.4849568	538302.656711052
0.000556952150235123	0.00114101761535625	0.00125859440333149	0.999864343143896	3877.85956023273	7106.45045223838	45021.6334728479
0.000636722962208994	0.0045926043864842	0.00317983589181892	1.12114650537481	13447.9684708968	48757.5518409229	574668.526528556
0.000640527568425007	0.00166371395923265	0.00339771484614518	1.1156501457258	2512.80543203784	5064.92508915246	44067.6376291894
0.000507285749904166	0.00587477677551217	0.00308163504581657	1.06774981586945	21166.3520194859	94142.3858211216	989596.428427817
0.000877213437624463	0.00145752285150485	0.00193622095312568	1.35683894642032	6027.51717559702	9410.68929076306	62632.2882058217
0.000562799828015928	0.00279998937180036	0.00174691436042501	1.28746817265949	5102.39093851882	14974.2515001584	247576.571132985
0.000503441110862724	0.0035658267346398	0.00271417200327063	1.15921718083042	7966.14796513453	26731.6204800401	347956.901842852
0.000879930484587427	0.00274803641986299	0.00326115107598386	1.26257974993456	6044.1286008794	13108.1823898158	162772.674789517
0.000680242062303183	0.00362963516791374	0.00175695290262337	0.898188964715688	16328.6862494701	54581.52901413	363331.257863471
0.000909788885975812	0.00262924145820807	0.00317976359905933	1.17412053142891	7361.58884193532	15779.277895803	160937.623124387
0.000916083426057808	0.00584567598481113	0.0010386959708606	0.989765344306814	44852.3777638302	190551.006382812	1481344.10833352
0.000982412961045205	0.00160760863018463	0.00144226210243681	0.874853991691674	17358.9801639205	28722.2323201665	123498.858427105
0.000715321238985715	0.0059245490209819	0.00140863177794357	1.28092199375918	17869.1394911715	86656.673474657	1464578.61366677
0.000941351104450949	0.00479481388349121	0.00140996546020822	1.04555517313207	32090.7098206902	115159.799686537	1016647.22004457
0.000686340477347493	0.00298977280750411	0.00210026830174448	1.07355000054091	9934.89974538592	27699.171954051	269206.051967451
0.000895802215281613	0.00154265722213996	0.00342812119425608	1.14660597562412	4379.30195041139	7538.76424338027	52358.7765289417
0.000842927914154499	0.0025764556451298	0.00172638619487315	1.11434463377587	11802.01416639	26955.2077243821	246753.920622454
0.000826914734256858	0.00214990224762634	0.001631301673163	1.08772687961704	10450.2971689991	21513.4105449511	172762.879490319
0.000935743589020605	0.00285073355741862	0.00178157726877863	1.00458426004947	17433.8354442145	39743.4887660524	286498.833624737
0.000938903183376767	0.00157466691835148	0.00278123040088449	1.0848901722495	6416.96550427135	11005.6867527913	70028.8236012225
0.000574277734905017	0.00491214463375014	0.00266111995074698	1.20767782564895	12637.4031028785	52086.9655673926	771752.844442296
0.000650902382666313	0.00471427665491042	0.00250324533297069	1.32520812664953	8010.97370488355	30611.5436288382	597871.473012817
0.000892393943177406	0.00195357592450666	0.00123892944069319	0.988410006756565	16295.9188919433	30546.6965857585	182232.266461009
0.00059226525257898	0.00565292695848994	0.00266397823513978	1.21721912366512	15306.4796509955	69308.2703103683	1052725.37757053
0.000746785292678562	0.00250853447530444	0.00224720550549181	1.11691031900176	7618.63484277625	17994.7260926879	176912.001415715
0.000826022875408284	0.00274141770778041	0.00112732853777219	0.953098399033115	20703.9467089283	50288.87061268	324528.299700767
0.000647180678899438	0.00381941534001309	0.00257216536488589	0.994994267569453	13343.9150248719	43560.760040412	373665.25149186
0.000920168804592134	0.00575369792690721	0.00384621682144206	0.998492507046858	24005.8962459972	87872.9929912085	755950.211308577
0.000654361561651414	0.00338566772951702	0.0031777401795038	0.891603502008481	10307.8189561529	29751.0538642965	202136.619656102
0.000959243150015948	0.00259765105921725	0.00349053221623158	1.34274301552344	5569.06723498737	10353.8223386912	118277.946369113
0.000719449740893535	0.00593689119993896	0.00137913365230692	1.06033801956631	31158.8389490499	155878.82828795	1537952.2424057
0.00072180390825851	0.00488678401380837	0.00318436987480904	1.00188902088914	18297.9918615887	66453.657440994	584465.738561137
0.000621237425345405	0.00501288933356576	0.00356303654799905	1.02855113106876	16768.3456059264	62274.031193675	592139.107658991
0.00053606974334164	0.00408597578572745	0.00293524059750756	1.02481906816788	12572.6491364151	43596.8165565792	410806.739636127
0.000581959491307733	0.00518767846478587	0.00152708490338576	1.30355727619104	11779.0847346834	55907.4206045286	1032939.23383454
0.000575308125452213	0.00329766930415001	0.00378995002590596	0.975871766005304	7837.95060916533	21977.7532306443	182730.854656709
0.000926460766110717	0.00178368590828215	0.00169479266389592	1.25383351438365	9261.17630409177	15838.1439240736	125361.848321463
0.000772872714061312	0.00470612190557828	0.00195695596372897	1.34367430755807	9954.77692226436	34679.7511364798	653653.387577372
0.00081977154160623	0.0028490989694896	0.00138076761055821	1.08565932811973	15570.4385563328	39580.6168651625	355337.301340764
0.000888081425689205	0.00249248664488382	0.00313080810866607	1.22353156805102	6238.91877003917	12940.020261584	140554.364874467
0.000661948359345593	0.00484716013448042	0.00163769484483886	1.18110022340438	17601.4944910386	76616.3698471946	1024509.96958323
0.000810930899858349	0.00226606046748334	0.00192522126687389	0.936466066095424	11053.7939876268	23141.0001388029	145196.40136666
0.000965700997384808	0.00343757764500209	0.00380903318780793	0.925882328936601	13285.764752487	31817.1073647339	213810.443090264
0.00065874549311887	0.001320040243382	0.00397189801447345	1.06725565742262	1915.81283645516	3530.41600131716	24574.4876978279
0.000660315849075452	0.00272432723601868	0.00302425504776562	0.904653203817532	7656.17509833365	19015.9223798173	128951.95442046
0.000519931584853731	0.00509111413304745	0.0013470761468341	1.26496567610547	13552.1893275446	68357.2642408716	1154297.39021771
0.000508342599095423	0.00567823735593823	0.00366430747361049	1.03927013214961	19420.552238129	79979.4279963868	788090.782599058
0.00095656547618233	0.00433194883903795	0.00217468058478125	1.01792304014382	23528.9791667539	73323.1819873217	613322.00747133
0.000893392854028792	0.00364606453669576	0.00163724958526937	1.29373830939759	13174.5052962126	35195.5004976609	508653.900865942
0.000532265213285691	0.00145997719889456	0.00331310487883692	1.00106695328459	1917.67521902597	3884.86368762442	28327.4394981542
0.000739800102064039	0.00113882622322869	0.00251200593127039	1.13604944174521	3176.8754953732	5352.36127577379	34191.677421166
0.000622335552323392	0.00528461243834504	0.00203415682955008	1.31683478294109	10419.2965512288	46217.6869529047	888899.434396943
0.000581753079960417	0.00391833388131428	0.00300831962029186	1.21110527985511	8085.17078622467	27633.9787227908	408493.862455948
0.000759228528659081	0.00400544722188513	0.00170157837571714	1.2324067917864	13251.3180981533	45334.3713445706	652432.57682392
0.000937996243302682	0.00264143802935632	0.00390377984997079	1.03595085870989	7926.34933356391	16619.7494370825	129982.875992114
0.000549103829655794	0.00142605880111095	0.00218914057473574	1.20965731541574	2129.72374540154	4263.64574541047	42767.8306134662
0.000603499998968988	0.00578685033288517	0.00154848623819157	1.20506799254794	20005.420422421	103231.344152034	1485821.89296822
0.000703890211895166	0.00405279468975244	0.00300425930688159	1.05583578678426	13166.7001799036	42582.0795272386	419025.558983417
0.000953102361483051	0.00311247001152699	0.00349126764866022	0.975290782504013	11765.9644554157	26877.0622317243	195214.863884726
0.000953800617648295	0.00409004263867905	0.0033665086459701	1.34822594467403	7901.20728955342	19976.4223430894	334365.427639813
0.000513890305982722	0.00420821934405402	0.00200136806554362	1.33601930344768	6255.38031338454	24870.8356736197	509463.621260584
0.000958738702663694	0.00191192860530373	0.00295289240151638	1.00150075358602	8063.75932391052	14560.4300110762	90845.2424117938
0.000739360297857924	0.00209703803983583	0.00312626970770361	1.03807380686076	5026.27471744904	10491.441887044	83063.2340918206
0.000525228539890563	0.00357155412806192	0.00342082060760858	1.00884976133848	9121.35729835156	27958.1399357477	253369.27300738
0.0007617002423735	0.00204259561402611	0.00102179640063932	1.01664904098997	14131.9379865347	29739.9068589481	206327.548429886
0.000890761720574065	0.00245874875541235	0.00328351452891336	0.994025276484292	8257.02888454777	17071.5915226206	122031.422533372
0.000938749442241793	0.00507074402705898	0.0038549292201545	1.35660844685427	8333.5044548979	25056.6030690072	477883.463132939
0.000511204000508953	0.00206644080681007	0.00346685718831176	1.06651812564845	2829.30308820938	6710.04476623712	63713.2060363207
0.000733130120684553	0.00227590305754378	0.00225833465309844	0.938604515447334	8254.42198238779	18051.9002703556	120367.582935247
0.000820802637951622	0.00148034540356568	0.00176567830871719	1.04867190986605	7361.63850200787	12899.0257673429	80921.2123958249
0.00091469050144093	0.00310406802086244	0.00387164613311699	1.00989362888919	9792.50743623183	22708.5654856483	180656.976802218
0.000576566256628911	0.0044039795800785	0.00167115927418938	1.01539881888232	18836.7096463688	78474.8819833747	710938.849584872
0.000985259131528852	0.00280327407756926	0.00297892532785147	1.00268503515828	12139.6640879643	25904.5274971523	187413.269619252
0.000681156060733676	0.00520279007353414	0.00369339957162926	1.01568214273369	18202.0836136477	67630.6529623497	621319.037076056
0.000894207373069857	0.00355973769069401	0.00104792731430756	1.20081713560869	22111.6096866308	62906.4590361041	724649.81133332
0.000818176095875646	0.00375862144376418	0.003479950295023	1.09384657387499	11126.4537612784	31653.7914524002	327918.851744292
0.00053805026324619	0.0053349207233555	0.00154092510636906	1.28913218237469	12502.5766100301	62524.1183745527	1126522.78146268
0.000538507010515229	0.00205059298157929	0.0020371580048575	1.15784356271885	3875.3049521321	9513.71889699843	108133.57405691
0.000973453763030025	0.00209148041985698	0.00101325137360636	1.24443291168566	18657.3147803043	33326.0142595837	270872.196890217
0.000880040019199109	0.00538508599802666	0.00161949313271828	1.1839112015237	24646.5690419446	100894.437868207	1294828.97854453
0.000807760435107022	0.00137037676810324	0.0017460235346867	0.992188827092775	7216.44512557447	12411.278511717	70401.5123731069
0.00053237806250311	0.00322125728681227	0.00397530107071877	1.0611468998171	6325.09790373322	17903.3457896752	181365.014185292
0.000917226292694328	0.00311472327043397	0.00361715343913567	1.05798648123514	9802.43778937468	23061.1143870019	202139.203051907
0.000928747696190642	0.00502796717248048	0.0017261198695089	1.11809086751855	26792.4857117161	100089.94375237	1077232.97231516
0.000623464398255156	0.00277945110673168	0.00140891812392315	1.24297130704732	7588.11165291559	21879.2523110343	311630.068018287
0.000614868267939702	0.00155353821346002	0.00127547603120861	0.943009664121343	6650.20632691347	13146.7626950491	81595.6138739449
0.000929264926398793	0.0046193076078424	0.00326529897235963	1.3426699143588	8896.63015959233	25698.6199991097	460537.351273608
0.000611397386976364	0.00264830418957702	0.00273486105449231	0.928358899323884	7235.21583701135	18383.7243679733	132197.507503265
0.000969516353764218	0.00332633412182027	0.00189977446158397	1.21989701080773	14732.7854059623	36122.4637346221	423170.963594721
0.000680768156660119	0.00270047989635279	0.00224240166097643	1.19264864825073	6484.85725366178	16855.2659097535	209131.502807367
0.00070267014868697	0.00389271252103176	0.00327173140426761	1.38446988190332	4195.81086498621	11860.2449583999	241380.560940821
0.000580454520624465	0.00432838589566319	0.00139589282949179	1.35917126845567	7507.80297331024	29708.6136207241	607660.317112029
0.000934608919833998	0.00505769142968717	0.00369972239605	0.923535813887622	21429.8511682351	71089.5958536038	507156.601194697
0.000574329068390992	0.00348355482131533	0.00170350382399083	1.01234890021299	13395.3879196976	46348.1163937456	412043.493685991
0.000672054796041843	0.00444145079911888	0.00336743066398416	1.33781388845875	5956.83574897009	20223.5770987492	405793.541378062
0.000583386493310068	0.0046959839483596	0.00337491117526235	1.3023805625206	7147.42416477861	26978.5669638716	515006.227559822
0.000954978721721164	0.00496416153034127	0.00309919766811507	1.10298075150154	20030.1749726819	67284.8402700769	716274.962303162
0.000708127653212268	0.00553073007966695	0.00359072505374189	1.01317195844498	20583.4678268912	79979.5875687291	729177.593772291
0.000834064957331175	0.00316516249746965	0.0028179157935385	0.919071320707412	12592.4281470395	31593.5822548422	211759.504860392
0.000721135586500244	0.00384065917177299	0.00331444314900078	1.3483814908498	5017.92949110592	14540.5220287328	278527.305875205
0.000845793459602966	0.00249744079147627	0.00135489246852938	1.07587119495157	14889.9468037743	33554.3143847481	274882.86868264
0.000775875901342307	0.00552299443940559	0.00302817144155416	0.914090912188441	23231.0721329942	93273.9997025149	666127.180041171
0.00057568362280853	0.00270863485227387	0.00359664082524131	1.33964273658073	2345.68204474957	6007.62438882237	108122.759122027
0.00082271599298413	0.00197856520572244	0.00325342290568851	0.992075860081499	5727.21590829772	11065.3969175799	75043.4232814385
0.000621949068076984	0.00323076017422651	0.00367334386273538	1.09405569084024	6835.15103435153	19158.4040338987	205114.350071704
0.000557478254034974	0.00456723795140943	0.00206269765457682	1.11895191494327	15716.7671678228	64971.7688145062	762054.551949517
0.000730980382561382	0.00131999251251617	0.00349427273813813	0.909030342385337	3213.67338224288	5634.47202011533	30613.1230719155
0.00080061798404524	0.00589248404433348	0.00129970373321496	1.31880689627418	17688.8500269977	76359.7785296856	1351071.80301035
0.000912175206633959	0.00406561029202813	0.00346837430024865	0.903474943160855	16619.4675890497	47179.1860168155	314209.01536345
0.000613615072730277	0.00124211034675861	0.00300384484912836	0.983725574231065	2266.44357757855	4153.87907123402	26002.1399374973
0.000938450111119203	0.00332536417729875	0.00119746252290068	1.09597439381843	24440.7859179242	64423.3040121337	573002.750019892
0.000524679379095217	0.00496123999545119	0.00321940317292326	1.23940963218072	10247.7786103148	41415.9127025422	676019.321930571
0.000988932264565566	0.00203179945596662	0.00383099095525272	1.38169353345992	4682.25440878631	7553.26327634668	60308.4370649653
0.00098466635953338	0.00272084649922082	0.00211554522797879	1.33577664148057	9781.53712162851	18539.4156942245	208179.285079447
0.00066269860840782	0.00358890946663171	0.00310297703784329	1.14921303128733	8610.63230380418	26329.9472270294	322564.255944221
0.000578914947283834	0.00405227131316643	0.00193813381132796	1.32464955380185	6928.02846011232	25817.9996268422	500393.006460779
0.000908758372720174	0.00595964724371773	0.00297589350679795	1.29233612395062	14825.8528398021	57741.9884968846	1003441.27955323
0.000545516264384348	0.0044583353689265	0.00369228563775544	1.00158000709306	13358.5004089041	46136.8083446473	414534.436026814
0.000932314604748103	0.00156692489155847	0.0030044862809744	1.12154939108195	5636.28286239022	9645.87752711873	64041.774661948
0.000962778325055293	0.00205004238143812	0.00101845006992303	1.15521362196911	19695.293273257	36265.2136466466	268362.611251984
0.000844100599552219	0.00561967114180864	0.00332217196287899	1.37354588442801	8291.5533860698	28906.5436113819	601721.768928949
0.000953713919849909	0.00486093593402671	0.00369382912711497	1.33000796091515	9345.72286246398	27908.2070994185	498476.318870094
0.000836542256062396	0.00573592256338652	0.00365367194554143	1.1775336391295	17538.2213639331	67989.3342633901	910531.099868748
0.000965757045048919	0.00207308017545625	0.00253586314716211	0.936739764070831	10976.7896761718	20197.2968205468	115434.214937223
0.000633207024525206	0.00396188925498941	0.00302700095840706	1.04838496148479	12098.3493943497	39526.9145670315	387000.238405543
0.000702494953326306	0.00379875280017447	0.00149301783476675	1.36367670252105	7881.36389328855	23922.169888959	442866.787006302
0.000852698785943537	0.00226596049618005	0.00334502356729495	1.00014269669887	6830.45131907035	13820.5016048638	98869.7140856706
0.000991004145869042	0.00476071618301089	0.00115500905155916	1.18699760294859	31018.2259618408	104830.856392222	1228280.31299067
0.000517554660722667	0.00243129731016533	0.0017814769125438	1.16180103669851	5402.9408831375	15175.5730856642	185592.447928925
0.000910570637926725	0.00383316662149753	0.00347136394347277	1.271714436374	8520.8822351533	22824.0646506365	341111.033915639
0.000743229842109411	0.00538511476849482	0.00209765990842018	1.13744228017998	21409.6597222949	92143.2035236315	1105938.1770696
0.000973024169210202	0.00469399484892208	0.00335553225513839	1.08247077027039	18605.5876731935	58284.9643672344	585370.216673552
0.000752794252604709	0.0059622512188268	0.00241380451108599	1.04009478657662	26875.0085089319	119924.774727474	1147068.53447654
0.000763643808561986	0.00584154655052464	0.00288319276795891	0.965810314571771	25526.9753264168	107596.982944091	868529.281479499
0.000656703484800687	0.00502617315665845	0.00284608610413294	1.31358735753038	8714.3068184726	34329.5139552396	660048.883988459
0.000523259117367414	0.00290723115956331	0.00180420138598673	1.13191396621791	7748.50370406692	24290.5583040768	285355.888707606
0.0007102271265977	0.00249657596319376	0.00100087201749328	1.00858235230189	15430.7101601662	39329.8077330069	298509.328582312
0.000651258329804983	0.0028646897819355	0.0020543708296339	1.09929588624697	8665.87148122372	24137.6040789774	249896.407257121
0.00080284487070382	0.00264628855997564	0.00189931163001869	1.27390128366802	7739.00275438563	17499.0216966278	224431.381126708
0.000772149840164193	0.00582881965534662	0.00246375237856083	1.10332924545968	24138.4811819829	105095.962399719	1166519.45445674
0.000583105722282189	0.0026976895679066	0.00364670327281163	1.29251073037629	2801.29107871219	7317.34013011473	120552.672052561
0.000999400102530958	0.00556731862139784	0.00160693850256347	1.32237174761428	20225.640003165	68391.4553855767	1122756.62189845
0.000901801705574346	0.00453827830203604	0.00363349671171251	1.21245515532709	12028.9694300345	37675.5483112257	524474.708916128
0.000878764537628051	0.00379398108241002	0.00124755737177816	0.935331620248729	28080.6677604932	84826.1749719457	556364.887399486
0.00054773858619622	0.00387240534206194	0.00166807747937626	1.39335915907177	4660.05791672617	16106.8208669445	352064.520514422
0.000887374053452738	0.00488796290960435	0.00180103420565276	1.08653722379849	25502.4061023041	95195.9878614867	961575.753034172
0.000800397028303809	0.00520568535162174	0.00298438380498455	1.08500481723326	19894.315895281	75076.3791582836	793930.616028251
0.000836665986460684	0.00319940930027335	0.00329514170920209	1.22495511814226	7171.64787720478	18084.0263746107	237071.635769613
0.000983030080139825	0.00251915427496871	0.00389346092177485	1.04219786785037	8072.8857075802	16195.9030970079	122510.020207762
0.000925278116116012	0.00497158703601967	0.00280980240032435	1.01329893162921	23128.8519454824	79635.3859015675	689209.760600831
0.00055699875539209	0.00366573707006252	0.00343909267210363	0.889835087770816	10276.4615144803	32307.706277318	224814.005014067
0.000981532645536637	0.00305713218512077	0.00289891684367187	1.08290005459856	12243.9742601501	27976.4298544103	245814.70327035
0.000517114086445334	0.00424871945637904	0.00211520759580884	0.874327825017419	15294.799406026	62616.2062761082	415527.715209008
0.000663150879877383	0.00512378113361439	0.00230908119398877	0.940859775755519	21942.4546761439	92215.6847855455	703824.185444263
0.000809041475561254	0.00506272319776465	0.00204001257231073	0.950713460103932	25679.7863834035	100989.407728471	762734.774059664
0.000707276829244254	0.00498500631822849	0.00151375808493446	1.39073839501233	8722.55510107092	31495.2481895716	645122.541395216
0.000931715150956966	0.0036566182534442	0.00170178506230153	0.944258505126969	23956.4554867359	66264.1089910662	445537.669746893
0.000896164617918171	0.00286488288122613	0.00218412260809523	1.37869919842845	7284.94693420361	14168.5158473378	180845.79015154
0.000769933901027723	0.00549787113139675	0.00273836695246663	1.20708478643472	16711.4969590772	68554.3242714527	987130.754078323
0.000924231579640047	0.0018081282368896	0.00163070862794084	0.988018069410401	12792.8781712577	22893.6936374904	133323.29386971
0.000647066714664974	0.00407983469534075	0.00342958710378945	1.32112387079467	5475.83081560706	17876.5555450818	343990.824057923
0.000989837681956545	0.00563193261543954	0.00258691049794975	1.15933472794452	24002.1413434396	90465.1579808049	1101502.2424115
0.000984513539883878	0.00294262128894153	0.00297084538981615	0.998683022331941	12873.3282623736	28307.0002940648	206796.624985046
0.000777717001666653	0.00339771847075376	0.00317678051183769	0.88536239420807	11971.4109174519	32381.3364075888	209425.458604975
0.000827023134392231	0.00420388733738183	0.0012455090741609	1.38777686520993	11793.1873989906	31834.6302753787	538139.849403951
0.000537369089993679	0.00529733700352037	0.00189741853263702	1.33940691377769	8783.58285951678	41165.7667691577	849117.680635723
0.000745790390862312	0.0020791780966353	0.00108045512911328	1.06429066838675	12401.8669883334	26822.6361589773	209703.289342715
0.000770009990414892	0.00393543227300464	0.00234435642138751	0.874226473607782	17096.3453137365	55071.5893256285	345562.91655027
0.000732863813375277	0.0028756546812309	0.00323937695547814	1.36751683846273	3512.45358126717	7905.0285745939	128774.000791969
0.000572168880087889	0.00264616625590038	0.00353782477372341	0.920168830295429	5733.67351657263	14313.2511025272	103217.434705576
0.000914290018880657	0.00127710184459982	0.00204488962205609	1.26351932070195	6259.60355048662	9872.70369798405	61060.8327868234
0.000980788818168848	0.00300186558032053	0.00248460996979227	1.39134769494107	7995.98624710665	14828.9356041052	176186.627939389
0.000941126252690503	0.00577984462085373	0.00121228613487343	1.10983037015627	37576.3024857871	158964.439789775	1657479.73938692
0.00076725163123949	0.00186998188074401	0.00172470145321425	1.14708474716359	7025.07942284825	13843.4972978568	119817.16573363
0.00086140241437386	0.00118848384167569	0.0021481634314997	1.22583302252083	5074.75112880953	8108.34581564307	49924.6472900676
0.000680276929121994	0.00334378164152608	0.00309800700638446	0.988287345362575	9970.69220362429	28042.5702633604	233036.768953928
0.000816230101326884	0.00443088849574186	0.00367229429749186	1.0197235849508	15332.7462659773	48247.4289557678	433226.283226642
0.00095790924446385	0.00205001570296136	0.00292210488577297	1.35467643906924	5766.12522291018	9603.35756010794	83443.6304996521
0.000946440895505261	0.0036508002510138	0.00398294667320785	1.25019445586246	8053.99650843621	20323.8568619717	281028.712453194
0.000825212501008798	0.00406950106860027	0.00294363380977594	0.913562711069494	16672.5507257709	51037.002370712	352901.556445542
0.000510469356938166	0.00533620741964545	0.00397375415799153	1.17140018712867	13147.1926763973	52051.2127386621	713390.588611339
0.000553625051934178	0.00285947739319421	0.00396401193203754	0.975466617561342	5675.51801820741	14705.9588640516	120946.061995079
0.00060364814722171	0.00557966787005543	0.00135241946882695	1.05735828221149	26914.8777661734	137776.941126225	1370885.75273941
0.000619869533703372	0.00377360080599389	0.00388089528303401	1.07609758683134	9063.40700386299	27491.4358643057	288044.740199189
0.000676773767074493	0.00596694719413959	0.00225127261688507	1.39251350239326	7800.35408085955	33026.6743262301	738423.685333111
0.000500678757018622	0.00599910480779336	0.00153978632173719	0.935468837125128	27214.4527399853	149415.94201492	1130873.20108854
0.000525946964978136	0.00350123983881356	0.00167102925755427	0.985936391786621	13273.3826695238	47570.8149990013	402445.725600604
0.000523074126879803	0.00121680456105442	0.00374450173852079	1.31952140184908	899.244430067308	1668.88297220791	15855.7152454685
0.000992021809064304	0.0039170132959344	0.00144623953831878	0.901521930234669	32157.7130426125	88783.1592839908	515811.572912421
0.000782541526987693	0.00271245266956279	0.00272938119394342	0.924454648276251	9764.21263587017	22754.563741286	152203.172333695
0.000668018753306439	0.00339887855089471	0.00390146067023295	1.16803315861827	6415.03747374999	18286.3709211131	232888.322905542
0.000760569399681102	0.00135729572698323	0.00266534724533181	1.1796241536023	3442.59411123903	5966.93855606801	43711.5731738497
0.0007584738631933	0.00473051100245309	0.00334255286105526	1.15831400661102	13676.1969488504	48120.0078637168	611107.468962142
0.000637832685917403	0.00272663657826371	0.0013494433506725	1.13196631335471	10064.235191434	28905.0737282708	315428.830032198
0.000576678557254496	0.00468255845429208	0.00267522065166014	0.920159278433412	17244.3709300885	68042.5942185582	503158.856477576
0.00092818094425825	0.00231794187530104	0.00184023454506003	1.16455139388503	11297.7608351671	22574.8417532131	200400.969018381
0.000699432026593188	0.00504296038571608	0.0014233649966403	1.23094855348214	17606.448814714	78232.1655147558	1167185.62008523
0.000784939864103001	0.0021534171504054	0.0031697963375855	1.21705427568775	4313.77762254862	8819.69711064031	93865.1032139949
0.000565163280572227	0.00467509590712637	0.00294395537824719	1.27976585483552	8379.17974865345	32823.8415958261	590121.866438539
0.000510331456165651	0.00337988823071557	0.00212023623092136	1.33934101425746	4297.41979076134	14346.6479632285	288835.961890749
0.000582298063301816	0.00160444719828075	0.00254371230256524	0.927321770022182	3464.59347328534	6943.35949607149	44713.2102331451
0.000756757475389298	0.00207834209078934	0.00375147719694155	1.37211818619192	2540.68744660713	4632.89779224183	52900.1085227747
0.000932821061983445	0.00228499536006739	0.00384188828157221	1.34037101233814	4448.37617092018	7917.95410063644	81943.2139768936
0.000512563918219515	0.0048447014943626	0.00351942033475199	0.884708522522489	15440.1420205355	60314.9698552748	417882.082763392
0.000644367627124345	0.00207280703924687	0.00387757168421809	1.24168630406414	2373.12473487276	5194.0765876687	63994.8106514824
0.000847298813995895	0.00184856947523577	0.00222916849060725	0.920432912563592	8816.47482451117	16278.9915921258	91877.8615102983
0.000611035353903726	0.00597643618287024	0.00129120482828162	1.36922274953756	10631.1286697037	51960.4832869622	1087027.89390843
0.000559541388862641	0.00329572450536142	0.0036791903711358	0.958423053280258	8004.77817582936	22681.9077074211	182084.642891381
0.000775341177889295	0.00334401884765111	0.001232884191774	1.26190791280286	12984.0045944888	37594.6221269656	527333.895791739
0.000950419863497031	0.0056849414328446	0.00249062104807903	1.02156161234767	29327.5710810446	113752.377747219	1005658.29697099
0.000817928653172819	0.00379326667205128	0.00381948171787799	0.900163225417115	12859.3454044028	35842.8474855613	242623.510039313
0.000559513862096033	0.0054920246985194	0.00105830122201808	0.938968325768263	28107.5641482962	151015.904234283	1128925.83126829
0.000923765847570873	0.00110984729443245	0.00327805568283181	1.17799543930175	3893.54992953144	6185.28220407243	34670.0644579964
0.000661020609020687	0.00118734461661701	0.00357920082448011	1.36176106630483	1507.19121244817	2465.08724938628	17843.9600554495
0.000667643495652786	0.00593296366686635	0.00271026564951798	0.899368377589641	24407.4401221006	111728.950469885	778157.419717028
0.000682327237160527	0.00228336092881996	0.00149857091658421	1.06282420881105	9032.61746962096	21541.9396442249	186933.010723609
0.000722519944617682	0.00221416900536224	0.00103535551241581	1.39290806734998	7529.29835019434	13931.5404837595	159568.826236933
0.000571487516466535	0.0054937537797729	0.00199656057727157	1.3617432808765	8106.22594876072	37154.0102875693	801831.613131402
0.000968774745496313	0.00496738891012769	0.00165428480140165	1.02213767973617	32097.2384009317	114741.588521804	967556.494231987
0.000913954540566303	0.00477626218830868	0.00341825408386807	0.99861225178306	19701.9546248632	63691.8125188284	536801.942841494
0.000613443873947983	0.00337331712973355	0.00384590571379062	1.38571454529324	2611.82700056228	7068.76184438241	145431.227513527
0.000749716020315715	0.0047256876994002	0.00131644947887321	1.35257718335909	11776.3017454059	42177.0490191654	782372.98276164
0.000941051866051579	0.00140709378511492	0.0012924696098118	0.910832594952779	15207.0653097529	24879.9605434788	111977.646084298
0.000856622137030238	0.00598149314527943	0.0037105611734538	1.05626873844426	23562.4023165519	92017.3057369452	915277.948418782
0.000611255758807315	0.001797163367239	0.00229356895219469	1.12851577363781	3600.05052315041	7717.63971206773	73485.7064204677
0.000513995298334428	0.00439979162117723	0.00139839009683249	0.896263671162403	18798.5458058602	85988.5307090007	590317.869069538
0.000682190997145795	0.00589894543828247	0.00222676146853819	1.12643935612454	23180.2102940793	108214.958133829	1282643.4098335
0.000948895416814578	0.0034531952052507	0.00172023531978949	1.3961144756568	10861.5924301258	22127.1605370822	296436.069825111
0.00073487263647633	0.00406124718852478	0.00229215048806696	1.02945376482277	16341.4120830448	54908.4366493396	500273.779068153
0.000681191900694135	0.00227303861105799	0.00147654719716813	1.31014949683646	5752.60398827546	12667.9574309285	171044.822290398
0.00078238581025511	0.00312568250208291	0.00111153454180149	1.22159815069323	14691.5837547719	41122.3230311289	512097.148383857
0.000780797561736125	0.00473072985774063	0.0037243863410964	1.15272164214338	13233.7857621237	45092.3665358791	563969.129143423
0.000659305796389836	0.00129307571328404	0.00138464473148282	1.16299427751314	4626.90447319726	8277.83700764515	63211.2252698587
0.000565002131668503	0.00476021718448001	0.00218653957821007	1.12634921554973	16154.4766259428	67701.1573844017	810102.429952037
0.000707577374771415	0.0038279946358617	0.0016619803763404	0.899536260522447	18515.318983043	63881.6201549281	422993.203897961
0.000632116193878951	0.00370395215757112	0.00164768596102876	1.2029992065996	11274.1300500766	40322.3614509573	560327.729701281
0.000550793326265547	0.00101764132130665	0.00350081132666555	0.898601469854072	1485.35279643449	2662.26139567789	14446.9865952416
0.000817985554563262	0.00492711362632491	0.00269824991490493	1.02979617899634	21007.3465001233	76502.6117658315	702160.154452496
0.000625925472603793	0.00412674804866799	0.00115921065007816	1.32979782174722	9852.7604306444	37708.5166869413	696574.464184275
0.000662446583783457	0.00393138931162592	0.00152415840076999	1.21134293032276	12895.0365890873	47895.4290345132	674804.295586885
0.000955385889409543	0.00352050334013302	0.00284804868739815	1.03040722774486	15126.401005958	38660.3476120736	322803.101784304
0.000765264935581752	0.0012982976978435	0.0037164654679262	1.07846602064969	2707.61510758618	4722.21890265785	30447.0156861453
0.000556023232867559	0.00325241514226659	0.00147491657786102	1.07573679596748	11927.9026919598	41040.0276705575	420372.619363008
0.000662758234733353	0.0017436940626345	0.0010396499847044	1.22599912479329	7037.32632625047	14190.5842464802	143222.454358206
0.000692549365712476	0.00320013398203381	0.00292415270488216	1.09901506104798	8437.50554915591	23542.8703566867	247908.852686772
0.000587491955535431	0.00112467884121293	0.00185965959620522	1.37503179288104	2031.34056562213	3301.75536764802	24814.3481604919
0.000976135649835502	0.00109998064662287	0.00312790527782373	1.38308595133984	4267.62669368059	6358.12973460479	31249.7902312818
0.000993732778497707	0.0032635652354739	0.00275571349455036	0.908549347473484	17040.4088921669	39682.89208317	244164.98460924
0.000749470478946925	0.00290402883868182	0.00170785232289153	1.02312269726179	13000.9427123116	34574.2561741836	287180.657297936
0.00070500167463157	0.00139794879750636	0.00362877072475143	1.28791082118678	1982.92553715695	3444.88166639557	29115.4182164034
0.000530902418205294	0.00404342604731926	0.00244543325003968	1.38194729348392	4087.14315569625	14424.5147343133	324435.240367759
0.000621779512669507	0.00143749346612057	0.0021410890390888	0.989874965863892	3667.21348602947	6987.70145295739	46486.0353085948
0.000778351804899921	0.00365788600882056	0.00311768726004591	1.21016404458258	8614.83544312459	25096.4630334893	343305.956281751
0.00094115034716398	0.00323192554106277	0.00221720257078944	1.21059813112075	12260.0360722372	29911.6889299639	350557.860792977
0.000696077404310568	0.00276312467423586	0.00388102057413065	0.947074151766054	6547.99763838816	15627.2088652978	115448.703338366
0.000746099818618047	0.00590935604781735	0.00246050461479981	0.90037489680407	26416.7213671707	118554.33430967	815064.102200407
0.000856281887806509	0.00140794923960448	0.0033245715126869	0.947965570984726	4701.71985987891	8051.79111892328	43910.2997165578
0.000721315238277173	0.00330775914780218	0.00171574217749933	1.3149601398114	7795.54372173357	21963.7299494735	360782.579609267
0.000933643196910492	0.00550413830508985	0.00267870792755685	1.07963051159669	25170.6366688385	95251.5587689497	969805.481511041
0.000933609009344939	0.00338984158816208	0.00137129887395449	1.33631210538912	14309.38423897	32633.7048418792	441711.619530063
0.00080727777492961	0.0017085572634825	0.00274000701180858	0.990321173905526	5625.3303492722	10368.2174941182	66059.2052873566
0.000680770886130417	0.00121712299698005	0.00351622134318158	0.929054612662813	2513.84678458406	4428.33785369256	24656.9299644029
0.00065295648725054	0.00332076867690252	0.00277818012320895	1.24161797313923	6307.74732214499	18749.0472962331	283556.932513504
0.000605741070655039	0.00410280180417381	0.00316742865601558	1.07162876383068	11907.6476036825	39994.1737077851	417032.934051768
0.000932765979288321	0.00447549952594049	0.0031485860562439	1.03778993851741	18550.0459658239	57356.5050384863	519588.230493075
0.00068562740539231	0.00199374924624073	0.00159942668662206	1.25716731728054	5408.95860129125	11328.0779382966	130871.173502164
0.000802350668761617	0.0024812055410744	0.00345250014520071	1.25282012079066	4496.82968671127	9683.09019862914	118481.860801281
0.000514605553318726	0.00553838127698606	0.002811107625825	1.32290394399097	8653.76264294762	39182.2980164193	796048.159197855
0.000995558221989596	0.00144680941919254	0.00238084506155096	1.01654456484457	8585.81290960806	14222.9064954739	77248.3975795089
0.000867507815391993	0.00475008986725804	0.00346088554432041	1.30543281970146	9359.58844078527	30038.1134489152	527799.616870411
0.000622261481147822	0.00143592209342089	0.0030379578747984	1.18660013856711	2064.22500426834	3947.73144392993	35243.8948715656
0.000930345028955447	0.00525378429840658	0.00387828978548601	0.875010196547323	21633.5336150762	74507.1081415511	476562.66065046
0.000563531962506377	0.00467369042728423	0.00207636528949452	1.04528990956549	18166.6407814236	75439.2702272882	740410.527082965
0.000911688875909883	0.00297168017813322	0.00171250311199262	1.19236548685738	13720.7392849194	32666.9697404396	354836.598558695
0.000803060485490806	0.00590269710911823	0.00163103243152755	0.923848096605513	32699.077554221	149278.536563706	1050853.78647332
0.000837112828330354	0.00289936625473616	0.00372884512557611	0.901746437673813	9254.47677982076	21178.9044465031	136553.597390879
0.000958948867823463	0.00424021944802552	0.00300281596706783	1.071966485952	17511.0007963205	51664.4318635486	496070.034682614
0.000859885625984	0.00391833484584744	0.00276103800399902	1.35766728711923	7245.63824649389	18969.2833166146	330810.994761377
0.000500849670278571	0.00184912804376309	0.00345942289970411	1.30297195049214	1366.26212660397	3116.26205133908	45137.8066618668
0.000631950836353681	0.00298358811879362	0.00322331737700029	0.947970573471118	7901.15494415231	20905.4399211758	159155.7421722
0.000984414506397634	0.00477677241996678	0.00187324291935969	1.2156725492888	21316.0381358542	71021.6595656673	935443.861922481
0.00054013969943318	0.00187570175257182	0.00114997100263351	1.28563095854317	4186.0740010986	9646.49564251791	131454.427468208
0.000725216570880253	0.00225881562454683	0.00211999349845262	1.28157196626715	4983.93801986007	10677.4194210775	134876.758104645
0.000515230928589493	0.00575000336118743	0.00388624572555093	0.881747617027991	19197.1053776604	82686.9608191562	568162.228691032
0.000959153833634236	0.00405639941732895	0.00153198416650936	0.982040564017695	28599.763623396	85900.7815089258	632059.4154562
0.000647622697697985	0.0036742545862741	0.00388234282066413	0.945559190450564	10140.8411118511	29521.3924147407	228875.611073679
0.000874548943193222	0.00171696868743923	0.0027651778221965	1.30453454687887	4695.80135877098	7911.74557332546	65810.8587586455
0.000554313971505143	0.00245769985294164	0.0029170501393382	1.34199666450253	2304.39656655548	5718.51442517432	99652.0349721203
0.000938052637532233	0.00166290680414007	0.00251009008713053	1.21940976535714	6468.15675581311	10958.1206112783	81287.8872874264
0.000606052175640534	0.00526019512423602	0.00231910067484278	1.15478988242946	17552.0812620097	77114.6814680694	989762.895909754
0.000845070670063458	0.0035961428190971	0.00115582063366082	1.24511063106813	17240.9272259591	50411.3175695816	665075.93841609
0.000686341801557095	0.00450424748889444	0.00388324395876959	1.31231164816903	6407.75423969814	21628.0152546856	411310.5724693
0.0007244434028948	0.00345257471692591	0.00298138325283771	1.21840647017089	7468.31473996011	21669.6666973523	304153.421338993
0.000570167926126968	0.00332041891016945	0.00294299847889063	0.969206638077122	9352.51502955138	27765.872105375	226811.036225264
0.000889421021083418	0.00589713107659869	0.00146210835070347	1.24328243393487	24408.9313267557	104776.814479653	1545037.11927957
0.000827449450257193	0.00428700652696514	0.00320981054609512	1.21032516808762	11221.3683758753	35694.6976868494	498195.428269696
0.000740488423017857	0.00423700645721398	0.00144187191954155	0.960861822632668	23088.2483907603	86259.3030056592	655518.598646872
0.000648057876743516	0.00265995815180463	0.00177236325575525	1.08510717005675	8812.4209267197	23730.6013824589	232808.233015545
0.000748182042608508	0.00368819011462948	0.00279420682728678	1.26077148224107	7814.44540590602	23389.2353242198	363685.810635898
0.000815915514979396	0.00215736636972434	0.00260055916340392	1.02487515838859	7305.56197960926	14881.2586277811	110321.659939647
0.000628093481747625	0.00248540299682067	0.00325180720257157	1.29822093480664	2921.65442272268	7032.2995396944	108222.626954909
0.000663431865473728	0.00237588793920997	0.00218384830186806	1.31941365604862	3979.46340664611	8999.35832211335	132030.228421532
0.000727100927677913	0.00310792366146822	0.00150653273162269	1.32119651413726	8053.17856559759	21368.4025749915	338449.393663161
0.00079822177512508	0.0042322764433756	0.00266827195916729	0.878349935668639	17923.360610858	59022.4578752802	376992.079478027
0.000998690580074478	0.00342637123741341	0.00277583344894765	1.20770335821319	11984.1329620401	29079.255025556	341373.872034304
0.000933368908566011	0.00176331327474807	0.00158606598599242	1.33525369221763	9358.1376350892	15159.5016616575	114697.537800051
0.000726064172703095	0.00270356828198818	0.00248855340307168	1.00190191015084	8810.7236958239	21613.3922057675	173404.878426617
0.000784117397836943	0.00439380666236445	0.00112140300038401	1.09190137199336	25648.6464740551	99336.8856377832	1002945.01565379
0.000947013973067621	0.00344224108736455	0.00133119662879386	1.38125180057016	13950.0960642157	29150.5379275917	382409.998146651
0.000741193790673508	0.0031214635337772	0.00252467829865997	0.922352505522024	11691.3561885752	31203.964942906	216198.527895564
0.000563244948348407	0.00473335673968674	0.00361555367191536	0.913058100633654	15337.7433380132	56581.107474108	416395.691855589
0.000943510953639648	0.00530330400622554	0.00190988294580136	1.20165368831035	22922.9395193202	86742.4873156838	1149661.46970766
0.00058275171657533	0.00411757184511436	0.00192811730138547	0.882233919747354	16191.8033147212	63496.5493175055	422362.369947239
0.000568224568127739	0.00335056375400396	0.0031837158435515	1.05991504967869	8168.64148079161	24302.1545243075	244111.703839688
0.000777938598968406	0.00195086451472084	0.00282571468632536	1.1263580573859	4891.57572562674	9730.43430599332	84315.3106582383
0.000803614747813791	0.00126415487237836	0.00227830891526372	0.957370836188765	5387.13478568444	9118.68838642551	48840.1140467349
0.000676903839969297	0.00302369597817267	0.00238687808829205	1.06423400059094	9242.40107729116	25619.5565606888	246340.917559415
0.000961427320696126	0.00363345462754325	0.00212884608940086	1.05019154484954	19141.5871786409	51516.8201514736	443625.733423639
0.000801622337729434	0.00207484031558009	0.00105849442837196	1.06484326250501	14437.431512662	29885.6319189065	222676.930004923
0.000799557717757162	0.00187036399397214	0.00280570520360748	1.31475999930231	3875.91914562826	6933.06358985482	68916.8139090699
0.000909895908401783	0.00385966282053419	0.00309587234175806	1.20431467313287	11165.0565426108	31277.2805242338	404520.885457376
0.000956375322854817	0.00357794291692228	0.00207796001916136	1.19320053257804	15124.4905978016	40049.7020055726	468240.340587858
0.000610880209178804	0.00459517656532135	0.00375502683910303	1.33410933714137	5621.74654859263	19986.4074261261	410383.229035408
0.000813828263335366	0.00364584485536808	0.0033607629268423	1.01098537105578	12130.8766440283	33579.2275376325	286894.298673378
0.00054661330944532	0.00468824270397316	0.0016810702734282	1.38845810158629	5916.49002481502	24211.3902662123	542226.008235217
0.000759375976612238	0.00516420114969979	0.00375007881846165	1.03878329634827	18178.010141442	65367.5213757957	627487.19940319
0.000752781987223293	0.00520877337866158	0.0016954503312199	0.89903912647378	26676.278253412	114204.306208603	761304.37045893
0.000953764987959988	0.00210972247244493	0.00312818492121375	1.34829386766408	5441.10214716492	9220.38579861944	84001.965510023
0.00089078653868775	0.00341003397759333	0.00371087006573878	0.902979488139813	12368.1663928752	30729.7800784175	201107.620250645
0.000864847766727437	0.00174133478353199	0.00259772232341002	1.00730720353693	6767.54704637613	12276.3014373763	77852.551882393
0.000738603250205194	0.00452885944638638	0.00327215239886359	1.173316034162	12276.6117712188	42443.591294087	559164.604730434
0.00087502051852453	0.00148304973373762	0.00208830742126483	1.34533221446703	5631.94620643859	8891.8637581585	61475.248523542
0.00096455896066399	0.00135308052789026	0.00397759780742785	0.937393064207743	5006.95257941875	8295.91387268887	42130.3206742554
0.000903621930394501	0.0032854063550086	0.00179565959923513	1.20814161314473	13849.0288497891	35670.9488676915	423267.641577017
0.00051704180879669	0.00513324141019388	0.00290022181580624	1.10756016108534	16443.0989358464	68067.2665501135	787216.219793055
0.000848695221487468	0.00369021709071541	0.00207463412483984	0.890970883984853	19129.448941546	55666.8735750965	347669.25422345
0.000987047621338348	0.00448336414758251	0.00215216414364846	1.08933529836832	23373.1252864663	74159.2604234876	728168.70563333
0.000969673260021031	0.00262154925109271	0.00273217513182851	1.32656002324848	7403.0602764522	13998.1920011426	157963.580266879
0.000582543200850213	0.00143852497362458	0.00384268736553066	1.29021166145535	1270.67309677543	2423.37447161496	24870.6157052463
0.000693020795084258	0.00252145091627981	0.00116739075649763	1.2805488680496	8430.3492097899	20602.9206218915	279023.077236941
0.00082516920153773	0.00318801256389023	0.0010479327195947	0.886399305320943	25723.2578584655	69242.9476994718	386283.59046914
0.000719731040611357	0.00294681852883618	0.00202668814873961	1.27347333473554	6863.83143275773	18056.2592233891	265784.918086059
0.000765872087409337	0.00373829245828531	0.00199036567159253	1.18507192393189	12602.6935964507	40141.2619984299	512881.680265847
0.000736949580430377	0.0059207217951425	0.00126496017779724	0.950689909018553	34019.2730290725	167103.028639572	1256496.94656696
0.000585167802219099	0.00346137073251976	0.00194648414141898	1.26062942318926	7310.73321570286	24681.7602888546	400987.135901605
0.000661511463758017	0.00259856713123692	0.00211973378072604	1.27136376863265	5110.46585609536	12844.0073416272	186184.800559211
0.000757851221394778	0.00306118030956522	0.0011964208626915	1.03053375695792	17809.788415542	50980.6677856487	423854.339066888
0.000803273263348816	0.00526007504508001	0.00153470562497585	1.37249989115422	11811.3227185327	41892.6443143261	804635.349416454
0.00095926724300882	0.00344233838337433	0.00148214169514382	1.1972467663242	18882.2326506721	48992.3965274442	549857.523800457
0.000757174845051503	0.0010184123063894	0.00142737884334732	1.39153647445166	4784.62412520949	7180.09695711944	38077.4773720146
0.000562419829593295	0.00225889058723291	0.00155473195748808	1.3041858654228	4027.75850923916	10038.6257295771	155050.185715191
0.000760615542482345	0.00582034337161621	0.00145057559839238	0.97723148293914	32628.8508968767	154604.73162075	1243131.79893008
0.000675234106685403	0.00168226461811904	0.00312721763260735	1.34012911665563	2164.77136306326	3929.34580121771	41387.9116713271
0.000912360859159126	0.0053325985545484	0.00241766418869003	1.04679199178815	26088.5717151865	98642.5052382398	925828.139951915
0.000877916332425071	0.00573397064472582	0.00242092146517913	1.27074824730438	16633.1463474259	66560.0003510148	1089018.57492742
0.00089196792129076	0.00585099669902975	0.00259852413814887	1.04462496050205	27813.4220278183	113248.363809578	1073834.42751937
0.00051768034082463	0.00189926042922305	0.00378814369126799	1.06642118202048	2272.7234200642	5173.26916874619	47582.5487167497
0.000621233180340398	0.002010213222062	0.00135961720009394	0.954101563873832	8374.52608061644	19076.1235490796	131255.651583296
0.000663019942508552	0.00543730083218493	0.00357443208251231	1.16212580288406	15467.333992693	61383.6861835431	807642.867158864
0.000644274835906114	0.00559956296970129	0.00392916010356793	1.36152686048734	6486.9139760574	25529.2195312477	564313.557201285
0.00094837066951684	0.00239621612192913	0.00361015084945184	1.13666836881665	6793.03212772301	13564.2545201384	119868.455716783
0.000622241878575921	0.00301387352095777	0.002427739201301	1.0253627156952	8958.26581508155	25326.4969714734	227433.090630554
0.000759680120395376	0.00494110161513386	0.0031427215869278	1.03403196376195	18658.694566611	67618.958060541	636972.625910377
0.000765417758216143	0.00254406801013359	0.00350202090269626	1.29975821968986	3789.56117302893	8252.94947000688	113266.293493816
0.000592549100210091	0.00177364891837331	0.00318636315728378	1.20664300756777	2202.05799144096	4701.14645791467	51949.8994729385
0.00099545957819681	0.00268879738576953	0.00197909448359984	1.02854629755825	16394.1015769432	34581.1972027802	249593.362074842
0.000646930768721155	0.00392514310018391	0.00212822911186864	0.882963327282788	15573.0003308023	55263.2045243276	364370.680986858
0.000859078322922129	0.00398399104148643	0.00275437252821732	0.959960755480917	17191.8367949141	51113.5130688532	386580.102789758
0.000527835387695205	0.0045618299677444	0.00167963427482109	1.11048515819134	17024.9963473844	74824.2348565276	858151.592030052
0.000510472677843931	0.00585453135037978	0.00264942713913156	1.15410000277498	18880.3534071955	88653.8286831708	1150849.68937215
0.000515242640432306	0.00549101366703517	0.00216777971644759	1.22583260529285	14815.7790561919	71037.5759558847	1105516.6602378
0.000801996598521116	0.001034448866528	0.00383379862506359	1.03273195829233	2585.43042243665	4272.95516830521	23011.0632660264
0.000655883534171434	0.00502613892363933	0.00205548252286128	0.872732635093061	21175.2956121502	91999.2122241215	592537.227189409
0.000652855734199484	0.00505378606334076	0.00233826186684256	1.19762053792473	15127.0884324839	63511.0166720773	902217.359297349
0.000734619904693194	0.00422755672408722	0.00200802665546777	1.30445629494029	9690.90836585566	33246.8382367253	580849.904440904
0.000822396756678566	0.0038319609501762	0.0014662381492093	0.963642004712369	23039.0089745254	73678.1893963748	541274.878073735
0.000852651702011465	0.00141529798765408	0.00376159567708373	1.36941648162967	2882.31948582904	4529.10289695124	30128.4424467672
0.000540404285534739	0.00449438531391027	0.0027328045480269	1.02485240871886	15323.7190634467	57837.1605454932	545543.919880185
0.000679583385040794	0.00102891284860757	0.00338008278590236	1.11694174630285	1880.80154447554	3208.82142134082	19998.7583456936
0.000727309874810403	0.00163774982279376	0.00370946859152892	0.903366209046376	3730.86128852309	6922.85675898915	40208.4540481153
0.000851351491296041	0.00210049823640077	0.00304410135074097	0.907696600832668	7669.81117988714	14806.293614014	86931.7571351162
0.000704224263069129	0.0020019482297754	0.0031349827432441	0.959920164679143	4859.13814037143	9970.12376890254	68579.2389601312
0.000699723504545652	0.00150006477344057	0.00130920862936629	1.20819669807876	5862.71074523857	10709.5051940283	91123.6271667451
0.000841790321871689	0.00162110409172106	0.00193706748067759	1.36833206285292	5593.91414349352	8950.26121471879	67472.1977072482
0.000645098309951928	0.00554087376047002	0.00135880223388661	1.16464202506044	22839.9530841372	114494.277807319	1469609.10861507
0.000564712428789484	0.00328666084235054	0.00158849940925483	1.38578365014925	4368.56920508182	13113.1915952181	266140.443289309
0.000614559987484454	0.004531945081508	0.00154192506065488	1.17049479238508	16333.3603817882	70215.9093286957	918003.617458079
0.000741065975136204	0.00412700684327888	0.0033837753439401	0.997628930183497	13862.64071188	43364.75600776	372519.630796998
0.000851800059050563	0.00392123281889632	0.00138415283506737	1.31846194319697	13594.0715964929	39121.4362401409	611943.214390028
0.000666593835855508	0.00374661921072176	0.0023871985247966	1.10180366461973	12023.7403156948	39406.8430194249	429549.349417115
0.000952193589057286	0.00507359499949654	0.00271424862903526	1.02506229688011	24504.3026096083	85150.5114774437	753010.704200101
0.000577310386588047	0.00386744641799768	0.00338906316784388	0.974679812008928	11257.9700291387	35789.9497299017	299429.604221491
0.000667732560419759	0.00474074456083865	0.0017295981131764	1.1428425181639	18381.6560773915	77491.9863035475	942032.161884884
0.000789686030767798	0.0052413985228662	0.00118190313462916	1.02561317973389	32161.1316683742	141496.378259361	1245926.19655454
0.000943405528405281	0.00388131701922179	0.00350286018226347	1.09275786552467	13316.0515782256	36317.3805405239	362538.587496042
0.000626021598687395	0.00323803054985595	0.00109163147338589	1.24157966945039	10821.9905896334	36421.1239843465	530242.298771087
0.00087299188269771	0.00450327210402591	0.00179229527867969	1.3661101419355	11153.7806339792	32479.5697518309	574045.409298053
0.000720411153799109	0.00598279909210451	0.00169371265845685	0.876532052355424	28938.441072258	139966.449572093	889725.244360958
0.000660581921081048	0.00136654938225252	0.0016626984377469	1.24059437463564	3724.08140001822	6641.27979068955	57062.7147650513
0.000620093845177155	0.00403906466126124	0.00321116529550882	1.34981414495322	4709.55111036068	15380.825197307	316573.659460574
0.000942776258715663	0.00516664652651513	0.00380159929764804	1.38099477212169	7737.13352501049	22571.5232985442	442935.291869026
0.000752088153679765	0.00256798086129535	0.00255700393657312	1.37865719391807	4023.66331563252	8149.35636928574	115214.780488755
0.000832904563939378	0.00135258700400066	0.00249316832882143	1.29565283427681	4142.51601882215	6682.93118622275	46758.1594474474
0.000953541256292506	0.0049235334003549	0.0026391375033492	0.893554758210629	25418.6313482059	85861.9827889556	551926.504776646
0.000967393301931038	0.00377381859591894	0.00161366295275038	1.07747558210392	23599.8026408329	66870.6002134552	603275.843126304
0.000508417443725566	0.00313015756605505	0.0029109447352136	1.32659138034038	3275.45619122024	9992.50654856418	194274.935757222
0.000895424520019074	0.00388156797138931	0.00396158404778395	1.3577009422329	5751.2989835243	14247.5861878963	246617.337346785
0.00097810291862509	0.0014135699248156	0.0013967528411764	0.905930331052453	15495.2504670282	25160.0173939161	111142.620445343
0.000722294696280401	0.0018140848716626	0.00106467904887733	1.20742466883068	8701.63590525466	17234.8192979939	162538.509133288
0.000629836206452976	0.00244923289075355	0.00382010652379345	1.28376623097706	2617.96520620938	6241.76656909506	92873.3859618349
0.000804961903551909	0.00393897940854591	0.00351192638661188	0.892497985116676	14112.2500948043	41460.1152164049	276623.767429557
0.000814145730736693	0.00543846111699137	0.00338648574132856	1.15861208056507	17417.161761721	66363.0269298704	845032.238900925
0.000717237453932079	0.0028559294071425	0.00119336039653606	1.30105811689481	9279.3845412365	23961.9727628227	349478.346753482
0.000853892610917637	0.00303624373756392	0.00116834197831981	1.05910535847444	20711.2042045369	54331.5689690402	453943.615386194
0.000672485943557632	0.00482428087967031	0.00260917936193754	1.23154680747339	12221.2032281631	47967.3740879592	741963.905070961
0.000888661900030005	0.00487353336084065	0.00151090425944508	1.0291990581882	29856.2916615492	112465.131182634	979700.184087468
0.000795166418936082	0.00404956123474894	0.00271556191473291	1.18768449163179	11824.0547677996	37672.0419577038	494209.769765405
0.000935550802762111	0.00270610774999238	0.00378676754689705	1.2297947766445	6188.07571055431	12999.9529099025	146137.834033418
0.000543289380990078	0.00174645854141028	0.00159708284546627	1.3844984743539	2363.78059835967	4604.19367768123	60628.748152087
0.000960917678375969	0.00574676059878826	0.00233576415175889	0.885957197979429	31578.8239275313	122123.8969197	769998.285159866
0.000767925129968518	0.00395778813666906	0.0012298725477677	1.05110995790353	22652.6054630244	80373.1519540109	735157.49842524
0.000759139979552184	0.00536909044894202	0.00181395336640453	1.22560392070924	18337.0974282396	79594.2050015588	1176385.62281808
0.000812725357713507	0.00195569074801849	0.00133554552382953	0.886264779649254	14224.4115599562	27352.3458705125	141120.162538803
0.000789289935318546	0.00592962497557377	0.00361254041687083	1.26039679754433	13721.4169893171	55663.679549588	930877.254705403
0.000940987246260449	0.00379860141246624	0.00331200831324249	1.06972904019622	13905.7254318313	37517.6008319055	353170.229515515
0.000781877440584461	0.0017334960084737	0.00242639157136368	0.98694979071993	6038.83024615728	11320.1084108264	72963.2763913333
0.000634621442922716	0.00471081383177581	0.00347655105192612	1.36214418244753	5320.61093539749	18883.998381944	408856.276081414
0.000999336311111117	0.00237631246350689	0.00318353057596025	1.03609003104322	9507.13142080111	18483.7316601135	132131.986988423
0.000567452066157798	0.0037271310312589	0.00396991614333238	1.14958128042316	7274.52633014009	22635.7889273713	286481.431540488
0.000845717400000083	0.00474834355955145	0.0011376076752614	1.2582104911358	20996.8530242779	77654.985069194	1135133.39320678
0.00057096317927933	0.00251978944782144	0.00385323921523559	1.2913920463326	2363.0106874244	5972.40030961577	95912.2200863337
0.000688321090571625	0.00295871241269623	0.00145927936010278	1.37212500736922	6160.79677856929	15048.0336710928	249460.576577886
0.000664659882762726	0.00449712494133509	0.00297346803530348	1.3158866767731	7232.24303727052	25787.0268192265	492301.892250551
0.000760215017486483	0.00285976684341392	0.00235553264705587	0.981083225528511	10702.9198714879	26789.321818778	204869.054688766
0.000963803693684883	0.0036645994047117	0.00108134736992471	1.3276506762964	19775.883540754	46982.1216854542	620926.206320868
0.000591707615957449	0.00475741676224105	0.00354552613836551	0.942925446367581	15885.5208993636	57936.5658364535	454265.069217243
0.000505776041451281	0.0053351133510574	0.00112614345358635	0.941779068618975	25763.4283566303	139095.610878731	1058086.31230829
0.000581063811556727	0.00139882011255249	0.00320734883225772	0.902799275801783	2439.00983337821	4632.09057143378	27579.9512203544
0.000672437124453797	0.0013939407217763	0.00326240478560087	1.38764042303895	1788.07402799837	2944.84662857744	23533.4168054185
0.000685463405092377	0.00247845883201123	0.00188890811427525	0.906193763276367	9931.46751966561	24042.3140497244	154895.840542254
0.000705317869672456	0.00438921386578005	0.0037369536216813	0.985448470349709	14227.0637565873	46198.3043117709	391754.073224435
0.000860333482767083	0.00281748336224188	0.0039424110031462	1.19287431545509	5842.27189987077	13288.761774955	152056.329104213
0.000722985084177073	0.00466040551372627	0.00173035446699772	1.33370315573678	10241.9314341729	37983.9919172874	712106.752842104
0.000559370925522842	0.00452195078859817	0.00197541678849152	0.874417785541911	17523.3767168052	74814.8844618303	491297.003513371
0.000648303624789739	0.00167981533168933	0.00171994120521937	1.13503268830256	4717.02868089099	9566.50211452846	85234.828451364
0.000674738603313552	0.005961256210553	0.00227453107133016	0.97759292644082	27059.5801546818	126399.894265828	1051702.5454484
0.000548132150017481	0.00564568463330946	0.00348508424780047	1.16406201573622	15839.2276238396	66865.5685070083	894127.605764483
0.000732939126409688	0.00369096050808037	0.00107205800000071	1.01767796050369	22401.5932010146	77872.7348848441	653938.105778014
0.000737336055127725	0.00380522308961083	0.00171977240092044	0.87750545858196	18735.1816075838	62555.0475427746	388619.480086435
0.000959674974301621	0.0012197048502026	0.00219032534740375	1.2801991151142	6364.67833506187	9840.33038554827	56685.1065763193
0.000701638786557983	0.00447433258571405	0.00388052444898125	1.13593505518011	11594.4321713226	38703.97253511	469365.019353693
0.000946228243058389	0.0056204067503489	0.00153924545684925	1.18119667762021	28607.4970354907	115863.148416277	1449950.43510265
0.000997552621082518	0.00356373493098208	0.00159862116027928	1.17454080465797	20399.3887682973	53199.492668779	569695.281154844
0.000730145809080333	0.00479671122747021	0.00141939082193616	0.948761307241072	26212.6979503223	109457.08755593	817312.616737194
0.000969265550387756	0.00247224747367483	0.00218970398842026	1.08244190645582	12361.5444817748	25168.8792844232	198123.155947935
0.00098424149557759	0.00514369143208282	0.0011388735803965	1.03197580492044	41274.5469242916	151558.546424302	1263857.00868313
0.000548769220203317	0.00311201552031169	0.00124937391069822	0.895607154248003	13556.6923856308	46916.9712117031	313465.907894293
0.000834465280083573	0.00414591822466625	0.00331015549846906	0.960608237774827	15769.9699361974	47579.621176242	368161.15270594
0.000856389768432047	0.00316166954280962	0.00113523074303522	1.24882091443818	16114.6157934417	41495.0305255186	515477.04891836
0.000729339334673814	0.00445273392302281	0.00280113181510503	0.92669667767041	17565.9821198649	61450.506244959	450126.321828776
0.000802931976275811	0.00563698909765107	0.00296070982803373	0.925880513749147	24629.7798349994	99412.6248273363	726610.94638362
0.000883670765254394	0.0017074172922543	0.00227104810547006	1.08992697899193	7213.11695735069	12912.7211665908	89282.0348488982
0.000565483341246001	0.00364998770656933	0.00322935096599685	1.39153570238197	2934.45758103298	8844.2669992613	195039.582706331
0.000636926574352302	0.00337170349229978	0.00391327706453061	1.07267392169622	7432.38155096233	20897.4934447031	213533.785321638
0.000521582535491131	0.00533580090502855	0.00331219063342901	1.1394812821013	15532.7030182182	63984.4860499012	803855.299972331
0.000947343841889804	0.00451521552968599	0.0014122792033764	0.96328319099013	32822.3733762919	109163.483282943	780335.986341948
0.000755107178167238	0.00339968187002575	0.00332822617131449	0.972398698206661	10704.7845356359	28966.3383780494	228685.76253322
0.000640538851486611	0.00361267446454632	0.00287479494888987	0.893485200088328	11877.1657915019	37007.8457283231	253386.007585871
0.000956333927835705	0.00465314119096914	0.00125265396793871	0.951484698482279	36853.4993345754	124294.403032208	851973.695597959
0.000961686548909309	0.00343426620839849	0.00290176198531495	1.14716290848589	12268.9442222227	30834.6783672437	328021.460117329
0.000924333327520832	0.0020578499389143	0.00348534024873089	1.21738104499251	5246.75576473953	9688.65699665119	87466.994239518
0.000963809334181716	0.00245241767837289	0.00197767202756781	1.32886918490049	9493.64749062341	17345.1786078738	179754.566275604
0.000955743974809128	0.00156617371795925	0.0019241259877998	1.14727698132647	9002.65168119422	15151.7659976881	99186.1178882981
0.000991169007690461	0.00536386155125946	0.00172540986494622	1.06325067078638	33149.1647192451	124898.210404582	1169980.31595146
0.000878931568948678	0.00447982611729026	0.00163911812961064	0.952127919990186	27335.5451555872	94582.5015547816	683555.612016173
0.000973223120635789	0.00251444361129609	0.00329219124234184	1.23065913337551	7083.55543827529	13995.6517078508	143720.313257212
0.000506151788345111	0.00408854045283762	0.00288373164079232	0.940606245326681	13086.8617761453	46442.5334572289	363073.919688897
0.000619586588053679	0.00583824535310882	0.00383396645086288	0.904103091725118	20935.5461652329	87882.0189930877	630636.908984963
0.00099300105721463	0.0024461638336106	0.00264638277997938	1.2603823686298	8489.71870553637	16122.4146092873	162013.791601458
0.000886862198725275	0.00513385016157023	0.00182821050827884	1.08053505677793	26904.6717118141	104492.676650606	1048047.99494954
0.000916775397451743	0.00220548538212004	0.00202688440176014	1.08655158260184	10713.1953328844	21110.2382774338	162645.292852364
0.000990213571953108	0.00128801032791654	0.00155468982410309	1.19912670600698	10351.7594719854	16334.3131301977	93509.0112066115
0.000702722797760731	0.0030930281498264	0.00399432462251339	0.878533660502001	8179.94370779399	20827.4364973558	135872.993862952
0.000949236906849979	0.00275312811303487	0.00106433143416121	1.13222714371251	22700.1918110126	50867.5317745761	439148.264001402
0.00079213217294638	0.00284851999108258	0.00233692778931972	1.00733425379041	10940.2547076147	26880.6676094221	213988.838122915
0.000947302284932016	0.0028329778212464	0.00148124114916049	0.989250850155377	20975.3105932834	47437.3130192279	321759.145042121
0.00066867936157837	0.00326986797819057	0.00396586266349502	1.31390510149496	3735.49746645052	10150.5604978071	178832.408570007
0.000977760722080455	0.00482627567623208	0.00300269334066194	1.19728387464208	16597.4336430387	53880.1381771186	707976.197093367
0.000993114683374043	0.00476561358033442	0.0013191382613017	1.02691651228893	36308.1612665395	123969.689095237	1019122.73816001
0.000841082788756887	0.00502007497832587	0.00165115753394373	0.93554986542639	29077.2773156965	113791.719681057	809243.464761972
0.000985978217663575	0.00479666933294137	0.00225612393045581	0.99404165784343	27120.051789851	89933.7517367083	719021.834561799
0.000781850445183178	0.00225833672713567	0.00170844852021589	1.0243190146379	10353.8242903755	22478.5357106519	169442.713692681
0.000924100623134031	0.00375933886880285	0.00372965330665095	1.15797199125543	10572.7181448588	28356.9610182454	328293.07883305
0.000991468972879125	0.00102375906190631	0.00264130973207856	1.22505600848112	5199.95620464845	7991.04515168856	41095.57885709
0.000964356401785531	0.00247000836015175	0.00327264791613432	1.31834371271323	6033.78943874567	11176.658937636	121043.075389128
0.00062539703804902	0.00187107083299901	0.00226406666632254	0.900032268204242	5367.35753303019	11223.9510134264	69799.882534432
0.00069690143349965	0.00242564537007061	0.00248786617534562	1.2884886385063	4271.95006911923	9723.34355089154	135226.428032867
0.000811216884422635	0.00510561986514444	0.00222572267711368	1.04916688681643	23560.6891313923	92141.9781400042	881652.640483108
0.0009290537807164	0.00358610318556856	0.00132083746568471	1.02486692054267	26035.1889833164	73100.9644946781	576794.373990939
0.000941755809124951	0.00166412396053458	0.00204512698230519	1.0068959351735	9846.5749099926	17094.1423945238	99687.5235024983
0.000552966781677097	0.00521374388388194	0.00255330830104224	0.929031426932693	20256.576648567	88121.3036507048	665727.148392572
0.000543566093175631	0.00587645064329695	0.00134088008228851	1.32330729055314	12412.5272713081	66479.8504691646	1289328.87085485
0.000928132963629247	0.00570186530207808	0.00256195858786921	1.09316543451116	26217.6613664777	103316.719477709	1089067.68777529
0.000737266133179409	0.00229125105730787	0.0037760834577371	1.03782186106902	4770.35747872981	10323.474516515	85076.5444214594
0.000997305953819037	0.00222837170874756	0.00104295331611825	1.06420349087582	24320.0101143504	46284.147311638	303846.478968785
0.000937635992886533	0.00451124729161615	0.00299308270689023	1.37874271263506	8220.72700022217	21727.9131968993	391158.346207666
0.000701218531248517	0.00173271259651888	0.00131291045546101	1.01450105199465	8386.28186816281	16661.9611594192	115159.610605785
0.000732640268948932	0.00139677270252341	0.00357622530485128	1.15936783426886	2489.95807334064	4452.6551901149	33645.3194925836
0.000822244060491643	0.00211736710059657	0.00288714004129238	0.983695878184414	6946.52750647466	13843.6961056429	94642.896144528
0.000738503410006453	0.0034706688767443	0.00332111878359017	0.899820710814732	11369.5465607206	31637.9138768393	214944.143957085
0.000546931855038704	0.00270546190074195	0.0024566681501763	1.38108551871516	2487.77256117917	6385.46340051595	122562.996949168
0.00060117639784204	0.00177151788386205	0.00256722771110581	1.28297095365804	2361.4753904614	4862.58670623413	59197.4709284917
0.000547240432393999	0.00190353630953307	0.0036062756728654	1.06040801372762	2538.52981343984	5682.81978603041	50850.3269791813
0.000972453700772902	0.00222763204869917	0.00214506532034202	1.2088629555383	9914.38993581968	18630.1486661918	165950.47680598
0.000660003420984901	0.0051309932134622	0.0038381268564168	0.881609764080748	17395.2988538946	66332.0300081454	450471.953196857
0.000955485065607689	0.00364405076728677	0.00265304104947167	1.22856996471219	11838.3520963909	30873.6821769948	397783.668901576
0.000791024541130905	0.00511897599980302	0.00202815050384334	0.920370661779854	25526.7257493695	102641.942647465	723427.265986789
0.00078301175396171	0.0023195418262987	0.00166080053048958	1.2273560617904	8084.99976435538	17512.9515191098	194535.68267639
0.00097286629957796	0.00278238941417982	0.00318212232913386	1.2239390394666	8064.88525804131	16979.5769754315	185851.394008003
0.000676901573242983	0.00471469364609182	0.00385504675815207	1.22587872039969	9772.20700774199	34672.5047272264	534147.450492738
0.000717429855753372	0.00371009125970254	0.00336585901317498	1.29316189507841	5918.01159080427	17497.2546174196	299348.152385378
0.000932616434261895	0.00573225771050817	0.00266558614209472	1.37640126631784	10886.9384248578	36141.8677575494	708801.075813249
0.000692784220298823	0.00119646325042385	0.00252907323820794	1.28133369698615	2486.96474475786	4142.95499241445	30818.0061753265
0.000604272297492584	0.00445328147677953	0.00313716412211122	1.01067817579248	14770.4150907788	52348.7126176358	475451.176483603
0.00084509819389575	0.00536598875786694	0.00185948851506606	1.09285509213142	26450.4990442858	109254.241170302	1146190.84421045
0.000906850358034738	0.00258747025449605	0.00236089784789447	1.33741768256391	7104.66471268931	13689.6871178022	162160.179135959
0.0009786336392525	0.00246250497864698	0.00267410664535835	1.01325412252756	11418.6951409067	22845.8887226344	159570.631359842
0.000652813591928453	0.00161675831610195	0.00194853237916005	1.06864579434661	4474.23271323737	8858.91636136505	68989.4285276205
0.000551217479955818	0.00446553459246427	0.00219198109147652	1.34106436562902	6571.89406826622	26106.1385052697	539489.407740937
0.00093496439996938	0.00538389413285377	0.00211160893692876	0.887196859800783	30401.1885217624	114272.170160093	717560.703287765
0.000996523305242019	0.00355262534600402	0.00222670563407151	1.01908900334612	19742.658441408	50578.4862908816	399110.524379548
0.00071434778701554	0.00374778730167359	0.00149055685444821	0.955524011200932	19222.108062501	65709.1443971119	491991.264533672
0.0007555914666012	0.00254469786694563	0.00238499619487697	1.06669682233611	8098.90256577307	19019.6496502825	168840.48882012
0.000619564701024171	0.00208349966976181	0.00180397228928363	1.38032077866242	3170.40268167835	6359.75428904074	88161.3173765054
0.000632745862510729	0.00339359998642436	0.00283722189783567	1.17542610880222	7589.58115812765	23122.740745484	301528.283179681
0.000702986885359776	0.00531218078141309	0.00311537089598206	0.942729757819921	20997.9023709274	83043.9589936202	640897.311219688
0.000513909102345599	0.00456851027689768	0.00128970379990774	1.0951049142482	19094.3996004553	89911.4468887069	987405.19802779
0.00061629416116874	0.00568523906508751	0.00373201057036884	1.27446802644043	10784.6260042837	44992.1078510274	802820.401805948
0.000544550694906263	0.00486256705140169	0.00199560755531845	1.23662482896523	12522.6831895057	55685.0256014503	885176.286004586
0.000996206018359205	0.00509419251278176	0.00323765507461778	1.12593404343701	20121.317436729	67228.3856746275	752404.266637711
0.000716038639705068	0.00183330901850836	0.00331428972462788	1.18855233306427	3117.41189859624	6201.22397964481	60253.044369755
0.000921496788303852	0.00442996531094587	0.00252968214872018	0.976968226799815	21863.7136498226	69363.9275399864	541023.069536257
0.000761711008849432	0.00527288476744449	0.00201780721486505	1.38464256898909	8769.38391573353	31555.2536161603	651397.73150336
0.000930569762085904	0.00262705739240186	0.00308659924109118	1.26665467337345	6719.61131582584	13693.5366174125	157317.976679074
0.000606047880527672	0.0043221741157508	0.00390107820952997	1.08186527600313	11422.0117235617	37907.2650094948	407824.977544286
0.000914342705785154	0.00109031411872047	0.00370042500543749	0.941216293151253	4037.92015425008	6540.15835479733	31511.8816695051
0.000762542341728892	0.00168094350093761	0.00385550760809887	1.2552282640581	2595.75281427476	4731.916570373	43850.8380778774
0.000921748221587785	0.00488783836814198	0.00154847940814443	1.06909267477147	29439.5503091206	108718.745938408	1032184.78544923
0.000843977395624094	0.00209958971604389	0.00220634318955589	0.920379570539959	9944.06808817109	19451.6653052239	114521.331285325
0.000525410717284982	0.00313882097797079	0.00333945588190006	1.06385604458587	6720.01482185971	19399.4743460024	197253.925887265
0.000896024478890261	0.00530937272159253	0.00141953529801478	0.88928952011051	35009.7128915086	135293.092867775	829677.749332874
0.000788584501466968	0.00116090928584706	0.00215746950141114	1.37353220561913	3754.62280811948	5754.05286886989	34038.1397308982
0.000710739410326533	0.00515395532186648	0.00193244711266792	1.01081053567873	24190.8870433418	103059.628049766	913175.450731116
0.000600504867490195	0.00213583705496847	0.00100435209147556	0.927530935648844	11077.8282574701	27423.6294035633	179187.3142671
0.000885377876778243	0.0041682079195314	0.00169341629765104	1.1143715748047	21271.9966001247	69808.4590147287	730460.109910377
0.000884038087718537	0.00207913569964505	0.00378709343541586	1.08724817643728	5286.37417818324	10206.3031167635	80163.2873395548
0.000852617038643849	0.00287521293036289	0.00222905831917157	0.993000856628636	12873.8562407983	30692.0200712012	230224.258067218
0.000911369849112704	0.00534994631146615	0.00379460730831534	1.05344147818877	20587.2938167069	71799.1713333008	698298.791670207
0.000535771912004213	0.00266734944611501	0.00238924854563182	0.99593825586818	6893.99712958244	18818.0950941624	159843.136250588
0.000883032995300435	0.00569598506503072	0.00271650682569517	1.00055947284461	27146.1563159946	107485.695405485	920517.202294755
0.000945947040132152	0.00511497415676782	0.00318380657384014	1.03792352564816	22257.6044491418	76134.2555701771	700915.913308883
0.000502031525308894	0.00302846693697735	0.00293019550444797	1.3300973328558	3005.90463392124	8997.01287797629	175259.141145686
0.000964007337654145	0.00280015595250535	0.00388132571768338	1.00164082204156	9315.33392390728	19808.4843025281	146542.685305135
0.000997252309950678	0.0022691480147543	0.00169503494149526	1.255525888084	12514.4869075286	22906.8984030191	207075.878738647
0.00090202999622417	0.00159259957453465	0.00332336149679344	1.06139005417586	5103.20024060481	8914.12630824291	57314.7547094411
0.000706218898151845	0.00476427976462819	0.00219872147081566	1.16199451525646	16379.1173725843	64781.6590375904	827509.060866964
0.00092525002923333	0.00231512280028661	0.00380701068596179	0.877826161899326	8335.32936167531	16090.7770913981	90094.0228674785
0.000844582178089935	0.00285139643317861	0.00177250818778787	0.900602515037787	16409.4579226382	39242.4965325993	235485.868984199
0.000729356547511905	0.00564115347176785	0.00304004293582713	1.39465816757689	6630.00242381329	24715.5790857978	553779.328742237
0.000867623679631322	0.00274417716341776	0.0025934993528994	1.02624075394868	10622.8703752767	24151.6691416806	191464.812934173
0.000945620304219225	0.0041997404213618	0.00275729927321178	1.14163358734541	16089.085994056	48188.1851004852	542053.564478209
0.000875988782984269	0.00579733735250996	0.00186485968642806	1.37615630889216	12587.0055545466	44702.7941867926	866748.412784259
0.00057982982102089	0.00496527981863893	0.00300114587358816	1.29116187449202	8748.32959829336	35348.4844699534	655027.952741937
0.000766092215355428	0.00494480420907425	0.00337551431066025	0.939193223057505	19073.9939636676	68252.9504925985	518027.990165807
0.000604376691043851	0.00366270050192467	0.00262707640535161	1.23880705128202	7303.93573457382	24203.9050006982	377206.07234449
0.000736993973353485	0.0055805726738287	0.00185508261789202	1.0674466756146	26259.0277500285	118643.540570098	1199098.80613178
0.000768981527195716	0.00397247002890739	0.00127127407895399	0.958258940942258	24024.4230448118	84023.0612700742	617999.700852951
0.000896326569804314	0.00448330624739696	0.00359176032841927	1.26832273935636	10024.1789357503	30694.0643978095	485496.094959248
0.000568520151742116	0.00348404731687973	0.00216795010564526	1.09084275211348	10570.1181182662	35134.1218167891	378402.621602574
0.000958694964357226	0.00124524839380423	0.00197642135764278	1.207278654017	7377.09609868861	11664.4714240432	67967.80346851
0.000705508224928194	0.0057338803639803	0.00118253215905438	1.37575980889258	12033.2937377686	50616.5685635662	1013155.37619914
0.000651245537374046	0.00123704383950894	0.00127452420865109	1.24572947942404	4358.71904093835	7506.39067032245	59630.2509923351
0.00068384975960197	0.00386715877289068	0.0038846134973518	1.28136214740181	5726.22841516075	17563.7206057817	301604.931646258
0.000930683313169858	0.00584034328829488	0.0032508994918192	0.953176987989195	27173.9805158458	103903.015567359	797860.329818577
0.000730269701897875	0.0044094430175294	0.00325933108901203	1.15857797671925	12151.1291934403	41306.2725974282	523832.71432725
0.00093069180830265	0.00422714225329052	0.00257311352837767	1.2511578982693	12949.6191405497	38579.6811656383	557272.268649013
0.000891214989332566	0.00329465897020465	0.00189091487464399	0.89424651355049	19525.0769225715	50291.1197560684	301599.666990214
0.000577194114203416	0.0017279254676969	0.00274184635431333	1.09523890237842	2822.47187472614	6041.62055907963	54518.1785424758
0.000816771511880601	0.00589853646217845	0.00202326087867501	1.04496371900591	29481.4646509139	131110.169006309	1247129.14504111
0.000745307759700446	0.00135539357112424	0.00332891248524031	1.1693788380048	2681.52517463579	4708.07620826223	34726.9092986198
0.000947639533787043	0.00393858707097356	0.00117113157937377	1.06308889818105	30153.1140190395	91287.9025763324	788779.607104495
0.00095900046303487	0.00360977006426545	0.00354774309140525	0.911281372413298	14918.4393935794	37420.2448783389	245427.9251772
0.00059936263483025	0.00545123800973633	0.00228826705060616	1.25175342606362	13624.8477320435	62246.1851908567	1027722.90757657
0.000791198318913144	0.00275357760048869	0.00225576111642678	1.08933376494779	9646.43056636511	23496.6760389494	220063.746263258
0.00076312834158211	0.00174210627699866	0.00306614975005879	1.3699760011133	2878.89351627104	4883.94774711211	45123.2088062978
0.000939814596677705	0.00516965535519046	0.0028864791416078	0.997127502354971	24544.8156650427	86174.1233115593	720089.858051022
0.000722716154784575	0.00591500412447092	0.00258760958816697	1.23095964201005	16950.4109378829	75911.2443247859	1172760.64594236
0.000910857739395144	0.00251303525550779	0.00227384157558555	1.32986826994161	7395.32520000087	14101.2742732126	161414.982979641
0.000888326889375308	0.0014119648541786	0.00294389696820406	1.13542494127837	4747.91757926496	8007.20703292742	52070.2492370413
0.000690529398668066	0.00314703225681294	0.00201114829388554	1.27083638009795	7126.87076920683	20316.7100356622	311975.025708812
0.000600238318770016	0.00452458061498246	0.00226257703521592	1.2492276463419	10581.0139835847	42241.5679086747	687963.284005515
0.000931274344787833	0.00432127632528958	0.00169479459209053	0.934454336441609	28045.435250592	89599.7201059472	606672.875309811
0.000545685954243716	0.00543936504900021	0.00164026316578591	1.07973738895824	23173.3712367358	114882.757882076	1221549.48475098
0.00088891294454866	0.0031407613146634	0.00383985430712956	1.35255001551331	4876.72332993827	10481.7468727125	155710.842405793
0.000898142541300175	0.00335790536240746	0.00214599522475175	0.961881722052504	17485.567196846	45472.1512840167	324164.061522717
0.000530391577909397	0.0015930846092353	0.00319141395035755	1.14118742384219	1824.67047705652	3915.15461845968	38278.4449549031
0.000591192762805292	0.0057506481164644	0.00243950619236943	1.38313053703855	6939.28719051774	30712.5881854334	699228.499212166
0.000530679916902737	0.00193513791630964	0.00334886113629153	1.3190633143659	1539.17057409094	3455.41006528416	50987.2597629459
0.000675935761964106	0.00590733187315973	0.00319671784214246	1.28734953371395	11950.2608188271	51851.5769721762	942774.042185124
0.00085743100768037	0.00437432996455629	0.00146815672767171	1.34496299369927	13136.2882280408	39573.6925932056	668995.932337202
0.000935165875115794	0.00443154572433083	0.00110165708360594	1.08934641651149	32634.3154111187	111140.008603906	1049109.0104818
0.000769112195641773	0.00497987214939146	0.00121986244793158	1.17183815322312	23626.4711339957	101547.458430114	1272394.52459063
0.000644312381021674	0.00487026165681751	0.00357412502746775	0.973532173002872	16752.0818066497	60639.4593208622	506694.923248682
0.000961233031600006	0.00128825207969638	0.00395027091861156	1.0759254736296	4215.35067351145	6923.07992364824	39085.1156653478
0.000861168690496882	0.00358081011188743	0.00340962049588674	1.04125154636404	11878.9374251628	31762.6892061822	284928.037256575
0.00062940776244343	0.00123907409390866	0.00184708413025867	1.34457576348136	2577.74799773376	4281.47839366758	34717.7698750896
0.000677028350811968	0.00449486921933322	0.00291417889895851	1.06368126369644	15335.5379198638	54548.1759383068	553879.440929367
0.000687680940785994	0.00410347835123439	0.00221379087500097	1.31584856969193	7860.63694921649	26759.5603226752	489805.407555223
0.000542699723081992	0.00111269442400389	0.00316631249483349	1.29366305053436	1099.7316405587	1968.54572897553	16803.0079017883
0.000602602278939111	0.00198475131272375	0.00319963987055673	1.01098321629714	3595.98223878535	7866.63297565798	62810.1703331817
0.000812102115516922	0.00556389175340457	0.00274495369513355	1.04395364209188	24088.2852219333	96682.2927561884	926739.821789999
0.000843986596962925	0.00543829134523174	0.00364019990809597	1.16043283344529	17036.5170721407	63170.2231700779	805828.127089215
0.000581201874962955	0.00372174547877942	0.00126345284665407	0.895892074632354	17313.4283577679	67477.8347365845	451283.310646072
0.00058008865538769	0.00516015607592537	0.00190815694897219	1.17986381673586	17008.4730272437	78248.9503974775	1067115.82223765
0.000500604824564088	0.00131501446354897	0.00147724581438353	0.907354501315138	3592.51223871503	7090.5183608998	42993.0420689372
0.000784530990412398	0.00129866860382643	0.00395593317548591	1.2614462123305	2301.52414437435	3835.76396901505	27602.968251561
0.000929930725262237	0.00164822320981134	0.00346466307110903	0.889875363766159	6589.09594670099	11361.5980756103	58307.537020795
0.000763595470097471	0.00508899109579571	0.00182815762071837	1.09055287758849	23375.2943948095	97340.5116830344	1028593.20365357
0.000528922277569607	0.00293287450349226	0.00330866967879153	1.30006716873383	3100.20739834792	8906.08549454662	158914.58014519
0.000834966330714932	0.00590433624620743	0.00225323479855468	1.17518809093285	22911.7787835496	99805.2240654454	1304066.96320105
0.000720391044616652	0.00524882953225876	0.00346964781703198	0.922984688382051	19859.4511262265	75732.9340372277	559347.621924035
0.000860565581490912	0.00488006177629618	0.00103350603047283	1.05247834277705	34333.6946901943	135561.79945457	1222601.7554275
0.000645788500193756	0.00132645660599144	0.00144903861779867	1.23540219700568	3982.00412452295	7093.36102740468	60187.2201806766
0.000906051120381302	0.00203949822718528	0.00282936327881135	0.98818711907802	8078.30505883964	15239.9584314617	98446.7483030642
0.000508517255373034	0.00143123301922872	0.00371955050550068	0.892933837797587	1824.31856310147	3622.97630781335	22300.69627793
0.000798216345486436	0.0046736197405495	0.00225758792829238	1.23184334025512	14193.0757106472	51809.8053727685	767241.527373192
0.000538926813500147	0.00113833129646665	0.0011256555388859	1.3157470977977	2806.19064377534	4854.64726183157	42974.6929160546
0.000941104042435375	0.00186192336971554	0.00319460610503596	1.03563876529978	6761.80664204992	12208.2638523426	80182.9670941738
0.00075342172752	0.00123513863274524	0.00120140039342535	1.04457697462047	7805.71500977961	13293.1349257811	78018.3763125765
0.000595519987829264	0.0028234564481264	0.00398517747192827	0.959421566560328	5844.25173302602	14747.8002284309	115813.828184594
0.000741533860667897	0.0040605538445358	0.00262218233667365	0.919893309083577	16246.5720241595	53158.5797048642	378652.594982669
0.00082407087421397	0.00173668277676328	0.00180434811830907	1.33009221098023	6019.57780904112	10172.107578556	88317.9599036518
0.000914101738001073	0.00191752051107204	0.00365845652435886	1.0354101551965	5746.10510536076	10590.0346048797	72098.7252163926
0.000663280166962595	0.00558450793300123	0.00112328401327684	1.27089779674014	18064.3343868131	89627.2699980469	1472209.0441627
0.000797109653414903	0.00478441175157908	0.00164200598280147	0.915299403215863	26349.7876543334	102327.055003214	697352.124953136
0.000671879312480545	0.00143980085086653	0.00263382829425673	0.900579630903583	3915.14554354547	7160.46416803907	40414.3349949658
0.000516850378989037	0.00306025871372414	0.00281746249437462	1.00154115294011	7724.35799820729	22478.4569157093	197876.312951198
0.000677511253455461	0.00267403437697801	0.00260070007810034	1.22099802989676	5289.16404188527	13446.0177784333	177761.197157005
0.000912739409058023	0.00552244701961416	0.00296490958871475	1.38804768969909	9017.29998831282	28558.9583191827	572658.204281894
0.000991905590035274	0.0017145660472538	0.00215698133471432	1.36995504959767	7856.19791091909	12223.5697839477	81848.8925863413
0.000862637592140755	0.00493803511281511	0.00101990644961225	0.972856029789861	37238.8062693888	144962.103092476	1075800.62619059
0.000747456728984839	0.00480119801836117	0.00179297274160195	1.30131578973203	12279.6735697737	47193.6798391748	826167.826549019
0.000504371210899413	0.00153674781443846	0.00239379086374956	1.17719402560479	1972.09146288028	4270.31513828166	45030.5151662572
0.000945540977504176	0.00183184422765605	0.00308096877512295	0.983026551122818	7418.20821377119	13249.2848526195	79756.2399928507
0.000865628993589223	0.00576640665830962	0.00326009268992004	1.31267886302875	11933.2763449401	45211.3479339714	834920.418942114
0.000740648811475464	0.00392270879865414	0.00397833811630883	1.22540148104017	7426.73613027626	22423.6940269862	330647.477852539
0.00083593931606767	0.00482893507295302	0.00249194394170362	1.06519518744508	20771.8733639587	75120.7721781007	742421.828220882
0.000936252945427999	0.00374137228353441	0.0031853656107701	1.26332792457925	9421.75494106871	24621.1189425074	351195.450447402
0.000549253712119478	0.00441165800842558	0.00353299794643693	1.11780487405215	11421.6603798641	40287.4455565842	476586.800405428
0.000779699471872393	0.00283182087565977	0.00222509418197431	1.28604791349832	6668.55685090003	15903.6919816179	223601.336077747
0.000574671361540177	0.00266000147797132	0.00338672479000902	0.969850744270927	5722.7381988602	14456.49068661	115397.314783742
0.000805425817616037	0.00433827296825357	0.00251741279482595	1.34891627792355	8029.39613122283	24584.2281611848	458287.632649108
0.000519155876530645	0.00207305370098289	0.00365476067487695	1.00829569549741	3001.16242577327	6945.17858637324	58244.6787350206
0.000987114333651972	0.00568709645426613	0.00331454319553538	1.11697774758051	23092.1646160309	84533.2214469821	943346.214298179
0.000664167243353519	0.0034160202732975	0.00117557235244999	1.37322171554685	7564.22194087476	21571.816625892	387787.737441024
0.000586086175792623	0.00434109810459359	0.00388739718236772	0.919793197759215	13048.2291060712	43854.1226734226	327150.060666019
0.000662723872295796	0.00394797315851086	0.00343654105202007	1.28776447279984	6128.84073121366	19628.905780829	345315.348575225
0.000602672604438263	0.00188478596562337	0.00210715238107988	1.39066784272328	2378.16715116844	4515.76686516582	57425.4266285608
0.000581453046867692	0.00479494822737774	0.00313937563708248	1.1640262032474	12809.476783107	49306.0396546548	653824.61611361
0.000700079396260205	0.00412767506413445	0.00353642942639701	0.957310643922818	13457.9874622547	42467.0666380366	336554.85898613
0.00080056293790624	0.00210768419048419	0.00252533116822428	1.31223873619318	4641.69398180755	8783.77955520685	97930.3432263048
0.00058585241668175	0.0055273309721766	0.00231827581417504	0.996363346930344	23188.5352135413	105116.293134307	922510.027161929
0.000649899390903036	0.00178392645204245	0.00146112543321024	1.39534801464251	3843.78571821824	6765.08795835515	71874.9635287027
0.000930356239801719	0.00221532708381448	0.00142372496944481	1.01771631421008	16616.3519026729	32620.640151092	214296.286743873
0.00076621413470586	0.00497681204475602	0.00305804473450743	1.36402128150318	7208.75873565407	24664.2044288459	507486.762622237
0.0009218653880871	0.0049480838504676	0.00218190215640178	1.20491203219972	19130.264013269	68245.9893104488	916236.57809325
0.000628034055524797	0.00187053550607839	0.00254760374121487	1.02790239297989	4153.99430980079	8828.84345611988	69969.0794073523
0.000547016610737614	0.00149474129357107	0.00205985569706921	1.15206465170805	2571.52104701678	5316.36897479993	50516.1341169058
0.000881279289911843	0.00584171842776718	0.00347122943814401	1.2006186946502	17853.7700191399	69655.6279504776	980307.756162251
0.000983070976234488	0.00269214193546494	0.00334633325133668	1.20811663193959	7826.40870705966	16135.6177194572	167605.159422639
0.00052301137047809	0.00213717056343576	0.00198183588273656	1.00143626366361	5286.69692785695	13083.2183406852	108232.447434121
0.000919017979661325	0.00351908493722959	0.00110366401506604	1.13038512855705	24923.2409237032	70123.0361405385	687404.699609547
0.000607173894635823	0.00568145469608904	0.00218283532303139	0.903030528268205	23961.0162859444	114160.36348172	800776.837150496
0.000538815280443481	0.00422753678448588	0.00243441434915497	1.13467756142623	12338.1486623608	46727.9125323688	572398.563644047
0.000904754537962878	0.00127179592446038	0.00256654767153739	1.24846957160247	4911.48693275489	7823.47239339612	49062.1970107464
0.000547545670013495	0.00313017275057951	0.00392247773173082	1.06816598635288	6025.16157288919	16787.9876442017	171723.968721337
0.000573736506689852	0.00464273099557113	0.00230020104541622	1.38187311804703	5398.68794817172	20692.3916951998	463611.594458346
0.000646338376076088	0.00381843926928268	0.00154372559337498	1.21077322324842	12116.7457697379	44393.0389221592	626198.429780859
0.000879749877675099	0.00206798617525685	0.00221184814897272	1.2635206504375	6854.6455788463	12696.7208696068	123063.550336783
0.000674223764029424	0.00158389096701329	0.00382595910386784	0.956783966887827	2849.17969409438	5416.4288137386	34764.7448360765
0.00062250492067193	0.00226513088542336	0.00228838961223304	1.0932557277739	5396.01093548316	12979.553426929	126196.629283472
0.000633712708085743	0.00477925962557695	0.00260213693354235	0.989040724867868	18543.7186770772	72029.8167426315	618610.537138808
0.000951298047377792	0.00412135566547137	0.00330380386164456	1.27320288159598	10163.3780618262	28165.3177304513	424017.630088958
0.000561974855647584	0.00588370441601684	0.00139521802590037	1.10391680708005	26061.2144415379	140408.890527213	1573208.18689878
0.00071967489641493	0.00183521214635848	0.00179006332833241	1.26088773666132	4999.46709477797	9678.04205693689	101132.797001513
0.000906383203806123	0.00469714919877593	0.00251899486404639	1.29357960449215	12498.3437835447	40358.8527755398	663061.375687311
0.000874042657084262	0.0045357446331202	0.00121374256079782	1.38631444977005	14041.8225645933	38394.3179049461	639491.312574928
0.000948650847588463	0.00529067616512237	0.00293217042460976	0.947638850787902	25810.1383443808	91649.2784627451	682970.312709951
0.000856861619347852	0.00562802322219182	0.00143956004315284	1.36389833961101	14751.7894887553	53228.077533398	987277.269161601
0.000786910965479137	0.0037211428362732	0.00198798437450506	1.19045219270282	12735.0182966965	39766.4875403345	509342.561629744
0.000673871983427872	0.00391269614524198	0.00266067844304096	1.2182850974466	9215.38338083916	30758.9443886984	449847.375595741
0.000708651092358231	0.00296767445293452	0.0013830274455466	1.34931371892296	7295.08663195393	18246.5599422543	292203.048702654
0.000610216846507878	0.00417662964123828	0.00370609466581048	1.00939704401096	12161.9916342333	39461.9876981021	357233.305939827
0.000754451332099953	0.00445456811991728	0.00192534373177931	1.38807711647681	7583.51224091539	23506.2723875097	463867.370269439
0.000647878704012404	0.00469195549394135	0.00252587215011771	1.37420417887611	6036.23879692218	21860.7654344571	471422.873960767
0.000643164294138882	0.00230700926165108	0.0036268525430372	1.05198887957926	4166.49316474696	9576.49889672601	85464.9688715157
0.000544407745565112	0.00467095324613143	0.00196842927026608	0.88050252369799	18195.0113336924	80028.6181177631	534489.280955107
0.000646485977920448	0.00598421748979834	0.00192978707492458	1.39398104043471	7999.90649176038	35272.2493703496	788193.421014305
0.000733528366739369	0.00442449982254362	0.0031516613139334	0.904050572399954	16436.5158391099	56023.3158137935	391258.373405078
0.000688870826028136	0.00495019187048256	0.00348915081756292	1.3688072717056	5820.11158558566	20530.4151040601	444304.816345583
0.000852015460806348	0.00116492271215796	0.0011080317077588	1.05661984186289	10619.1139990413	17262.750785115	91818.5171120202
0.000675872923645507	0.00215891463467886	0.00231651984941477	0.921638638254483	6875.28851762551	15059.8099808211	98781.6208399852
0.000699903540044626	0.00176274712784745	0.00139053722987233	0.938756446526669	8842.29410918454	17506.2653147434	106324.831669779
0.000840771690451815	0.00225229807914057	0.00156653091629843	1.37081668153356	7724.55671622899	13800.9509415067	145214.328642029
0.000513216786848154	0.00244116237712276	0.00136033030662219	1.19550004228617	6040.72638321058	17723.9598375819	233993.249873839
0.000781607166635173	0.00303952465904642	0.0025162434715776	1.10425490417922	9709.52254336891	25292.9755944524	255187.967430726
0.000635621390145932	0.00583667702951415	0.00156238129245127	1.10248893460403	26144.9665733397	132742.769239129	1474367.71769614
0.00054904369307132	0.00513871005652099	0.00102462861576842	1.15203898667885	21873.6126535319	115253.494754348	1438382.38407403
0.000879781498345937	0.00208159152120392	0.00195597065254429	0.941810764435456	11590.2443823183	22293.1842018286	132089.447875615
0.000587166769033321	0.00481318715388033	0.00183386578021273	1.36704764381254	7096.25372949025	29160.1653948417	624194.158225563
0.000752225322448908	0.00285437899904574	0.00216823404380663	0.96121247976781	11437.6426283759	28941.0913061135	211779.844213532
0.00059299173926113	0.00280251755726283	0.00362064069991347	1.06437728507591	5407.60011643181	14110.8605914745	138812.357479751
0.000834921735027015	0.00426344900435872	0.00216770021781205	1.06437864084639	19111.0674718747	63878.4559155034	616509.00781566
0.000902278911787325	0.00222154296081041	0.00340030635393806	1.08231324153575	6531.8316597712	12891.3469347788	102552.944376719
0.00059509055396018	0.00104809159848253	0.00158025438326592	1.02299816649234	3242.36354650722	5698.77774435531	34858.2951557082
0.000955694008415249	0.0016523926485074	0.00209401337389257	1.11311435228916	8853.91448156341	15224.27836019	100130.924406746
0.000558712850716679	0.00548791632551422	0.00344857832231282	1.11548417232918	17042.6482955467	69849.3073128612	824349.768115513
0.000747111014525342	0.00443672461492109	0.00223199939759433	1.3942753766438	6529.6011397028	19895.006893324	402202.250912952
0.000879757116034888	0.00580735129310986	0.0014918616873362	0.988716055553574	36131.8977704264	157144.786734664	1267052.05551449
0.000991040679863825	0.00438454800089722	0.0023463543457642	0.984285296786056	24402.0162442371	74162.4629205064	571670.054576301
0.000737951159979169	0.00551491316253779	0.00316846862917942	0.995838584855425	22192.4641810688	88055.3317845255	765727.314213741
0.000504806139639794	0.00351509232998559	0.00276057457711042	0.9216519384794	10395.2952047456	33707.8608442913	251602.543615281
0.000614851442177771	0.00133140663621846	0.00275501296527601	1.29863006224998	1813.60559336922	3234.54736387911	29658.1914062935
0.00082711706423012	0.00374353879014907	0.00153213196715642	0.958410356802051	22136.4348873383	68755.3509348413	497817.766730737
0.000837712840600614	0.00483504951040921	0.00343622525729511	1.24939725159527	11430.8106269702	39039.6603144341	612300.181204722
0.000771138839076999	0.00348246355259377	0.00252088661853714	0.911552615299295	14120.4739687523	40330.652020208	274250.729792804
0.000707142379464393	0.00469329145259978	0.00260415620925808	0.8799628933856	18748.8534459098	71445.7316147808	469941.48838741
0.000912373036162486	0.00452401543565428	0.00256589845933154	1.04149109909106	20787.1777959737	67758.0712485583	617262.990709649
0.000658121843429168	0.00453748296844529	0.00194468405908244	1.17150488232405	15251.1132942523	61107.8331929216	801009.152184333
0.000549399540557796	0.00176254633364029	0.00102772875083013	1.34321204546851	3962.91040765288	8174.31588238038	108362.248164694
0.00098890667982699	0.00430822015269034	0.00319653078047796	0.94206504386785	20135.9480757032	57954.5741867207	413466.007075413
0.00066000634627262	0.00340697634492415	0.00343015700277084	1.11229280115723	7911.75827573534	22862.443092726	254745.881142478
0.000629621217570424	0.00565204845134006	0.00155488202140079	1.14742154096961	23009.0739932015	115084.152845555	1427391.36384995
0.000681525727258857	0.00489678891220521	0.00147369153667382	1.20206114462016	17941.8971523038	79024.2804163892	1103131.97875744
0.00072578771382181	0.00139242132026936	0.00142699956219173	1.0165078121483	6862.5220049352	12264.5966501904	75948.1238176222
0.000833657562626534	0.00221761409379017	0.00310412507029025	1.22757064796178	4972.78795068312	9974.95040116353	105058.755787602
0.000697940959791891	0.0032340736452162	0.0012381984052086	1.11262624808831	14970.2330932005	47512.3436987387	498398.793397498
0.000930860631223304	0.00575140962717481	0.00239648466901231	0.944854344028411	30738.4021163162	121768.503019392	899485.42487942
0.000858007822052566	0.00431823940183072	0.0025091815192268	1.00334276372403	19510.5406308911	63117.5426617605	530430.303769021
0.000835597074776585	0.00249098077269781	0.0037607148037408	0.947947710021004	7145.5795182354	15066.6799545672	102484.402379016
0.000888529330875148	0.00158064223200002	0.0023556212131344	1.19726619898898	5998.25813426803	10256.4852236196	75291.0786596388
0.000662745862915612	0.00402550844336772	0.00380514463551244	1.23156059741257	7296.80412319418	23459.8942875784	361174.820816988
0.000990867510931716	0.00155278734946533	0.00246876418207711	0.887641629723138	10023.3549133376	16684.3547073287	78751.6244329857
0.000727330541339038	0.00389136218162191	0.00106088915088693	1.0108636295599	23677.7897203185	86605.4328416171	722106.613471416
0.000531693444039301	0.00461640001547164	0.00307467349470221	1.01916344534103	15200.1294106541	56727.6609532134	530067.103866839
0.000860693584737707	0.00215674475613402	0.00372114885589319	1.07067682248428	5435.28449851948	10776.8479686725	85250.6937245164
0.000575847561181394	0.00469467901593156	0.00190569757311558	1.36625444780383	6687.35373412051	27085.2721619578	581973.398482021
0.000691589813062009	0.0037766283007608	0.00342512963842321	1.26141262484314	6536.2063666144	20091.7669530876	325111.19579647
0.000757432098069835	0.00401317929686309	0.00343917197163954	1.36032306366841	5181.52969520122	14813.2733697451	287258.841669669
0.000579389905951297	0.00374737462247509	0.00194204013458312	0.913894410616996	14464.8169059076	51959.6028947447	371892.586319321
0.000716063763345114	0.00211879739769574	0.00379380885927472	0.94077118576238	4640.30731135489	9593.59897495012	64862.7646305326
0.000500968639526509	0.00372622910301863	0.00102001451797528	1.24875593824431	10691.7001669764	45847.7639084821	729328.548675351
0.000932901292241336	0.00554186505909815	0.00188226349920406	1.30003942253971	17787.7053953032	65853.99265961	1095095.28543996
0.000966157514921229	0.00529095996177055	0.00292446907520502	1.34149372299015	11634.1957110517	37164.5720526202	676531.675894783
0.000897077230861463	0.00127931952962495	0.00194266434380729	0.988472397238573	7822.15167436815	12915.6048652517	67478.1745784828
0.000802584188588711	0.00219796624275722	0.00383844818179742	1.37262682447259	2931.76871027331	5322.258957326	60548.6808561636
0.000706851211245776	0.00432448175085248	0.00397023917856795	1.38119587614275	4257.65667424738	12871.8598048143	274052.641621144
0.000535160820178932	0.00307707157411793	0.00244382617092671	1.1172254150467	7325.4382503752	22336.5819162001	255694.280355389
0.000826980690970413	0.00175368612913975	0.0011374786619729	1.14136734754626	11614.856250849	21458.9269890519	162260.833844438
0.000590815728751241	0.0026119440100285	0.00337264360804823	0.924158919055211	5919.49875045952	14637.1788146921	105492.102066082
0.000773743929847562	0.00525604743888239	0.00379721048064904	1.3332025780851	8023.9452935509	28696.9438786014	568850.117181593
0.000781654598917337	0.00200165512926452	0.00369359273780596	1.12773883315528	3947.51108608239	7902.536357963	69829.9702322855
0.000603575427120322	0.00540169551844507	0.00305812479440951	1.00148195771162	20415.7876884804	83929.6562101692	749324.574067975
0.000778798686302875	0.00589040257656923	0.00292153637670096	1.28704401210024	13390.1066222618	56121.1953291807	994133.733450299
0.000799758134151194	0.00289227791680557	0.00169813145069126	1.05823702864695	13532.3033551213	34724.2757423072	303115.658318234
0.000970876981912898	0.00269281637948066	0.00151966568441556	1.16734873653704	16396.6799361312	35171.7143987105	326824.5391606
0.000566256997440437	0.00252466727812522	0.0029583920751906	1.38355156344385	2053.53645743148	4862.67583364712	87404.0117173288
0.00078315897463251	0.00564840314380474	0.00112182458791622	1.34248581344109	16367.3261424427	66545.6297418399	1209176.44305534
0.000992283147109508	0.00417590823376472	0.00342515658345284	1.16341070733057	13886.0440438893	39209.6066717117	459920.495657722
0.000880552871177883	0.00587783660169394	0.00103840843390807	1.34843918464212	20589.4991291354	75469.3480631271	1302920.66586665
0.00087135408500623	0.00154518722550168	0.00296155325049619	1.00801219977798	5484.41919462553	9583.0975093561	57726.02780362
0.000860937130300846	0.0022060551175037	0.0014176066048782	0.986280731479476	14811.3720950197	30110.9148843012	194864.694421785
0.000721920310238218	0.00416719035490668	0.00390387760190594	1.36780781324537	4515.5724034278	13379.7429911674	273678.452565788
0.000592919992238948	0.00487609884592951	0.00249840202636739	0.999734967979179	18894.8362657889	76352.8942027192	675192.040037825
0.000675344710167474	0.00570605404273848	0.00159135977958031	1.05237066187583	27713.3004927256	134924.247044914	1321396.260568
0.000949176118230457	0.00438960995554074	0.00226499991052481	1.18651320823342	17684.8274174695	55820.2008958385	694529.709046452
0.000585695719918257	0.0023281272627891	0.00181680837503437	1.04468009287444	6808.73617371092	17332.214946621	155266.125354418
0.000950247912739059	0.00183512554452493	0.00396921044480009	1.20572399563439	4600.94663527081	8081.098697732	64456.5600660607
0.000852859098214853	0.00503774859829546	0.00177842856660183	1.16758494852557	22083.5661102621	86591.8637111802	1075277.3551021
0.000720258671860078	0.0011902109223015	0.00339403897886772	1.07945740667111	2430.5926929933	4220.90909304108	26813.2466283939
0.000585689477345584	0.00274719243198256	0.00194000559652046	1.37526551353325	3454.12710328758	8786.55469439641	160996.998262383
0.000773906188411352	0.00487319402001129	0.00216719387920496	1.36436871275719	8814.74030909303	30349.2727879642	600754.358456612
0.00089858056267208	0.00298522622078898	0.00360132629706759	1.2416322103757	6543.25622152791	14916.1641590805	187213.368711789
0.000595155749975133	0.00154677001683378	0.00209305205053595	1.23501607952563	2674.49979221627	5300.30024437405	55160.288929193
0.000987252450429639	0.00467682855787037	0.00228543551650504	1.12745495193478	22182.7445345756	72575.986469919	788526.341866913
0.000840337149336148	0.00165763228218934	0.00148481218786748	1.39083538186253	7168.62031597359	11301.7106942618	81658.0180208019
0.000778447662717341	0.00257925757407431	0.00163786741338225	1.28970768434739	7850.59879185694	17625.2337982582	229758.410485793
0.000638920225682521	0.00552115385222627	0.00295865105338507	0.879395902851962	20838.0508469938	90578.2625614648	606026.509891811
0.000907425043315599	0.00516169673340271	0.00177793662283965	1.31687027716388	15754.1253485125	54894.8208302563	932227.390819336
0.000954327261255905	0.00196530954251216	0.00327149910805294	1.04527402764367	7042.22475548674	12897.1992757536	87636.1222977822
0.000888985981467756	0.00386247191603444	0.0010724020812246	1.15071772726897	25107.0546691772	78644.5375321944	841814.084096868
0.000695548731237554	0.00437827330644436	0.00307273270381988	1.07041023059391	14335.4495726906	49097.6171355062	504627.871323255
0.000688129903529864	0.00322770422408091	0.00355570772063496	1.39015552885663	3015.19467507341	7361.2750357438	137617.79601773
0.000738431994426227	0.00562749641761888	0.00109768883822812	1.34056423954453	15401.8971377301	65908.3232654245	1216954.52015366
0.000543833889565381	0.00466478493830779	0.00151320607005692	1.04259874254301	20219.7837857116	91486.238219498	886691.788725138
0.000905442675941251	0.00278541455190991	0.00283394513043781	1.31887579814451	6519.99714382953	13413.9030293502	172129.635945273
0.000522164743505931	0.00279362612458155	0.00257401843568139	1.0725064113423	6338.81836168065	17971.9765769676	183438.378991697
0.000527317084933915	0.00272556637284198	0.00145871599769428	1.07431978514715	8894.26133847869	27340.6157351575	275583.298499229
0.000899924287848101	0.00146624138172047	0.0021520762462972	0.926944278327821	8463.91817214229	14313.6714174519	73098.8274069649
0.000712550449671147	0.00130608860619421	0.00318403319455238	1.23566869317388	2321.89703542101	4017.51586961947	31231.746936487
0.000969460831992402	0.00201781259828555	0.00164148121686011	1.00722359701556	14954.6822338841	27466.6947809619	168052.759247422
0.000763098097952704	0.00108725740822641	0.0024215950354999	0.905009932732709	4299.34132096028	7137.8467925939	35006.9821090577
0.000654032494607552	0.00433798608553807	0.00289989273315419	0.893721781095258	15557.6184557104	55518.1202195342	382514.050230962
0.000620452039757538	0.00226072277024963	0.00186658358008681	1.35598700939678	3496.26555651661	7661.13629504023	115881.547414995
0.000502951909248276	0.0043052083035282	0.0011472027877052	1.00798582732655	19938.7203806527	92481.4696721276	822761.438879118
0.000600228746788047	0.00351653597163413	0.00286522569829502	1.24375188731444	6323.42181221028	20109.3302196988	316403.50035688
0.000590867599992693	0.00379982722475246	0.00369655649907754	1.13960515943901	8217.82532114534	25946.2143719603	319099.747307373
0.000773812531348127	0.00515494234525541	0.00301900189176823	0.92278336690164	21331.6905644749	80973.786335695	589057.07184729
0.000942268399520673	0.00549270525397279	0.00299775143287758	1.0617906350676	24446.200021484	90015.2424930168	881465.47429577
0.000797293648759156	0.00261318836124956	0.00377961586265578	0.966240576815031	6969.72786403788	15411.4431445006	112081.019780812
0.000536743398390125	0.00232566583011787	0.00325185014773582	0.946580311377634	4518.17928337858	10855.0782499238	81754.3257161205
0.000631884546979758	0.00145919775754853	0.00288244143291982	0.910223223204862	3222.50731774586	6045.32850066234	35742.218095204
0.000600145964069415	0.00321856546887734	0.00176738808782676	1.25505254704477	7289.96361666038	23373.5689243422	365371.918161325
0.000953128386839172	0.00253799022441275	0.00269221474010433	1.28119387140736	7605.01083424614	14852.9371588215	163070.517008643
0.000722190931393861	0.00460188607898251	0.00265106859831724	1.25772131397239	10783.3820286783	39447.0549715277	641195.693017434
0.000903487059696814	0.00419173209339527	0.00187368071481975	1.19351239624109	17655.5129352297	56257.9898196492	707023.82612768
0.000729379612343192	0.00552022521515377	0.00204168033581204	1.0277714747086	25841.7251926778	113793.228919476	1051454.56525466
0.000544030127559291	0.00252628407905633	0.0020444348281237	1.06293693891016	6502.81926613206	17723.4522597072	172099.416891496
0.000895847631814853	0.00227224640275456	0.00256260375443614	0.944366010028214	10159.8960784834	20128.0794177689	125218.122451177
0.000589044324764981	0.00182514418840703	0.00384684301115649	1.05795935417612	2445.93898302897	5237.48034086505	44680.4182281395
0.000519868012808408	0.00430239971120933	0.00262895370253944	1.36382663781293	4760.8083148669	17867.6450172704	394768.306483154
0.000655978427713974	0.00517210315385467	0.00323001088738764	0.994895792131314	19192.1538289927	74180.3938536459	649219.111165182
0.000615487085693182	0.00281829038811481	0.00162829978738653	0.96542301494802	11079.2068957989	31816.5673749649	244613.330727091
0.000545956659010988	0.00203717557053051	0.00255221348715685	1.03377700938758	3970.37754558267	9281.86146719558	80510.8198734864
0.000739761271396918	0.00306065981544755	0.00252978714393343	1.28198062824587	6113.56021920979	15915.378633044	241164.02690099
0.000550815484022644	0.00386644085046895	0.00245890650186734	1.34014982833617	5034.44456810141	17577.968310287	358603.712985337
0.000786263217341421	0.00332215520394415	0.00141429028077878	1.02200289741412	18347.2502255569	54051.1220814987	448569.395944989
0.000748782776310794	0.00347475439950043	0.00354927647515737	0.880693395527625	11101.4274446664	30548.0907742734	199069.263254822
0.000767786314614151	0.00421467670279	0.00101905475567007	1.06887827531058	26122.6279580507	99642.9884827722	946224.543608118
0.000773796157960227	0.0043109822463576	0.00377056428600221	1.33030125093475	6236.49564133274	19113.2023051691	360393.760848892
