# Supplementary material for: Harnessing interpretable machine learning for holistic inverse design of origami
Source: Sci Rep. 2022 Nov 11;12:19277. doi: 10.1038/s41598-022-23875-6 (PMC9652322; doi:10.1038/s41598-022-23875-6)
Supplement: Supplementary file 2 — Supplementary Information 2. [file 41598_2022_23875_MOESM2_ESM.zip › data1_MiuraSheet.txt]

1	30	12	0.000789044174165196	0.00121883336162408	0.00300038251523795	2551.63054153987	963.487461704625	1163.46969347141	19213.8449392543	30579.9118814827	140991.719436532
1	24	9	0.000709006927204463	0.00285500538813824	0.00265570755840956	42867.3958825267	13696.3240858816	8091.48182530568	13921.8875934374	23777.2947224447	164623.313486058
1	36	6	0.000740852307394843	0.00339554626752994	0.00223784971575511	113457.802917192	46063.0363526685	15845.0208947707	25820.6994525094	41448.0252373161	179947.54426371
1	30	9	0.000631584671362382	0.00434298862944308	0.0035266078403457	117315.188077654	35254.4876869015	14067.7830179877	10560.3760757843	19906.6154287035	189978.511535461
1	30	6	0.000646463118841706	0.00401371992299435	0.00310951306360191	148213.0563787	55281.6825257057	20589.294987754	11804.4602980568	22376.1110748728	171438.867744074
1	36	6	0.00059779558087091	0.0058670327591739	0.0026951878236177	255851.828737904	115021.414270082	33306.9021066383	13577.1306090441	30377.1871251312	258224.107876003
1	30	12	0.000906986806220739	0.00337128763691897	0.00212038458111083	61911.0112830056	17865.8645311095	7659.8971389185	43552.4848351644	70613.4872719304	366327.644216511
1	24	6	0.000984835919248873	0.00381372406186871	0.00335735995044802	129149.26156499	44531.2594478864	20145.2914763623	27396.6478071339	45723.2980627293	245685.206989399
1	30	6	0.00055460901778886	0.00295633785651832	0.00336650266472329	72324.2817477541	25560.8661016502	11766.0495162675	6909.29406719058	12629.1240360977	98260.9236338473
1	24	9	0.000532727108365352	0.00162142051466618	0.00300487951784803	7694.06151866666	2781.64333053548	2818.65613584688	5206.36569209389	8815.28750137035	61970.4834881999
1	36	9	0.00086086093007001	0.00433926643021528	0.00271288732418004	148552.862628247	44415.6910093315	14393.8425198942	35214.2486375819	57697.4454053184	298605.803608652
1	36	6	0.000630668389281599	0.0025188982875618	0.00277148827378386	56574.8260196475	20972.9625228709	8939.47252490431	13137.7663363464	21254.2545941646	102395.571354288
1	24	6	0.000574537761239292	0.00567991544005941	0.00135140031289863	447848.601041292	174093.006108861	49081.9001813352	17249.4853685966	42414.8849484141	420894.176511898
1	36	6	0.000746057642367336	0.00563582245446264	0.00379066749280824	221738.096357538	95307.1944408182	29581.3434030963	17497.2354408037	33931.6259192948	241051.960852459
1	24	6	0.000917633838004289	0.00580473907232625	0.00227469986366168	387386.989398313	144870.641422597	45309.9761314446	34892.1284403723	65170.5181840617	438562.259399004
1	36	6	0.000997601038848324	0.00319230781122995	0.00129184454126402	123512.887373793	52870.8572809086	16783.9023967309	98182.5530210685	141109.998165706	343000.179088773
1	24	9	0.000974169059122074	0.00374819350159749	0.00316991011044704	78078.6865365222	24191.2334654889	12234.9195471015	29179.268771235	48916.8097910258	294955.98271911
1	24	12	0.000718141344170488	0.0050839598359566	0.00236916029434385	156011.83327696	42860.5012027092	15843.1872906077	18623.8240806834	34707.3768442304	347653.047836781
1	30	12	0.000875013388441807	0.00351256799623618	0.0023092876907233	64268.064471841	18552.5599521802	7962.74638525682	36506.7626838252	59906.3116133626	333996.708436535
1	30	6	0.000654115914544599	0.00525539982281555	0.00297615550258575	251159.41430417	99369.8205362795	31918.1538839625	13540.6859347769	28902.1550158471	254023.995130125
1	36	9	0.000986668560741238	0.00572929034453455	0.00348514220801818	236994.77190082	70316.8850602109	20766.0542532633	41999.4374070935	70617.0796380783	394082.742112686
1	30	9	0.000565604605131867	0.00335073417425402	0.00326768976788869	62950.5501907288	19425.2873042237	9193.99016826746	7924.39222556144	14351.7880512446	128242.311552118
1	24	9	0.000885661405252621	0.00187455770911141	0.00208575015817446	16586.9503665641	5594.7726020736	4264.63956005099	30543.396379341	48939.0321056694	221068.371505649
1	24	12	0.000836943855554886	0.00591294753679215	0.00394120004383377	151630.10450199	42771.6220202944	17197.2818183765	18003.0435665521	33675.1082137031	356768.051313464
1	30	9	0.00086771405820166	0.00500945353658002	0.00277323363311375	200682.225202301	58657.2456410634	19393.9989836893	30853.6465448763	53564.3680084927	350128.390303508
1	30	6	0.000601385547947658	0.00578796400464217	0.00259402957706308	309040.71342885	126480.17148822	37909.2667822077	12821.0864639606	30577.2369739673	297404.148953451
1	36	9	0.000510297425227419	0.00594125929822434	0.00105008582452407	426012.472833092	124129.001762552	27519.6814241131	22458.7119172251	50410.7564851349	450528.334167937
1	24	9	0.000554907464644464	0.0023464010930044	0.00256831555975645	25392.0785343326	8379.28964244558	5776.98680006417	7174.79320982307	12457.3381079547	98971.8880344343
1	24	6	0.000885743056639118	0.00249108463860497	0.00280627036287313	50970.3117807682	17389.9584105089	10069.7193235969	22757.8725448099	36668.1384415065	169235.966903595
1	24	9	0.000629279748527286	0.00331599163351885	0.00122502314637307	124185.916622997	36459.0198736528	13907.4980240029	21411.2899379667	37447.2694009049	262473.852577192
1	24	9	0.000630918399217583	0.00582516709269217	0.00285604866792153	269817.563857731	77612.6608113385	26694.058568578	12295.2071038898	26924.5444380945	347468.228330316
1	30	6	0.000541276861173443	0.00318750345861098	0.00331609359118081	86926.256833579	31041.709507192	13536.3955002746	6724.44716947212	12768.0307751677	107623.378388509
1	36	9	0.000589032085545542	0.00265156562276165	0.00155489862587332	67257.9011984754	20380.9151436435	7619.85554643804	19651.2233135202	31954.9444410784	165474.733268399
1	36	6	0.000610924908896466	0.00106480846635125	0.00254764024065342	7114.31710239579	2482.92921132087	1854.5821786472	11718.7194448916	17821.7952425293	60214.6840405849
1	36	9	0.000923260867847622	0.00469673664143978	0.00172990323625345	229877.947899508	67819.4059685201	18449.9732220891	65684.9708341264	104329.622659221	445783.282029841
1	24	12	0.00064629389961685	0.00543974436263919	0.00148972074271985	272716.25901779	68900.5593482914	20348.7722185607	22355.7497947357	43649.2776981838	455919.276057863
1	24	6	0.000899915003400401	0.00229322796587935	0.00356044446511971	33606.6644410147	11549.524563988	7816.20452921568	18782.9472099366	30252.6923810729	141482.989034823
1	24	6	0.000946724877516754	0.00183980561256449	0.0036898085949319	17929.6513208998	6293.89815140711	5144.0818378335	20174.0422298595	32018.1423935893	132855.126979802
1	24	12	0.000817910574984004	0.00593466702909478	0.00329304438337298	179033.689094955	49311.3988628981	18371.3216614679	20062.9196093052	37685.5590541753	391448.998326878
1	36	12	0.000611351042874871	0.00475798788482573	0.00108734967869668	261727.787127126	62281.0890770265	15126.9800203929	34081.2610435232	60504.7462787707	410702.362345978
1	24	12	0.000979637465368085	0.00259866565540991	0.00258703329359983	22024.3789475139	7185.28645723637	4949.06868782864	35366.1454239691	58250.2475847704	321388.971232327
1	24	9	0.000508207216423146	0.00552792380616745	0.00189723542549137	318295.878885341	89589.9154650857	27715.7731608776	10745.5146985717	25984.7992046213	364918.23133392
1	36	6	0.000979865495260672	0.00402864704387838	0.00358273424896738	127763.149393066	51077.0652040611	18122.4371402651	36657.5795870308	57608.2528083452	228780.020763625
1	36	6	0.000608388469774964	0.00587994502110878	0.0037896899354074	236805.763249072	102685.361380402	31376.9962691597	10708.8987321038	24957.6610384841	233188.916654718
1	24	12	0.000901542786466474	0.00335105414981575	0.00181862564915276	62441.2199703029	18411.515347963	8648.48128856164	40327.6166493752	67316.5939988679	397983.532871669
1	36	12	0.000956630533079304	0.0047378882763836	0.0025378394786866	143961.39141642	38182.2656712087	12029.4845364826	52152.6514973604	84716.2920456505	439455.956561009
1	36	6	0.000639818090817171	0.00492072889114699	0.00325730865663672	186843.49319541	79178.7011170405	25136.6158576408	13149.9838639901	26198.6861526439	198931.187956576
1	30	6	0.0005466236036933	0.00386845667406031	0.00166120138152434	182836.752672394	72136.970655137	23331.324104258	13288.5458490644	26034.1993705049	196788.015092046
1	24	9	0.000776837148318852	0.00386399701772756	0.00118358749662725	187776.23301311	53785.7193069252	18095.6860387186	39867.7967675014	67775.7628176779	401598.071823495
1	36	6	0.000659085641521878	0.0010448859962381	0.00218751009513151	7723.41328749459	2690.71832894438	1925.34357153772	16568.2627067319	24896.2632171379	74824.1567167534
1	30	6	0.00091230758825739	0.0024772652138133	0.00268715157286821	55658.819425431	19554.0974491959	9432.89631275432	31605.7736306804	48951.761609867	180419.470659743
1	30	9	0.000960540020918934	0.00219975578818774	0.00210909398686263	29600.301514986	9370.14230612135	5194.72402675936	47743.6769652621	73700.8949162581	274221.290442349
1	30	12	0.0007508824842091	0.00471343245131443	0.00311669611660559	110688.633367683	30919.2031615911	11804.2746176504	19075.474499538	33832.0601507301	278207.895053927
1	24	12	0.000999310124056071	0.00478640465914592	0.00323638102739286	100617.695685405	29184.3504196969	12917.4029455025	32726.5441094898	56523.511392804	409142.82619327
1	30	9	0.000651732081985003	0.0010131222704483	0.00336842450386329	2163.91374587684	828.548631502568	1074.91607525012	9542.89722713156	15158.3187558185	69425.9009878773
1	36	9	0.000689656968184876	0.00472406402208454	0.00275579975925517	178150.28599839	53032.4875600411	16377.0394923933	19428.2970467467	35063.8880419105	253830.908609637
1	30	6	0.000834399627309967	0.00136014736807835	0.00157092793684698	18705.2813517499	6460.49195070472	3939.63099650322	37601.1606558147	56158.2125757584	154202.247736402
1	36	9	0.000532705296303523	0.00191666021455672	0.00327937795571078	15111.4245730289	4913.47615428277	3131.44186751906	7064.26514406609	11599.6729180144	68944.6932936937
1	24	12	0.000897900979824946	0.00206200716564983	0.00189362908733568	15272.8122380005	5073.19105469116	3738.81942189791	36432.6753901497	59346.9019011956	302170.176308829
1	30	6	0.00069943702098692	0.00175478405851724	0.00131163817770936	40226.4562549695	14154.1643350179	6767.92175425009	28575.790796576	43725.6110650265	147406.117178679
1	24	9	0.000761178328618436	0.0010998945507099	0.00345681938129592	2345.73982618228	945.371751312198	1406.7813880393	11651.8419795152	18905.0315438166	92189.6734723939
1	24	6	0.000734994583877208	0.00466974929042493	0.0014972023637683	309508.05639233	115579.12370605	36296.6261579656	27347.669843259	51272.639343517	349126.302345315
1	36	9	0.000728666373042494	0.00516343683823662	0.00270684453106	218979.361739417	64890.46554694	18910.0597820324	23215.7939192403	42075.8010649517	299299.036877888
1	30	12	0.000619441879607525	0.0030578138462923	0.00104327301843572	87244.795342053	23712.8433397472	8298.36237228867	29268.3328886427	48850.967369631	289908.886422884
1	36	6	0.000956533019859095	0.00306030021823968	0.00364796226536504	73461.0182461075	27552.1069395664	11376.5310092495	32765.3629110438	50340.4223371205	181684.936149548
1	36	6	0.000545030347809023	0.00204429309601512	0.00244957674519449	38243.6718268629	13825.8885843638	6450.68705024496	9625.95650963687	15545.4417800335	76141.5805136017
1	36	12	0.00067332093907734	0.00425927432642341	0.00241724064051222	113580.189064643	30702.210639269	10235.778893375	20618.9728709221	35743.3057836819	254583.28598113
1	36	12	0.000787390912495418	0.00424225784885327	0.00321857078011511	88806.6649874985	24802.3264722106	9216.05046623121	24041.9136962569	40512.9500809862	261090.992785622
1	36	9	0.000905144442653296	0.00532888418238914	0.0010983007054387	352749.194326678	103088.105171762	24021.2611947914	96278.2875735688	151912.256917124	600427.506632438
1	36	12	0.000888954991581439	0.0022875467191922	0.00356868056672759	14486.0488486189	4620.15542214983	2966.95885536449	28645.2739541578	45139.18811234	208952.499114226
1	30	12	0.000623073012692935	0.00336614961630711	0.00328404930432105	41417.4024916941	12534.3877011379	6457.56616615266	10305.5515049766	18010.5442117191	150857.292146781
1	30	9	0.000947887673200248	0.00389362115172519	0.00191772546995969	142192.162549655	41850.9583391914	14487.9014167133	53379.6399645974	85510.8790945804	392351.588292092
1	36	9	0.000579497551937774	0.00539029423787794	0.00261017996282776	244667.255552928	72301.1700814603	20349.6061923234	13713.3194192961	28667.0243767	278241.184744645
1	24	6	0.000536020638155587	0.00203150643762004	0.0016942518246942	44787.9870517621	15271.7738309262	8510.59912663745	9078.26531574238	15402.9609414278	95208.6313481438
1	30	9	0.000759604271469178	0.00221295343639314	0.00334103096150717	19730.9189575856	6461.68779597993	4321.26476398155	16016.8569084951	25897.5081343849	135412.470137429
1	36	12	0.000727689804413971	0.00314442358935933	0.00305141458215789	40949.2642559847	12093.4201446858	5569.05208189478	19530.6401979768	32175.6261472218	191216.472472074
1	30	9	0.00086624566299521	0.00327595112082249	0.00267075471633309	70562.9732129769	21555.119468107	9576.19499082205	29839.55072448	48430.7332941417	248928.563101349
1	24	6	0.000645687702828782	0.00592812010912102	0.00346614575542659	333338.820030834	120774.204650513	41681.6661850985	10812.0998123724	26881.1550946379	318375.388301268
1	30	12	0.000988422143030276	0.00542579706215693	0.00275298212470649	178867.116299776	47548.7391511941	15582.1014424826	45867.3161002429	77755.3454892228	491500.245355072
1	30	12	0.000549978758887038	0.00236157228118907	0.00336566616842231	14703.4320045938	4812.71107128355	3419.58631887666	6746.97376296915	11548.5135709064	90599.7151356256
1	30	6	0.000756868187077723	0.0037893566326955	0.00153637833301521	181641.76836338	72025.2597186293	23138.3647152534	33523.1847685418	55373.5339817907	259315.235470483
1	30	12	0.000593990473191037	0.00576437278963425	0.00198725631811182	268111.636279013	67097.9356809497	18841.6730859887	17024.7892975983	34579.3745922134	382173.65839252
1	36	12	0.000643020952234738	0.0017656717207369	0.00327105090644044	7444.20928087655	2480.02480204561	1920.40042920295	12192.7145194034	19646.4759859949	106303.580141778
1	24	6	0.000819581187696406	0.00400516685173324	0.00268573619211864	167462.913249149	58597.261000256	23766.1939246057	20831.8719465832	36732.8405642573	238220.009720044
1	36	6	0.000748064764187904	0.00513358468498099	0.00376707990802057	191236.988322158	80487.4919549784	25868.4653217118	17422.5857092485	32452.0605588718	216438.816707303
1	30	12	0.000989513324408413	0.00302796525129449	0.00284122435698507	35245.3814432725	10742.673695827	5700.17568492205	41644.2568347691	66958.5374537605	334462.377197644
1	30	12	0.000890858997970348	0.00540011164836802	0.00286041216377238	171195.933527008	45785.0891935538	15261.1850724933	33425.6358613988	58117.8332426517	415773.205645332
1	24	6	0.000830234334934738	0.00538631050158329	0.00281396056101597	305494.795631071	110891.186320068	38105.0553684359	22078.1309496761	43007.9302576548	338647.845400997
1	30	9	0.000996882427317173	0.00190799445966389	0.0031415590767485	13926.0725192959	4647.79351653454	3422.20928679952	35755.5564600575	55515.4571204718	214101.774721303
1	24	12	0.00098862704165268	0.00101272285091968	0.00376740268284301	1197.26414009773	522.287470386806	967.098666002969	22474.0293379706	36524.3658610635	166206.483703124
1	36	6	0.000978924776953582	0.00207584298385404	0.00227034210019191	41748.8779116158	15235.4371563832	6901.1419139797	52245.3235702373	76414.2384417138	198677.117394521
1	24	6	0.000614785436285579	0.00183753297050737	0.00291016417657938	21805.9279321892	7559.41783230483	5623.630725101	7782.9693441804	12916.4470515344	74833.8675720895
1	24	6	0.000726513168858136	0.00464514443379552	0.00224565045526111	254307.59760299	91812.8356627107	32181.5232024736	18568.1269768822	36042.7272647491	284960.46962248
1	24	12	0.000586242638553213	0.00132877660373026	0.00253879581902225	3297.05077380394	1269.97915910444	1569.83692848225	8002.92262656876	13442.4573764135	87761.3158420627
1	36	6	0.000527338301608838	0.00513947876793888	0.00149866808633646	237694.802529666	110154.628490239	30592.9953351824	15881.9416547563	33263.1799179461	249361.742574616
1	36	6	0.000691022602051055	0.00448587652074584	0.00165166116199814	193722.707370377	86851.6119484949	25376.1446976793	29125.3031310916	49527.0772060959	246525.801357733
1	30	12	0.000553703213616632	0.00377052041071273	0.00352029795135198	53520.0155523656	15926.5471940001	7669.23559917694	7305.58138929334	13399.6465872184	142511.216421633
1	30	12	0.000890591225310278	0.0032910839522312	0.00121257046616207	93849.7451079851	25521.2608082772	8956.47794543069	70206.8609344303	111323.108446881	494871.82612452
1	30	6	0.000652504432674878	0.00545937923926031	0.00157081944875856	322432.015354836	137052.082487876	38434.0884601866	23417.5216003305	47020.0091156133	338391.703608558
1	36	6	0.000688924192496654	0.00365125113152719	0.00137694587487641	149401.387471355	65385.7388070952	19845.0431777703	33424.0751058745	53603.6314473843	221508.120169746
1	30	6	0.000652421445948058	0.00335887873250902	0.00290843676400784	105832.613377343	38482.8344201976	15602.3632603146	12347.5521178339	21813.6204101067	143337.985065604
1	30	6	0.000575366509336393	0.00213322683656567	0.00190620081935649	49330.8758813939	17362.9500293459	8236.28553757155	12075.3802962507	19733.9070262533	100287.892330784
1	30	12	0.000757557374919273	0.00512245141559236	0.00254082732604011	164066.491731069	43804.7213820617	14526.9002144695	24046.7549454762	43043.7522074521	348925.658787942
1	24	9	0.000812654459030359	0.00566769706798948	0.00267407888544099	264960.255106865	76155.3721563244	26082.5757497293	23220.4760098605	44168.7106504858	402716.17196303
1	24	6	0.000814290984724152	0.0036943366928342	0.0038890235312782	107580.236039106	36843.4463837079	17932.3029097171	14369.6479806863	25268.0507066319	175125.228147766
1	30	12	0.000768601399262386	0.00107994679205631	0.0039774120715406	1410.42095736659	569.329753105065	858.594022478196	13462.8204797859	21601.5982494766	105101.101257886
1	36	6	0.000513030916001024	0.00269493286090767	0.00201806891431999	77030.4812881419	29946.4458125719	11235.0539350301	10170.5037707214	17536.2745437623	103068.778614424
1	36	6	0.000777672695488003	0.00271483116300631	0.00241280107455526	71557.6397278714	27332.7796574873	10742.8891424365	26871.3648369075	41606.5971648179	156175.22298771
1	30	6	0.000515540711351565	0.00389851809027086	0.00394602899046664	122273.099044388	44407.4406412567	18025.3065338092	5544.13337089482	12048.124090731	129347.759412644
1	30	9	0.00091386059074797	0.00108569129816512	0.00222153382512028	4003.24725840594	1442.70672342374	1478.75923300138	36011.7623448837	54980.3184068033	171884.066013765
1	24	9	0.000685590195703587	0.00444776824349281	0.00209773932386591	172899.271122249	50578.9298869725	18942.6859190414	17556.3881839654	32713.0187456162	292218.675602872
1	24	6	0.00083317936544186	0.00338261198534432	0.00241383704935908	121794.793308396	42145.0988285856	18479.6346173231	23265.1645101212	39144.2535939271	216470.01162281
1	24	6	0.000693974522338316	0.0056925841169689	0.0013095116454658	453676.976440622	176981.899623746	49561.7052130409	27700.3721073393	57936.8434156811	457117.905667408
1	30	9	0.000713708414196729	0.00444567061243882	0.0037556598550023	118622.804470167	35679.3882711986	14321.0748649934	13661.981048173	24840.2163727609	209680.014193463
1	36	9	0.000575643431396354	0.00330722512725937	0.00397147449105168	56713.5891165458	17536.4902990197	7860.88984687795	8008.22853158293	14168.132949395	112597.452924007
1	30	9	0.000691523029582252	0.00427543705065865	0.0029494623511169	129645.568691893	38641.8085645571	14597.0180213187	15552.0163046963	28050.9628567611	223639.044868554
1	24	12	0.000762143115858977	0.00428163819795282	0.0034364933295783	69609.6299677616	20880.8318164821	10441.016877744	14687.9039406967	26268.7230755433	242174.396511978
1	30	6	0.00061530413810425	0.00302648648555108	0.0011439647852426	136601.228291338	53285.1281162877	17741.5789210227	24372.5925269346	40455.7610609913	195885.99736892
1	24	12	0.000757244233404677	0.0049255574529885	0.00257583490505132	133134.231520597	37273.7302167996	14625.6769207901	19559.9970889371	35722.7278682653	336189.284151747
1	36	6	0.000625474450305351	0.00312536730845466	0.00225805530961276	97156.8700822726	38605.7140934594	13829.1476159779	15970.7469085256	26678.3605991305	137819.986043485
1	24	6	0.000797429011294169	0.00269801948264643	0.00276005121667684	63370.7966426352	21617.3460050001	11703.3055074457	17593.4868603629	29059.5394535895	154757.164377664
1	36	9	0.000869796239998437	0.00322348939003678	0.00305905074966885	65788.9763533502	20154.3320349723	8343.08272907953	31268.8321907337	49514.883913247	226710.577990756
1	36	9	0.000955123791911677	0.00361292384331714	0.0037134626566055	75735.0013508141	23169.1472923881	9472.59952705377	34191.1774910063	54262.6572396586	251202.503057622
1	24	6	0.000610395675365962	0.00309549021389794	0.00305769682813482	82835.8997279165	28297.9289640991	14337.8564529811	8164.51341915555	14978.1337496739	123673.606458674
1	36	6	0.000756203517494941	0.00596935996884726	0.00152809979955069	287284.740635662	136372.30039777	36853.7247331764	41191.1448535847	71169.520277521	354986.863196349
1	24	9	0.000701979892048699	0.00321213104138677	0.00310705657281007	51673.9050112263	16403.0344450382	9376.15800280891	11974.2923439244	20880.2528053262	162617.171072065
1	36	6	0.000986443683090452	0.0030746013896349	0.00165934422976988	106801.649935613	43945.4382246303	14869.7607764258	74887.9784770855	109596.18193315	291579.001652184
1	36	12	0.000930031470514781	0.00300835739777775	0.00237196790896787	45442.0769839142	13204.090884785	5698.40200501342	49181.0237885744	76977.8627657734	335194.602695354
1	24	6	0.000900592396141779	0.00139744709732707	0.00263555896515514	11381.1166416965	4050.97565199011	3605.16959059937	23013.5221824485	36096.1427717735	130529.7329997
1	30	12	0.000579236722414124	0.00225806932004918	0.00245550612075183	17389.3745402234	5554.36928099253	3571.46501427954	10404.9020938885	17506.7989540463	119505.006932881
1	30	9	0.000676578726536583	0.00492746448399768	0.00210406567523224	232158.532060617	67065.4268896406	20484.3806349118	20709.6501103515	38917.6198622578	317545.126308724
1	24	12	0.000544818160846211	0.00105907011151171	0.00184219767760789	2349.19867603661	920.499798355481	1203.70376594997	8639.90624205189	14384.265108054	86977.7799402558
1	36	6	0.000674424595744216	0.00140853251895493	0.00312430209507504	12648.0075025121	4399.40917850047	2883.14313105915	13183.1767033685	20163.3281897498	72512.4714732398
1	36	9	0.000960621611321566	0.00196882909336351	0.00394378491307748	13977.8884932263	4581.5527805691	3069.00960239397	30986.2600781966	47474.3112927089	177133.401726268
1	24	9	0.000664687217365528	0.00447030602945771	0.00202302159898009	180140.76967992	52518.2406635988	19329.0943483792	16814.9239393728	31714.0731675652	292573.792540347
1	24	12	0.00082238008284621	0.00308623841334364	0.00239265906791551	38449.0156133816	11936.2736911835	6800.4121737151	23887.7870181499	40469.6566332201	268667.810635194
1	36	9	0.000650313956606702	0.00443284524277559	0.00325919014265235	137746.458209092	41338.0948230998	14021.7423440798	14129.4402572996	25808.1518024447	203235.230975715
1	30	9	0.000836779167106816	0.00400802899557522	0.00208589092073375	143341.919098916	42241.1481596404	14757.36537505	35152.5920965077	58325.2026087074	320304.374988671
1	30	9	0.00097785206461435	0.00266626062499689	0.00366302152558354	30720.1670031421	9844.75914529304	5853.75981755723	30294.4059891962	48104.9070754207	221009.883749575
1	36	12	0.000688769512751634	0.00216558029853976	0.00243990218083837	17567.3270098211	5457.33549049713	3122.87461113654	19934.1647138874	31910.8420885892	163082.552847692
1	30	9	0.000525021449768718	0.00324052861669993	0.00233240095347804	76253.6565503857	23144.0949935242	9857.27323512818	8842.93357441364	16107.3207353823	140520.831670512
1	24	12	0.000869393148762439	0.00583057786218505	0.00213404241424707	245463.410179319	64049.3230326688	20479.0290263871	34725.746655808	63079.0789700737	531668.2782578
1	24	6	0.00055975643066741	0.00290177764802401	0.00365089080475611	61165.8111079734	20847.708756964	11835.0438990434	5493.83436511992	10254.3855550753	95113.0743644347
1	24	6	0.000677864169967891	0.00184023940857094	0.00258921692032469	24268.4010166348	8373.48059986994	5942.68882526044	11321.2252632251	18455.930533933	94526.0301464616
1	24	6	0.000802288572572382	0.00487611010186296	0.00273746406291267	253236.758438781	90750.5493467089	32754.7550356361	20251.3763744272	38495.3151448339	294398.88434738
1	30	9	0.00057858858407312	0.00308646548686878	0.00200402624446759	75992.5166841561	22989.7991515953	9585.91300659852	12938.2509877438	22508.7018935439	161239.941662321
1	24	9	0.000598290791133141	0.00527035354024553	0.00244658797791691	235979.702851679	68103.2383549726	23812.6381487006	11853.952222592	25294.6840689949	313351.986085746
1	36	9	0.000958752963945642	0.0050209472993613	0.0014249433818073	286986.495408074	84244.5016743696	21195.4991088562	88060.886678713	138049.097639151	542842.493784741
1	36	9	0.000554535570427957	0.00452581722070851	0.0023721673566836	177429.934964813	52727.2366953349	15967.9384585122	12654.6217270802	24787.0541012844	220804.391955447
1	36	6	0.000610515580223542	0.00474455601854944	0.00355738003145986	170920.579417114	71039.8559041187	23300.707354539	10751.5700535939	21984.2043088347	178868.885596642
1	30	12	0.000633341098730792	0.00597050821495891	0.00311340269234292	207712.957144205	54720.2553158856	17469.2659849649	13496.2568559367	27270.939851502	325255.876035034
1	36	12	0.000944391450537189	0.00528744044478714	0.00318016346099158	159829.953810926	42419.1964948377	13385.8012716147	41271.9456280742	68921.4007702795	408686.818050225
1	24	12	0.000638822904221717	0.00220740326136534	0.00396265921154634	9173.58995060471	3283.94677770184	3171.67063450593	7073.51951689163	12164.1964275632	96784.0989539472
1	30	12	0.000822055955267515	0.002383286841074	0.00233404979400767	21390.4778391978	6717.48190394415	4028.02135620584	29163.4360345952	47042.0654998766	241462.075423007
1	30	9	0.000869976191686695	0.00541096624762608	0.00261057742873119	250476.033301868	72461.6614609918	22333.9033740304	33321.8405127839	58755.098672268	394717.92062641
1	36	12	0.000714508850717946	0.00518910583039781	0.00204599969087321	211503.100005706	53413.4119760281	14768.3495392337	29288.7695992202	51809.4142511152	370782.98271017
1	24	12	0.000845479503124783	0.00159660087016399	0.00210144492365487	6728.33988289138	2412.21265381829	2341.9605249527	27177.7320095293	44278.5080299728	224990.525436309
1	36	12	0.000904092175021118	0.00425082147969533	0.00194673429707743	134094.139629961	35363.2790974994	10962.6561649976	56599.8223191162	90771.4135921279	439499.14941729
1	24	12	0.000824967966886757	0.00489368921600108	0.00305581786602435	112531.944696845	32236.3365282035	13656.8297634853	20819.1209247256	37353.3868003633	331434.673978847
1	30	12	0.000600456494872114	0.00266647707594743	0.00145267159140882	45087.0327185033	13141.657026988	5845.51333466867	19296.9188986395	32287.5772033344	202461.64351192
1	36	9	0.000632484320984044	0.00546235898040598	0.00105950721555974	371268.137252459	108353.24359282	24772.1817017151	37653.6049491713	69579.1480406393	449556.462303305
1	30	12	0.000872720685411107	0.00103784344073073	0.00247953853111452	1998.47119184458	768.713496386409	983.844219653608	29762.6690881308	46514.2194157191	177719.115409734
1	24	9	0.000771281777077161	0.00364919161983315	0.00117841414871066	163491.835605713	47200.3107960147	16519.585356081	38900.9075855082	65634.5419037493	379614.690645227
1	24	9	0.000611092074088299	0.00172076028258863	0.00160671573390244	16344.7016719613	5467.0744759559	4015.64927901043	13819.4227705436	22792.8826787627	128126.621914057
1	36	6	0.000543654168956671	0.00453696335434541	0.0039695777017834	151914.128413947	61619.7601957849	21114.6477501702	7324.53983089757	16134.0755498265	152708.849254666
1	30	6	0.000967105979322872	0.00474512546454138	0.00162771689830115	258622.986848488	106861.040092511	31726.2138525341	63700.5956583472	101505.953765328	398362.231578411
1	36	6	0.000624670779326733	0.00283629216613098	0.00341314160995276	64781.3595003249	24076.786225848	10167.0350519048	10724.3715507587	17979.4047995794	100471.784785169
1	24	6	0.000574603517042125	0.00243962935074095	0.00200513394405256	62693.405596504	21404.8097304497	11075.4244026758	9686.06092427275	16802.157409029	112528.451243129
1	30	9	0.000920123432161674	0.00154709039522593	0.00103661782517202	21274.8987961293	6728.03147688506	3709.97219023929	79886.5837749542	117741.997460608	316942.843938231
1	36	9	0.000530090304902353	0.00256989360821922	0.00180951670797473	55315.4338554056	16896.9042566835	6819.65722129813	12717.3800931036	21243.8294231227	127210.201758075
1	36	6	0.000975095703910679	0.00340866710463018	0.00350729574889631	93629.6237017094	36088.7199678968	13877.7061861113	36262.9816860521	55940.8042100433	204655.467666131
1	24	6	0.000577395612175929	0.00228644465164597	0.00285351513834171	39979.9498654157	13662.7364624404	8484.46289998742	6987.58151937621	12090.491596826	84975.5474737754
1	24	6	0.000713107859981386	0.00282708480988457	0.0022683283178887	82615.0500076376	28302.0697091549	13768.3269551807	15759.812401087	26672.5198116494	156605.151979752
1	36	6	0.000799401075438859	0.00219917350348395	0.00150327640660813	59580.4516254329	22900.809019628	8899.12264613209	44273.9222674918	65590.7244420621	186645.150310244
1	30	9	0.000894010894901635	0.00129663146021988	0.00170008872907594	8342.35057931088	2823.45527728388	2216.92696672015	45062.0732375922	68275.4289933699	211879.033845281
1	30	6	0.000610652134011879	0.00466260008234641	0.00339019014463232	191017.988463103	72730.811726118	25562.9537964042	9937.61379291622	21110.5904671956	196392.086674519
1	24	12	0.000979319299222552	0.00330059332506971	0.00249061450124139	44937.4770114528	13798.3085832227	7539.69684506505	37593.7083118271	62652.1246583685	371030.429989898
1	24	9	0.000764458057389503	0.00489974443931762	0.00153190682373787	277372.512062867	78232.0390631278	24422.0472867551	31595.2035015802	57565.7338299232	434880.912217795
1	24	6	0.000826581735662686	0.0032404261223682	0.00210535069318401	120730.313876696	41874.0578784134	18051.3139349146	25658.7931328948	42697.3871756924	222978.446244152
1	24	6	0.000567298548138655	0.00395805434020938	0.00356791276508752	135085.203746235	46558.9157841474	20903.4127977296	6550.56457930476	13853.9826913132	155317.924961032
1	30	9	0.000838507765025581	0.005367158473156	0.00370107951830025	192972.042220601	56828.461946674	19788.0980653943	21973.6657327418	39790.5341392721	309978.423866627
1	36	12	0.000968497837769651	0.00316664394216792	0.00227482139404895	54274.3399684243	15541.4186750692	6336.98949721045	57641.5880536616	89809.9812357572	378474.33704121
1	36	12	0.000932133413495583	0.00207761210555813	0.00123172488447038	29381.1139971612	8608.09455733529	3845.92760425092	89972.8924460393	133635.361680552	409442.183732839
1	36	6	0.000721136036960049	0.00171087537712988	0.00187462396168839	30258.4639058424	10875.3541833738	5233.31860388171	26289.393690645	39478.2733973303	122602.930968619
1	36	9	0.000909380608327682	0.00170508015752761	0.00134763057103968	24377.3247013001	7618.88866399172	3730.10170174237	72704.178260091	105867.693602863	279028.022272629
1	36	12	0.00060843347346591	0.00501443394447163	0.00295789621081808	147556.75162379	39310.6728315139	12535.7837224878	13731.4652346459	25847.4027414602	246563.306055998
1	36	9	0.00066252648810808	0.00589848959824625	0.00342473931291233	254429.477628319	75328.6753491146	21752.3459602993	15390.91091887	31446.9193558985	297444.236079437
1	24	9	0.000860623807669688	0.00577007654242278	0.00256588397967564	285558.616790082	81623.2804131799	27195.3613429802	27965.3475213444	52217.3002569388	442391.625142406
1	30	12	0.000849588673816657	0.00130790288754502	0.00235870151574807	3913.52824784325	1409.41270901202	1440.31038552689	29941.0314829265	47011.7894027661	194886.933385255
1	30	6	0.000806290753849565	0.00224888730507896	0.00342155183450639	36608.1341231646	12667.6748790011	7111.29208330965	17713.1441496281	27981.1888621397	120440.07292216
1	30	12	0.000679898011847995	0.0025840898944102	0.00247201233141166	25434.5414006823	7899.76272777838	4526.27374361919	16380.5772437198	27273.9342604486	171466.358887637
1	30	12	0.000714317034465561	0.00412599946836301	0.00155289730597279	138748.32379943	36765.6126982794	11938.5443198898	31107.4506374951	53313.2853920559	353921.100844211
1	24	9	0.000688125572578884	0.00213340756048156	0.0023450939361648	21197.8565811463	7056.41575633198	5070.80730125432	13793.7182487237	22983.0591685786	138596.339241446
1	24	9	0.000548112835853522	0.00334715921231425	0.00109365991213249	138814.678221749	40361.8918297913	14651.9718726063	16614.0819248992	30232.439955888	244159.63608057
1	24	9	0.000944724271258394	0.00270957009698034	0.00106365608528328	82917.0220932674	24814.5193540114	10470.568906421	71991.6321526831	113388.812188364	449683.472310139
1	36	12	0.000620592338603754	0.0053795299868719	0.00364906466395701	149851.508841515	40245.7579875024	13147.4480876107	12218.5030397152	23517.5916974	244249.90543579
1	36	6	0.000956728903675672	0.00470614620182517	0.00242635173771094	189628.294890441	82459.2158640563	25302.1835393397	50106.6147758015	78868.0918831209	302363.129292294
1	24	12	0.00074011589185373	0.00241996573493651	0.00346722211514357	13555.607574033	4662.67633315905	3909.20188292207	12182.3315140763	20738.055447658	148246.519037801
1	36	6	0.00070335182268531	0.00521980136917507	0.00363559348195355	198701.066478591	84296.3086944469	26721.2238012425	15380.1215967039	29871.5159040383	215827.844721237
1	30	12	0.00063060883527667	0.00502363713876109	0.00392189090485983	107930.922045629	30505.7141513022	12119.8922812683	10093.2103537272	19262.1703180885	219814.695170017
1	30	9	0.000722247181539787	0.00448411070216857	0.00278159391484215	152729.018177894	45149.9995199733	16135.4355473169	18571.30978143	33356.3678582447	255507.344446692
1	36	9	0.000906902388015837	0.00489625792253821	0.00306450840831135	180957.885573288	53931.0076926787	16835.9182871691	36822.0444151018	61130.4874978814	330858.197469017
1	24	6	0.000544420247732884	0.00249670660136546	0.00276947348493122	51627.9539471476	17601.5735737535	10092.3971567055	6296.91096114422	11277.3777927749	89871.1272684768
1	36	6	0.0009545240700545	0.00462743363928121	0.00215669467747236	190566.890963763	83666.3116292275	25324.8894314594	55474.8612465182	86395.6919736414	314517.408889945
1	24	12	0.000858000289294796	0.00515341690601559	0.00314482922252315	126603.551032913	35934.424246756	14754.1249425631	22745.5158617784	40852.0648267428	360461.397502436
1	30	6	0.000736372790829689	0.00442322960660792	0.00375471237334229	163823.132667646	61141.6124868378	22736.8330175563	14219.9116411334	26479.6222998022	193877.913647467
1	24	6	0.000896194976191163	0.0036874532931186	0.00318041642411917	123700.611014742	42627.491500965	19364.599681513	22248.5628064816	37729.192128298	218747.452572795
1	36	9	0.000923856021130917	0.00210550810713666	0.0015951011305894	36932.7808183883	11408.7062261012	5080.62295938184	66117.0122997938	98037.5997445254	291313.267159088
1	24	9	0.000949308519982217	0.00224707107634188	0.00174999563963629	32373.4391934374	10388.7862738556	6283.21111762606	44636.9902810316	71051.4523109365	305399.704285491
1	36	12	0.000550247170054273	0.00487117603663785	0.00359465715233179	116979.994023891	32078.484750118	11192.3800276038	8916.4439863766	17392.3674827703	195867.182182771
1	36	6	0.000713971164012983	0.00429781224579616	0.00253806885307404	162138.073697092	68598.635877038	21890.0894539055	21389.0896146192	37013.3547811718	203272.981441863
1	36	9	0.000895047293969263	0.00426591693508334	0.00229268978199084	159291.517008853	47465.7409428752	14756.0210619441	45807.4776719678	73484.2080610077	341119.910531449
1	24	12	0.000837639165674381	0.00133530832450456	0.00311486413011859	2853.29512941689	1126.96790388895	1515.69034137666	17863.0118914226	29321.4989677321	156505.734701773
1	24	6	0.00073705933160254	0.00119092693008602	0.00325869192517013	5972.61714397754	2215.86053066334	2441.48365756942	10694.5382992861	17064.7978369183	73120.8530432304
1	24	6	0.000513318346753108	0.00598783571299291	0.00312073258461998	357552.990441624	130803.414434084	43626.7676283766	7703.57388181205	23217.3983913702	323338.303460026
1	24	9	0.000788550884675752	0.0013107939964252	0.00149386320254372	8282.2476890175	2905.7956916846	2609.42737436727	29075.8329038317	46064.2076821577	186825.400221754
1	24	9	0.000535845126422265	0.00381663159329747	0.00295072466843008	86778.26212538	26676.9288621631	12928.1627036106	6683.16211443341	13100.4053422855	159227.926933085
1	24	9	0.000999653790149842	0.00288395473023378	0.00340268123634323	35479.0169429775	11558.2716331589	7515.42285674994	28270.6088418743	46362.1214291557	248676.044524578
1	24	9	0.000908556733405687	0.00151285443893051	0.00134556454809413	13740.3958145612	4629.74838657068	3506.15800557991	48341.6620605596	75428.2219266811	272080.782407641
1	24	6	0.000765328582827663	0.0046203034263649	0.0010907536208087	342061.418654227	131010.307267856	38478.4218014744	40240.6857483974	71600.646761811	408254.092822833
1	36	12	0.000887750003906939	0.00180213238814127	0.00349405532082593	7504.7045190283	2506.58587622791	1960.03935191471	28563.9766654124	44521.6666387326	190401.567942243
1	24	6	0.000571235954734237	0.00529038530786118	0.00232576802665006	322780.126043798	118547.614284504	39056.871581713	10831.6964992708	26869.8747312217	305641.666311311
1	24	9	0.000824371095579793	0.00338344329404867	0.0012920814479627	125804.967392413	36966.6381082722	14163.4283478947	42289.4080129925	69923.3530333184	371911.684842327
1	24	6	0.000705134455126541	0.00534013682931533	0.0025417673169709	315443.434353874	115235.811870262	38684.2871348854	16166.6674343546	34536.9913983983	321511.44783029
1	36	9	0.000709454957684537	0.00378983357605023	0.00362517573884837	86849.2480766846	26443.8788983681	10364.2422717615	15576.8090716388	26611.0451286863	174488.185867368
1	36	9	0.000615493698758293	0.00463226212527209	0.00381010477589562	137222.437309319	41265.3301190413	14319.7325240256	10825.0674556431	20719.674826532	189365.088779143
1	36	12	0.00055312164433741	0.00393981974278893	0.0022409700327037	98439.9794304437	26851.5991611415	9210.69063534138	12962.9680953229	23326.1216100542	196209.387878747
1	24	9	0.000664645357142084	0.00532426479537446	0.0037371960666246	173702.7986121	51650.1978924184	21047.5329915687	10415.2851059971	21324.4727151412	265407.843893769
1	24	6	0.000648689546261816	0.00313367885914829	0.00260288116728343	96163.5310986103	32994.1253095169	15644.3160264014	11067.6453214721	19819.9434901117	145617.83479024
1	30	9	0.000754087074146467	0.00478590608884966	0.00360422438356788	147918.648372904	44028.2323807218	16480.9965607723	16651.7163260347	30285.6372987398	247826.333462213
1	30	6	0.000655672498271106	0.00314622169231886	0.00283774921188043	93058.8985060711	33557.7733880423	14060.2712305381	12637.8139466858	21861.1916477772	135595.333668483
1	36	9	0.000853618322479361	0.00497607148229454	0.00286720076068715	195422.670055335	58096.2062987628	17599.577854337	33310.2049031004	56351.4934726637	324992.641486065
1	30	12	0.000923005445113523	0.00299639194493362	0.0021911043130345	43331.4298896336	12875.6173622926	6172.25226794563	43819.5664511588	70387.361147236	347359.394648363
1	36	9	0.00064544620108082	0.00215896852634467	0.00126418018556648	47071.5696913423	14373.3627423872	5774.33013883566	30160.2067857816	46780.9425480991	188241.196507911
1	36	12	0.00070372440122437	0.00407488761860957	0.00376611165262267	69576.0961452017	19921.7558497545	8107.84583778909	15211.6934579572	26255.3225287734	195222.656788526
1	30	9	0.000518428772274491	0.00520576050719391	0.00207608052805863	264899.997615736	76083.4708079403	22366.3884147135	11391.5149822525	25576.1484908554	298184.102552886
1	24	12	0.000895706969899718	0.00549243393953875	0.00338604588126288	141429.047461436	39875.0079891352	16011.5250155544	24135.0609394024	43498.9592741091	387548.369078401
1	36	9	0.000907193691518735	0.00106957848210063	0.00238881641356611	4063.42494782838	1412.97409474412	1271.00284550877	39205.6229049717	58252.2269301791	160244.467224227
1	30	9	0.000575048537435719	0.00581562248000094	0.00231555108373822	316763.820117681	90531.4280922034	25735.4113297962	13751.5460880261	30907.6558294349	351493.760676317
1	30	9	0.000854203810550749	0.00434217219148686	0.00393494649448401	107648.640596593	32550.7435819325	13529.1731322611	20840.6678287479	35781.8037173672	241517.607212384
1	36	9	0.000590953271462774	0.0044368284420338	0.00194776935431749	190922.638181768	56541.6706362258	16354.7847491128	17588.8991147248	32713.2105544208	248964.854366683
1	30	12	0.000948206802131958	0.00356975903503577	0.00162281430951342	91325.9651702016	25224.4266621615	9294.76575702323	63952.9651828715	102293.136201065	481766.960716153
1	24	6	0.000682880932495143	0.0054788881744958	0.00173072669060429	388544.672456947	147160.319036325	44345.6332815894	20842.6284868494	44702.5611687411	387622.472609407
1	30	12	0.000987347306076914	0.00275384313849869	0.00259000749477951	29372.3728851707	9045.02949785436	5004.53380567785	44820.015960119	71459.6019852764	337796.438015849
1	30	9	0.000659134778968032	0.00595579508267567	0.00364749454604031	250245.235157779	72871.1009075577	23526.1395861641	12837.3406283675	27201.9144996283	306452.57420177
1	30	12	0.000781438035160369	0.00320850379620495	0.003129442332602	37852.0492773295	11513.8326677414	6057.37397095996	19792.1455829626	33121.222509132	212895.573532372
1	24	9	0.000678826414752953	0.00224377178397244	0.00239547019814113	23951.9585505131	7914.4853301381	5496.79825982276	13116.221074758	21985.745502874	137765.46013909
1	24	6	0.000550842547375876	0.00482051944638783	0.00122328202151039	353137.449083056	134748.599850771	39797.9358900077	16102.8544948056	36618.7357155263	341585.566450537
1	24	12	0.000631847686081109	0.00123252614389642	0.00398958475024285	1781.47135164672	740.344066902053	1173.18890635971	6376.73799913333	10716.8244986668	70753.845526654
1	30	12	0.000689807723192305	0.00567530729996074	0.00339275962267467	169608.629543043	45763.0730227197	15645.6546058086	15006.2209964052	28738.9092705073	305073.473574138
1	24	9	0.000571615823171451	0.00559342634985506	0.00244979995721236	273243.420185301	78189.4272047991	26205.4858097147	11102.6000009436	25147.4994297747	338796.141579309
1	36	6	0.00094711537098456	0.00472660991771171	0.00387026125589347	164860.202454813	67855.1729171524	22742.8906611453	31616.8831715072	51733.4095873743	240584.914083565
1	24	6	0.000533763768286144	0.00370314330501924	0.00175957255102759	181195.592420382	64424.2803297432	24010.0256345708	10128.7045215381	20886.0082105289	195743.548634517
1	36	6	0.000935699841415572	0.00267253333489575	0.00335118390420559	57588.5647310308	21218.8185361056	9261.04395288859	32907.1022993846	50051.90494739	170027.020123187
1	36	12	0.000839456588448776	0.00392653333982832	0.00342234891484996	68364.2948900484	19532.1878273714	7887.84399176848	26754.2327280381	44170.0897754282	260479.149965556
1	30	9	0.000579060324413147	0.00529311083637887	0.00290194163950479	221293.301914266	64462.8067742582	20861.8928594565	11049.4784402584	23580.3894948487	269853.651973886
1	36	6	0.00090730868014868	0.00590791570902944	0.0018718410431557	275686.127301003	128690.196133672	35652.9940000738	56230.7968007629	91365.3452969979	381766.984863198
1	36	12	0.000908073296276854	0.0057335626554664	0.00190125697135202	280988.850172089	68519.9951209044	17500.001592695	60708.3393990007	101384.303381778	563554.210284122
1	36	9	0.000655301335321602	0.00471630804726043	0.00177414517007038	228286.274617975	67328.9306986936	18364.1006695777	25333.1801889924	45556.0442901711	305765.413319355
1	24	6	0.000923545840568546	0.00144625284478908	0.00205654900449372	15606.7149317313	5451.10624578109	4272.3466785897	31251.1985124257	48531.5204587763	161557.117168828
1	36	9	0.000527586167812566	0.00205839653737723	0.00248669427401225	23558.8950617783	7464.44667146399	4022.50709442884	9018.46478477925	14806.4537126574	86015.9271649858
1	36	6	0.000850231916592937	0.00427162392384969	0.00255116229790157	160287.769263007	67718.2355490873	21716.8490545501	34211.3231159955	55218.6567922623	239101.253873885
1	36	12	0.000611846307882459	0.00353155837224023	0.00191590526606086	83899.8500613077	23046.2147654869	8091.36034664671	19148.8312350969	32599.1067143257	217424.223006279
1	24	6	0.000852475115191031	0.00530740302286794	0.00273532936330318	300859.26919415	109208.215492314	37542.2933455784	24101.9027526757	45895.127982009	342548.948280015
1	36	12	0.000554015821013681	0.00185093816837707	0.00126231523182797	20592.878689054	6187.68451402193	3065.03282967248	19958.8077764649	31814.1306281145	156826.713681498
1	36	9	0.000592880870377614	0.00238164760298758	0.00253476132370251	34464.0783878661	10761.3714096762	5214.09846570933	12452.091616892	20351.0656122099	113532.139353757
1	36	12	0.000777895420823642	0.0043996033839683	0.00373324373620152	86377.8598119599	24318.5523136211	9297.1703979817	20362.3944258408	34776.5947600638	241173.479516406
1	24	9	0.000626281723176604	0.00393182652723788	0.00360005649485964	79226.3355885794	24628.0061360937	12644.1675020144	8234.35995043979	15459.8311791335	165889.897749946
1	24	9	0.0006389054357554	0.00281797098373283	0.00117433475033321	84032.0670983601	25195.6255110502	10729.4044250332	22502.6923531021	38135.1740668457	236614.66341177
1	30	6	0.000687314547145821	0.00352574438400556	0.00315225292343063	112160.424518813	40839.6050387232	16475.917912292	13280.892983539	23407.442248273	152290.411440498
1	24	9	0.000535201885998384	0.00321757995953396	0.00235902939355064	66100.9456909254	20510.6664837659	10433.9097478083	7660.3240118661	14184.7726430786	142997.603807806
1	36	6	0.000725172920707457	0.00108619444527444	0.00232246642803278	8166.69804226908	2844.81219994752	2021.83554062066	20399.6756374218	30466.2387295775	86506.8062644578
1	24	12	0.000536635748242194	0.0054675966481327	0.00258545923981145	176240.449105857	48042.255958297	17338.7160173208	8950.25700332056	19303.1224883055	298158.402162383
1	30	9	0.000976889054431568	0.00184441938350146	0.00112456892851267	31895.0065634039	9908.10645953895	4907.31701888311	89211.0502654349	131892.738518106	365312.737247492
1	36	12	0.000924386643119855	0.00281808035126915	0.00104034221363071	76554.672496665	20659.1498105908	6872.42937420562	105690.188221128	158466.381281373	517363.986495924
1	36	12	0.000533009752233509	0.00257586738882585	0.00268955734886632	26186.4089667514	7941.50144658689	4090.37137513094	9091.63690421785	15397.4449742009	109187.617514875
1	24	12	0.000931911545014215	0.00576753678347508	0.0021679074580922	235574.565129366	61798.5285976604	20041.2242201312	40926.7914873405	72834.0028867078	564842.331144356
1	36	6	0.000759295833754623	0.00433645351162903	0.00324156563809617	151510.569127888	62371.6175387584	20862.5671081705	20216.4638988829	34851.1098707212	193802.010642837
1	30	6	0.000625585464534217	0.00244651902102133	0.00386829972361936	41169.1017504422	14254.0176510301	7854.78279589857	8007.90696726548	13488.1217652431	82531.9983123967
1	36	6	0.000984458688155595	0.0012030062482822	0.00387304756589896	7011.22656968492	2460.49956408646	1961.04321295187	28992.6579816885	43012.5941429849	111672.729981899
1	24	9	0.000904404966607566	0.00390396918516474	0.00377708505998694	74751.4871284359	23342.5149318991	12284.7981132534	20391.3056421282	34985.1063438761	243291.606632409
1	36	12	0.000875419157907003	0.00341993766927065	0.00268834721909774	57836.1415511305	16583.7479516044	6792.71323083081	37230.7490042638	59660.4598701746	298763.62146769
1	36	12	0.000960904589822935	0.00298590552019587	0.00100837671209053	91045.3396164838	24154.8849140212	7635.95815460321	122059.508216581	182056.94960474	575434.053025367
1	24	12	0.000891199666021745	0.0030412523218437	0.00398698284079336	22925.3290559825	7585.76569126981	5512.31849262978	18361.8298635243	31183.5438549077	215835.472087811
1	36	12	0.000559485424495901	0.00512275984901756	0.00359098286610901	133646.052962836	36231.172202051	12183.4838595965	9482.32013229418	18725.6654489266	213628.229223521
1	24	6	0.000790161812636902	0.00579538508961839	0.00319800636983056	331648.005119271	120529.871048308	41198.3211244844	17897.6807479031	37578.2679219216	343589.759151535
1	30	12	0.00073170977302913	0.00571033016840204	0.00163161208402582	301835.200133028	73648.6105330953	19574.9868038278	33853.4114428162	62119.8702774192	495769.425934982
1	36	9	0.00051329082320447	0.00478816282067739	0.00241559885286979	198550.540613778	58869.6580834058	17335.1148025222	10564.2159619305	22299.3913531781	227901.576667821
1	36	6	0.000961955571751716	0.00474162575574472	0.00307209334519185	179217.790342119	75930.3559674628	24247.7797744043	40879.8946521436	65468.3101910373	274079.150390436
1	30	12	0.000848179660186937	0.00270274520220278	0.00334885695068461	21858.3693249269	6945.03002719855	4369.68516098642	22854.4764112138	37436.8862411751	213390.712165292
1	30	9	0.00059921329176954	0.0046860935996658	0.00288592753750266	165567.850485228	48812.490247502	17136.2505824835	11416.8365023059	22544.4811223821	228660.796689083
1	30	6	0.0009407963144304	0.00586689219097947	0.00149484377441385	360916.931945524	156296.470770031	42724.2787066396	65303.1651814631	108212.312025291	477991.669697986
1	24	9	0.000717608978371266	0.00556582158091397	0.00394768003670544	186690.069450183	55369.1967259222	22263.7609729109	12084.2235089118	24348.8916909443	288224.884566845
1	36	6	0.000563162301087095	0.00288954137047313	0.00140590666141919	101824.69561727	42052.8652348902	14005.8090226494	18401.9790821176	30337.1829090666	144808.059717375
1	30	12	0.000604394226311507	0.00279618919210579	0.00333937811899095	24052.9924486296	7584.85552881321	4625.72578902816	9030.07228246574	15509.4614486811	121029.796562211
1	30	9	0.000732020454418659	0.00372699410558025	0.0020965070686097	119105.959473267	35373.870167873	13036.9817480822	24078.8724555093	40841.7369775258	251733.230376582
1	30	6	0.000621106795470302	0.00289184186028311	0.00199231793756992	95358.483510161	34912.8290420291	13830.8261155489	14917.3159728932	25288.9417952209	142290.503416188
1	30	6	0.000627333959599861	0.0032913992361521	0.00355558330702723	89454.3507383394	31937.9899587404	13958.2890815938	9254.96908175354	16681.8664584017	121132.051754343
1	36	9	0.000638065466991041	0.00575199725845467	0.00318055202200589	251455.140788752	74410.5128117667	21343.305390635	14869.8261691194	30580.1646549133	291618.980639733
1	24	12	0.00096624423126	0.00450654018187051	0.0010481606542104	222020.845208938	56324.1002415292	16828.7642275082	85306.5050656085	141402.547475906	755406.458135512
1	30	9	0.000936158604483934	0.00536869225898679	0.00349398844118423	201456.838130686	59155.1342770772	20184.2468245725	30905.3951085772	53758.5759009156	358412.47367671
1	30	6	0.000623048738501254	0.00561733339883787	0.0035115562627969	265197.282458568	104540.770936125	33824.5056642041	10782.9986264777	25315.6512792435	256609.699276878
1	30	6	0.000809835773449071	0.00314568303964863	0.00335087254605055	83851.9302114821	29888.962287746	13216.2508719243	19115.114494208	31296.9499379237	157492.070679404
1	36	9	0.000959079913648298	0.00467884482955886	0.00194263122289159	214567.860308704	63449.6750337084	17836.0172663835	65451.8901674362	103599.660342355	439353.717368606
1	24	6	0.000924395861859635	0.00373223012671407	0.00394188620379341	109286.362080945	37440.5764648568	18192.3714653665	19866.0186152545	33774.9550840212	202494.884886521
1	36	9	0.000978446801042086	0.00426297262542791	0.00161223769268022	195762.733723141	57901.1785481293	16289.4867645715	81759.6854154487	126048.024380941	467415.968359702
1	36	9	0.000772155028847232	0.00199660243675259	0.00323741422706386	17259.3288035889	5573.42072393167	3411.70476755484	20260.5090495812	31634.6727026621	136570.546703435
1	30	9	0.000543987393177846	0.00441843445911982	0.0037730768352909	116174.234280797	34978.8593929627	14136.6509750923	7009.68436444905	14241.1779796472	169838.561906386
1	36	12	0.000563473818311586	0.00167452763969466	0.00220314677738122	9253.92537938798	2993.32535488053	2044.03447115046	12194.7269089192	19654.9664473593	105902.630879919
1	36	12	0.000974427583462728	0.00135995713600405	0.00381542593089794	3160.5103780511	1135.20342822789	1178.7463960292	33160.963916703	50937.6606472829	188366.40392042
1	30	6	0.000716860041918439	0.00488357424681715	0.00249947010930411	235826.495155494	93622.5376139908	29892.5027665603	19433.549196204	36976.0380734772	260495.791841628
1	30	12	0.000604530608856772	0.00575442344731122	0.003098007522399	189434.4836244	50349.7330975834	16475.7844169714	11965.6102116709	24324.3618996738	299650.69674584
1	24	12	0.000707820376493648	0.00201884120013791	0.00210078022523877	12923.7506581538	4369.99540805448	3441.7496892029	16932.4637476405	28352.2606679853	177298.840466102
1	36	9	0.000520112977805463	0.00283935119438055	0.00204024827693013	64922.9649258226	19769.8208331442	7756.32840607395	10988.5141506291	18895.2631358976	127280.408702489
1	30	12	0.00062078618930223	0.00326263549463701	0.0037590551802942	33466.7926239986	10342.4974005844	5803.39536531734	8935.29988570373	15601.0378349573	133153.498592097
1	24	9	0.000504973291078074	0.00242826252970679	0.00149318507602632	45552.5657060999	14252.893967791	7572.99927194252	9331.09994779127	16368.6786759806	129020.095455638
1	36	9	0.000994332551630279	0.00387001108089871	0.00207885432125705	136159.30591719	40684.6182857492	13040.0429003366	66686.4742436191	102934.569578798	392026.518995965
1	24	12	0.000850653570877718	0.00298301545196966	0.0020206302012549	40840.435507736	12530.3005764251	6825.78112010694	30633.8612100163	51300.9174550226	313716.947086248
1	36	6	0.000760870797632462	0.00294288637179061	0.00360001394531348	68039.1267840767	25345.0727661308	10648.6018160937	17552.7673727987	28104.8462436712	128318.389601575
1	36	12	0.000569367914339728	0.00463463622140329	0.0016358714292103	188573.993590189	47633.6034930635	13176.4331749152	19416.9846950307	35845.7943873477	296233.921089661
1	24	9	0.000544549558133314	0.00349519933529282	0.00242308140339208	80974.4601030871	24848.7507640023	11935.3062281017	8025.29460663262	15132.2732920512	159686.134375937
1	30	12	0.00054138950882458	0.00515884521966189	0.00222179192006914	186032.855515146	48720.1074577853	15306.7526556972	11841.9375701603	24028.5883988756	286517.391336286
1	24	9	0.000828570143261996	0.00364800408348291	0.00398830924126682	58968.9057568737	18709.5798808835	10671.0137137961	15133.5700975246	26193.4402800295	195241.158337692
1	24	6	0.000647227446612982	0.00184316237808164	0.00268106734367773	23632.0588007931	8163.20794146042	5865.46491861151	9665.37447557537	15880.1434699881	85842.5964230483
1	30	6	0.000834470507069897	0.00309341118241479	0.00356510054681073	77460.3046181795	27445.1870197201	12521.9875091312	19530.6870297085	31759.2181695411	155825.695942966
1	36	9	0.000759244839519033	0.00379036197100134	0.00174641568359275	144662.924021131	43066.1284380579	13242.3812121851	37034.4680135567	59998.6793560384	290758.825775344
1	36	9	0.000784683613997821	0.00470706188066891	0.00179828366117001	226010.029266619	66697.5764749467	18288.3873812013	40518.1407010697	67785.0207845916	360490.791145743
1	24	12	0.000645978009054085	0.00497212624767392	0.00123698942778459	250493.529303092	63231.3138677243	18640.025635691	25633.0706760873	48350.3595671874	451291.679539559
1	36	9	0.000821263557160927	0.00527912114121533	0.00134039912034437	322132.433277404	94336.8683095222	22889.1719214311	61082.4329733699	100975.403677638	487688.695165872
1	30	6	0.000799070655149217	0.00450679226127555	0.00337770787960473	179192.650216907	67832.4377055115	24262.7279758429	19391.4299592764	34681.8497462296	222668.308148349
1	36	6	0.000604236251490327	0.00302027072245236	0.00217252703397684	92674.7191890777	36693.2025195814	13240.6070597086	15002.7820875367	25115.0685682017	131157.449256648
1	24	6	0.000526646959607768	0.00196837996756875	0.00189834781919956	37636.302466402	12843.9168817279	7654.56477114924	7748.28290696953	13182.0786109594	84115.5328867376
1	30	6	0.000873292479378221	0.00118030940935461	0.00274300747588827	7996.52874059738	2818.79422465065	2367.63189153456	24446.3957806498	37201.0667181094	111546.201653251
1	30	12	0.000818176071443592	0.00104980395682128	0.00113653212819464	4230.21695329026	1471.86662809411	1317.83020064207	52435.0066310218	79536.5791135285	250813.833734326
1	36	12	0.000595014931360844	0.00533535857760488	0.00295409757089953	172966.869201413	45396.4769656696	13868.431359638	13296.6830560097	25834.6396646992	264529.3493441
1	30	6	0.000682214231489273	0.00486972351111504	0.00149117306863149	275600.651401996	115290.901486918	33289.8643939298	26985.3288193873	49915.2510443779	309983.833935247
1	24	9	0.000912924296688278	0.00287483351099773	0.00229038619698232	50152.4934932042	15797.3817919897	8701.62093331211	31959.5593810882	52337.8785041427	274962.369486205
1	30	12	0.000922912835799867	0.00359943498130948	0.0029594434565527	55120.7044584562	16262.4636537012	7579.51134933936	33558.9584590844	55217.3741350905	315703.843806481
1	30	12	0.000613830531181741	0.00211087047038356	0.00171262815645297	20092.4335011137	6265.3988764668	3649.15674795984	17059.3107550537	28061.1476974985	163406.390272846
1	36	6	0.000799773338519569	0.00515777009731875	0.0016240953615599	235726.352281266	108791.559443481	30582.8016810906	44731.8169906446	73421.9649173071	319932.446615777
1	30	6	0.000727980975784542	0.00411819179335381	0.00180949428093164	197587.425506316	78340.3544582233	25130.8031156315	26271.8708186029	45485.9909247845	250675.628077826
1	30	12	0.000631100744898225	0.0039624898057868	0.00356604068030451	60830.2801282239	17934.5535233373	8328.88956780858	10248.0850176253	18387.0870629227	172424.482469076
1	30	12	0.000663887007579154	0.00381683655302057	0.00368457285170962	53168.8734094887	15858.6122286253	7708.12718853395	11250.5348048178	19843.1616592759	172322.034775488
1	36	6	0.000886765105888769	0.00355802289607415	0.00202954313401881	127604.491673958	53057.0117412396	17539.8925676318	46713.3470792552	71599.9073092068	245978.201513683
1	36	9	0.000695276205539546	0.00599076169947149	0.00100003569766873	437964.628931277	127584.84295429	28066.7035304683	51676.5769200154	92815.0373687154	544730.030486424
1	36	9	0.000870187061001217	0.00493125733525887	0.00163911820883098	259938.282100564	76483.0718929367	20022.7333393741	58950.0670651505	95653.0377697942	443272.550636246
1	30	12	0.000800252702005461	0.00210365602011328	0.00170921335498433	20056.2706590101	6257.05057381481	3651.35964358503	35986.3249679615	57212.0087715568	265516.28087133
1	24	6	0.000567134676376248	0.00133330547606437	0.00352864699315244	7523.51574519643	2753.52433008138	2859.73576793064	4956.70292068923	8152.32516987301	45673.028193768
1	36	9	0.000513006747075549	0.00342188470479917	0.00280852969323317	81407.1114706931	24737.9935169917	9525.38442509081	8251.8531608063	15160.5024368754	129524.3446102
1	24	6	0.00058223839535638	0.00330339252700579	0.00389949370017354	81061.9646010367	27644.6431239848	14591.6671599611	5967.02674440888	11493.6702897442	113460.384052064
1	36	12	0.000533511983537265	0.00254565465943169	0.00350046962562008	19862.1063882039	6192.8287626965	3600.17135527658	7097.75458093474	12082.7467995996	90643.0568861801
1	30	9	0.000611167763106251	0.00134181771937748	0.00378973660772587	4241.02590659888	1543.6422982506	1661.7640140987	7348.11381528532	11890.7115570375	63764.2195811949
1	30	6	0.000806006193306456	0.0054937336350642	0.00391610721982387	244012.834779496	94712.9637973438	31784.1842753509	18096.7503713615	35128.4020747378	266689.896587463
1	36	9	0.000810385673963635	0.00386505765811478	0.00360048681181462	91844.0166352224	27916.8908238247	10759.6935345151	22541.7452151883	37297.0224051068	211342.643472574
1	30	9	0.000777157961901214	0.00462646213875851	0.00335495910123594	143477.479435076	42697.4589252563	15958.1381753188	19061.8080979351	33909.1431209125	255561.903581104
1	36	9	0.000664888719008909	0.00393739723804051	0.00115624866848718	197449.048149042	58185.5836745239	15612.3991349027	37970.4257204496	62904.4821337612	319593.475531695
1	36	6	0.000516913282919648	0.0029216480116775	0.00222061272934198	86135.1125416561	33738.0985195659	12440.3970688985	9639.03762280846	17079.5541801564	108222.525561036
1	30	9	0.000707812085259834	0.00509518864707303	0.00122586607921902	340474.161511295	95881.1762024871	24651.8127742994	38079.3374480469	68761.0005409806	454186.014687308
1	30	12	0.000860002326260654	0.00495942731984771	0.00152892898485152	224388.154900178	56476.3777064289	16082.0974368218	53731.5514318736	90622.4798422567	537636.63652796
1	36	6	0.00089207224688897	0.00502762022598103	0.00303976638698912	197408.693158982	84875.2388600212	26427.3656643271	33782.8164587831	56137.1904551505	267620.906327271
1	30	6	0.000781402029024647	0.00532055145140343	0.00200498388644633	291606.221646407	120580.661017653	35563.4931468683	30017.7733421325	54784.9139766197	333756.874923386
1	24	6	0.000736962958038521	0.00290484818462926	0.00394463603078823	57686.0699594513	19676.6716666806	11514.1892381013	10366.5550496035	17828.9464852389	119557.969939297
1	30	6	0.000802213401003295	0.00180884001240329	0.0025548381871105	26375.7398063225	9110.43368811623	5390.76012096374	22356.9213761491	34545.1943061798	126073.054874719
1	24	6	0.000739720968170582	0.00499197602088149	0.00175362404529482	327504.891444946	122025.184458214	38547.1350147918	24530.7249374977	47704.7524638782	355000.459805399
1	24	6	0.000989653510246006	0.00124905788560363	0.00261640432282579	8499.33668511882	3076.69819436308	2988.02037277289	28891.6859804836	44988.6637845307	144689.364038438
1	30	6	0.000628029351041257	0.00257099682110124	0.00192283276409357	75398.0513512719	27166.5602643913	11444.4891750116	15604.0562640823	25712.7834215847	131404.611557787
1	36	6	0.000509607423702608	0.00474366211018452	0.00351950541158538	171477.510362948	71324.5661129185	23340.5937670383	7073.93266372793	16689.5732524214	167225.94075959
1	30	9	0.000714336440415258	0.00200803080392644	0.0031689978697061	15738.6510095704	5213.88878734402	3700.0027133628	14040.4798860003	22700.4689115632	119071.873238314
1	24	12	0.00062795623982487	0.00176510320870653	0.0018415871060405	9941.3832230573	3418.70340395544	2863.52278537165	13543.2912853701	22723.4974211479	144730.941926345
1	24	6	0.000688988939222414	0.00262575194777354	0.00166256640891505	86260.9941463458	29696.9690210072	13641.9790321442	18916.3335344602	31505.9730424326	168343.225799665
1	24	12	0.00071147620655579	0.00262319556376949	0.00294876789567496	19858.6641960054	6566.37939838029	4758.8074127978	12875.0570925842	22044.3820895583	162439.335904685
1	30	12	0.000694306106518486	0.00121427355014509	0.00277887024406085	2678.07338057267	1002.2617394608	1174.13065172802	14441.1471443775	23190.0704257043	115700.085434488
1	24	12	0.000884395711179284	0.00331010643386237	0.00134840893411515	78867.7804060157	22496.4180731848	9405.27531148415	50670.7808116084	83837.2166574976	463717.530029331
1	36	9	0.000892947682725379	0.00501069257121185	0.00328538422753553	182406.409236452	54391.8492233023	17101.6178919503	33198.7345904577	55836.8246788727	319243.880416976
1	30	6	0.000980252375446033	0.00226132093782572	0.0032688220800873	38553.1009809778	13360.1705213404	7354.53169329871	31675.9337165668	48728.7187664628	171338.453902365
1	24	9	0.000943432849526321	0.00226430407695833	0.00305188738609545	19860.3789898542	6701.55737144468	5118.99563176735	25939.1949247999	42131.7194407259	211945.93469675
1	24	6	0.000554443502939096	0.00279277586275936	0.00183449478918332	93265.9362222648	32123.1362276838	14603.0899715901	9874.59249701096	17872.9781343695	133720.764668873
1	30	12	0.000647091560417643	0.00570252573360687	0.0016419680542545	299478.324259878	73164.1075932259	19494.1283044566	24677.5898342981	47636.7189980995	444157.449769035
1	36	9	0.000841040111443438	0.00560721328969258	0.00111098205442414	382242.053204089	111592.058201085	25556.9968892186	78102.980249498	127610.396138706	575115.015823368
1	30	6	0.000679288293181172	0.00532824458449261	0.00114320115226644	332445.624588337	144702.733056072	39081.9344605988	34251.4040076521	63209.7851839313	374390.719258432
1	24	9	0.000507616886982144	0.00200357400563064	0.00223108044505199	18472.1525289729	6197.08697566395	4607.18026926411	6255.02624958281	10783.8176424283	82969.0459133078
1	36	12	0.00098585340135175	0.0021275856926696	0.00330198909780349	12731.9082022263	4087.49632034023	2700.1327609722	41127.3681511882	63610.978627534	257177.950236031
1	30	9	0.000596817846105139	0.00270083991561661	0.00338505907497906	33857.9488407737	10778.5492863085	6155.04957579033	8400.53461304568	14406.8151789974	105224.610388316
1	24	6	0.000641197253375224	0.00322982437965277	0.0030632813601655	91965.4445793825	31468.74616683	15472.5906915565	9341.10641345108	17045.7245617399	136192.622806307
1	36	12	0.000539373179686074	0.00217642655542372	0.00333536484663411	13275.3769203124	4247.71843611547	2767.03769981234	7481.58939089249	12504.5023093491	84794.7512192448
1	24	6	0.000516042887689713	0.00361455305382218	0.00243944344442576	140915.412232317	48996.1340297214	20569.1386668624	7024.30825092772	14802.7521120238	157222.036467072
1	24	9	0.000765160783353582	0.00498194769361709	0.00389985958444119	140711.249485942	42400.0360509544	18520.8593502573	13641.5645253589	25713.5680473041	258688.421710004
1	30	12	0.000995042966744234	0.00485609633817587	0.00146176522605925	220309.983573794	55435.7422865895	15786.080059842	83449.7699402106	135480.059745644	668606.303337409
1	24	12	0.000842642258176199	0.00588441174393718	0.00291993229311691	193895.655023826	52686.4405960794	18843.4004127458	24088.2623401931	44621.0037053762	429274.82846213
1	36	12	0.000931645432664768	0.00202517511119306	0.00267119628272793	13470.7239378604	4276.56799327759	2690.61474862176	42749.7245129378	65876.9017134953	259222.929945688
1	36	12	0.000540431286026113	0.00230649569454634	0.00253993462442339	20188.3940608806	6219.96625936122	3431.96416654426	9809.74850509211	16356.5952387383	106819.248618152
1	30	6	0.000721866298515967	0.00121826594039617	0.00142919045391012	15099.9939567412	5215.36684470025	3332.61943305612	27265.3096426997	41147.7306695408	121606.753865798
1	30	9	0.00065950743812658	0.0040153083875767	0.00161843956678938	171794.859591727	49978.3788021469	16005.1703008674	23471.6975400414	41304.8049263213	280179.660618682
1	36	6	0.000807712560900587	0.00101682612385954	0.0019663317666617	7934.9404292991	2763.85971369564	1936.3801101064	31220.3538611195	45545.0887805282	108857.586799067
1	30	9	0.000611237394054664	0.00140644639473657	0.00247337057891156	7214.10729498046	2490.48517496956	2149.82981119421	11076.9121445588	17748.9147448418	88071.4956678383
1	30	12	0.000535154558547515	0.00461755081124652	0.00295541473376063	109504.068179889	30542.0102502926	11595.7136344979	8492.36259947113	16670.0364083709	203890.83933567
1	30	6	0.000850308468459312	0.00520186135990572	0.00153937928692199	301854.511075359	127586.404144469	36277.7625949757	47650.3779295061	80543.6393606567	387397.672310129
1	24	9	0.000687622555592838	0.00388780409592794	0.00397418793008163	70435.9652965748	22112.5798297361	11943.1017720769	9473.85866721795	17284.3289988735	167572.214519355
1	24	6	0.000993054367048844	0.00371101030245327	0.00250750068408481	147277.463118962	51327.3004399443	21432.332572312	36554.3079190824	59897.1566708574	286975.866641781
1	24	6	0.000663541729647084	0.00476671923932393	0.00171264004649372	303748.780260551	112507.028386661	36151.1849556181	18892.2382587679	38435.4739190342	317421.759067672
1	36	6	0.000879005320131005	0.00401377693469331	0.00390396134326859	122229.717784645	48305.905690462	17515.9347983919	25091.2998732421	40804.23387149	190758.307658379
1	30	6	0.000745277028298878	0.00444064010724982	0.00253260021698719	198100.471931112	77003.3831372279	25785.8892562211	20877.616895562	37593.2211656833	237625.553785362
1	36	9	0.000937991703301364	0.00349715824235689	0.0015210922590587	132040.040744516	39347.9589721782	12199.1807025888	75422.5164984194	114808.284963511	401357.912412725
1	36	6	0.000729745041504533	0.00503442336617132	0.00246495184916654	209097.179539886	92025.0547155888	27582.7108837752	23786.7143220344	42544.7472071257	246945.169154149
1	30	9	0.000809491411339364	0.00363977908999538	0.00173879434450953	129246.6165529	38109.5947449832	13363.1766509959	37570.5478835828	61451.4328374073	315176.211885031
1	36	6	0.000774142607682742	0.00159717993601279	0.00284979125695461	18885.158559689	6604.75099221941	3830.60389941834	21367.0027422488	32262.0591284868	103889.513780379
1	24	6	0.000912708389020369	0.00479649899554542	0.00242127565846859	261167.828705098	94250.3002511918	33160.7687044919	31399.3853743949	55511.7026277018	340166.665953546
1	24	12	0.000673447108247352	0.00234017247588692	0.00257976835779798	16226.5258674462	5427.08862506504	4104.89513168309	12363.0998188353	21077.1177406697	150857.167283993
1	36	6	0.000769181074633959	0.00181068961720266	0.00299254299904677	24913.7339603287	8775.46593114771	4746.47841060045	20360.0988576684	30978.0825994698	106497.098697487
1	36	6	0.000928758952570897	0.00323862415784778	0.00397977765680607	78863.1756081914	29653.0076001949	12144.0083508627	27996.1853096821	43645.6755103743	171779.701649829
1	24	6	0.000917206728625847	0.00568955957792779	0.00122468988806707	462086.251640511	181438.387715865	50251.88304254	60430.1612702856	105788.272516385	557215.726508369
1	30	12	0.000945384870479277	0.00239101293383144	0.00134217665611341	36037.0298923535	10663.0944567564	5032.16481831257	73342.3976556722	113591.596878642	436974.13944343
1	30	6	0.000933738311615714	0.00255663376042259	0.00169860229025438	80371.026718989	29240.9038032125	11935.4588441273	52006.5835959429	78800.4949763496	247371.921764873
1	36	12	0.000761746526043719	0.00194112145192477	0.00132494328113397	22655.9389364115	6776.04173903309	3293.14005423517	47099.6246699353	72181.0480739239	273305.243924674
1	36	12	0.000975485895182896	0.00529533362147501	0.00360875952944873	145242.900650245	39107.1650962531	12884.6081515297	40054.4862707825	66750.2925724388	396263.469319576
1	36	9	0.000718675095999401	0.00233008456859793	0.00254489462899943	32483.9951682655	10165.3456316039	5011.6233323991	21131.8069995481	33353.5136334874	152684.737167106
1	30	9	0.000791528412482573	0.00198606569241029	0.00216473186648162	21672.6669233571	6977.07793343413	4256.33102929675	26824.8695994019	42250.6658637498	183222.773245938
1	36	12	0.000804115538049777	0.00410231303980116	0.00377556816694459	70740.9941906504	20233.0885649624	8202.62299844903	21798.2145737055	36609.0048364054	236455.44844579
1	36	6	0.000970093508768164	0.00387319269695545	0.0034847302407101	120185.819420428	47755.9347231312	17158.1447092553	36443.0884747992	57036.574959033	222591.722717637
1	36	12	0.000956092760899702	0.00301214683181553	0.001381466339875	72394.9017637019	19869.3661543652	6972.99431925836	89137.1560543833	135511.478249183	483507.519474114
1	30	9	0.00074728959809848	0.00250675876077678	0.00210108132021087	42112.0790231395	13102.0346060703	6537.91457537477	24084.3244474481	38757.6374614648	192002.56792245
1	36	6	0.000719385837026683	0.00332161975683977	0.00101701325320117	139773.295350586	61980.5801909398	18520.7728151883	49533.1855257429	75629.0700404216	249989.901900393
1	24	6	0.000536231990327136	0.00122155471160558	0.00357414696649723	5812.00570452448	2161.90632416341	2418.76287518966	4148.27855741836	6831.69228561641	38732.1309503384
1	30	9	0.000851066139912743	0.0041485688692273	0.00318072691287714	113393.259309415	34050.9628687958	13516.5396645069	24956.6606213105	42206.2938266275	262212.687492311
1	36	6	0.000665156064800477	0.00353946627022855	0.00226331322511689	121545.208582682	49760.2039589958	16823.8026351848	19131.4855649659	32144.2111220259	165287.329334245
1	36	9	0.000823084967711708	0.00282241356635474	0.00366666031762847	39923.3960518147	12482.4979685573	6112.57929895174	22262.6888193918	35423.4963532876	170257.047775781
1	24	9	0.000854134670953961	0.00417207879170992	0.00295686243240102	110610.548376998	33522.5182193411	15099.4483145673	22276.2834190991	38770.149999057	279902.282380763
1	24	6	0.000973578767464271	0.00380238220929568	0.00370692322285556	119594.333691008	41087.4315963001	19280.9331338875	24227.4210973061	40689.53530516	227858.230015853
1	24	6	0.00078459160114761	0.00440043830176022	0.00371466116270868	168612.432302599	58568.0319352503	24826.4519626774	14221.7905459591	26684.8822338055	215844.046856473
1	36	6	0.000747576373723201	0.00344493976731574	0.00242018339694754	112867.596742742	45546.1670165087	15844.985182346	24651.7797472459	39762.7991175352	176943.161114575
1	36	12	0.000623459719200409	0.00106750390127486	0.00185551791638071	3040.730148539	1062.49559252329	994.946057408605	18416.2282180061	28616.8807608633	118537.510599541
1	30	6	0.000789625331830094	0.0055955090276474	0.00155885380143064	334687.374773536	143118.791633211	39824.2651723178	38952.3959980548	69704.184715483	390435.951269239
1	36	12	0.000990162136272644	0.00442290488523281	0.00286144313666225	109490.790490884	29914.2964965971	10326.3527941878	50844.6181669696	81844.2753477106	411344.918011818
1	36	12	0.000647441599598803	0.00498543114842133	0.00264211875498195	158700.476421716	41775.346263026	12869.9244174485	17769.6046066329	32502.7366608429	276113.762978983
1	30	6	0.000842843822003082	0.00488970562725651	0.00323604113385409	213379.670116549	82493.6107330699	27983.6286029523	23520.6513051516	41984.6387882188	260772.586451037
1	24	6	0.000632742261429219	0.00103406484024598	0.00169323646178395	7270.26646113881	2616.45790133717	2482.61105549322	12771.2258318669	20195.9607173115	79659.9782797297
1	36	6	0.000905599874750676	0.002116531457122	0.00157858747447951	53773.8604975196	20393.5314418331	8213.45249677524	59490.6168983183	86284.1116450799	215923.266411409
1	30	6	0.00094444650589085	0.00100473369777343	0.00352014499231286	4151.75364560456	1520.62847827143	1603.56266754793	22610.2440381152	34601.8908284802	100069.68977048
1	36	12	0.000996853573270315	0.00599497316982531	0.0011961061573221	404738.297218467	91888.8860895448	20491.2454112077	121858.022250405	194382.404860456	846092.713151753
1	30	9	0.000519563783118154	0.00142083296315156	0.0029541979426977	6257.95679473676	2194.03354470442	2026.46453493699	5953.37492479208	9766.86794199742	57462.3122358113
1	36	12	0.000881159876716758	0.003059343027448	0.00282427352617055	40732.9399108556	12002.8080003247	5479.69508750154	35802.369846421	56945.8292308751	275449.463947991
1	36	6	0.000670003454924419	0.00466371192349239	0.00325593064354786	171126.743184171	71619.7582578496	23233.5352279366	14644.2197433508	27648.1485788864	191128.226613467
1	36	6	0.00089838843293002	0.0046281064721465	0.00349361126979134	164943.48472988	68385.8245990991	22621.4829659818	30010.6983987934	49430.1828650723	234444.348316
1	24	6	0.000788763639324778	0.00382418800607921	0.00223296790925517	169194.841339646	59523.3037185597	23439.6388313864	22082.3974100208	38652.2773595019	240994.855998525
1	36	12	0.000840151987716286	0.00187585015921584	0.00397335925774633	7429.42081075281	2494.13649985674	1993.06967088543	21679.8736838653	34207.7414742916	160338.385164267
1	36	9	0.000903655599180527	0.00141146424349237	0.00181633915646395	11229.8943278406	3651.5171654531	2331.63332845885	52599.0419456218	77500.1875145445	213858.412936823
1	36	9	0.00058812029177066	0.00202630693119043	0.00231007157140044	24108.672980346	7618.99372975608	4035.14729426129	13041.7232336201	20926.0021530616	106546.105652618
1	36	9	0.000927153562956185	0.00406930257696287	0.00301742158567119	118834.383248311	35779.8062736431	12518.9283568681	38799.4733675628	62184.4810441449	295348.501932731
1	24	9	0.000705954999966677	0.00187736940858221	0.00189373677260208	18029.0278012265	6024.12813383644	4404.50810867808	17827.3120121649	29198.7673468816	156086.639402952
1	36	6	0.00070029117122729	0.0012886710073944	0.00135998627012804	19271.5736815618	6825.73087336329	3561.00291969267	31600.2726549898	46366.9420474849	121184.30503171
1	30	12	0.000502414096976271	0.00380879370274931	0.00286105227540108	66335.9084190676	19257.9451980908	8429.83553835429	6953.69236163912	13111.3345772984	150286.842052642
1	36	9	0.000568655037064499	0.00483692188575554	0.00383904845512499	151287.388487301	45381.4281947144	15340.814430378	9030.56323394949	18352.7034956352	191358.416470376
1	36	12	0.000722076497907087	0.00221230174319338	0.00304974771949903	15180.9226291882	4799.32870431372	2965.85146653835	18439.8507729357	29604.0918117763	154774.24551583
1	24	6	0.000864714512543469	0.00445157142407892	0.0032949896090624	186906.26406287	65419.834275883	26467.3867224763	20345.9417542585	36577.7922054075	253179.848209496
1	24	12	0.000553699217076394	0.00329146179091747	0.00110308646201896	92291.6007860104	25703.256832636	9918.333578598	17177.8382423137	30670.0696762381	256739.390440399
1	24	9	0.000529334629246296	0.00465841821809724	0.00268697129248047	159866.085517636	47313.0201804229	18814.9103459728	7817.93227947564	16779.1300832771	229483.076905617
1	24	12	0.000951159015551981	0.00420193182282408	0.0022206611247891	98032.469008428	28035.9399277115	11818.6800444753	39921.2516488963	67805.6332793633	440379.636986737
1	36	12	0.000922031706998842	0.00447944865099885	0.00301189023856191	108526.008166108	29735.5710924179	10358.0081911901	39786.2116235058	65161.9840078853	359240.743847473
1	36	6	0.000897432746240308	0.00391327268103329	0.00347174672398661	122695.132691264	48885.5608579919	17446.1775312476	29534.8374692683	47201.8000351711	203425.470351955
1	36	12	0.000582166651636832	0.00586469661546382	0.00398573977149106	174587.459536042	46426.4471143335	14723.1896039234	10083.9432542638	20765.9182759425	254054.023464667
1	36	6	0.000547150385279051	0.00523258033176796	0.00311742851432611	208573.554402718	90055.8812854269	27704.3239870339	9472.5384335403	21987.5646744104	205514.475622322
1	24	12	0.00092746240328007	0.00454858965214983	0.00224850530796361	120606.019404231	33869.5100510433	13432.4626339144	37310.5671776224	64205.085488435	444864.719793647
1	24	12	0.000636786579505723	0.00535509475452649	0.00273748979796039	158650.623808959	43812.5876255594	16452.9285141224	12389.3560672852	24523.7925307249	308719.337284926
1	36	6	0.000530110855498476	0.0046372543496023	0.00115813312902182	216228.642258478	100724.684217468	27823.062041002	19818.3584045709	37816.1233060989	240496.514726993
1	24	9	0.000650611862617724	0.00449777890530384	0.00191558278433618	190803.289644529	55355.6185932325	19872.5582964804	16780.5346389382	31932.3931780119	299140.710563033
1	30	9	0.000661918498981162	0.00134496645657575	0.00143614452232213	10567.7196509931	3502.33551804164	2490.59977163268	23092.2244938738	35974.4367687356	143015.309853354
1	30	12	0.000565868231737853	0.00223856895358347	0.00115743569714364	33935.3352028356	10024.093429787	4693.66712216995	19858.2153002198	32759.4648143726	190262.049415121
1	30	6	0.000821769220801554	0.00380044968446677	0.00387804611393621	116932.437955857	42386.6218182213	17407.4696621891	17878.4051941354	30432.9848060229	176412.541483521
1	36	12	0.000975067405025359	0.00402204617256907	0.00345312994718212	72492.9306270838	20628.4880150716	8208.3380210095	40340.8021272735	65035.0662724557	336021.582263621
1	36	12	0.000694388274641985	0.00279058347170951	0.00365069332885542	24851.619337547	7643.15889431797	4185.09771361839	14260.1642017989	23546.3468478066	144901.775142619
1	30	9	0.000914605739033456	0.00354764731699571	0.00116056994608828	161432.725874505	46799.5893498965	14592.9178911817	76804.1050623241	119788.364670874	464835.200335504
1	24	9	0.000714586035125459	0.00197816645144655	0.00193847659449458	20446.4259351499	6779.54991357715	4786.64504433801	18148.3881684253	29790.7303056384	161561.293221223
1	30	12	0.000770029625612685	0.00335315169772522	0.00146667541254095	83940.0952153229	23249.8272400426	8640.56034559093	39138.910503277	64210.304586906	350904.459506415
1	36	9	0.00056431834657413	0.00244407547873052	0.00170285288028493	51059.9753195188	15621.8917886832	6394.36644229263	15866.7979723837	25864.4617349877	138155.381008098
1	24	6	0.000983169354023937	0.00224102074437093	0.00386089282472774	29518.5492581247	10189.860078089	7250.30066469375	22085.4530987182	35246.5202625198	153758.135302885
1	24	6	0.000957935263438449	0.00160411438774724	0.00284596086621353	15538.2080878304	5461.01611311333	4487.84377042586	25950.6542174719	40690.954742963	148815.94011435
1	30	9	0.00065894511343434	0.0031483617591327	0.00291312797880601	58772.298866655	18143.0613460363	8613.62102000289	12970.0908340005	22198.2773871644	153136.953639196
1	30	6	0.000567411856069828	0.00430194148638471	0.00310310088511503	170331.108921952	64384.4656419235	23067.2770992857	8771.52599928476	18638.3788865252	175854.87667164
1	36	12	0.000955432477262271	0.00249190015530325	0.00211745653269581	29883.5887790327	8911.12918771732	4276.75055412577	58292.0322921686	89501.4964814851	343367.939211998
1	24	9	0.000501890952045854	0.00257254831577528	0.00101355996358813	74375.0195713028	22362.907859456	9662.17940764539	13317.9503842651	23374.7978222679	173442.604665023
1	24	9	0.000937496485582022	0.0021894303092465	0.00279231839212909	19615.388770794	6604.62463198616	4996.96063705615	27620.4903203883	44698.4908177857	218583.992694073
1	24	6	0.00054719280991237	0.00230190697859899	0.00385187423038149	31574.1888052642	10868.9279986316	7547.31540480444	4613.18976127052	8169.67842813922	66678.2195491833
1	24	9	0.00096727544649035	0.00425796296412713	0.00312301223283976	111708.952800337	33887.7309468408	15344.5283292002	29636.222564291	50466.5903561788	325779.060292855
1	24	9	0.000755919216979071	0.00217390900437042	0.0018833961453208	27393.5744372603	8903.15158251694	5723.99774857225	22041.6991910671	36102.6493841508	191850.574002274
1	36	12	0.000876731432896289	0.00496299253025282	0.00174321072912441	212638.924417287	53226.6953226638	14415.3796083735	58701.2300784595	96171.840715216	501438.611232075
1	36	12	0.000952389328653255	0.00591994264959876	0.00287252555643516	228692.653427727	58315.1507461551	16514.3896084482	47237.0678055628	79883.7056052798	484872.210458508
1	30	9	0.000625440747600581	0.00247649772651899	0.00358943685929724	25240.4261187569	8172.59540880812	5134.56077136132	8888.34613090632	14968.539235348	100318.600157071
1	30	9	0.000819249449370405	0.0058026876426557	0.00179782266528876	363903.998973747	102969.009943629	27325.2223238172	40489.2426197772	73163.3161143382	492996.888888639
1	30	6	0.000921602662028171	0.0038753067213293	0.00238728882271766	157465.822994167	59924.6079160133	21215.4653523011	38276.2213916773	61545.7373862636	265965.121191789
1	24	12	0.000980250843023689	0.00448179769497341	0.0027630620458019	96516.9157963337	27905.3872944731	12214.5686489473	35640.687663165	61041.363015931	419260.407250462
1	36	6	0.000787486751142956	0.00195380436273324	0.00199989080553424	39370.4746568491	14370.3306424987	6491.89710813777	32044.3687202309	47983.2365292792	146125.425296659
1	36	6	0.000863739670310605	0.00265505970799733	0.00267496755474929	64679.9105618851	24325.5726842165	9973.40425027849	32555.2685152507	49620.046261644	170035.965567201
1	24	6	0.000575086248046204	0.00349837537641488	0.00156745260718967	171382.200350217	60956.4978408115	22711.3886361942	13201.8809496451	25263.0238444549	200150.784556827
1	30	6	0.000851084002840826	0.00577453562686942	0.00330367735951812	284551.344730951	113641.279686717	35839.3314708465	24397.2515959094	46053.0329561637	316304.707943243
1	24	12	0.000711540324934161	0.00491439689806928	0.00368473700896526	96258.5575774521	28176.4373564004	12875.4701946753	11988.3879240668	22406.6782651785	251185.476144934
1	24	12	0.000697314110209317	0.00242747475699579	0.00211254134636982	21739.1788423133	7036.67648754511	4704.44429681996	16517.237995036	27991.4961719338	189143.027879583
1	24	6	0.000548963284609836	0.00461613981891527	0.0023183032035599	246933.315193999	88814.0312509456	31517.8145487483	9369.18724468448	21860.8085143867	243512.205330977
1	36	9	0.000683421518894691	0.00476311903167698	0.00379959833026067	147008.512297212	44129.9217322391	15017.0364169182	14219.0597754347	26227.1580444877	213200.273255314
1	36	12	0.000978476120785188	0.00189659401623832	0.00197636457101602	14866.6135724214	4641.43823690739	2713.91012132866	65147.697455135	98117.3296850151	326346.863202533
1	30	9	0.000732389552191733	0.00334425828084075	0.00155831434438649	113611.835406658	33602.1768174542	12033.0175312943	31291.5086566599	51497.1227056891	273623.194310657
1	30	6	0.000831246568961402	0.00105927883714315	0.00240354512362662	6685.12440452485	2367.32835079739	2054.88546080933	23656.3864759415	35945.1215934025	104930.02529205
1	24	12	0.000666349821966738	0.00210482766758343	0.00297126151233378	10497.1518700765	3667.2274871673	3251.00224479004	10362.6230089593	17626.2142808026	125791.098120113
1	24	9	0.000791766252070378	0.0047765060851803	0.0027218944615944	169194.369710585	49928.0632111341	19558.9234463859	20364.7746740718	37140.8536304456	313236.112000626
1	36	12	0.000998185990668556	0.00123754172407062	0.0038398714778879	2432.03332155839	894.750665175562	1011.94635929941	34765.1837145736	53207.1592204604	187109.716990594
1	30	6	0.000504745190619213	0.00397567466679599	0.0033668721409902	139361.607324071	51484.9000855948	19711.827330391	6085.68736292019	13476.4062844478	142950.541309564
1	36	6	0.000830408205541331	0.00552394214877899	0.00113570707260246	270341.213744826	129762.381002826	34760.9548828176	69510.7631886676	109485.848014153	402070.904306414
1	30	12	0.000673169129299851	0.00407022111696641	0.00189948473749001	113434.647660937	30931.9003340656	10927.1755806228	21939.5233786896	38323.6949318575	285431.806923719
1	36	6	0.000956689936881753	0.0051029182611938	0.00237576258954828	215228.932022152	95496.2886909399	28417.3441384938	51483.2672068739	81886.9367519709	324809.192791538
1	30	6	0.00066450515551764	0.0016885447162438	0.00326763323061104	17918.0771982423	6196.50097299723	4227.29239285198	10468.7358763543	16612.6125515845	75323.2093229308
1	30	12	0.000850890999073214	0.00223691825402755	0.00176258784450939	23227.3551198513	7176.02284299693	4023.62721643614	41770.6733155242	66173.3418027509	299264.887461462
1	36	9	0.000506051881354148	0.00423062855445178	0.00229941295689897	155505.656693934	46329.7593047833	14481.2044417294	10189.0581152177	20320.5755852776	192622.997856106
1	36	9	0.000867187848027372	0.00405626673989119	0.00387465870565358	98114.7823100254	29797.6962035394	11390.0783575702	25498.2820107197	41948.3594683928	230963.342336773
1	24	9	0.000510847928945724	0.00296805077791905	0.00371398132757681	35120.7863299593	11488.7981136649	7591.08367008027	4371.80850050117	8101.51459738478	92392.0815360781
1	36	9	0.000956717783623477	0.00285668515805616	0.00373243014105563	40730.528364057	12728.9111381199	6213.72566955693	33402.2593030317	52036.3966548082	218731.246875661
1	24	12	0.000768861507832405	0.00347052296193638	0.00300549370963065	43418.9190156186	13468.2994641542	7648.48418993785	16330.5581344974	28344.661463807	222340.715902609
1	36	6	0.0009649047183079	0.00421871228336386	0.00355953182217527	139309.922662908	56358.6891115393	19528.317229168	35517.7257111262	56370.8456124863	233124.93543802
1	36	9	0.000752701617830222	0.00330351314557684	0.00128058067011641	129026.177151019	38387.1882168299	11685.4461272754	47691.1233648256	74787.0744787379	308203.029080072
1	30	12	0.000948488678154201	0.00513873856942248	0.00101459697599077	324444.215832739	76194.7813510471	18807.9244547419	103725.007438266	168256.153887947	799172.336963401
1	36	12	0.000785539832476081	0.00366025505719154	0.00119729970886349	132902.554545439	34263.0817128038	9986.50858682871	59668.4794648186	94679.6450368911	428613.489775683
1	30	6	0.000953285202984664	0.00535858979740591	0.00130969808790277	326480.9625548	140855.617280193	38814.7996633539	75778.469985776	121355.297581562	473971.859647251
1	36	12	0.00056960061075405	0.00335837789660859	0.00350656932544657	43388.8424137221	12822.7735185237	5918.2882451578	8900.54051603351	15560.2187157593	128428.659439346
1	36	12	0.000853894468757059	0.00245542264968774	0.00329727481511955	19049.2425135826	5946.21856333099	3475.21638712394	27728.5606908677	43951.2195000019	210986.09186344
1	24	9	0.000542287313904537	0.00101886269029888	0.00241349893088407	2560.52914229938	1005.70464185209	1371.17725178943	6352.20816354542	10457.3873702016	58771.0636262096
1	30	9	0.00095387297973101	0.00545579412360541	0.00335009921209504	215799.878951575	63133.128464772	21002.7641977897	33868.9388632341	58671.5017978151	381233.339003992
1	24	12	0.000875889630303008	0.004019730070139	0.00222406490518516	86516.0575023445	25015.8186434996	10952.5162498124	31624.6076421977	54197.7932481959	373669.050460621
1	36	9	0.000505044070322685	0.00200805444660005	0.00129069961460751	38295.9903824049	11773.3032916073	5027.35794565567	14805.2000492488	23833.4214161459	120145.420360921
1	36	12	0.000731380623354945	0.00267321068131762	0.00290243215504536	27182.8684184122	8245.22459233748	4251.9195659593	20401.1010096075	33059.2458737879	180731.152148195
1	30	9	0.00081545221152214	0.00365505211968459	0.00398281170477737	67454.3634851824	20840.4550631252	9947.80741528995	17643.5807461819	29789.1228120369	192072.677923551
1	24	12	0.000612330132851376	0.00155219550388776	0.00175287481769269	7222.30475569182	2548.94377712898	2342.43848003061	13049.7664355108	21793.0880073591	134391.406347356
1	24	9	0.000978047183452628	0.00365506656273668	0.00231674401762225	95597.4105073399	29009.4314495822	13163.1348973547	39453.7754121022	65217.1827538457	355982.1605363
1	36	6	0.00088228731572998	0.00327712548112002	0.00318112891341927	90851.342190443	35088.6487815592	13418.0562561111	29999.648155712	46806.7859668671	182389.446254417
1	36	12	0.000983599035854138	0.00439615483618946	0.00374893054262802	85970.7527447284	24219.8025647184	9286.98091914343	38604.9531771384	62877.512903677	342067.042358958
1	24	12	0.000767938559826737	0.00478365086152768	0.0013376238512692	213322.412384276	55099.9912771227	17172.4895895148	36905.2955266139	65556.8163351065	496738.034181932
1	30	9	0.000813672154011907	0.0025969677377316	0.00394318380305409	26593.7014574202	8606.11375083311	5398.29842869291	16878.2033647056	27492.6121416743	150086.999141099
1	24	6	0.000684712909449497	0.00334466484619965	0.00182536910760692	142099.903689174	49795.1205036852	20029.1552359105	17830.5661682853	31396.8959469789	201851.690804222
1	36	6	0.000517272981065237	0.00100631077626386	0.00362319613463804	4454.18710804231	1579.46848428488	1407.06615034363	5279.23455464175	8212.61124206359	34344.858125035
1	30	12	0.000941361429244561	0.00588036165830213	0.00300270909634787	205649.370922303	54145.0499582942	17269.3312185076	37623.7973781618	65643.9809896582	469806.938839888
1	36	9	0.000647730605773925	0.00101953143687233	0.00260768532873773	3178.83751562756	1123.98118154231	1095.68351254209	14238.3324855891	21926.2896836854	83463.0824216263
1	24	9	0.000516492175187947	0.00488216558367752	0.00387728825845806	133741.404977045	40416.0863134959	17912.8212946617	5569.2105259855	12483.610297485	200409.529420332
1	30	6	0.000574578200483818	0.00280628594889505	0.00157362209006462	101814.51450508	37870.8482871065	14254.6669455495	14966.5167578537	25540.8485681744	144252.689145087
1	36	12	0.000951143674235925	0.00534816443492517	0.00334383458346184	158250.200879395	42135.3361864994	13421.9042972312	40212.7523266902	67298.8677096126	404093.586369441
1	24	6	0.000623025856890152	0.00525436562297271	0.0034386767181006	261345.189287016	93087.3324005785	34374.5778778842	9503.38911522361	22354.5557959013	259846.616262878
1	30	9	0.000858192881324208	0.00546530708657182	0.0023257256817616	275783.957437597	79291.6546862955	23430.5609018885	35793.8713172419	63238.6778919536	419537.23484418
1	30	9	0.000581341240629582	0.00578166808566128	0.00106273087848215	461724.366997185	128206.731448298	30085.3332232922	26987.3092768898	57175.3566675016	503835.734020977
1	30	12	0.000811945076712251	0.00126188244699645	0.0026699175077118	3140.47182164937	1158.54147155151	1290.35169515028	23350.0864037242	36954.3090686818	163115.972831202
1	24	9	0.000595235908040134	0.00425664663910049	0.00134285440199238	216644.676490389	61751.6395209994	20294.4306540536	18190.0476897187	34838.7483403838	316650.892885579
1	36	12	0.000861307686783816	0.00325497899422414	0.00308802853870673	44660.574194767	13115.2524319217	5903.35363301131	31022.8187288176	49912.8857693272	258326.673266372
1	24	9	0.000645908828880068	0.00267245037053344	0.00374574547592265	25974.9020308775	8666.31116623724	6284.47566380918	7759.23778063844	13454.6506620639	107347.421287425
1	30	12	0.000548592832339187	0.00512902063191152	0.00349142114896392	126229.896608712	35026.2656653723	13072.5886760346	8134.32231495176	16512.080177488	220760.18473174
1	30	9	0.000963181290096534	0.00374367167312065	0.00107975089863475	191122.653165723	54961.3345181677	16217.4280385559	95473.2643570316	147519.52854352	538742.135394354
1	30	6	0.000534876582352307	0.00247639117028406	0.0024345008641011	59374.2421315961	20952.4559801317	9748.79638411508	8117.13702484808	14085.0599369703	92178.5303113628
1	30	9	0.000986420534313379	0.00521417333429377	0.00387289559023814	173978.442630653	51513.0070594147	18596.9342427607	32132.9127470535	54926.6756170877	347978.177281906
1	36	12	0.000666092110215875	0.00246437846524496	0.00261312301467439	23766.5506225792	7249.23299200061	3829.32692593451	17207.5640687179	27990.3143874484	156855.651817029
1	24	9	0.000573405546251674	0.00464754602282744	0.00390285189963777	116514.641525682	35498.1355721366	16416.8428293512	6696.88316907075	13867.6269136892	192070.038125621
1	30	12	0.000786910525503196	0.00518037497527136	0.00102644138640855	327862.427828147	76926.7475289348	18944.8213440182	61611.3035885407	105350.242368661	628396.539383071
1	24	6	0.000581158379546689	0.00256277454099101	0.00157794689243105	84357.2982991258	29038.8042820698	13309.5480822325	12559.9272256661	21748.7815020109	138336.165076338
1	36	9	0.000622302833243553	0.00183011007900563	0.00245012772926804	17321.9046642091	5557.97152532412	3264.60656780646	14291.95974108	22610.882824476	106491.937003248
1	24	12	0.000771647915699339	0.00307064168474408	0.00312568751462202	29530.5286389246	9470.47220651461	6111.49438669291	15578.1949884642	26762.4947093524	199222.258427161
1	36	9	0.00058674084199265	0.00346442969539582	0.00355743641614801	69982.6654614946	21446.306627956	8913.3687561076	9418.51884590867	16691.6860610759	129663.23933299
1	30	9	0.000528262472896311	0.00281949891948566	0.00367682890586179	35390.9007072513	11267.1526002001	6429.63417803661	5690.85041307314	10125.9076800877	89916.5881037704
1	36	6	0.000917603738541655	0.0051739269026377	0.00331896185340351	201370.379284608	86268.2834274126	27010.9469252224	33760.8727791567	56262.8212007855	271589.781232743
1	24	6	0.000646674248357386	0.00320541999094058	0.00384990612364297	75841.6329240928	25859.633811456	13901.7366709479	7743.56392463906	14158.4135996348	118866.852854847
1	30	6	0.000568083042332319	0.00277810377583133	0.00242828866828576	77566.3434085265	27778.7144262281	11982.6200202867	9751.26660779648	17064.2238339033	111628.361927391
1	36	9	0.000824057355673949	0.00529969548314497	0.00133952707095843	324464.561827732	95010.6676711088	23013.1664102849	61717.5981885897	101977.165712735	491298.791201405
1	24	6	0.000671783642792396	0.00548968251556581	0.00141834833477743	417549.479614763	160859.946729653	46409.1328939948	23697.6231254193	50377.9154963057	417212.158519168
1	36	6	0.000788928196804496	0.00126533971241983	0.00217832525836245	12880.2619257281	4487.34453858527	2788.51448443136	27960.9520759732	41366.0128396731	111569.332836855
1	36	6	0.0009000670566738	0.00261248877136167	0.00156973372723729	81482.9694656625	32441.285922336	11677.7865662143	60163.292539173	88384.3684757234	239703.889954695
1	24	9	0.000874247335665929	0.00518720802156159	0.00134385194866434	345860.51206375	95917.3178206658	27665.1273893787	51161.2225444035	89674.4149270295	569199.312987722
1	30	6	0.000760276389571233	0.00314949627934682	0.00106702006261862	150709.066280382	59760.8939423164	19258.875006849	46591.9821136215	72893.0565440304	268595.350414975
1	36	9	0.000506243511677588	0.00318425089180094	0.00327761698311465	59988.8219700206	18452.7135944834	7920.81494636078	6792.95428796325	12334.3685570229	106487.710067101
1	36	9	0.000837535822725073	0.00175175222563318	0.00296440222132694	13027.7830415434	4254.82104081958	2790.77878716281	27361.9303319359	41935.2559728959	157019.08606339
1	36	6	0.000592320001597015	0.00378689369636137	0.00275986222421213	126921.101321225	51531.475355592	17656.8416798058	11860.2385778589	21835.1706667917	147173.406460734
1	24	6	0.000534083671328799	0.0043948088798282	0.00228083608393145	225074.532609791	80471.9261892696	29249.2482746536	8747.65314004932	20163.0873750895	224773.739424019
1	24	6	0.000997505145914814	0.0041160984360374	0.00110695844782358	278504.893397401	104585.22572438	32551.3697439467	79930.7002034875	126934.930306596	480761.379747159
1	30	12	0.000504121123053918	0.00119696204025098	0.00180339376827666	3778.59750006866	1345.70578470029	1322.67160050618	8849.46501378592	14457.1405413476	82394.2540697238
1	36	9	0.000690253953136671	0.00357435591753282	0.00287733721631961	89319.7845627465	27081.7026814874	10192.647696083	17762.3571368994	29937.1397657728	183017.108301338
1	24	9	0.000761900321497445	0.00427403019349676	0.00114346271589328	245419.685076928	69132.0400273293	21443.2261854515	39767.0458377111	69190.6578582582	440053.357963828
1	24	6	0.000606152850224778	0.00495863987500068	0.00327500506223535	237508.627865459	84214.905444795	31737.2072580119	9062.84518743484	20904.6450149934	239899.005357781
1	36	9	0.000605541698459368	0.00570962775954836	0.00249380988443044	282102.914466984	83115.8714604873	22410.5924455984	16132.9720988433	33712.2962919859	316645.627152232
1	24	6	0.000818543240793045	0.00588957202664634	0.00223307186661079	400526.091654825	150332.663916139	46475.3315851571	26624.4012901147	53471.7048346766	419616.603391627
1	24	6	0.000769766698613787	0.00436948980597585	0.0038030223622167	163327.075349976	56630.1999920428	24308.2073915333	13252.9309711247	25042.3874543795	208123.185871567
1	36	6	0.000920969741536391	0.00514529659252804	0.00150489344859088	237945.094008166	110594.007685351	30924.8269360732	70896.5466216226	109806.971138812	381538.812712702
1	30	12	0.000667106840545287	0.00271881118704457	0.00291992098717699	25177.1391198032	7873.76522015458	4640.74350172289	13364.7828827859	22505.8660014615	152815.117948183
1	30	12	0.000561271639494693	0.0011614616305562	0.00344586072099534	1907.82639259565	741.828897869952	987.673918236179	6444.09301818018	10585.3214890054	63193.9261686312
1	30	6	0.000831125578769506	0.0019095485986795	0.00248412865559669	30995.4574687196	10726.6807083859	6040.99721487645	25480.9473017438	39269.315706095	140176.85297617
1	30	9	0.000954720063338391	0.00596429717711449	0.00301582568766453	285239.945213399	82327.412643351	24974.8171778849	38016.9016831784	66974.5927443524	445377.783260081
1	24	9	0.000641055446475765	0.0047723276733117	0.00169058127962254	242570.379100796	69148.6817434102	22738.6069373054	18450.368225109	35978.5380800488	344336.496260734
1	36	12	0.000696551095711959	0.00297806113787148	0.00213325531555075	48372.9400720505	13934.6840464322	5808.74963969171	24132.788948965	39327.9793482055	217060.778817811
1	30	9	0.000687593482896141	0.00178478019991132	0.0022965506168609	15176.6958256623	4991.46038907206	3414.03362611618	16922.8871287296	27017.573489409	129685.635853653
1	30	6	0.000553706226906151	0.00249050844426817	0.00322899025702103	49294.5742731379	17175.7414634743	8762.64588976815	6868.13009780226	11940.1863516939	81552.8717326435
1	24	6	0.00094028136101776	0.0059127234800706	0.00105961827033279	508216.566617623	203031.843382398	54186.3001846051	73992.3817567839	127362.563465539	624882.148364293
1	24	6	0.000668365460306512	0.00530797172315912	0.00158171940262771	380105.231506841	144292.571669348	43223.3708169206	21166.009703423	44925.7558693048	381292.282957621
1	36	12	0.000667323150700351	0.00386813755309356	0.00189856504616355	107281.549879597	28838.2180281723	9452.05262562507	24797.0204344718	41948.9966419713	266621.456139897
1	36	12	0.000505546611675548	0.0027795308438267	0.00285986470787725	30680.1212866921	9222.79828506399	4573.40132709096	7539.62460431223	13046.5081050121	103930.785213383
1	24	9	0.000664781964164496	0.00400448015245839	0.00162210166178518	161581.737169212	47103.9672932381	17328.0735434618	19927.3537706662	36138.5587463969	289940.955366051
1	30	12	0.000774300780924375	0.00404434562273701	0.00171101777505888	121693.51234201	32812.0898344044	11206.3030917543	35238.7838853542	59349.8570719889	366981.678332808
1	24	6	0.000680742486940013	0.00257474310143501	0.00252209870847192	60269.6802258867	20556.0523356414	11134.11150514	12409.1286188363	20988.1461902638	126748.031364656
1	36	9	0.00060197915702355	0.00431813349978049	0.00111080013339092	240636.061132854	70647.2086390256	17938.0561221611	30503.2387937764	53637.0504371724	324438.84182652
1	36	12	0.000811202044941205	0.00187236294211281	0.00108176561918804	24660.789663229	7281.44437036926	3356.39933188358	68151.4877276435	102266.290655153	334744.051608977
1	36	9	0.000947411153339711	0.00134501648694169	0.00187520586611269	9589.32893534242	3145.75698771596	2113.75080089766	57719.7929771762	84426.2428351411	220452.72386393
1	24	9	0.00071470177468251	0.00100939214688157	0.00101693256283313	5708.51430662682	2034.04094149752	1936.58593657533	30723.2930248137	48156.8216223917	174989.810023136
1	24	12	0.000663424162967722	0.00313849298314882	0.00249564597151539	38701.3126962186	12026.2238248273	6875.74789493379	12830.658911051	22427.6953182428	184992.82042449
1	30	9	0.000826228880084249	0.00230127798992331	0.00387293108941827	19275.9311195666	6347.69069433314	4369.64871726379	17674.4210131529	28476.9184832967	145682.282507943
1	24	12	0.000761862561582965	0.00288957428497403	0.00351275718587724	22247.2894503843	7339.92306141011	5275.36881406549	13352.988860492	22923.9608963405	172380.387650115
1	30	9	0.0005831164380763	0.0010810281945169	0.00380224960718649	2297.63490395872	878.298491923923	1134.02786557623	6283.98602809317	10124.7580203316	52527.7675660723
1	24	6	0.00063523163976583	0.00318716897292038	0.0026158416889857	99842.2572525617	34283.8392611698	16087.2565909894	10485.076556652	19015.3875428053	145431.195588421
1	36	12	0.000712215192965605	0.00110735667093155	0.00232617467286977	2753.99127421075	979.337893422305	980.232154655911	21644.6494247175	33496.2919972825	133200.519042441
1	36	6	0.000571371968389145	0.00410644400008455	0.00154724440388462	172946.638499864	76586.0302108441	22736.9766100039	18341.0868131546	33340.6303472249	200196.034044597
1	36	9	0.000579025415050346	0.00554816511795197	0.00137585711322452	347672.483936768	101678.694658304	24244.0524193751	23912.996169736	48382.2687895854	389754.366708252
1	30	6	0.000730061597557711	0.00564763738486027	0.00342957315780298	270128.377639364	106909.97542343	34324.4229097919	15976.8054948118	33155.3746507114	277936.780992549
1	36	6	0.000786835174269443	0.00151409393480176	0.00303027732097713	15699.0064199362	5470.4412372913	3366.49804770791	20936.2863778025	31573.1287070283	100153.210597852
1	36	6	0.000503880250352467	0.00508426406424923	0.00134323944591979	238333.804645388	111255.20623249	30592.4204362754	15516.4469374819	32897.979988067	249239.123283812
1	30	9	0.00062577884334274	0.00289217951741554	0.00320042651385887	42996.0702398255	13504.4644433179	7127.12287614167	10181.7810526102	17441.6999817394	124180.207722611
1	36	9	0.00064497397136905	0.00185276138461028	0.00149502666481068	27557.109602821	8590.8288432786	4114.83938910431	25308.4846403347	39136.8547229509	156258.786282206
1	36	6	0.000526723863685418	0.00179589178728597	0.00153777276173794	38293.5896276268	14085.269443704	6169.8405314727	13342.5900310509	20922.9475797206	86377.8576957149
1	24	9	0.000858989749240807	0.00547219113118679	0.00161500097122949	346977.162429886	96728.4466930242	28578.8716716833	41752.6196517112	75339.9998674204	536012.562540474
1	30	9	0.000563038882064031	0.00360962995106482	0.00296922691774519	83153.8735739002	25277.3665335083	10873.8134672069	8739.05184960838	16137.4418486151	148940.050928739
1	30	6	0.000938958284652953	0.0050086618814119	0.00135139881450427	294413.267601098	125155.5805006	35347.8068680895	70145.7172316495	112032.900525314	436607.468324068
1	36	6	0.000798901642511305	0.00365996795458341	0.00278663830339175	118949.288049005	47884.5995694185	16736.5555418213	26126.3362336231	42121.9162434323	187378.927722511
1	30	9	0.000628574900343884	0.00502960185058519	0.00185558623137896	263005.496567709	75403.0406220866	21879.7228745183	19378.9752127586	37858.8967901688	331158.585656867
1	24	6	0.000937224045988055	0.00421419303986211	0.00285747659728338	180634.677836519	63359.4564352638	25381.0867759893	28309.4577236059	48446.2909337025	279127.650005442
1	30	9	0.000695688142637019	0.00502186400272234	0.00332312530031381	177144.421561506	52233.5272344148	18352.7410363195	14830.5352240932	28220.3433659229	258557.63127638
1	30	6	0.000867113954183708	0.00326051718068617	0.00305785271561527	96303.9822715827	34733.9217868374	14588.6588494971	25196.2618855189	40636.5573722242	187103.791217112
1	30	12	0.00090995040297999	0.00298062807716603	0.00130263922291026	67711.548149815	19014.6042846039	7406.98556597121	69037.5681697467	108719.990191111	466061.055478327
1	24	6	0.000939406337272754	0.0032398403756814	0.00367526167784281	80928.5337367206	27625.0944762478	14519.1535525843	21602.4638276333	35714.0645413981	189940.86109565
1	24	6	0.000783840366883259	0.00220015462803116	0.00260914724846904	38998.7001209905	13330.3914220983	8254.40103903072	17147.8197302233	27780.798044487	134232.921931317
1	36	6	0.000711394166733201	0.00495889426261554	0.00183796400236901	218339.123480977	98793.9803526125	28466.9579272143	28916.9017502293	50378.8303081295	266769.215405411
1	36	12	0.000711139895173957	0.00258527564422527	0.00189574376611114	36356.87555361	10648.0004653336	4741.19799987873	28199.0543419827	45054.0143411563	223465.187633342
1	30	6	0.000799959228485276	0.00468088113915413	0.00257415782387984	216468.522096033	84943.7127224523	27850.4784501025	25011.1762381568	44321.818868849	264847.220153398
1	30	6	0.00092116931715265	0.00284451197967593	0.00118638978919034	120028.7925833	46096.8719443314	16043.6491056676	70977.0390194034	106369.501011522	311570.968672218
1	24	12	0.000709649555145426	0.0049558182831997	0.0010920985441861	273307.803623551	67772.6132875321	19203.5951292686	36472.0884805509	66331.1981918545	531401.363119776
1	30	6	0.000646912159932793	0.00240143390434462	0.00357802138507448	41705.0758656574	14454.6228143913	7853.33866833033	9393.71626132485	15598.3473937772	88822.9880273316
1	30	6	0.000779655889180796	0.00459296699979565	0.00172127103299788	241419.499266085	98449.8863455339	29848.348759631	33538.3952841942	57744.4949492294	304064.321100183
1	24	9	0.000767083505638978	0.00269563675820797	0.00149188212279887	61067.9955970502	18776.0185636299	9127.60561639507	29393.5937305283	48403.468426892	260402.396903293
1	24	9	0.000914624084864024	0.00393594671690139	0.00171158124555849	148738.400321714	43637.6666807483	16585.485445408	44107.2967345682	73554.4323694753	409054.770346566
1	36	6	0.000980270979629215	0.00186018525275267	0.00339091092729027	24350.5464347287	8554.43650408156	4741.52852472126	35413.379189937	52671.6057733513	150395.047043434
1	30	6	0.000525968777950474	0.00276464183744102	0.00308763895002602	65484.0816651804	23081.6610159331	10794.3242252724	6415.52559602109	11682.4732120864	90520.7807615157
1	36	12	0.000538451040183711	0.00599740419004685	0.00301672797302263	227737.743667658	58222.8515712901	16589.3349560062	10928.1646707677	23609.7339488535	295846.657624318
1	24	9	0.000625414809394093	0.00538469508494461	0.00120514783216884	401428.321521521	109932.384770642	29990.5711258875	24363.5415888343	50139.5355809929	482343.950734517
1	24	9	0.000843500264645675	0.00370833758184098	0.00176178836584236	124423.900377401	36905.9348159318	14851.053313546	34149.9282848082	57530.5256366558	341710.143099406
1	24	12	0.000546887041801063	0.00554784631429652	0.00352328095309369	140287.863803562	39642.7505837237	16029.5353473308	7143.94219800904	15445.297816105	258220.575566651
1	36	6	0.000767113712760746	0.00584740520469967	0.00261853953765259	256190.932451032	115583.893059124	33393.6026788824	26263.6452674698	48302.0249391426	292937.017559413
1	24	6	0.000616860170295359	0.00116973324233251	0.00372866261916627	4978.59966074575	1874.5715867609	2208.00285345201	5799.70616496733	9410.83910730796	47358.1339059129
1	24	9	0.000693034494426436	0.00285718862790273	0.00386308241768354	30528.2610806588	10086.9537489315	6996.55007965084	9220.44599740407	15946.7905944185	123730.446178029
1	36	12	0.000792263588446279	0.00442577739684521	0.00161414511970584	170354.199049232	43471.9099171787	12336.8914014127	47058.2519389163	77415.2507351038	416615.378014487
1	30	12	0.000742520858144369	0.00384188322507302	0.00359210764535932	55444.2847922224	16469.4538424738	7877.6802170272	15550.6980226399	26852.0979531721	205261.98459198
1	24	9	0.000857348273075122	0.00396357551241589	0.002960086378335	96260.2180672429	29408.1992620053	13815.6137049728	22249.9310776573	38382.1413886041	267773.665870357
1	24	12	0.000847245587739473	0.00419242823017468	0.00220778827804871	97843.8647703571	27976.5195552719	11781.8272438479	29311.2028305079	50740.3624332652	368332.14140104
1	24	12	0.000725847895622254	0.00440148488038474	0.00275192238650479	91965.573952572	26690.7591952575	11832.625446459	16006.0808729085	28925.7471199828	270978.612609312
1	36	9	0.000505546554227697	0.00203233392424616	0.00329232738526199	17719.5067522826	5719.96133136553	3484.07402313231	6145.22767970331	10248.3975094706	66183.0240007821
1	30	12	0.000864507085540355	0.00508589845770369	0.00285603921932052	146276.551917497	39703.6619671987	13829.2828768166	30542.3665919745	52930.7238725993	378211.997670353
1	30	12	0.00084025589445275	0.00535712468889658	0.00228416568619038	200698.557602153	52239.2969946451	16157.3897525187	35198.077200226	61557.7266398315	440134.398322476
1	30	6	0.000752737132066722	0.00264241442180709	0.00166581411401991	87131.2625103616	31914.6671302427	12671.7044057584	29354.4465164438	46250.5337818184	185217.617937848
1	24	6	0.000963273090376831	0.00234650889151087	0.00374719424500151	34266.3577314001	11778.8776196504	7988.48870460514	21627.8620365899	34649.1170116551	155575.560014
1	30	9	0.000877594264668999	0.0011353876405568	0.00397513430653393	2617.66195184006	996.237449010236	1261.76167610537	18802.1451276138	29427.8865394724	114871.634150684
1	30	12	0.000901359350807739	0.00454408152422794	0.00343806373327282	92032.2165857951	26220.639434118	10724.0234668414	28176.2722693122	47892.952351909	323287.293279705
1	24	6	0.000710227166599931	0.00261528941249747	0.00228617955526667	67661.4735806472	23108.0329267662	11934.2529369582	15267.4047931819	25547.659003823	144292.38708988
1	30	6	0.000528754030413696	0.00567086610010312	0.00281589677374841	291337.961986315	117713.912165121	36156.1662608557	9031.98315422309	24153.0355539186	271031.254689883
1	36	9	0.000908108304526911	0.00369469563118555	0.00349367858278864	84010.3867155279	25594.6408792493	10074.2153693887	31554.465016825	50544.6011271703	244817.782497885
1	30	12	0.000930024660349937	0.00206873115448807	0.00320380807977733	10682.1041380392	3580.74679170217	2796.60297550075	30147.5279001438	48134.8480101949	231271.837015091
1	24	6	0.000702232707634236	0.00577547713067294	0.00243648735471975	372962.177050406	138465.253636445	44137.1899918879	17023.9435241433	38044.5964642398	366669.462870684
1	30	9	0.000986349796572797	0.00105886856723078	0.00185600832859446	4475.1982429178	1591.66969446971	1538.7468096293	51929.0840339157	77760.187821361	210349.903079983
1	30	12	0.00095291371260423	0.00536708279423045	0.0037576114183377	134174.166727983	37160.9496473529	13795.5986705616	31001.4121526502	53483.4869340325	380961.150259608
1	30	12	0.000983824947721041	0.00279444234733336	0.00143200858342455	52353.1498911083	15078.9323055191	6426.9253098417	78174.7358777274	121738.8676153	485893.290130136
1	24	12	0.000655694935501708	0.00323477637703678	0.00357661907211027	30175.2399083504	9712.08263279503	6353.77029055633	8927.92808823641	15779.6739022017	146015.007861445
1	36	12	0.00070205806226883	0.00222495788927482	0.00331297591688126	14274.3694429608	4544.42663988421	2895.87790315537	15749.8123959497	25456.3213689653	139144.579101078
1	36	12	0.000806046507359574	0.00322487321317429	0.00305042918792863	43976.0371837205	12922.3479703802	5830.65818735716	26044.785037582	42292.0200283867	230971.646887469
1	24	9	0.000566482150518596	0.00322805375009252	0.00205443169367693	75238.2203099968	23074.5385742838	11052.1392683933	10052.6068834754	18267.8548661942	165284.792538665
1	30	9	0.000859971912804371	0.0053599497110594	0.00328242253861763	209651.96856396	61376.9195321938	20524.2942558427	26168.6925945359	46703.3559274193	339507.148678704
1	30	9	0.00094892832056968	0.00230132321706207	0.00321523572032951	22944.3404127995	7443.02091135773	4734.55020621755	31061.5168202924	48900.3479889949	211458.249617324
1	30	9	0.000964536419944397	0.00578689985785929	0.00365280117927762	233881.948164877	68315.7641224523	22489.0370841822	32576.2963140462	57249.0728410051	391078.656847311
1	30	6	0.000640781016095889	0.00273602356325212	0.00237453617691823	76022.5319879245	27216.1968039225	11778.8920689491	13678.1266889381	22899.7216542165	126558.993370005
1	30	6	0.000707089945362047	0.00448718316294681	0.00246128133562778	204247.540967171	79792.9219634027	26400.0151057681	18708.3956838645	34663.1536326018	234417.953773848
1	24	12	0.000600508100102675	0.00295041695944984	0.00153052804801889	50888.5126466145	15150.8716532112	7368.91277520877	15347.8221837886	26774.1424008949	210022.196767102
1	24	12	0.000514470302893455	0.00257719406985668	0.0011075236950217	46638.9936221531	13798.8506291081	6558.0908154458	13376.3882721278	23382.1399445676	184653.826353638
1	30	12	0.00060763302592733	0.00523764079427787	0.00393254463422611	120666.531184176	33787.805501358	12998.6244735374	9364.49916938675	18384.3309212185	226857.900063668
1	30	9	0.000512951569953497	0.00208571652665753	0.00188664565465537	27807.1649001326	8808.11876588478	4889.49701790609	9233.42673098137	15486.0280650876	99114.7719816796
1	24	6	0.000527462113517957	0.00594315566292031	0.00201921721924264	422682.857399008	160099.067229205	48152.0112654066	10890.7927461714	31264.9190914059	381951.449697044
1	24	6	0.000801336409064186	0.00512088071769918	0.00272048720260399	280808.855031323	101405.375413995	35511.4959992951	20551.871478136	39873.6014637653	314719.520639177
1	36	6	0.000894800828084954	0.00404819255410663	0.00315813024578951	135645.103052364	55121.1776006678	18932.4629082576	32112.2784428827	51331.0012116292	218649.533561105
1	36	12	0.000528881236970224	0.00531545604003211	0.00213546576207763	217398.583458315	54856.2704789267	15134.1287306304	13372.0300350798	27217.8324463598	292760.610519058
1	36	9	0.000817141856022939	0.00476674905628541	0.00119875903648992	280322.769377485	82198.2181217748	20351.0503988067	66108.8482332671	106447.533154832	468225.114516653
1	36	6	0.000622582203521651	0.00118598156317557	0.00332916726379821	7558.03701234508	2640.47393318664	2011.22513402617	9738.33195496132	14946.402307944	55333.7849406459
1	36	12	0.000526069293810274	0.00589149639874656	0.00246967829391272	251285.127807591	62917.7572736223	17041.9087621759	12212.5357584718	26373.7080955016	317068.993219284
1	30	9	0.000855428368162306	0.00157560883467639	0.00150384650298955	15939.2160021705	5167.74248210767	3276.52563992815	45970.5432303588	70032.5903506112	233340.92602818
1	24	6	0.000984514505813381	0.00279647240265671	0.00188518677093227	92103.8736879649	31724.3841707669	14600.3504599718	44765.3450471299	70586.4517333365	273181.290250516
1	36	6	0.00064680754020647	0.0015130928608332	0.00117810087138561	30852.3305014666	11279.5612219923	5069.92586676557	29704.8458276362	44059.6319416207	125629.397198028
1	24	12	0.000731812796175758	0.0028530930886465	0.00220438075716294	33135.0565533922	10377.217635229	6114.07015663415	18526.5794956862	31600.874423605	220672.606462655
1	24	6	0.000771378551091651	0.00253795522007799	0.00374955002613963	42113.5671639391	14412.7601188534	9186.53395844759	11966.3003620457	19944.6989356555	115642.783631795
1	24	9	0.000947235799373551	0.00531927851585773	0.00215477995071213	265873.50123489	75935.3606824917	25190.2371979776	41213.1783923799	72336.9423919002	489241.891849656
1	24	12	0.000939283524771613	0.00594905131386843	0.00297588072472562	196551.595129681	53389.9598849521	19080.3345377642	31393.9349633751	56616.9635206859	484085.542097973
1	30	12	0.000754479654015035	0.00521544408776013	0.00367451784827018	126481.868802517	35173.3821706488	13227.4689609876	17011.1620579133	30929.4010903433	282947.672742074
1	36	12	0.000709103017255495	0.00483854437328693	0.00221201880685136	168412.897897725	43705.5065922512	12950.8411096582	26340.945931642	46068.7510996692	325629.19304145
1	24	6	0.000552865836551458	0.00483866831772364	0.00267944540693439	252006.436077263	90298.3385613286	32518.2399122165	8667.99368690523	20893.3391200409	246167.957436266
1	24	12	0.000631705597812213	0.0010675137799118	0.00105203223664174	4091.22115786227	1488.18675148206	1518.2598270653	22263.4965924944	36012.7667020756	172013.542239064
1	36	12	0.000629754762934814	0.0040697886361458	0.00394335555400461	66594.786308901	19162.4351864518	7946.16151825071	10858.6369538035	19273.0152468886	165320.40881138
1	36	9	0.000591216785808299	0.00471609826287045	0.00360620848832711	148751.853454639	44606.1196955433	15018.8295005316	10365.3171178161	20347.8330516171	194991.989358858
1	24	12	0.000831566552061856	0.00102680381403451	0.00165674931558541	2515.89015413851	981.88471894803	1265.52690573838	30740.2796686646	49212.8156326513	207682.697713424
1	24	12	0.000944032793448754	0.00349134499262791	0.00117301027956067	103159.15664997	28528.7648148052	10787.7235873326	69726.541680728	114045.789599759	581693.558071659
1	30	12	0.000987794924986576	0.00149576882109185	0.00146217585824305	9050.31135977833	2987.58629929709	2188.01371585322	73008.0417956696	110536.371857962	353351.674210115
1	36	9	0.000771992914356572	0.0044133074540152	0.00383534548853394	121630.369656063	36705.3555308984	13188.1534496987	19048.1944530151	32867.5866782338	217806.727913653
1	36	9	0.000771203198030193	0.00320848989530756	0.00236983532788319	79053.7570755064	23990.423124069	9094.98406530419	28468.2400655719	45595.2069390346	219212.268475389
1	24	9	0.000900253458996433	0.00458806222270762	0.0018737235091573	204478.634413943	59057.573526522	20715.4665624859	39833.7358312098	68469.5769291323	432165.126745908
1	30	6	0.000803767702008778	0.00198043084958368	0.00325680775644207	27446.9652529292	9475.10434409568	5732.97762243872	18098.9076726977	28315.8106942437	114400.85375144
1	30	12	0.000790912441859696	0.00186962719944878	0.00253568488263616	9916.59481608898	3312.46502808603	2551.71103499278	23652.8163849527	37979.3802709107	190206.268487617
1	24	6	0.000938132904101813	0.00386202553646066	0.00204900992850854	181948.431625561	64461.4035960845	24581.3123009953	38000.2037874792	62915.6573513945	308838.563235784
1	30	6	0.000751563187104494	0.00409249455729735	0.00355004334722585	143888.707220454	53215.2606827526	20360.0477273619	15509.0270593431	27737.7731818032	184239.239963335
1	36	9	0.000976398793997067	0.00460029934280842	0.00218055047927497	194011.799114586	57547.392138544	16863.0513449999	61606.5194938016	97502.6754858555	417613.141610495
1	30	6	0.000991210967842591	0.00423794007259888	0.00368613836730014	151643.263531163	56279.6610651447	21360.0389525931	31565.3968758897	51714.8270238659	248948.325700118
1	36	9	0.000928109834523493	0.00574697224835963	0.00332579844826697	245060.780919594	72619.8813003714	21118.9914838509	37197.3809186076	63766.574618269	379573.50058499
1	36	9	0.000840493919890382	0.00135484960201023	0.00117282524568088	14784.4184730238	4700.44374042863	2603.09102252842	64835.5452756653	93824.0707546284	235750.55287414
1	36	6	0.000772310133136832	0.00100946283931843	0.00362703197754862	4555.68785343329	1617.00057705049	1438.55160381237	15635.6900727221	23621.5173124484	70861.8317253871
1	24	9	0.000731609747770632	0.00274135498885193	0.00267658375640857	38023.7658363726	12241.6124393767	7510.23975688185	14942.8643071258	25292.9808138357	166516.84061159
1	24	9	0.000639619798593126	0.00549738084628094	0.00271726768778552	242367.115481087	70051.3680570275	24678.5868041926	12829.3290798865	27019.8059941462	327116.295824806
1	30	6	0.000522775969498479	0.004358643087046	0.00103292591496998	255594.67710875	108332.208952764	30527.7404645878	18365.9851284466	36952.060787258	267804.203778634
1	36	12	0.000739528754417734	0.00516411173846876	0.00270191114593188	170544.994431127	44636.1108622793	13534.4224747113	24794.9520106141	43799.9815892015	324919.874597505
1	36	12	0.0008323002642574	0.00444648129216302	0.00309550421429991	104015.590678211	28632.4249208539	10125.4248401807	29222.4445467275	48906.6899155765	301292.12288491
1	36	12	0.000584004582923558	0.00222605129619998	0.00277557975909821	16820.0698164591	5262.80954834403	3107.65711752411	11132.1286915213	18341.7689091289	112276.704440889
1	36	6	0.000721083562813226	0.00454791286005421	0.00310059658428905	166809.065416779	69825.4092632772	22666.517173283	18466.9191192763	32973.8550113437	199458.652769041
1	24	9	0.000524625507882646	0.00464992640125173	0.00363961309074068	123773.967301407	37502.7822091945	16852.4326481153	5877.3222838865	12722.8189616882	191982.217312697
1	36	12	0.000675015795393573	0.00220480776607962	0.00183008111490286	24062.0369812561	7245.1163817065	3620.82949737318	24820.1940607721	39468.462829207	191811.166122407
1	36	6	0.0006491218097196	0.00595170803351582	0.00281026720243516	258844.073715577	116250.525946947	33730.4549668584	16102.8180505756	34050.2210854049	267737.850776035
1	30	12	0.000894679965909526	0.00558919964855739	0.00229624731632784	222751.82908747	57366.0932552177	17265.1390430682	41739.5647467328	72376.4903736391	493992.750218334
1	36	9	0.000893141892895656	0.00585157495672706	0.00160470345011378	360672.044190133	105588.693133857	25480.8548907352	65824.4596550045	109370.794235518	536677.588871813
1	36	12	0.000726544760707551	0.00584279096825734	0.00375407234399769	181196.046748907	47889.4672707999	14922.4586615678	18083.4329532007	33648.337554725	305047.138456361
1	24	9	0.000740652972708941	0.00384506978775404	0.00373270465329404	72265.8225775651	22607.9802757176	12000.3712327034	12116.5535814527	21616.1527029603	186436.966173491
1	36	9	0.000960442614795148	0.00343183584281533	0.00182380206163181	112446.616129978	33701.8602927146	11185.1123247289	67758.4984173805	103524.633963033	372412.675165046
1	30	6	0.000899396089521264	0.00297641663472579	0.00378091039655519	67979.269634089	23906.7747082419	11419.7077469049	22573.2579163877	36059.5962255199	162326.266330717
1	24	6	0.000689786038301546	0.00197802277161123	0.00160182410564554	43812.6198017035	14944.6450909166	8334.49099163818	18815.2045652111	30298.9839148477	138677.608105441
1	24	12	0.000950898875522905	0.00507733206441185	0.00220035216374208	165736.807313585	45112.9493948463	16229.6453310503	41519.8478756247	72065.3319349708	511377.024611224
1	36	12	0.000646874393892254	0.00121763435170246	0.00363150067294476	2345.58214434888	859.288301977623	961.485808553149	10881.5246495994	17299.4932500637	85528.3824017913
1	30	6	0.000676501926482361	0.00405095940573418	0.00258492416165703	165223.232477645	62878.6143344369	22167.191463848	15658.1500874904	28713.8690757534	196051.654295491
1	36	6	0.000529085370242192	0.00268380215319378	0.00250122334791422	68532.4421547784	25990.7597500766	10357.6319720938	9067.54441144707	15637.9282727795	94505.4463195445
1	24	6	0.000665711941399494	0.00417872314440376	0.00186340669648433	225854.328781558	81388.8947491096	28733.7870632587	17112.618737973	32934.9485047055	256291.597812253
1	30	12	0.000579019291332971	0.00556860680004074	0.00334406574505674	163192.155857266	44158.0505221476	15225.0906360599	9967.35292732059	20419.240334962	265747.73236367
1	30	6	0.000709482681379368	0.00313353330356244	0.00208387186534042	110135.787647783	40745.6800326825	15610.2186588034	20724.3783376741	34335.2930105398	174024.197044397
1	36	6	0.000890814558644773	0.00435848066121461	0.00261256723831279	164402.808480476	69600.9857117007	22256.3194966181	38124.2239562525	60942.9902159379	253298.336602309
1	30	12	0.000663784995209982	0.00460793500571527	0.00368269787001217	89944.606687407	25741.9519050371	10693.0340614286	11809.2279036711	21622.2029404258	213331.872045868
1	24	9	0.000995387413293283	0.00322519670201705	0.00385695752638898	43261.6545716678	13973.1591500849	8715.13733594044	25181.8171885074	41794.6584218814	242544.73477973
1	24	9	0.000869172900865926	0.00421557198495961	0.00127557184314536	220215.01112095	62635.9270756534	20353.0316109025	51052.3534210441	85869.0492884359	479290.462239262
1	24	9	0.000818179944033724	0.00415159574445186	0.00179967168162417	163676.625465339	47824.0323904288	17798.065901506	31458.6676892332	54349.607341347	357671.648800072
1	24	6	0.000642474682027696	0.00124132895984809	0.00107227339834577	17906.403167517	6161.68931990281	4215.10735315917	21072.9188124035	32962.4068469185	120238.514320397
1	36	6	0.000517594591967655	0.00150580015484797	0.00188894335746909	22115.6102191884	7821.65078303043	4098.63473277778	10270.49671301	16023.5453569939	66087.8101472396
1	24	9	0.000878299101244028	0.00221504991837542	0.00353299061032233	16252.5273675111	5590.49111272691	4639.11438806537	18467.2217670747	30328.7489242053	166191.399041868
1	24	6	0.00085828321460336	0.00561920982002992	0.00294339993846146	324937.568936933	118315.492984508	40212.8025747774	23308.6508552801	45517.3524913572	357966.022361043
1	30	12	0.000715375982388455	0.00402656076194767	0.00297403469701587	74846.1715049826	21556.6098970582	9166.43269019526	16946.6008510814	29529.8977723961	230128.17989202
1	24	12	0.00095241068754898	0.00177226897276829	0.00168343379870202	11194.7668740539	3803.03348782028	3043.84874170364	47349.6980278636	75842.9986032759	338281.385420537
1	36	6	0.000578376193818454	0.00329305516917599	0.00182924780970838	115960.924032085	47864.31305615	15935.6663752301	15792.8343503932	27138.0138226384	149082.326924244
1	30	6	0.00075167727483234	0.00223700887154885	0.00113388826668206	75979.7806508002	27966.6406339373	10953.7495944309	41114.1640702016	62718.4773072322	205541.115713857
1	30	9	0.00057053273969772	0.00334794350112026	0.00109210758652626	146192.091732575	42470.9180198227	13469.0309838057	22177.9656244465	38485.521547201	246958.369421322
1	30	9	0.000966867778047963	0.00490730306882686	0.00214331168556611	227800.603838198	65910.3534422897	20306.5976275881	52271.453141721	86461.1529997975	451746.985118928
1	24	12	0.000527116346112558	0.00369543380966236	0.00131121322839509	108967.987592609	30117.8105114143	11342.5103761466	13300.2228641544	24743.9137680243	248072.822286974
1	36	12	0.000673787118312836	0.00216089532727618	0.00101506800045448	38442.6387293805	10959.8801004692	4396.09762309045	43276.2195308091	67106.8434431344	273910.18762948
1	30	6	0.000965401059296902	0.00463552710410969	0.00167256305927475	247237.831487002	101393.488436199	30524.819036747	61667.7540242194	98182.6491755552	385596.579350564
1	36	6	0.000979507171819904	0.00408769991322029	0.00306753157078516	139559.976743474	57063.8960526285	19406.0262692981	42395.5342647865	66137.0975509016	250371.920196046
1	30	9	0.000649816946283739	0.00572803231538807	0.0020200517625121	331898.004290594	94437.8554962053	26043.0016490938	20316.0023664299	41570.7348393161	389210.569524422
1	24	12	0.000515326361997977	0.00137089270003447	0.00398841931723618	2362.59071578511	956.631467410157	1388.75533791398	3658.66112691467	6248.33229196891	48534.3539628303
1	24	6	0.000839747899304182	0.00184813465364232	0.0011688360755191	47289.0676312666	16158.106074305	8439.28372242171	42792.6641396133	66102.2969927071	220215.551023552
1	24	12	0.000842622831808312	0.00405524079682977	0.00309328496966621	65776.5773990971	19739.737538264	9888.89605681985	20927.7148892364	36441.2654801963	284624.593842328
1	24	6	0.000612483488368484	0.00358043708342785	0.0039013706310969	99245.782679666	33926.0451621669	16883.877844281	6941.01242699426	13490.1571978576	132108.283677058
1	24	12	0.000612936960640328	0.00554365182152533	0.00149980927680527	284666.318154506	71582.8087608429	20912.4311347365	19713.789634554	39677.5009921456	448746.541555859
1	36	6	0.000591195348866593	0.0017691130080548	0.00391656782842572	19055.924964986	6643.65016917383	4004.81758505209	7604.48007288165	12096.0053758715	57450.6929767813
1	24	9	0.000529983344366648	0.00229122520726934	0.00192465733396414	30885.7583405997	9972.16051702994	6198.53220035997	8271.81294797915	14342.2769533575	110140.588543034
1	30	12	0.000827693696224665	0.00209534907323413	0.0026733450190005	13068.3771478585	4281.45268048047	3052.28190097869	25821.4892608312	41538.3036618397	210493.105359522
1	36	9	0.000925886727074026	0.00465812545760767	0.00171954939079439	226778.986400027	66918.7988780281	18255.661993156	66523.4742341102	105421.334588032	446027.903525723
1	30	9	0.000916541176106272	0.00375580587546958	0.003289322935757	85271.5601876851	25948.9696666458	11244.9017090104	29156.6292218418	47909.1550609772	262655.190182168
1	24	12	0.000929972705188739	0.00385805404553347	0.00188832413114595	89372.5633228954	25587.0932657655	10828.5581109914	43191.5637627642	72659.6825429175	445729.708748166
1	36	9	0.000685591575962727	0.00467441756837309	0.00347041383355541	149619.362269401	44843.2617870278	14995.5972012777	15486.0286993204	28234.4641359709	219516.374205121
1	24	9	0.00064212900923269	0.00427791214653756	0.00169816183511675	184340.913034694	53401.823004564	19027.2548233947	17822.9092262029	33405.0372406548	296726.192995449
1	36	6	0.000545945402702008	0.00353339921632764	0.00179195079487279	131457.28366139	55311.9330393821	17795.9925441235	13938.6021377643	25122.2367941704	154906.310956642
1	36	6	0.000851319870136503	0.00466947031230544	0.00269126228653335	181976.813899631	78009.1891287882	24411.5934593099	32990.4066921479	54370.6339352042	252347.750041164
1	36	6	0.000707311144774335	0.00369759909408227	0.00272123767607209	122316.005923726	49487.9401251339	17103.6453375389	19184.0508933512	32246.6389865261	167704.812016123
1	30	6	0.00082789872613333	0.0055094162630142	0.00326695230892976	263447.982431079	104301.646467262	33503.0532595049	22742.4388340933	42785.9041693973	294896.144545177
1	36	9	0.000770848906932989	0.00345197765890936	0.00202049865987683	105993.803556	31842.8907303882	10878.0419422862	33317.4223805397	53455.2529361964	253935.398630616
1	24	12	0.000675879286886068	0.00452812506754536	0.00229924750608512	116666.575398255	32888.7034364648	13197.3264090352	15851.4862777495	29211.6782070637	289296.904708847
1	30	12	0.000912057345569196	0.00313242109448858	0.00175569338886536	59752.191617955	17163.0736055781	7236.89057052845	52543.4534045391	84047.9693111837	400387.456853947
1	36	6	0.000791336509232867	0.00425106945832932	0.00209399940530118	168681.136016684	72852.6415721523	22545.4371703353	33706.9152558154	54835.1820019626	241435.140430484
1	24	9	0.000931577060864587	0.00428176044343917	0.00116422906831662	243950.124233717	68797.3221157858	21446.2610075667	67249.8477301915	111038.650764662	560397.779771955
1	30	6	0.000520134158625924	0.00110815305632116	0.00185587706018194	9303.62075421896	3240.22073538425	2457.0511210786	8603.31747928747	13488.1934322561	55999.9706782139
1	24	9	0.000550775407998253	0.00233592342356411	0.00310586974356808	21044.4428952892	7077.32270160976	5317.77443588672	5883.26818692171	10257.4215388914	85685.8166400243
1	30	6	0.000559229061038417	0.00533845652293531	0.00198031624417458	294096.016979129	121680.949802411	35738.8590028248	13149.4985375317	30673.0506842245	285689.42462313
1	30	12	0.000536834709370288	0.00204469618207958	0.00177508038668957	17716.8893929387	5583.35435654629	3396.53844254397	11319.6413523773	18927.1710901405	123044.015044936
1	30	12	0.000783956509552398	0.00436990421195524	0.00168103083601296	151221.050156333	39887.4974259257	12790.0556163306	37500.9700498269	63647.5338083533	402198.34619932
1	36	6	0.000817185782751461	0.00210638667267646	0.00364928675776044	31251.4947753217	11061.2789517927	5774.52011184717	20321.3742335446	31153.8206093186	113435.078117592
1	36	6	0.000719983567089561	0.0029983389303377	0.00327021665449267	74693.3533920638	28199.2436251164	11396.8131809092	16538.0678827742	26802.821573215	128082.710011446
1	30	6	0.000918193500091369	0.00503989177789444	0.00352805696293927	217509.654739685	83876.0464179569	28642.3228976323	27417.5451163521	47828.9804675561	278288.309665509
1	36	6	0.000606267759689732	0.00357201795345366	0.00141585937474012	143420.049358792	62230.405685025	19094.1593720236	22904.091005057	38472.1743635509	188871.282397048
1	24	12	0.00075152992375418	0.00439074329834265	0.00150606039726437	154393.477071743	41529.3044157712	14427.8172497875	30670.7861106744	54132.9685527323	413564.881219705
1	24	6	0.000653188691823341	0.00161039087539954	0.00368810799430724	12281.3082352455	4381.73829501095	3983.21606685134	7192.09288699496	11789.0483613472	64043.4675735517
1	36	9	0.000766852938829065	0.00230650448419252	0.00340873941976577	24545.598874987	7813.24952270384	4353.12189275877	19178.558439473	30291.6191183627	140656.970461873
1	36	9	0.000543048595277308	0.00476974542101212	0.00187877902525793	226552.023697384	66844.1586637463	18391.0771036616	14974.592143083	30045.1229835843	264549.167392308
1	30	6	0.000649640970483877	0.00349169037584698	0.00288216078093599	115615.498202313	42345.736946474	16726.2595758933	12406.6368413676	22206.3981053699	150184.366228919
1	36	6	0.000805720897391787	0.00133608832696193	0.00210023211936501	15247.2398218009	5326.596382467	3144.52408681395	30925.6234718692	45607.2217595356	121213.013621154
1	30	9	0.000902636700645881	0.00546258400218345	0.00325612138405311	220701.252666286	64466.5686187	21224.8327841261	30047.5939362061	52964.0375133688	365805.010799493
1	24	9	0.000604284989164667	0.00597776083342139	0.00150299563864549	442321.628751104	121220.542766633	33182.1360934539	19467.8484647947	43755.68908679	497648.707256665
1	24	9	0.000651687306738983	0.00419563731520965	0.00347265336612039	97657.1218901979	29955.1495602131	14355.8574154624	9606.03788524625	18126.9458392893	191787.576032167
1	30	9	0.000691719307852631	0.00310288247087631	0.00331434830759782	50599.4837407271	15779.4994507557	7978.26844387219	13065.3018936735	22168.691555543	148558.10465754
1	24	6	0.000843674337459689	0.0048955712049553	0.00396534635737475	206135.661036508	72155.5249466574	29131.6378201597	16571.4506030428	31381.2222963111	253498.669153011
1	30	12	0.000993090974038753	0.00106952918903981	0.00235207462296605	2332.16723471829	885.398652682528	1078.03915701304	44627.4217716932	68734.1040723898	230270.254843471
1	30	6	0.000625032507672547	0.00549192865894498	0.0023241737457532	293677.09648897	120285.657725572	36019.9446555908	15112.0994644458	33297.9513867655	291659.562060121
1	36	9	0.000540930866305126	0.00104019836241517	0.00138763937094152	5987.50573129487	1996.53376186688	1470.70261882151	15714.9846997183	24112.046287027	90753.6744626523
1	30	12	0.000566472747462117	0.0014278324492607	0.00254021480337975	4539.4494756333	1614.66679584662	1580.37623208892	9007.74991228263	14796.9612392562	87826.5182959906
1	36	9	0.00070370290087386	0.00421524558257109	0.00253857479712764	144911.35026974	43307.7635741292	13996.0008930843	21603.2330520158	37296.6216246589	237790.094996439
1	36	6	0.00064773678286781	0.00405693776401337	0.00244131718813984	149324.260974224	62588.0154980359	20274.1378928328	16943.6828308184	30114.2726557066	179718.301286426
1	36	6	0.000692566066016682	0.00132413126481149	0.00327922897294601	10319.5594362506	3591.48457744853	2506.39205864974	13439.5467697538	20490.808806538	71398.367389151
1	24	12	0.000582028004793098	0.00520686869900167	0.00347442286850405	119172.038623678	34151.3330239699	14479.877090997	7990.59744287813	16312.7048184958	242272.070451539
1	30	12	0.000672003200229964	0.00558468777717652	0.00211378904703871	236685.064714891	60275.6984514805	17636.5054731185	21458.4778550591	40781.7383983256	385276.13436611
1	24	12	0.000960843917833521	0.00232249222444309	0.00288515852918589	14449.3612841962	4907.87786640801	3929.36242826188	29862.1196181285	49208.0090428059	273358.858475405
1	30	9	0.00075425437996664	0.00423121127923303	0.00236893639668621	149029.124252971	43956.2074684352	15461.6139819792	23823.7959593939	41311.5874346304	275160.456208567
1	30	6	0.000875199297654659	0.00402099821960164	0.00358138829395679	138075.442368452	50879.3575957042	19730.2921471193	22978.3140377702	38630.87381587	208716.708150588
1	36	6	0.00098198689195432	0.00525859372097391	0.00338642216024016	205407.919451137	88143.277819962	27550.2722703959	39958.4957238389	65233.6576151828	292239.090616336
1	24	9	0.000947221580190263	0.00368216124837873	0.00215318422922972	103660.130923751	31245.7752203085	13684.7877108492	38757.2755543641	64291.8932041951	356392.149604247
1	30	6	0.000840034006657861	0.00286683266582162	0.00238921776802502	84162.2593230895	30335.4641424245	12792.0888233807	28613.1487820223	45241.8306026092	187140.863411634
1	36	12	0.000588316403023283	0.00149410969289204	0.00182482590592583	7986.49563796523	2593.54910572911	1800.95596447932	16336.2754408019	25869.1763898051	124084.065887808
1	36	6	0.000765497074284071	0.00525303975212084	0.00326078065084683	207268.680972864	89226.0710130983	27654.3497459442	21130.5076851189	38541.5900030623	239461.321085143
1	24	12	0.000847883775354822	0.0051512350989483	0.00132095758793652	260684.752779117	65762.8555192568	19371.3118948219	49265.5288359536	86459.0240520353	608185.597060636
1	36	9	0.000861884124157177	0.00462803985143706	0.00398734016973393	132852.159347751	40020.129612432	14105.7910039491	24892.7914335343	42029.7822128506	253712.79064142
1	30	12	0.000715377504393211	0.00496916361444522	0.00224128337417161	167694.103546973	44403.7589004927	14383.3282516249	23085.7706895024	41571.173429232	341835.674782332
1	24	9	0.000964067228243172	0.00172465284315822	0.00324401507187824	8770.24654214888	3153.95693387019	3126.26052301693	25195.9288980775	40491.5318834027	185919.299451646
1	36	9	0.000617056545640861	0.00481770324461664	0.0013992413345519	266946.950893668	78375.0201043159	19946.2344711411	26916.6945351445	49381.0071083655	336151.752629761
1	24	12	0.00087553818866571	0.00350423412184549	0.00250858433411312	52784.5386519813	15995.5835926813	8313.09507050696	27620.4794085229	46919.0282827989	313857.93339358
1	36	9	0.000697476175155834	0.00216297369469625	0.00181913995888951	35322.8020708767	10952.7283918604	5025.86655519286	26539.3609888456	41305.1267640441	171784.675338435
1	24	9	0.000833370343041269	0.00434985555774245	0.00138604248000272	223762.375760859	63733.9909398834	20856.4313711342	42428.1771043668	72800.5768666012	445624.006911601
1	30	12	0.000888933761364996	0.00306903107301044	0.00184330279119435	54067.8916727476	15685.2971150523	6859.54533886445	46585.8133818944	74844.7736225678	367517.610283966
1	24	6	0.000990596985946789	0.00350919797328922	0.00389348243841957	94709.933413271	32376.1907520329	16389.0113350912	23931.8693106736	39633.7060748061	210937.797583495
1	36	6	0.000964148179280706	0.00443697245945603	0.00334972189334851	155782.569428684	64276.3745802255	21477.2692162796	37701.0726165832	60067.2469844888	249853.948285767
1	36	6	0.000855196891848679	0.00283066721210007	0.00281354726019133	71916.0946905645	27264.4765389512	10930.0132551084	30404.8730357275	46768.3623566135	169320.434309132
1	30	6	0.000675633783996924	0.00494817358074971	0.00179872772702141	268371.402393722	110530.257230269	32810.6072577136	22347.8433555415	42799.2753364671	292066.613675954
1	36	9	0.000813953615140478	0.0053890559806838	0.00150050664333856	319400.340841652	93610.5722825905	23047.0904489285	53834.0522412007	90499.8897254903	466990.935652801
1	24	12	0.000657297275207846	0.00565266490162834	0.00135873501583096	322266.573643474	79355.2160415063	22141.4115790174	25644.0233349511	50296.5621082296	513435.474602323
1	30	12	0.000717176444265515	0.0035594521678794	0.00298253443354023	52949.5048873046	15672.3325730391	7392.93184244016	16633.7061541947	28484.8233801784	206684.937828583
1	30	12	0.000857963575856574	0.00484656826181274	0.00320986714611308	116445.206843979	32428.2562336754	12258.1661186126	26595.0231097823	45980.3945315252	332716.785408528
1	30	9	0.000849804175516914	0.00527944481805894	0.0013981989120199	342370.183064176	96656.99166999	25250.1001348174	55266.1639734319	94291.0070857648	523758.759701098
1	30	9	0.000717012008315676	0.00553132167926063	0.00353679171855102	214347.432522474	62782.295883508	21081.8408340584	15597.0766411024	30467.1881370484	292278.120777694
1	36	12	0.000667961674439668	0.00560707762110653	0.00381941157556223	160867.859787649	43018.3507923796	13871.8644067521	14248.3305637757	27039.1626595286	266584.455303668
1	36	12	0.000580501337791045	0.00203670312446878	0.00309362483493794	11788.5531622859	3793.47960094739	2533.1762315198	9778.12349125311	16067.128821691	97801.8142292359
1	36	12	0.000742495436454087	0.0030322146806515	0.00104087419547317	92131.5902269791	24442.0671977437	7712.12998391512	57176.6272838382	89506.6723645537	380001.389782654
1	30	12	0.000634175613442337	0.0029703920039069	0.00329851732620469	28919.4195937824	8991.388017417	5172.84328041827	10514.6341175297	18040.8473046235	138136.962535207
1	36	9	0.000987070964866432	0.00201763496454	0.00395547866597102	14939.4799301569	4880.93869527748	3208.45318891555	33425.5988508009	51108.6594731869	187684.239957393
1	36	12	0.000908124080152276	0.00381680782821683	0.00148095010552309	125938.230618009	32984.2113341204	10034.0784754677	73527.6724137284	115105.924415329	486598.686164121
1	24	9	0.000884975319055858	0.00113977722779337	0.00334639943965091	2713.95733602278	1081.56614765418	1545.92634119157	18227.1466397933	29271.8461532736	127774.729793752
1	36	9	0.000804927453226493	0.00439744482494116	0.00298624671628996	143653.744827153	43029.3776263808	14257.1514837487	26860.0644982801	45182.123713839	263184.137744265
1	30	12	0.000844670106565843	0.00150454162733928	0.00192895395417201	6978.5747535062	2373.8207530859	1960.83166579501	36227.9122533916	56709.4407984138	232882.674711945
1	36	6	0.000559147113859051	0.00245812534082393	0.00100902909916771	86891.8852717465	35939.3141425186	11967.599482466	24123.4719910787	37903.1960066698	147793.179244785
1	36	6	0.000691275523004617	0.00226968806942474	0.00170778571231286	59445.799422993	22677.9672690796	8949.36168043906	26318.8246150191	40312.0282432349	141905.172356777
1	36	6	0.000598263048253532	0.00495245175350594	0.00326233680285763	188696.822274566	80050.6086727778	25354.5254015566	11127.2282931156	23377.4726554288	194128.15589834
1	36	6	0.000764305438405197	0.00388457365775503	0.00145220082049663	161778.632782633	71375.4223503913	21431.9796834243	42627.1657215488	67070.1388764826	254963.412688511
1	30	9	0.000922726254942656	0.00342344993299661	0.00259580221360017	81200.2015105222	24633.9671058241	10462.0039252936	36697.8637502531	59088.7538457536	288214.064944396
1	30	6	0.000837218387599845	0.00539458573289719	0.00128540379269241	330761.703125457	143007.228435032	39163.7540977711	54085.0886473583	91043.9271675307	424126.722344451
1	36	9	0.000625381977486521	0.00231049604549495	0.00152468697563608	48299.7538704709	14778.4859991433	6050.42401371442	23270.7040131445	36782.9144210517	166393.60247602
1	24	6	0.00066168196376046	0.00460707927411789	0.00163672042065125	290693.78535777	107475.757473347	34736.5851227851	19339.2217600036	38634.2992733683	308888.668015939
1	24	9	0.000733729620617412	0.00454116298398654	0.00329518900085851	126507.473818788	38168.0717772434	16783.4927788841	13897.9238399269	25761.1163135274	244011.771806731
1	36	12	0.000566190377095962	0.0032796363851745	0.0022012025790143	61201.6505124343	17338.3271231753	6780.67439936597	13468.8383128939	23176.9113645845	167724.090901948
1	30	9	0.000910196063533299	0.00329427896407295	0.0021200680251563	86509.7894263295	26057.0677326597	10551.3814356302	42586.1714859162	67925.3757391518	311372.807594998
1	36	9	0.000664297997366087	0.00414192978889557	0.00382771802513385	104086.578973475	31546.0511726895	11838.4090494413	12682.5370078079	22655.2869709455	173742.062717362
1	36	9	0.000638231677287872	0.00242492763068605	0.00182292162241257	47479.6420909086	14576.5731252484	6150.15061293054	20902.645881237	33319.7955967846	158844.002135367
1	36	12	0.00060335943150138	0.00360193465856029	0.00167234580298266	98646.9020161887	26565.0272657167	8754.69735585601	21010.5016389375	35828.9589463649	236458.420534081
1	30	9	0.000519817160294668	0.00416802860683416	0.00216836611149457	152876.258216187	44951.0547796157	15499.1164759772	10015.0055252275	19993.3410413683	206063.526209268
1	36	12	0.000595652041809282	0.00205628764322655	0.00106302764875212	32193.196642336	9315.46117769425	3954.04511166837	29112.1439580606	45928.7218926022	210053.935826724
1	30	9	0.000959686940469841	0.00593182233737689	0.00353714184850322	253522.853416846	73759.0894949721	23631.7837766562	33273.1050801544	58869.6471700096	407241.106332263
1	36	6	0.000662885669453542	0.00233178839637084	0.00119115148910355	74208.9421557133	29706.322259029	10540.9930757254	32939.0280452581	50017.5333646497	164934.437561024
1	36	12	0.000971268387367361	0.00118490661104827	0.00195012558830209	4070.20822802441	1397.92733367645	1215.06040859097	61007.5227992514	90355.0584453429	255329.752237867
1	30	12	0.000963077415229685	0.00421844108422329	0.00222813316176329	109333.252571223	30135.7272723319	11023.7798266948	50355.2517157593	82561.0571884813	448661.597675887
1	30	12	0.000623073610637284	0.00444900603075189	0.00169432696017027	157337.276137742	41345.1649007514	13114.2071359956	20311.7073480022	36823.641928532	307978.000121348
1	36	9	0.000509773878449383	0.00475817074381182	0.00283727002868065	177601.996599265	52875.919873186	16400.8265224017	9045.53612864123	19236.2534827945	207179.812891626
1	36	12	0.000542026566138882	0.00304016633368526	0.00112551265017561	87120.0079888302	23307.5878700404	7530.99078795885	22156.0927631761	37123.6990851585	224863.306495415
1	30	12	0.000502914795031929	0.00381493202651513	0.00331263109395051	58427.3456780893	17229.3425330977	8005.53877708832	6096.60593678816	11526.7180650668	137828.535517524
1	24	9	0.000877132524700993	0.00127094913828362	0.00339868461351077	3588.44685926362	1394.11170942925	1828.3862764552	17839.6912642351	28721.4218554777	130951.7196599
1	36	9	0.000662194941324173	0.00107954751294166	0.0036597308054976	2721.88837928419	984.13127128241	1054.64668726829	11042.1587549283	17172.2157681891	71307.8720955959
1	24	12	0.000653965092696893	0.005800695275281	0.00395406736132275	143353.800875668	40643.8145745002	16617.7324780916	9816.41627864666	19935.2239518502	285484.190162305
1	24	6	0.000621689967294162	0.00583763596181788	0.00340416615644124	326168.706342627	118057.928959528	40889.219103414	10075.5394306242	25519.2856369386	309879.78256976
1	36	6	0.000709573103142647	0.00589094691119962	0.00382440153262015	236927.115288863	102735.281322562	31426.9975867706	15425.5548122275	31686.9277607043	247381.831741154
1	30	6	0.000871493329937394	0.00249791055719547	0.00273994120809105	55983.389792396	19663.7462351407	9492.09643885908	27386.2516117765	42756.6037619871	166734.582888013
1	24	9	0.000764668066482733	0.00260901102688787	0.00284122819797725	31380.3958158581	10245.1370626494	6725.6119280019	15815.171033088	26526.6427520167	165962.520826054
1	36	6	0.000563347966235656	0.0021861232792814	0.00267557675930197	42131.8940269579	15285.0861170873	7027.81361243503	9789.0653528131	15906.832191116	79948.9927813446
1	30	6	0.00093931389329948	0.00574133637900689	0.0023803425060945	312964.17740238	129217.582093678	38270.3750106923	42423.3237159883	73414.9373190288	387958.600915269
1	30	12	0.000652765231828905	0.00462184295273014	0.00310765710245708	105164.323968646	29499.6171157729	11420.5029551439	13244.0882918261	24293.7097487467	233837.706713511
1	24	9	0.000643611569393979	0.00595595679960195	0.00276411667691486	292032.383918957	83536.7657203151	27948.2978509106	13359.6573285137	29251.4436855915	370012.759806982
1	24	9	0.000887506930667042	0.00174595464282127	0.0015047555899036	18393.8616646356	6094.2410380036	4285.81272262334	41503.1073331747	65533.4139482338	262938.109422242
1	24	6	0.000898305065459534	0.00500627958443708	0.0033253835866242	240429.676162836	85324.1343375902	32141.9544590492	22846.842264832	41985.8853288713	300027.266961211
1	36	12	0.000980882609170262	0.00517245644330725	0.0027415495535388	169463.686058272	44420.3723208434	13532.8982997939	52514.2067625937	86091.8677115953	463969.500725549
1	30	9	0.000654595425303276	0.00476631616942795	0.00259527691578628	186294.35743007	54534.4286960929	18237.8458970327	15654.9918544901	29753.6235144693	264076.445191619
1	36	12	0.000823945168207295	0.00373609204175899	0.00387588368824789	53448.860564132	15620.6731098522	6892.45205619611	22443.308036712	37143.0467413651	225084.592374179
1	24	9	0.000701035980621124	0.00199393106954967	0.00238952238742273	17227.1220370293	5819.9847241366	4468.65718230096	14138.5613392702	23414.664167657	135885.643546435
1	24	12	0.000967814771103857	0.00261528916103203	0.00279931680686414	20820.7254947569	6846.45270770631	4858.75617288874	31737.7257218868	52491.6440763772	298704.302367687
1	24	9	0.000948296065024363	0.00322703391797052	0.00130617372669748	110644.045939697	32762.7554317013	13068.5420508432	61140.5407623996	98252.3282256558	443835.439480961
1	36	6	0.000833352938506047	0.00597505087547778	0.00347928237212408	248034.78328638	109117.576457568	32709.1155822798	25435.5128419989	46523.874785787	285139.837955729
1	30	9	0.000895319727127493	0.00466038213042178	0.00119263229940653	288540.813228247	81771.5653131051	21891.2280257911	72655.3856674077	117833.921537125	539714.578141281
1	24	9	0.000804830966517954	0.00490522205387506	0.00310796048931351	162945.119958025	48370.9805394781	19544.3889576879	18949.3974360807	34754.0498439362	303782.815474564
1	24	9	0.00053011151145795	0.00111918876442513	0.00243533698435743	3291.60880736747	1265.37332743573	1602.26207070129	5977.8486305016	9895.3228967453	58287.9430300475
1	24	12	0.000717504431555261	0.00534457274734868	0.00203451871483561	202849.301460449	53872.3873721429	18048.878391005	21697.0385452383	40845.2670112386	405477.406608792
1	36	6	0.000979116099395435	0.00436762037392744	0.0033787387094384	151119.020051922	62051.3098492919	20921.0211788279	38958.8859116026	61693.2477328687	250357.815964481
1	24	9	0.000700326573500034	0.00166152908304646	0.00208292664519389	11702.9022926438	4044.82134528889	3423.95467242225	15708.759189464	25666.1703852868	135346.59693183
1	24	9	0.000923196744806973	0.00191609248070555	0.00368473633316365	10420.9168805501	3712.86262690191	3553.17283304125	20047.0751514183	32585.8650706405	165136.278840866
1	30	12	0.000514302899669102	0.00411997274604037	0.00110909226793216	179493.743218476	45481.9106764275	13149.2527225597	17942.253786986	33574.8417182937	299580.171513837
1	24	9	0.000801118785780146	0.00109220904273498	0.00101629466324408	7188.9180389308	2517.7154300729	2235.58493929143	42471.2256852843	65853.6814794636	219719.45312762
1	30	9	0.000537802080618208	0.0011168116398377	0.00276472133753067	3371.93372623951	1234.37148019686	1357.91287054874	6806.51203854751	10970.2704401669	57080.5042431832
1	24	9	0.000604478952949498	0.00538717625553579	0.0016990742216081	322967.742758278	90534.7818529588	27467.3748774631	16764.9295676228	35654.6160220289	396717.142629857
1	30	12	0.000928704536820301	0.00300750129612688	0.00375189780491513	26694.0960410895	8391.55325777256	5053.07813019788	26732.2320160335	43737.7214191019	246710.474354531
1	36	9	0.000870212717033878	0.00425617183520695	0.00305959276423373	130920.703045037	39322.9923620658	13415.8934226126	32330.4908036915	52968.3228601002	277974.044933178
1	30	9	0.000967200815231869	0.00274248387507121	0.00171649099528036	63822.7490219459	19392.7846733842	8324.97935509239	60467.2358175723	93457.1152840629	350661.413317509
1	36	12	0.000957098984230153	0.00586128100986979	0.00332585021004926	200374.324141044	52157.6494164433	15584.1789284203	41687.1113664068	70729.3334867338	443051.736865247
1	30	12	0.000736799947894184	0.00599374758499956	0.00100510060063566	457979.790506074	102576.298806255	23330.0230259856	54078.8841456282	98184.2359526479	690315.983152988
1	36	12	0.000562821033552787	0.00190952924935662	0.00193738018818828	15173.7815366154	4723.45604149633	2727.23050068143	13907.8298175726	22510.4492289026	123253.807090949
1	24	12	0.000602462005692483	0.00485578047305119	0.00230773096888951	140797.719073244	39008.7920610853	14798.8340876451	12158.4532050097	23691.5837721671	284682.037888461
1	36	9	0.000537760980363447	0.00346967078524671	0.00342574382558646	72341.7038510484	22131.9335059056	9063.87456950316	7792.68972673875	14219.910528941	122311.832525814
1	36	9	0.000873914871511176	0.00508167811715605	0.0034009673569126	184185.112173748	54928.6757704951	17304.2491400092	30400.0016226682	51739.534304129	309849.684623391
1	30	12	0.000912396889173172	0.00580928317151927	0.00387001357882984	161856.778268234	44135.8195456014	15589.3170246331	27301.8236011406	48314.9486412851	382200.935253289
1	30	12	0.000645866056339873	0.00446335443623861	0.002147307354873	130911.08356222	35425.4266420198	12221.776942529	17939.5443268326	32421.4236671229	278173.161928508
1	30	12	0.000594478950671139	0.0041907110313837	0.0022382857483721	106796.013213882	29494.500677793	10843.7579890368	13717.6030392254	25050.7304814398	230968.461671581
1	30	9	0.000954913282024835	0.00464232286118919	0.00138400404268001	263540.945750103	75172.5846547289	21011.4397638519	75473.870176338	121316.945909595	539984.407581239
1	30	9	0.000744557911716054	0.00445053147379021	0.0024848783258123	162880.391388674	47909.6357165618	16543.0555723248	22255.2512699734	39299.1919752194	278724.687164386
1	36	12	0.000630679186645523	0.00465582240202795	0.00157972462587642	195383.53140965	49080.6786628227	13398.6333259907	26157.5308447162	46452.8843119659	335072.125026993
1	24	9	0.000681870483647508	0.0033832970435471	0.00124022423694643	129604.605749699	37971.2279059301	14329.6025304785	26301.6859140508	45249.7707594708	293272.978273545
1	24	9	0.000631292976856963	0.00235783816584503	0.00363684630100112	18713.3626398931	6378.68028606082	5087.51847177091	7327.52261458111	12573.4420100297	94910.8898293786
1	30	6	0.000807135047318944	0.00528130466867719	0.00338720640946708	241023.728634958	94217.2567926403	31121.2588461433	20462.9621855756	38547.0107506368	270995.074035336
1	24	6	0.000713095110190288	0.00470370534854992	0.0011212902433727	349176.046977933	133784.385791358	39211.164470495	32712.6281961715	60879.2779240249	390716.698965235
1	36	6	0.000854535487384674	0.00152261491550163	0.00347771019235257	14276.3262382741	4968.04309194554	3198.78393842727	23068.3416135307	34679.8972487486	106383.844419356
1	24	12	0.000645524468048904	0.0016050531717999	0.00331836400437138	4388.62263560052	1666.62213000105	1966.00159147479	8284.16742567574	13982.5179651762	95178.8533063475
1	30	6	0.00093197933735082	0.00413131764014852	0.00340861096417636	149953.934438428	55791.1799156649	21006.9330190373	28610.1724465299	47294.4210613015	235991.780081361
1	36	6	0.000631262246258666	0.00154093995177089	0.00291332336825612	16890.671618617	5892.32559059948	3530.56210964367	11858.0750410537	18305.2698302926	70942.2749225758
1	24	9	0.000565947599551204	0.00113288391973909	0.00176177106730844	4614.63067878798	1703.29643347713	1863.73188059466	9751.22266543934	15933.0425794149	84220.4187511283
1	36	9	0.000805586370251229	0.00158872815385335	0.00345035796037405	8611.82872446504	2885.77793931032	2183.27248448168	21032.8323097388	32430.2431341119	127074.644502346
1	36	6	0.000853615698815099	0.00385962786757893	0.00336981017578541	121121.550305502	48266.8733157426	17210.986691548	26423.0431042818	42660.586413166	192270.706591948
1	36	12	0.000837823298840776	0.00332631965083021	0.00290987031162777	49977.8105671991	14527.2920324389	6274.67100481972	30448.3866093561	49178.693186528	259215.045671521
1	36	12	0.000836162400479106	0.00477820453436112	0.00157960653952589	207925.83025365	51895.8243949631	13959.8638757947	56250.4037914906	92271.4629102738	482885.132359763
1	36	9	0.000939163485935217	0.0030350436436241	0.00141121396753341	100328.942968738	30064.2060279256	9949.56202243303	80293.5836838735	120437.640872902	386624.558138572
1	36	12	0.000788578617700445	0.00527396273766011	0.00372184953107902	140146.305058599	37900.7527278089	12652.3808782094	21937.8238666689	38632.5001076378	294400.654963349
1	24	9	0.00051454321317568	0.00419758577861289	0.00254222734988917	127150.154514906	38068.6337491184	16077.2058976454	7279.19539969032	15064.4782293337	196828.854933374
1	30	12	0.000988086231507201	0.00172339997208402	0.0019927439662735	10028.8460647129	3320.54617483341	2465.36095474169	55288.0482626455	85464.1658232714	319286.723238447
1	24	9	0.000633014000578052	0.00428278410993811	0.00147734366604283	205200.349051035	58839.3376817778	19914.1299566217	19501.4568385809	36602.5438680907	317863.560944953
1	24	9	0.000639521247196057	0.00493121157338205	0.00113399783943327	342823.280456226	94615.9717337201	26713.9417266786	26381.3287866076	51401.0938059562	446119.743676014
1	36	6	0.00062127620479796	0.00508128228674238	0.00219324744344869	217777.220843616	97173.3007677768	28490.7256455852	17323.1199159073	33896.7452605502	235738.741478544
1	30	6	0.00065863589856974	0.0032871719437454	0.00372910962095908	86498.5965993381	30781.5355792431	13674.7161040826	10052.8621844367	17805.5674476545	123025.295422583
1	24	12	0.0007882142610356	0.00551556132070278	0.00291449424576642	162949.372472403	45024.0055575231	16940.8582603853	19978.8651235429	37140.2897700958	371342.240243653
1	24	6	0.000790305448375536	0.00318317288058687	0.00257874613122255	100634.595858395	34580.1805007011	16181.8314957751	18809.3899617527	31826.8205826939	184439.100366982
1	24	6	0.000741646154655515	0.0023271104252829	0.00289868658863797	41430.9490223039	14158.1909726673	8738.6401720826	13489.0487812603	22234.6713893013	119996.132918713
1	36	9	0.000649118723353325	0.00436489769098562	0.0030038064957375	140422.232569	42078.1404784791	14036.9961377208	15086.8602764104	27340.8965838467	208318.088378364
1	24	6	0.000618629578293487	0.00501155113017626	0.00303906156635691	253279.844621477	90401.4566158749	33096.7563287307	10113.5787437049	23074.12920879	254756.168863484
1	36	12	0.00059934506930195	0.00515649893119207	0.0010211638215612	322541.394254954	74541.5758248016	17139.304149555	34799.565742307	63674.5259056909	458132.910762812
1	36	9	0.000617132082431585	0.0057789524654428	0.0035414976139117	238728.141556918	70792.0478122504	20885.0980876958	12565.1698629414	26594.9708158513	273633.080750899
1	36	12	0.000745549107974882	0.0058644320559972	0.00219026874256253	269728.776699182	66589.3603808255	17466.3554348972	31569.8785490211	57063.5389599973	428108.509872303
1	36	6	0.000756246405192199	0.00354319245294312	0.00250309228455953	117138.571154591	47398.0657020503	16401.2982823854	24738.8949887927	40046.2201543906	180560.858171117
1	24	12	0.000563911966871176	0.00406685697122639	0.00169828340841751	113143.063577691	31541.6794309717	12204.908910687	12815.3222375184	24078.5003387594	254866.790958857
1	36	6	0.000955296460937488	0.00336356916117998	0.00115364668060501	138129.37699944	60622.6971932831	18514.0642984487	97233.9564975967	140411.846965976	350265.847812248
1	30	12	0.00070898130127271	0.00200262701074656	0.00146866386961369	20018.0605218248	6210.12187193841	3541.36734136199	29432.9189134524	47126.0293714528	229558.269157874
1	30	9	0.0009717486151025	0.00499706834850561	0.00191778814163946	254735.250642868	73214.4105241714	21553.5739389008	58919.1401260855	97058.6702626311	491025.274307926
1	30	12	0.000622560660068642	0.00507038716523593	0.00271009307884701	151438.551861483	40864.5439040215	13975.3063900339	13736.2413010032	26207.7362213335	274670.8487689
1	24	9	0.000829029387219433	0.00283944516554904	0.00370858438336471	31242.9428707617	10291.7797305156	7045.43786884227	15542.5702584847	26151.4592790152	167946.772585846
1	24	9	0.000993940373983286	0.00424016403236984	0.00317239274500297	109038.55052545	33138.1390106533	15150.8661431059	31405.6146238544	53194.090936359	334219.6426883
1	30	12	0.000614971923759869	0.00517881436633367	0.00104838770704494	323100.398625567	76036.2636249119	18822.3253905134	31592.6581166997	59188.2034624493	482572.42643683
1	24	6	0.000588710263389489	0.00288897171178143	0.00219832957316312	89054.0951335856	30559.8112815148	14456.5222195563	9856.92909447525	17746.9289276332	132786.452555865
1	36	9	0.000710180036949435	0.00246184705425647	0.00230281779103386	40900.5143906496	12669.5705178119	5765.68226743369	22599.8549491658	35754.2424485357	164709.101778359
1	30	9	0.000568727210488461	0.00325741891585086	0.00102793159074199	142814.095109213	41479.1754797067	13130.032190361	23141.3634516289	39829.0282565597	247544.720046213
1	24	9	0.000731838656311479	0.00220000123840752	0.00102364629288128	48752.1181613899	15021.3392086985	7387.64757593527	35896.2218175397	57832.8637114686	269995.400240952
1	36	9	0.000796831160571761	0.00542772300324329	0.00139283625211272	333321.903354179	97584.8866000633	23582.6232148461	54465.3581191168	91957.7215323337	477131.876217871
1	30	9	0.000976027007434407	0.00245235773768655	0.00258527777363519	33298.9751414314	10532.2343663915	5809.48866233771	41601.053338729	64940.5518851568	263012.589702318
1	36	6	0.000789411706361791	0.00478164964317378	0.00167175764890941	211465.178409727	95960.1228090898	27615.6960521217	41714.3642917935	68033.7807831217	293053.274221591
1	30	6	0.000546855770630809	0.00329592949503218	0.00323721304891997	95166.4335054488	34204.7171116913	14492.2495423848	7115.04719364134	13609.1463802784	114989.396973567
1	24	6	0.000536635357395293	0.001249971896023	0.00152725706573716	13342.8032643274	4654.54764580477	3641.61588953887	9276.16134839858	14943.8101014817	70676.6116444632
1	30	9	0.000797793884888411	0.00190995932692074	0.00111447229675507	34980.1757631903	10816.0313793681	5198.51455165819	51297.2535866767	78415.0921681031	272150.8959403
1	36	12	0.00071537708764629	0.00231794482912744	0.00264560965184178	19776.2887679417	6111.00786477755	3416.48432208227	20657.8909011498	33138.2620528049	171343.786048469
1	24	9	0.000518021559510787	0.00307381674610354	0.00268733443802795	51907.9537033702	16404.9034471937	9160.99525594131	6170.36501120788	11430.2251768417	120439.874998637
1	30	12	0.000681707266310213	0.00510759303447681	0.00241285158181014	169752.8691877	45056.4046213531	14690.6485274209	19201.7712920948	35443.0958997676	321779.260682552
1	24	9	0.000741036730165637	0.00535467321832523	0.00318129751308599	200743.756785303	58922.909725968	22455.1384534634	15553.4287148755	30273.7832520291	314517.739895851
1	36	12	0.000569195980182943	0.00592156460144661	0.00242486348679474	257570.128468397	64257.557573997	17258.6822502112	14855.2731896556	30726.9965846385	335849.458758533
1	36	12	0.000972763451240914	0.002250311626947	0.00314873824223455	15590.0078922363	4927.13950456895	3039.91321583416	41629.0784448327	64524.7395651329	265233.004018594
1	24	6	0.000767277755229835	0.00362742629015943	0.00216536409084291	153317.266867838	53703.0573943502	21663.7953037439	20907.7303846116	36409.6028763188	225096.701667471
1	36	9	0.000954859505826657	0.00152255874513876	0.00150967999811907	16348.2801667332	5203.30391554582	2902.9384921103	73734.1459166148	106625.880586567	266619.112802186
1	36	9	0.000989545264772077	0.00204333687768497	0.00363047993796883	16726.7424721533	5423.84116051598	3407.8328979532	36567.7158487233	55739.4527669573	199918.513935343
1	30	12	0.000966190436901892	0.0053543298466823	0.00207108479870174	216330.394864096	55585.8049856867	16639.6463303941	56171.3810161358	94440.3637763939	560283.160417719
1	36	12	0.000754656377238413	0.00149785112514423	0.0017702244760555	8362.80316201346	2705.81699517924	1847.95807116122	34043.9531410272	52291.3749927833	200275.44706983
1	36	9	0.000531574668316623	0.00193515921127485	0.00235676917645468	20852.286096241	6632.81035402101	3673.22835558789	9611.95642569951	15628.0386908183	86296.5316246638
1	30	9	0.000760374545198834	0.00227345720982089	0.00237521543845086	28952.8893229009	9203.35123404844	5222.84449535722	22263.0683284178	35641.5367485802	172645.497734498
1	30	9	0.000804482248550058	0.00103492907335998	0.00285609915162637	2733.14594749905	1023.08871756317	1218.09493122942	19966.8311111824	31098.0045768783	116121.30095237
1	24	6	0.000723558309805604	0.00233467038230162	0.0029685335064074	40961.1701473637	14001.1079210542	8698.18521054061	12347.2902394815	20463.7673693698	114227.794945061
1	36	6	0.000554919595545662	0.00318799800741532	0.00125769917846224	124144.807628702	53192.0942315594	16646.0676543886	19811.9268386416	33261.4584333765	164578.832045072
1	24	12	0.000513896121667288	0.00245750336492483	0.00317669983882947	15308.6022680293	5189.47494206672	4125.31714899663	4922.60006524211	8712.15051411256	86107.0184961622
1	24	12	0.000624048699317336	0.00200044038476124	0.00346857005068354	7844.35888304174	2831.0073089641	2812.06142930138	7421.54322651308	12694.3125885025	96327.7311324834
1	24	12	0.000958097323619589	0.00358134616249045	0.00280116164162486	50776.6333864013	15507.9143966527	8302.18128404989	31983.0672953099	53939.8713888406	345220.435582502
1	30	9	0.000712010630216391	0.00107757639425678	0.00351673367260259	2485.3589657942	942.913244913933	1183.40525355992	11795.2772066507	18657.5814594708	82204.1627447871
1	30	12	0.000527320553904125	0.00280595426149228	0.00381641902902811	21429.1358265862	6849.41907643212	4416.24067219763	5528.5175851861	9727.19627440468	91056.8036843291
1	30	9	0.000711860814845808	0.00211255658925783	0.0033205318058268	17389.4467301885	5735.26823403632	3978.32207472502	13377.8930428762	21742.9167296807	117922.974253679
1	24	12	0.000802930258035795	0.00267588567038023	0.00297360224441095	20898.138126175	6884.06790721192	4918.6791026861	17870.0632830986	30246.4455105726	203744.11534031
1	24	9	0.000621145654707885	0.00186594728387403	0.00278814463986709	12333.5388073413	4290.44674622579	3731.04940775602	8681.49033136904	14572.8210092365	94226.8859631287
1	30	9	0.000976931031654311	0.0058027499492566	0.00266893033543083	289704.988307459	83366.8486530644	24771.0504560761	44986.5760600259	77578.4092063345	473699.270017285
1	30	9	0.000647806861334197	0.00258438541112127	0.00357453941742917	28555.4607281869	9183.71200426014	5559.33027877345	9884.87403453611	16625.7825779143	109892.26400598
1	30	6	0.000507078596684744	0.0023461137748404	0.00151506449856674	71125.2645558437	25731.5177324822	10648.9094042188	10781.5813038334	18378.9145109445	107422.083937998
1	36	6	0.000911839139105293	0.00192885192972431	0.00236192405779866	34361.3921912315	12359.8024512449	5933.70738804707	41008.4650351112	60588.1710330412	167287.840836784
1	36	12	0.000721415912305856	0.00137088201304312	0.00125484964511463	8972.36325030952	2855.14238361452	1813.80809010671	41334.4405403283	62675.7024185195	218144.112517362
1	24	12	0.000692159191453674	0.00553563145864317	0.0028024786791057	170164.891595163	46732.3294680212	17252.6445404145	15019.3608922655	29141.9158468552	339988.632723313
1	36	12	0.000602600062084174	0.00471579041457879	0.00337407188443002	113122.169947761	31027.1077047503	10834.3062161626	11662.0844917812	21683.72653716	208449.808584739
1	36	6	0.000612624938499211	0.00111073494112751	0.00186477365801904	10347.0383445412	3600.38444931	2324.51086254611	15940.759385225	24009.8055736404	75007.2402015567
1	24	9	0.000513005166843451	0.00464698712355726	0.00368976692404952	122132.783669537	37049.0858666976	16750.3267433917	5539.81877954171	12136.3852903521	188550.012152159
1	24	9	0.000935704888565069	0.0019930162503786	0.00242494182518299	17176.1109176168	5809.656286909	4483.04252998588	31068.8811034396	49861.5758784961	228180.152854184
1	30	12	0.000515058397301553	0.00508989638729454	0.00284175791002348	147071.13360062	39879.3628957964	13837.2036119286	8442.05622380501	17530.1311552114	237013.991687509
1	36	12	0.000878943143722169	0.00138899477085117	0.00106312730646206	11020.4142290755	3440.18506381739	2009.60019823869	84427.4466722931	122868.817215717	327065.480742128
1	24	9	0.000996300929004259	0.00142085065356519	0.00276238472135315	5985.57264450307	2210.33515140376	2413.84235678873	31266.2947722841	49629.1476779259	199737.41685097
1	36	6	0.000822130996287725	0.0034124229719974	0.00141825666704468	133531.296679128	57386.2291945784	17987.523564509	52738.1451760285	80020.5152828349	258398.27911315
1	36	12	0.000955336729424378	0.00381570087867411	0.0018604786516387	105414.939657785	28363.618004398	9334.68288247254	68251.0356394458	107033.432361132	461389.32198329
1	24	12	0.000636271104536249	0.00403172009450505	0.00179054920156456	105529.017740124	29683.2525761995	11825.994164584	16558.7927318488	30070.079352848	277026.573745316
1	24	12	0.000759178918159779	0.0011949324173245	0.00224233008829798	2820.69292349094	1099.00654414704	1412.87971630047	18328.4157437936	29962.130637992	154577.645778788
1	24	6	0.000559987796608147	0.0041548884923652	0.00250268232723639	189475.43391172	66824.1087578666	25854.6645573249	8774.50840515136	18991.7296640047	200275.479030633
1	36	9	0.000775972953623868	0.00161849966824149	0.00149525393699112	19255.4706842231	6085.90085854113	3232.0954956296	42031.1464337001	62988.7299942405	199709.522328861
1	36	9	0.000639219604216298	0.00329097675268625	0.001619475362327	109908.126895769	32893.9742080711	10786.6276031821	24347.3825407415	40197.1388732561	215813.996201678
1	36	12	0.000804556904700717	0.00214851104792657	0.00318934022964987	13427.0555653888	4287.95623371807	2769.38049012642	23925.5339281042	37890.6908697507	181525.160901234
1	30	6	0.000971236397412551	0.00152244933452907	0.0034190389503964	13184.6287946147	4591.23572107248	3448.60204439418	27857.6903214779	42465.3135846487	133456.023446119
1	30	12	0.000793649591745723	0.00317643956058299	0.00188099605973975	58324.6384537747	16829.458709066	7211.63474042182	33415.6613100862	54800.5036424562	304361.792794741
1	30	12	0.000568576905417278	0.00556164896307319	0.00283260862644881	186275.076976036	49373.612117312	16031.1983065965	11075.3796390736	22802.4930896716	288594.129004151
1	30	6	0.00059692847962952	0.00441709015673743	0.00208722078842719	211678.086813357	83832.1737049263	26885.799944385	14008.5106624434	28163.2494325058	222737.709522223
1	36	9	0.000586771548925118	0.00405369758091846	0.00338119760591277	108085.877656056	32663.5668515241	11918.3341027896	10275.631386218	19039.7510793476	162728.383068778
1	36	9	0.000745856599948264	0.00141695827940967	0.00204319271064496	10090.4494191398	3307.1976707168	2214.13747001007	27588.0966795359	41910.8433479752	145727.28464085
1	30	6	0.000767538797402533	0.00570774067612925	0.00329397088973167	279215.260578586	111238.599363026	35230.7880479636	18766.6511128672	37639.7905525867	293887.677659908
1	30	12	0.000790061415527359	0.00351431242498443	0.00155693642380781	90551.3242196835	24979.0427994463	9160.81741881924	39943.155671374	65687.5552852022	363100.67962609
1	24	9	0.000955440220722921	0.00315047828432918	0.00261189037201506	57486.6431881626	18031.3031664604	9719.69863077907	32390.7034859509	53294.6823105999	288281.865186299
1	36	6	0.000586844398652075	0.00212399606050248	0.0037743345809679	31063.7358613751	10981.2044358408	5754.20111698711	7903.12428738813	12851.4000772528	67016.7142288273
1	30	9	0.000756667258864097	0.00198182326149179	0.00298896876278852	16031.9230797118	5296.21078156287	3706.13913013728	17405.3962831158	27867.5794757588	136619.960064177
1	36	6	0.000733047241009126	0.00339495874246738	0.00357608346212168	91925.4955076989	35301.2598632881	13645.4316290226	16245.2742199708	26935.379931528	139464.592487753
1	30	12	0.000707113538366969	0.00117390391512189	0.00130299930960808	4969.00960513114	1710.70705807148	1478.93232707153	31185.8642115899	48635.8340271261	193061.861978393
1	36	6	0.000726213672339437	0.00198453985908187	0.00329148377914859	29090.6826717931	10287.4400840079	5397.94392661546	16041.8205693009	24802.1700628573	96140.3384847756
1	24	6	0.000877806639530131	0.00341980476114926	0.00140042133849489	174056.981444503	62260.6239646427	22784.7571048005	44351.8255583154	71928.1966238755	315481.156691463
1	24	6	0.000742117047023836	0.00301344482208734	0.00162189751325396	121032.581068021	42216.7537752035	17507.0800658373	24156.7013618214	40350.2680251905	211972.147911413
1	36	12	0.000806434330299673	0.00261163911758503	0.00365274691258713	20614.6739191684	6421.977733007	3720.366578267	21512.2156257375	34607.4514814739	182600.304433213
1	24	9	0.000996364738624054	0.00581663092668841	0.00266369873261139	283670.817242185	81209.8590304998	27259.3613246132	39472.6509307254	70217.7588557352	503095.662143116
1	36	6	0.000946198883141264	0.00273785863822666	0.00261529296351206	69834.3248058242	26500.3306435199	10618.791863479	42967.2749736082	64586.089244064	201732.745528988
1	24	6	0.000936684645448208	0.00239773449881784	0.00298611291714467	43886.0085350903	14994.5663214693	9156.95428165781	24870.0757422924	39745.1656676251	173833.104568862
1	36	12	0.000990532059989891	0.00570147332385094	0.00315344060957169	194638.575908817	50679.1257260714	15155.9995911842	47907.5148227923	79992.3056937607	467233.077245278
1	24	6	0.000749446309024301	0.00234131070434735	0.00355273426676189	35505.0975816	12183.4070233684	8099.25257368662	11484.4204899151	19031.7107414449	107440.362806981
1	36	9	0.000660136353917181	0.00159398484403966	0.00260416915829862	11177.8696186803	3666.60889280446	2466.49086158665	15714.6883359941	24533.0294932205	106075.465315842
1	36	6	0.000653066434466853	0.00280767617615411	0.00189685439867531	85776.0111029434	33933.0620429811	12289.0450388293	20848.9679531913	33308.6598722981	144016.485716694
1	30	6	0.00067465209259486	0.0012331940658128	0.0029875917282366	8253.67908785704	2906.42413314023	2440.26230647156	11375.3568030807	17715.6198470945	68951.7839546499
1	24	12	0.000945340704134372	0.00223040431850681	0.00237425851614971	15460.7019772458	5178.81113708883	3938.16434122652	34204.0804853284	56013.6153365749	296847.092624359
1	30	6	0.000782184411931916	0.00497904106479764	0.0024088545532503	247045.44290273	98886.7755031258	31062.1032733293	25273.5469418959	45937.0496501301	287315.646250816
1	36	12	0.000996411715800233	0.00593506361503803	0.00177155062682928	317607.111910627	76056.7319224004	18710.9831592722	84067.0273115248	137083.998000427	679840.358639566
1	36	6	0.000654560887865302	0.00404719400187446	0.00212947657870476	155305.494210249	66137.0935189041	20877.1921461562	19712.9838668991	34367.6410751825	191758.989080779
1	24	9	0.000724569281512566	0.00322329600448746	0.00178145605584867	84881.7713682671	25740.7729768923	11634.3297965565	21906.0987642141	37378.1984653651	243735.837065213
1	30	9	0.00063278940160847	0.00524566312474922	0.00317936384569641	203296.918498081	59542.846361088	19991.7702714291	12465.0373580583	25255.5967013014	265234.372318089
1	30	6	0.000888243496959377	0.00320428472650248	0.00300863986483247	93588.9873469831	33709.4758703306	14244.4564685712	27260.958277862	43604.8262292786	192524.635513537
1	30	12	0.000506230108643725	0.00288684961883339	0.00140349269991568	57859.1254988649	16505.3364389572	6779.13673516443	12712.4933385299	22164.8504881188	171354.93601091
1	30	6	0.000832650675941258	0.00182519767310218	0.0021432992565024	30992.3456132671	10739.2418369273	5925.97351680555	29243.7968078034	44725.4550513991	149945.408716448
1	30	6	0.000565002579069682	0.00581679775662547	0.00331884989560897	287569.165792767	114839.585539457	36127.0660728477	9253.81692447899	24108.2156039565	269050.303484123
1	24	6	0.000847688121931065	0.00269651104662089	0.00324462401842016	55689.4038548439	18995.738614408	10936.7433058973	17847.9666256672	29312.170108705	152847.411852375
1	30	9	0.000595850105591586	0.00377907758791389	0.00255013383509804	105902.471384106	31742.0168267888	12448.1452915523	11740.8202970254	21441.2361809964	181882.233655785
1	36	9	0.00065165150748389	0.00500171994473148	0.00343693293362219	176175.994725721	52583.4730196007	16784.063471858	13990.3460537601	26751.3826323298	232061.642343222
1	24	12	0.000638868999198393	0.00182894528674397	0.00242903674206007	8488.3991644898	2995.19911024416	2750.76152778091	10972.8772027706	18529.0489101851	124800.063153919
1	30	12	0.000564805470365397	0.00463456039214889	0.00111767263099048	238317.851838055	58477.2128582393	15726.5437521568	23335.3010834714	43739.4933285143	376099.572269548
1	36	12	0.000981798079735001	0.00527382846006455	0.00325279474470573	156024.015694541	41545.36814571	13238.0306814912	44929.2166297405	74395.6887588595	424980.114182471
1	36	12	0.000594798241260793	0.00434112401787409	0.00346162054331294	88788.0427529085	24866.1199570585	9325.14539236085	10750.3834357576	19624.8582864665	182301.268051183
1	36	12	0.000843289280987245	0.00349872331906831	0.00148206716979299	100851.758348487	26966.5954437112	8707.20724802265	59196.503177641	93225.0318983124	410893.491895608
1	36	12	0.00053363550490231	0.00539479176047444	0.00382093297289572	145497.823446769	39256.642581218	13005.3798443311	8245.08739664078	17054.4824507359	217411.309800729
1	36	9	0.000989876012439951	0.00329718724101231	0.00203526982738502	94824.0861609541	28581.6482950885	10095.0735503406	66234.9759949539	100925.545707431	358790.186759857
1	30	9	0.000964448623063173	0.0044922479534023	0.00176899317354519	210796.665345957	60954.4850392704	18693.4446829949	61418.2630041307	99340.696009675	466852.446271025
1	36	6	0.000669388935741143	0.00489486601125613	0.00240780313983253	201650.790018611	88401.8002987097	26630.5938117578	19252.5411162066	35774.551524827	227973.591166124
1	24	9	0.000504586630732071	0.00515643094634077	0.00116391390035198	372428.471087199	102337.706883788	28345.1540295704	15143.833366494	34844.9675661888	415461.238605108
1	30	12	0.000562492026578604	0.00370086190728248	0.00113949174357807	133889.154363293	35053.7205205436	11010.4878656168	21477.4226960313	37956.7901957304	285199.869870639
1	36	9	0.000690662669912346	0.00190195011417568	0.00373903751651139	13190.1176042378	4330.11335605238	2925.25262210068	12852.7949234183	20398.8568950018	98912.6959450389
1	36	9	0.000976957833873548	0.00154995401826957	0.00284303364008412	9708.94886131735	3216.8115115833	2287.36314457766	43192.9234024478	64673.2546995046	198067.501968136
1	30	12	0.000746333970001594	0.00292143083982747	0.00195842860243095	44553.4367045752	13151.2350987293	6141.13152978235	26849.1542958854	44209.5693738923	253895.893777426
1	36	9	0.00054656318001724	0.00503750543286047	0.00132203346928291	297126.52235401	87052.0471844224	21428.9293842371	20948.8366522563	41881.1725187253	337876.286715128
1	30	9	0.000655477135079704	0.00339848750403985	0.00213507275666661	92815.3434282108	27872.4111405243	11067.0924421278	17321.7381526415	29762.0651337778	198690.605181927
1	36	12	0.000712545670348691	0.00449965382303872	0.00165814744792523	173925.371135821	44344.835469327	12554.4048767791	34429.5110655792	58483.8219224487	361501.577023557
1	30	6	0.000734895759222803	0.00107433022597947	0.00127786708669715	11929.6095939481	4126.86303291661	2776.10964992887	30990.3090512914	46279.6559505363	124704.097574168
1	36	12	0.000804927659918676	0.00477211381686473	0.00216268692632463	165515.035144076	42983.6398263636	12763.8442807856	37739.0118264233	63431.7236121599	380712.387146822
1	36	12	0.000843894178898061	0.00119020142087127	0.00356319130977747	2293.54970537502	843.471162388831	955.18808444654	23334.0591317134	36149.2520328583	143059.30599774
1	30	12	0.000602100965168556	0.00266242076568972	0.00149807698893348	43676.8595247556	12777.7757219576	5763.88487557921	18881.810928341	31605.8825684748	199077.20594441
1	36	12	0.000936978415247757	0.003272399190433	0.00373736749551679	38219.4619726943	11423.6973574137	5533.38371661269	32783.869764541	52481.5944290782	265267.405930392
1	30	6	0.000856552528619922	0.00575068116816602	0.00170383659069339	341406.473888247	145578.589757576	40731.7952207845	44850.1651324347	78328.6193369403	412289.654372785
1	36	12	0.000824919072758274	0.00120295976572943	0.00142080361321397	5603.22077870835	1853.53827463354	1387.04511036242	52709.8890940657	78554.2036216019	237122.786622781
1	36	9	0.000563575568223767	0.00245912164396702	0.00360857075386506	27699.8408734566	8786.33315472103	4768.77883881232	7807.18896893507	13105.3338565776	85933.2593977537
1	36	6	0.000836983182897303	0.00344793062141879	0.00258461422073673	110049.098987033	44076.7324608511	15582.0354473119	31654.4403547682	49724.3603570594	196873.288524284
1	24	6	0.000919270472606227	0.00154966806747046	0.00390362071169966	10618.7800611357	3828.9910249321	3673.08003498821	17166.2987772672	27230.4309207894	110971.64669181
1	30	6	0.000842608197767414	0.00565197437370663	0.00376386485364748	261051.666039269	102365.235845543	33570.8243732311	21104.0786045539	40225.8950083924	289260.039587448
1	24	9	0.000612789332524126	0.00140202997340049	0.00309182469604768	4996.24515334817	1873.14368554269	2171.33896156157	7317.31597307372	12139.6691793385	72734.4017848046
1	24	12	0.000745912794780881	0.0026164329019081	0.00378100245984545	15622.947985619	5327.86311214895	4329.71292599823	11588.6448171512	19835.1050863734	147886.700800917
1	24	9	0.000984521757182415	0.00222862454388736	0.00236796138174818	24051.6455668001	7943.83037072245	5509.39185736035	37065.7030073379	59379.1434303796	268148.609023237
1	30	6	0.000926257139310306	0.00529845428957742	0.00247132227363766	271843.178594382	109993.409791026	33863.9197857315	39074.8473414057	66876.7624533896	348205.505763271
1	36	6	0.000976840467374247	0.004482495522584	0.00195296437006257	186240.651450318	82107.8664255715	24738.5900281674	64710.2876034657	99036.5031534426	331651.196407142
1	24	9	0.000505759956289567	0.00528537606722164	0.00149799354925392	335773.649752179	93549.5656254506	27586.2914147312	12541.7399623097	29449.2790675554	381161.983473794
1	24	6	0.000783063813633639	0.00326315234867449	0.00383176655970423	79720.4435089288	27197.9774630493	14420.3940670485	12801.9196639709	22142.070859591	147691.520515314
1	30	9	0.000973728656465826	0.00210090198678762	0.00234546844037004	23735.6138380403	7621.05768428745	4582.36428297668	44635.9737526869	68954.1663379838	257446.776009043
1	36	9	0.000737567600093874	0.00289957195544274	0.0018843029643639	72943.9761884359	22115.9240367014	8305.42136488274	30888.4605288444	48865.9999651462	219367.770213664
1	36	6	0.000821510858816696	0.00273141829589703	0.00358281643140268	57991.0995658031	21317.1900059091	9358.81392031041	21597.5212558985	33720.6772812853	135719.093877848
1	36	9	0.00064910147854429	0.0038571351505065	0.00193770944766653	140774.059018093	41969.4149265185	13175.9685931805	21997.5282478236	37693.6983431116	231147.59079848
1	36	9	0.000788802731973416	0.00447476051623012	0.00342537125284364	136261.119935961	40936.7434789392	14026.5817654771	22457.5187254987	38408.5872598986	241727.781545843
1	36	9	0.000779618086617719	0.00493284857725438	0.00380228840804317	159707.171391904	47846.9357613642	15914.6875192543	20138.8894396608	35618.202501436	250252.730843105
1	30	9	0.000990921000702444	0.00147934270695578	0.00172635351938339	11938.7949174886	3953.35675237119	2793.18117610037	60066.1495679345	90157.5672416782	264819.504033752
1	36	9	0.000790819525555343	0.00552814247137135	0.00361326138048698	214131.002051058	63674.4242774785	19405.7039616811	22432.3688778859	40750.5029464782	298832.115516336
1	24	6	0.000695647898663934	0.00439463375769098	0.00195790116898557	243821.589242929	88206.2221492626	30689.3336090046	18525.3527756505	35659.4232792202	275161.447720962
1	24	9	0.000558005233060183	0.00340079947063878	0.00157434536636534	108233.426409309	32257.0516395164	13305.1119976029	12528.6968425659	23014.8304849923	204179.432353605
1	36	9	0.000869069989226167	0.00584583362307738	0.00198180698544573	329790.105570151	96795.7653008203	24437.6898796399	50295.5796534451	85841.4538648661	471800.310516918
1	30	12	0.000754097644876277	0.00407088886281017	0.00139527876152675	145975.012650715	38281.4035211617	12084.368494095	39742.3536024371	66843.0053071927	402792.102453026
1	30	12	0.000712094973759888	0.0031790721450193	0.00200255254623489	55243.0987184036	16047.769130664	7048.29869784274	23335.5543757262	39038.5728211045	244142.46241298
1	24	12	0.000656604846976796	0.00222985491799071	0.00177642624153961	20043.0281813861	6484.99527725192	4328.79679740503	16301.4089077985	27546.7570252169	182262.178762698
1	30	12	0.000797224631460109	0.00495722411026172	0.00358412445398394	112580.401502213	31590.4508855122	12246.8811597417	19837.1300740374	35137.1199362359	288788.119387976
1	36	6	0.000718836966808698	0.00481503769796266	0.00331825571106022	179299.975794475	75458.6802298241	24260.5377573277	17389.954412742	31939.8907381925	206222.50552223
1	30	9	0.00089440215527444	0.00207092690996647	0.00303325139998778	17991.8411176109	5907.03100239952	4004.71351568576	27526.5502366385	43333.8189638248	187465.949036089
1	24	9	0.0008266967561265	0.00319930670256478	0.0016172473475952	90459.2042941922	27256.0032088866	11912.8224971223	34254.4780864822	56767.4228738006	312800.445866866
1	36	9	0.000752560056926263	0.00267850519208133	0.00390528480885953	32780.5762680027	10340.9929741631	5406.98641717263	16244.8095605951	26171.7736474594	136292.316739593
1	36	6	0.000752882351141756	0.00299874776270869	0.00215822969826016	91728.9025804093	36306.0141742218	13149.3142782309	27553.9586185836	43177.69729541	169948.894377101
1	36	9	0.00063219698860187	0.0027010135711685	0.00376559499934515	34524.9386593405	10862.6184231372	5567.98585257124	10407.5727150499	17308.8624708532	106922.97774609
1	30	6	0.000731399682546544	0.00433534712173956	0.00316514580351567	171333.00545186	64768.125383007	23241.0992496792	16205.7393522246	29709.0630742209	204673.675997819
1	24	12	0.000868184168485534	0.00307341663600503	0.00208368108150854	43210.8885676231	13212.7822057809	7105.57639355741	31601.168218387	52937.1287916477	324053.775386659
1	30	6	0.000802462385628229	0.00306575113606063	0.0010503023687097	144633.336783227	57132.5189132865	18588.7003510188	54730.1638295377	84234.3775671302	285448.59546137
1	30	6	0.000775651621126943	0.00198959663745629	0.00332689456167357	27291.5532328035	9420.45381456944	5724.44039043149	16093.1953742832	25315.8394888585	106637.806208056
1	30	6	0.000936756588752738	0.0012898597851287	0.00169628205630596	15390.4247976125	5319.56266538518	3466.8897018995	47062.0817027843	69321.7383118323	171588.482703218
1	36	6	0.000592677998506385	0.00560293327124982	0.00171658671063867	260639.044534771	121196.470909051	33521.7196622779	19313.6886178503	39176.4713437354	278345.994194463
1	30	9	0.000703441348317439	0.00550122583845668	0.00252025045144999	265822.852325799	76646.6160616965	23120.060053087	20051.155909513	38934.8249409905	343986.942232271
1	36	12	0.000912281340351027	0.00507158526685776	0.00308052771249092	147250.854881538	39318.1345821639	12630.5401000301	38455.5657023337	64249.4094446881	383596.462644595
1	24	9	0.000691053023213183	0.00471316120888673	0.00207342719564539	202162.871945251	58589.7836915794	20921.6950816235	18419.7058948722	34846.627806104	319498.025676589
1	24	9	0.00091721616924427	0.00457106711256715	0.0035428249308776	121353.686935497	36773.8914876643	16552.5451659926	23181.9919371579	40531.6727014732	299329.633022566
1	36	6	0.000703786766722169	0.00432250556610054	0.0026276648324573	161874.144902894	68290.8417065742	21888.845509175	19958.0217024054	34947.0008004486	199037.395957924
1	36	6	0.000946048991709482	0.00205648557010197	0.00139946414572951	54046.6774155646	20641.3432832236	8179.95258761434	74924.1300109473	106564.395178054	241486.421523639
1	24	12	0.0009967785888229	0.00378999053575324	0.00201678117403539	80283.5533790147	23271.0141598365	10282.661869079	49028.0103567273	81698.2125834869	474994.829385874
1	36	6	0.000563688050226449	0.0026796210062516	0.00178442305388892	80681.2795953789	31786.9830241423	11595.9242435106	14668.8140457586	24198.9275764171	120145.012818091
1	36	6	0.000911060641441121	0.00257358161496634	0.00252565456386359	62549.9157413725	23516.3647876844	9662.63736465288	39713.8416876979	59727.8500650366	187370.754351584
1	30	12	0.00056014740105151	0.00172695730756217	0.00170160150783788	11386.7324574363	3704.23812053259	2566.73815540296	13014.7261522625	21377.6836054463	124798.39482825
1	36	9	0.000825690613295001	0.00350729073439357	0.00357540388175167	72175.9017756906	22099.6083695067	9109.57968179826	23579.5778730888	38308.5240471896	201504.497200913
1	36	6	0.000947618284344102	0.00142844342921855	0.00257874699938327	15453.2969553336	5390.76674651368	3261.87711050545	39956.0808506578	58363.1211129354	144786.89273851
1	30	6	0.000996072670331049	0.00279805442200171	0.00120335369936571	115637.907497833	44206.0535505712	15590.9692168745	86805.5403918246	128101.301996165	343677.340540526
1	24	9	0.000848034442819709	0.00370469747897027	0.00239417606836405	96167.8330621012	29201.5386044717	13290.2372798479	26014.3846104748	44251.2028895639	284281.391219329
1	30	12	0.000586310310526193	0.00481375625860623	0.0016673804592457	194923.128436548	50048.0439381363	14941.7615573208	18062.20399335	34223.8745539282	324037.818661055
1	30	6	0.000524393802804905	0.0049390461647383	0.00213991938655683	253611.552454544	102481.241781186	31488.4593592477	10401.7155932951	24715.8826755355	244108.510859436
1	36	12	0.000549903044103152	0.00158985950460372	0.00177115483571298	9787.65938200395	3130.14336855406	2034.15296831124	13958.4495358092	22335.7931960224	114584.017140789
1	24	9	0.00084431578606162	0.00215341498839033	0.00125027237219777	38747.0861333581	12172.8662109583	6620.6406280868	44081.965244289	70138.281118189	300442.611126657
1	36	9	0.000878455545785637	0.00366240302638785	0.00144458849931928	150710.982515897	44755.9782480572	13291.580671622	66167.0553001128	102164.747929578	385455.750001182
1	36	6	0.00089672525476727	0.00533240227342527	0.00221214497882054	232899.37232523	105037.318091383	30491.4483213306	46210.9088686721	75292.2840128356	324393.65798284
1	24	9	0.000741324435291471	0.00575504624310662	0.00278551601374743	266872.389801895	76761.2435897352	26390.1968252533	18008.9820301325	35947.6469951025	376607.3501713
1	24	9	0.000527535109052355	0.00382537223612739	0.00297590813948325	86674.9995931656	26653.9270154458	12938.4167107343	6398.81408518872	12635.5215953347	157350.625913978
1	24	9	0.000693255142857329	0.00452694667053598	0.00148372710214418	234423.264507163	66709.6294125749	21744.2832708574	24823.3125702349	45776.2981344648	367994.926285184
1	36	12	0.000731864689604499	0.00475998241443416	0.00155569162992314	208158.311401399	51897.3689730409	13922.1056430669	39626.682928465	67337.5964353551	408837.916784894
1	24	9	0.000859562557139585	0.00293865714410826	0.00281406314347667	44252.093617289	14134.070131908	8343.78028603844	22366.008279599	37251.4462169291	220001.732619722
1	36	6	0.00074548540021228	0.00183219442430073	0.00392252452919692	20867.1087745417	7287.70515387478	4292.16516867944	14484.4230239211	22342.9391065484	85971.8634477031
1	24	12	0.000689507921678281	0.00109100079136598	0.00382785386189375	1341.99871345338	571.64060119858	984.878711295023	8350.25422482303	13900.6871051841	83528.3601517392
1	30	9	0.00050341169522319	0.00528516226311696	0.00294580184105073	218183.045333514	63610.8285772432	20711.0722128535	8091.01607807344	18851.1313534822	252725.084684839
1	30	6	0.000840936709821159	0.00335389435904982	0.00237827135770917	118147.415976615	43734.3202219002	16748.0457675395	29379.6339167067	47336.3432924641	211424.0017756
1	36	12	0.000857946029697986	0.00532993155959112	0.001549645919459	271147.512924999	65619.6578487919	16493.61389406	62311.5343524669	103257.845228819	552654.627566851
1	36	12	0.00075015918724336	0.0039206100160588	0.00183900093768502	113950.728366762	30423.6581616788	9772.18451457927	35258.7063033242	58083.857823821	324253.41246976
1	30	9	0.000817410209027446	0.00515684741946821	0.00190892938740118	273528.835023506	78363.2582728396	22598.7438950605	37296.2337108956	65374.9365395098	417479.770561145
1	36	9	0.000702636862350879	0.00264481702225151	0.00174115058291255	61500.6737128982	18717.7072374585	7293.52987768425	28799.7722139416	45405.8667878771	201007.605376951
1	30	12	0.000664456855427327	0.00446799885207573	0.00164387242258792	162951.660349846	42604.4755856388	13332.7234056044	24716.315662059	43939.3679342033	337870.636368928
1	36	6	0.000736018019721892	0.0011541473625115	0.00308016220071608	7547.73655461702	2636.38726836129	1990.2816109446	16472.3522388869	24857.981917504	77153.1556847647
1	30	9	0.000895859628374312	0.00367067441711206	0.00121221862440593	169624.184707453	49115.308927875	15192.6475333928	69832.037634268	109967.773485377	450114.846003252
1	30	6	0.000907621451144587	0.00461787153122683	0.00277965548784529	204773.338274023	79509.5911303595	26740.5488362474	32621.7208885285	54966.1033753869	282606.624850497
1	24	9	0.000515694476470233	0.00340093616098521	0.00356521506017155	53407.3827965506	16996.8208880606	9823.77005357668	4889.32097891045	9379.26085984557	116151.72625054
1	24	9	0.00067236602034047	0.00162835452350079	0.00237493767706411	9769.62744988287	3438.34394088737	3135.07708046619	12361.7310840093	20338.0663179877	113293.642801704
1	36	9	0.000528247376588099	0.00518723921265497	0.00338337596730885	193189.944914265	57520.17866568	17859.6862052159	8778.39685880537	19286.932181159	220553.39940082
1	30	9	0.000834702945478055	0.00513522279915986	0.00195711495446475	266966.589620682	76596.8292495656	22310.2612482195	38510.6328448558	67001.7951890986	418804.757109887
1	36	6	0.000614508646707879	0.00347096517097546	0.00282532961717016	107216.267848374	42515.4887016985	15274.1004598801	12599.0542865481	22147.6863310713	135340.475873631
1	36	6	0.000850480901168333	0.00497454457716149	0.0039576138912397	178496.468604123	74151.4934482547	24405.3262301846	23287.9783823194	40320.2998184698	225333.403629926
1	24	12	0.000874424775084348	0.00307635620000039	0.00303537187726541	30564.895256664	9764.18268806151	6208.17383347738	22583.1518288739	38208.6383345449	254047.310931761
1	24	6	0.000521344206796028	0.00595448460219774	0.00174738784887177	446009.789694498	171031.603791473	49814.6218379746	11821.1023242172	33932.8137418194	403092.247121771
1	30	9	0.000840563789245839	0.0043507847961776	0.00290257093243523	137361.559446479	40829.9240318323	15134.4697178086	26495.0234451221	45166.9796573754	285173.976037379
1	24	12	0.000878012577340355	0.00406938312834483	0.003455744234956	60029.5394590868	18235.8723328941	9563.89984014987	21085.8459890477	36592.5283633699	282295.707182261
1	24	9	0.000915558741014482	0.00552851585267112	0.00217152383389424	290328.584971093	82510.3917337952	26717.8415490704	37732.3398470946	67596.6258984719	489601.503359644
1	36	9	0.000545785736620421	0.00127945577448444	0.00261958944289919	5954.87204352097	2021.58261942105	1634.84334200681	8970.11135797493	14162.8772265489	66731.9718370493
1	36	6	0.000640881079532275	0.00262561284519754	0.00346572149022955	54162.4209031387	19823.5162196654	8813.02118291973	11207.4877502918	18378.5348752717	95361.7367256911
1	24	6	0.000876829351418051	0.00106079893117444	0.00181837505214451	7497.00340499201	2706.82938444152	2588.5999456764	28318.2959123815	43888.4730092845	134542.528828243
1	30	9	0.000985189416435393	0.00121001065318709	0.00182355222115338	6535.16129757761	2256.26919836962	1932.27425911921	54227.1580142358	81306.0839476765	228625.983646638
1	30	12	0.000962497990971012	0.00426609320078766	0.00389945130113635	69125.7943540993	20253.1039684237	9187.7844648543	29663.3960139476	49690.0387759933	314795.318619442
1	36	12	0.000641188839994833	0.00158427402807651	0.00243294701142988	7219.35472310787	2385.4174022952	1783.78108441394	15905.9162086797	25254.5553138315	123591.568996051
1	24	12	0.000996765179635471	0.00276737158303823	0.00362397038725152	19210.5834940234	6428.50391912803	4871.57373822229	27128.2920868852	45192.2421027196	271663.680368306
1	24	9	0.000837822260522957	0.00359880245679517	0.00186300187182243	109848.899109431	32866.5585256751	13841.5004874233	31673.5067337824	53336.4320302545	319205.179610217
1	36	6	0.000999495253499755	0.00286744068406683	0.0015862628410937	96130.5634040525	39105.7689584119	13525.3520309402	80492.8294430659	116593.300664101	293121.186379748
1	30	12	0.000649928188072666	0.00317679415797899	0.00326273716175301	35368.2876062262	10828.5755902143	5848.55333455857	11484.8046128062	19773.3751488539	152735.627935058
1	24	9	0.000509019725297108	0.00508925488571639	0.00367447311576467	156241.081312117	46721.2165057905	19603.4675888664	5848.30911405827	13519.4446293693	221247.65067228
1	36	9	0.000945038717598865	0.00308069239825949	0.00275742799224986	63665.7004470594	19493.230302007	8028.2646950402	43328.1109652871	67131.1397875267	268793.408466737
1	36	9	0.000630109877368479	0.00481929195322195	0.00354939977607131	158243.2928222	47371.0902788167	15644.156347869	12370.1650436586	23720.6650552832	211568.712858988
1	30	12	0.000847655516088331	0.00432576803049298	0.00303480272538041	89645.6883732698	25464.6341767268	10304.9830296139	26598.1660339139	45278.5840890541	307412.100472543
1	30	12	0.000561910010078632	0.0020898948958651	0.0015901289780883	20896.9932069669	6478.98173612788	3685.36189756061	14295.8091422124	23722.3818043284	145787.168997156
1	30	12	0.000523195609993195	0.00548075780262675	0.00211314928903909	225751.287241742	57780.0970072402	17111.3814994053	11798.9237655669	25031.9922972391	318067.596759844
1	30	9	0.000569163009363141	0.00258171138497921	0.00396975023255467	25852.5062321896	8384.47396163044	5309.63205957729	6320.10021844107	10912.488066327	85043.588323338
1	30	9	0.000730648253010362	0.00133760845633306	0.00145728640984632	10324.0760943386	3428.62834804959	2462.34827557474	29980.2563464117	46220.6998176728	168104.001458492
1	24	12	0.00098144273336102	0.00585727816753522	0.00199540648421018	262284.879428211	67698.431366837	21065.0533889304	50845.9525916719	89328.8004658415	643829.343711374
1	36	6	0.000553740980493291	0.00157918289988692	0.00269042144172166	19111.9592839599	6688.72107750819	3828.7098549648	8919.5545767135	14003.4920657905	60883.9697023497
1	30	6	0.000787545303651006	0.00195066310126465	0.00367608743500358	23887.0302858593	8246.02013892857	5276.65367285894	15237.6356532244	23971.9131077738	101451.071136785
1	30	6	0.000959450337691276	0.00490836288205708	0.0021573277268761	250442.347834482	101192.987098738	31291.2236119602	48230.4356440597	79195.2654971643	356877.480714835
1	36	9	0.000922849917533593	0.00581319339479257	0.00318396177429863	257389.997081212	76166.8327628645	21738.8691996523	38202.3286901685	65649.2495828881	390904.974134769
1	36	12	0.000660252989744662	0.00581969703912577	0.00263952154157678	232952.289462758	59013.0799108338	16437.8351367151	19544.9119627952	37352.1422224267	343934.159139706
1	30	6	0.000975492063021348	0.00399590322886785	0.00361987393858917	135506.424332259	49840.882687286	19472.0173134177	30497.4046463436	49649.0279905637	234383.275453159
1	30	12	0.000500348341085579	0.00154327744636586	0.00371799316156865	3947.66063761467	1443.37376603141	1558.64946767964	4471.09129434724	7518.04480428101	53929.6858462848
1	30	9	0.000923615685060643	0.0041417876135464	0.00154307707543612	191192.616817263	55353.7698888436	17115.9746246789	61374.6076713095	98532.2162185464	446953.601988982
1	24	6	0.000892547841641998	0.00345905482362456	0.00238983970980478	129210.572847365	44824.1456570792	19299.4629971103	28349.3358887544	47035.553679418	242043.129486037
1	36	12	0.000595217215577325	0.00396829982362912	0.00121409321496415	160113.301468072	40512.4136523339	11254.3810824931	27750.6065991603	47771.5901376776	309330.654729999
1	24	9	0.000977871047115836	0.00276574493828512	0.00337929197193922	31735.5837629304	10411.1640795435	6996.64658124708	26635.6474069943	43680.1870482149	234689.142813646
1	36	9	0.000742652208382631	0.005822553174416	0.00316965079955899	258650.480072488	76505.9117521675	21777.8622428793	21740.4954785243	41198.1537602536	325931.097771018
1	36	9	0.000582243372677899	0.00388930052869787	0.003562228253156	93820.9031827823	28490.617681376	10898.9953321231	9500.04354372719	17450.7204802908	148581.899280859
1	30	6	0.000866135551873754	0.00115451545978728	0.00267759365477121	7690.65041656896	2713.81632231846	2297.34045843275	24339.1015114101	37024.604445563	110320.003927965
1	30	9	0.000617388780367274	0.0051668137369764	0.00135038955749389	333136.082065193	94047.6656745466	24597.1156625638	24686.446965965	48428.2816318572	398950.989347023
1	36	6	0.00093300011768136	0.00362616271018739	0.00322915747475387	109796.436337222	43340.2150055159	15789.8864004635	34894.3149966918	54444.1101421005	209802.863938082
1	36	9	0.000846344296305636	0.00599570632110147	0.00107102663004061	430565.705848773	125519.311160308	27951.5016040092	82767.540153868	136340.811639955	624082.296345839
1	30	12	0.000835176176282108	0.00275757958941035	0.00329765731577151	23474.2512583368	7414.36629365708	4552.54163422443	22256.7702379056	36556.4651987228	211752.445959054
1	24	9	0.000579052176118122	0.00231409286836745	0.00255643436274637	24537.9498729537	8113.92687145457	5648.68270836608	8054.4478675493	13867.3720922261	104348.792514148
1	36	9	0.000726190000469468	0.00288890169179039	0.00396013717939324	39728.8102155961	12443.1916740144	6170.25535611422	14657.367644951	23963.4437277091	134459.808040362
1	30	9	0.000786976116534506	0.00556086729931349	0.00268099418433435	261960.385610464	75677.9073864092	23118.4001944376	25222.8494260021	46756.5686532326	366937.24939881
1	36	6	0.000788545895371842	0.00414248748738002	0.00113403219872137	186732.331557315	85625.8391810351	24391.9164377037	58861.9463696041	90681.7261977425	309277.361378151
1	36	9	0.000834560272650237	0.00526424502990482	0.00344173808702149	197900.019141174	58925.5687936745	18229.9868735398	26743.2463902772	46704.648336177	304451.670328648
1	24	6	0.000885515730262447	0.00355652862499051	0.00179510397769222	164432.918790549	58135.636150256	22397.4706162185	36301.154446459	59817.3901568198	288044.115836926
1	30	9	0.000554604085137907	0.0059198395797543	0.0037430874152856	242242.620580538	70669.3614845813	23107.5030087039	8674.06212781105	20435.690617546	279680.224590017
1	36	9	0.000695170695476541	0.00543304457306746	0.00169228978919342	307826.989090719	90314.9822988859	22722.8243923312	31671.4778105087	57902.0609467371	387920.631679678
1	36	9	0.000883748409421497	0.00398199945396064	0.00207802902779729	145112.730666497	43286.9974879928	13622.4343361517	48145.5348631897	76377.7530771341	336537.982305723
1	36	9	0.000689321704823572	0.00151617168917872	0.00320515569947603	8035.30452710982	2697.11204963955	2058.8626489923	14496.2901469968	22625.7548925986	97828.3369369803
1	30	12	0.000710786633339323	0.00200295472204668	0.00238356684217292	12740.7629694052	4163.01483710197	2936.52705286099	18687.3468734321	30411.4731586776	166902.937890356
1	30	6	0.000733882596592775	0.00554682249025549	0.00120274039328943	347945.436730716	151847.509822634	40869.3401399726	40408.1270474068	72628.714736566	403189.19099392
1	36	12	0.000702962016912393	0.00215989040818726	0.00126567558476845	31669.9772920799	9234.14356168244	4040.88430790893	39518.02801493	61483.6844064946	257589.891462642
1	24	12	0.000682524226765433	0.00310821809775876	0.00305400432090048	31207.207142732	9952.1761362567	6285.44850429638	11437.1837612329	19966.7137402083	166950.47274745
1	24	9	0.000792423316532051	0.00230201277438586	0.00255992571553757	24314.8924363943	8043.77830565091	5619.32831846393	18924.0794131746	31221.0268003116	175371.274634027
1	30	6	0.000617913534207268	0.00578429577611182	0.00142006784041935	357339.399610649	154709.195947825	42044.1078181085	22499.7752763894	47624.1298971732	365379.729353103
1	30	6	0.000522017326382906	0.00256602832623863	0.00280678997541092	58575.8098803927	20589.7658387059	9806.82406652152	6738.62857277341	11980.8125046686	86461.3340743188
1	24	12	0.000854645460298468	0.00128223864080008	0.00320747204215782	2495.66557540632	999.917073832238	1409.64455709816	18282.1922056308	29957.2269053456	156814.12312397
1	36	6	0.000558067203806278	0.00256320037062078	0.00381957312082004	48185.6302283563	17425.7718776032	8099.06309098731	7028.31520474002	12019.1814270197	75073.0616023449
1	24	9	0.000887474327134523	0.00365075821094565	0.00201713169634402	106899.531198633	32106.1751437531	13795.6972706474	34453.8373107794	57642.3246379411	334258.04067941
1	36	6	0.000756854160134189	0.00593106444208269	0.00310208327033881	252081.293979232	112059.975144434	33048.9307618474	21854.4710553348	41736.8744517236	277994.129619822
1	36	6	0.000943832367221298	0.0037629305935579	0.00349907130593602	113614.262832729	44811.1727850465	16346.838167136	33550.5423557823	52673.628871534	209689.894997765
1	36	9	0.000930212985337323	0.0036911171686446	0.0014278163205948	154450.082589767	45843.1766572802	13513.912112949	78593.2329683806	119955.19878745	423616.225546013
1	36	9	0.000673312607026521	0.00364438756418668	0.00190283352713463	125150.252958573	37409.4463281764	12100.9776766872	24480.6152568176	40912.6219415547	230222.840708273
1	30	9	0.000684413978611809	0.00231885053659265	0.00310902886947372	23957.6761242619	7747.4718074034	4838.87927989523	12910.6140592756	21205.611391232	121894.120129341
1	36	12	0.000802493079487412	0.00544346938165559	0.00216094243396149	228353.312171022	57371.102227982	15668.4213360701	38260.7584290341	66049.7268715057	429524.121320561
1	24	9	0.000757887939192388	0.00197413754302521	0.00213519508160888	18634.1957002388	6237.83344315002	4598.84676798541	19491.2700154403	31867.241438736	168207.609882966
1	30	9	0.000771276629380465	0.00548354670568882	0.00225836295557144	282771.531041982	81162.1036973187	23720.4614382059	27858.1058855959	51421.4906291878	388902.6812046
1	36	9	0.000544786387043552	0.00433933339155177	0.00317308063687871	133288.120350861	40015.8656039036	13646.1945351711	9252.0897067878	18175.3467039069	175856.024505906
1	30	6	0.000966835069710902	0.00425266334028415	0.00323933247649174	163148.886606223	61342.1039768603	22411.8976249667	33260.053472891	54519.817945897	259669.240048539
1	24	6	0.000893096765603586	0.00428061692189386	0.00331371681384891	170469.989767341	59404.2307002546	24711.0714184219	21836.693403221	38378.4822132833	248710.145645342
1	30	6	0.000630380423442897	0.00382367079950458	0.00218683599007121	159689.049197957	61092.7136700994	21249.9169857184	14972.8007088778	27531.288996093	187897.952886142
1	24	12	0.000991487151666624	0.00159969415031751	0.00270227458326571	5435.95243679659	2011.88935268499	2178.52741160662	33389.4026280578	54018.4812582203	257301.292624363
1	24	6	0.000862690983374202	0.00526160826631282	0.00270444042017788	297391.318014702	107903.918204112	37157.4607179492	25041.9326096591	47188.9144935189	343463.109080976
1	24	6	0.000889506572290769	0.00175649135042589	0.00311103722824052	18331.2393387391	6407.33817816215	5076.32705257401	19841.9080971233	31465.4607211597	129719.765291409
1	30	6	0.000649650695626332	0.00441452199563195	0.00204570635026366	213050.153396384	84566.4953029302	27010.9795783002	17658.1204596387	33551.7754110794	235698.149661924
1	24	12	0.00061262371368956	0.00508962103223048	0.0028786588731121	132124.863127823	37200.8883685117	14863.5549321982	10559.9151303993	20862.5035590386	270437.377030984
1	30	9	0.000902953239641183	0.00332630192792495	0.00128822415670263	129125.672751718	37852.3595236052	12740.1351218551	66728.5467964969	104292.756435742	413637.866057474
1	24	12	0.000516274702147858	0.00514684012977646	0.00170185768347546	212515.794705438	55625.2629648024	17918.0388304925	11487.5525995169	24373.1520188249	335982.952937343
1	36	12	0.000731696509161249	0.00369244842548808	0.0037462388029134	53292.509199538	15558.5029912955	6834.25626813559	16699.8304622173	28176.3461222178	189599.59436714
1	36	12	0.000960869520860409	0.0027563226164328	0.00248732221726084	34213.2208516824	10162.197330264	4796.67607773822	51183.9263580256	79493.3696638533	330080.50607633
1	24	9	0.000582410418363393	0.00460918602643319	0.00399609566499065	111656.851444943	34125.6834616901	16043.5518460433	6759.74943926728	13849.4443944709	188441.266976273
1	36	12	0.000917141793791485	0.00265589018732128	0.00199247531992757	37614.4129744389	11011.2477259394	4897.20703784287	55291.9840108014	85446.3097916872	342314.204192159
1	24	12	0.000729114408514445	0.00394667158072133	0.00141444261920783	122190.516552894	33532.0263367836	12361.8740124692	29368.6892050019	51219.1299442031	374964.837138777
1	24	6	0.000912590101905315	0.00233954466859825	0.00122712085771543	81138.3387921401	28029.6205966169	12588.223802193	53046.169563173	82118.8073546364	278830.081335034
1	36	12	0.000555249540152748	0.00467493638018849	0.00149852545091269	204565.615858593	50983.4536538052	13662.9563962599	19764.5376646817	36849.0701001418	308110.587712108
1	36	12	0.000718754577671001	0.00195945820593159	0.00192175997077973	16522.807165304	5113.49597623667	2878.20349793524	28012.9080262782	43953.0944026848	196785.411240831
1	30	6	0.000792106282743961	0.00388093952325741	0.0027119847307295	148474.544009852	55781.7236987886	20396.9658340243	22570.7429383141	38320.3094106858	209867.037650158
1	24	6	0.000959150731811896	0.00184556553932251	0.00330994522484571	19918.8008234381	6949.46115067484	5425.28822332382	23156.1619410272	36595.9115823771	146026.769076501
1	36	9	0.000743916555665759	0.00444913546578281	0.0039281219855302	121896.320738397	36794.1164916838	13256.03125173	16916.7162497229	29638.2145677014	208278.078805798
1	30	6	0.000663931290499385	0.00227025095875237	0.00119938337188727	75922.9383633297	27871.4336040349	10987.9351722154	27750.3175994787	43446.8368055158	167500.214719582
1	36	9	0.000650678199788376	0.00511467992264487	0.00267402394211452	215972.996942873	64001.5943386172	18684.5468949916	17528.6922455037	33432.427222707	272960.687606966
1	30	9	0.00069039800603439	0.00392015570023194	0.00305843071343354	100877.00938981	30421.1688945979	12422.3402769546	14673.3346694311	25936.8663861748	197421.354661794
1	36	6	0.000885861592765219	0.00276902010128854	0.0018473287086341	84605.9151830035	33490.4073066354	12177.068265116	49671.0171752321	74175.1662114403	221699.783187933
1	30	9	0.000585862479104583	0.00529385832086817	0.00187029109564972	292792.161574976	83593.0560027374	23588.3853688629	16519.8667974844	34456.6039217319	340922.07159185
1	24	6	0.000703344885819948	0.00361844176436147	0.00318017379883296	118141.560487904	40643.0214072939	18681.4693883093	11771.5041747935	21505.081123189	166969.786891094
1	36	6	0.000761547271667048	0.00366311370025696	0.00384615601811978	103156.534040896	39968.0229235025	15123.3212643274	17018.0949315542	28442.0792778013	150553.213458984
1	36	9	0.000653017657225723	0.0058667803813553	0.00348665728005929	248926.440916618	73744.0677885233	21470.0534709275	14615.4999641147	30073.1565963258	290192.537339971
1	36	12	0.000883574842637416	0.00441138062102773	0.00311694823017059	101294.623262705	27953.8902021713	9971.12437242136	34175.04162045	56430.8691006376	325761.062829099
1	24	12	0.000525980161738093	0.00216575686201621	0.00276129814324012	12154.0276030423	4177.74164113814	3493.64740031269	5835.05942742169	10160.7042205943	88364.8701407368
1	36	12	0.000544279474340977	0.00508086802015718	0.00101586233587253	313557.724802735	72688.3022272703	16806.1693282742	27204.4484579685	51867.0994213389	417921.415944771
1	30	9	0.000565507605054032	0.00180717434195866	0.00340371005900761	10878.1845395814	3694.08857964341	2956.1219872045	6777.35785400293	11230.9569044674	70055.3305762336
1	36	9	0.000955241484945797	0.00359990952832164	0.00241300852846347	103732.383805725	31258.3623755067	11017.3672273413	51417.5091254295	80029.3748718702	324123.563220174
1	24	9	0.000846367371795856	0.00445333933026614	0.00102139363233062	291432.566603642	81001.0924527157	23592.5776806896	58877.5911879703	99595.5207865358	550703.679139667
1	30	9	0.00075004859024023	0.00513609181357455	0.00398139241275783	163789.785660411	48642.7294032972	17937.328396229	15308.0833817145	28618.6297147218	255069.165274136
1	30	9	0.000892087247013721	0.00151322039489739	0.00154387996186039	13959.7054906585	4563.81698799334	3023.43894357866	50134.6192802889	75952.0745450183	241236.92989491
1	24	6	0.000830777900131281	0.00592858764442228	0.00375339585710257	320268.07885227	115378.205741633	40731.8750250051	17726.9612507683	36825.9898319527	337572.001242022
1	36	12	0.000512967242207605	0.00346557600523052	0.00190669843236728	80098.4379526251	22081.1028437203	7843.17857334051	11987.6389986385	21293.8508234632	172341.61559256
1	36	9	0.000792610844718558	0.00121901878343004	0.00356412181278347	3970.26203517738	1397.6483760214	1336.82880720364	18942.7023482207	29071.986542465	107152.003690453
1	24	6	0.000937037067445027	0.00482921939549518	0.00157925782346022	321961.972746714	120448.409086217	37733.6079888705	49671.2195637474	84600.6857313403	432461.249527959
1	36	9	0.000850759043690283	0.00443749722631412	0.00322191847563886	139432.790948188	41837.2275158653	14125.5895436577	29124.1390552756	48470.4786081347	271758.48185701
1	24	9	0.000693772810611906	0.00180799730900592	0.00203408698326888	15170.3026260494	5142.1257678212	4006.1359641705	15806.0671662502	25942.4479748113	141172.450742028
1	36	6	0.000902759825165218	0.00478976890840278	0.00121748598652986	223880.807969917	104698.374994971	29102.487717349	81258.0980543673	123229.036605979	389115.911924246
1	36	6	0.000910307494958157	0.00228226464704293	0.00333279876394982	40366.6005572293	14508.0074674976	6977.10808221742	30119.7385479251	45564.8343706115	149496.033354742
1	30	6	0.000505682618617586	0.00464575111522389	0.00132107363693721	264705.80639687	110899.814206105	31855.9859074285	13911.4896247098	30797.3944289554	263104.182911931
1	30	9	0.000687020270194467	0.00444398906269735	0.00115209519473346	265744.39076954	75469.3947220941	20515.3976705773	36358.465573245	63584.2218126125	391781.355781799
1	36	12	0.000744502614397953	0.00294720306939399	0.00166340012278218	58318.6409593786	16407.6536186825	6263.72575347649	36783.570332124	58633.0915135154	282587.215063049
1	36	12	0.000724653172507327	0.0022053077876498	0.0039707760508779	11749.3197410145	3815.140123157	2649.24642502747	14474.8283691714	23425.5086741145	129753.39028057
1	30	12	0.000517463887732038	0.00584551463396085	0.00263656642284705	224208.289015751	58104.5699272161	17756.3421635642	9874.05878770536	21885.4062921268	311344.000171573
1	24	9	0.000922431136175251	0.00454274566548722	0.00332429909449189	125946.875466178	38014.603080052	16759.3430848071	24932.1477594488	43402.4389256892	311766.58404556
1	30	12	0.0006083795526215	0.00324059686542067	0.00245493379759735	48495.3168723878	14343.026394005	6744.94782521094	12600.7578104352	21855.586284719	170631.482412947
1	24	9	0.000778512271270659	0.00222214509158951	0.00215258117129671	25803.6894395879	8454.99364405382	5649.7979620245	21133.4334581197	34681.5965331996	187201.818377216
1	36	9	0.000845862145452541	0.00316636649039106	0.00135884994548146	113196.016094792	33804.2161238664	10757.3741746671	62247.74504391	95260.2456108765	344635.505319149
1	24	9	0.00059238016500846	0.00507661878796917	0.00121266371887898	350831.567722676	96879.8926142491	27426.0899519382	20869.3530780809	43058.944317691	427840.701252958
1	30	9	0.0008668282847293	0.00569146423600485	0.00244546285735386	292684.930715105	84033.108477	24599.7228636535	35380.8651299877	63155.4369345964	431518.97969007
1	36	12	0.000620910586659471	0.00109292066429018	0.00153892205986988	3874.72373681777	1319.31419999215	1114.9673682736	21818.1489060541	33706.4149439337	133831.224550175
1	36	9	0.000643475715321226	0.00537952571740692	0.00279033707589735	234823.026840468	69497.4957289296	19952.6928894135	16650.642818622	32740.8787867026	284203.179076463
1	30	9	0.000617128363319347	0.00120498928384941	0.0013394407470705	8260.13017000275	2773.02749730534	2100.84303724976	20055.2666232211	31277.213426481	125177.69984426
1	36	9	0.000965525545806165	0.00481727934627306	0.00278142549920229	185466.696811059	55194.7318916518	16900.1043276121	47768.4002081778	77318.4561296684	372717.335724639
1	36	9	0.000804106663536786	0.00350882364327559	0.00238748164322914	98024.9926119318	29573.0314427835	10566.669074093	32064.6342731387	51473.8189323934	247579.455371562
1	36	6	0.000811509493434951	0.00466354848159005	0.0017890346630169	201310.436188484	90283.1179645947	26428.1099873687	42169.4257146845	68193.6359873336	286835.986371275
1	24	12	0.000579740762376482	0.00342229860334243	0.00159940324264682	74081.1009449429	21398.2687495998	9329.38766468196	13849.4056438689	24862.9384441649	223334.827437699
1	36	9	0.000908710023786208	0.00553660467375909	0.00291464411280686	243944.433667069	72205.1572680277	20662.6647151801	39465.2813907788	67032.6693520333	383530.102356771
1	24	9	0.000753177670185899	0.00123322476207096	0.00246967430484368	4366.45684701306	1644.06524973866	1931.88017901982	15798.4262511602	25490.5339519315	120180.757141781
1	30	12	0.000855714897795843	0.00474743857465971	0.00183729113682388	174614.576664198	45597.3895645419	14229.5084898034	44342.5509808422	74947.1489593828	460988.954869852
1	36	6	0.000991354590146973	0.00347663909513165	0.00396055354508155	91591.7149315988	34981.0982290317	13751.5315194996	33943.780180827	52608.3850534511	198558.735899907
1	30	6	0.000582375823757568	0.00182585663567155	0.00192581826360874	33506.4097514825	11638.6458018946	6172.83493725014	12101.3434759537	19365.6315843313	89843.393403295
1	30	12	0.000605932027385309	0.00211374594088072	0.00334931328671884	10756.3630260527	3606.50834357378	2821.35217772242	8711.38125602647	14614.362200557	99908.8877634612
1	36	9	0.000518421433881407	0.00130109998960015	0.00371995307704977	4496.42925537676	1569.68580967108	1449.67717183375	5568.28143780686	8947.1905621991	47735.9624772789
1	24	9	0.000785100316700415	0.00382285543317531	0.0035657476095837	74098.3459296548	23113.8117348636	12091.135063038	14704.7056196217	25834.7502659845	204652.35917658
1	24	6	0.000679604124468937	0.00522337625604481	0.00119459710944902	406449.383828522	157558.105594236	44809.4293490234	27917.7720524987	56260.9566200094	420046.749687746
1	36	12	0.000617611443511979	0.00164349065070793	0.00131727178355146	14204.3277165976	4384.92139764148	2441.11744173149	25798.1105944914	40311.7281880888	175370.899699414
1	30	12	0.000648937780834564	0.00413706898255338	0.00102721408937907	192039.676904608	48094.3516609445	13535.597970063	35325.8976378385	61099.7982213799	402489.381155098
1	30	9	0.00064333954896744	0.00506816696462072	0.00313015696782505	189139.069632712	55545.980724734	18993.4495180649	12968.7557980709	25640.504910373	256640.392851418
1	24	6	0.000593703468959274	0.00327563768420407	0.0037294012684659	82120.9793439389	28015.4410319151	14638.9393218484	6490.03820405849	12343.0692807361	116568.434189266
1	24	9	0.000866701803301893	0.00106872024615239	0.00199668610569362	3661.23509145229	1393.34844940765	1690.75574696692	27687.7113334029	43806.341559429	166159.495075921
1	24	9	0.000743587207450101	0.005178441736975	0.00346132758341238	171983.228268046	51054.4827737881	20628.4242211108	14360.6856616117	27633.3368918384	286307.849580105
1	30	6	0.000908840063735727	0.00143937763041458	0.00142123066715962	23469.53738845	8125.6844694815	4584.435114233	52510.7159132707	77074.0542576869	191518.666127333
1	30	9	0.000983068239767521	0.0047816356051279	0.0012952140571428	291281.481321482	82660.5439695415	22323.2599574563	87295.4658706712	139323.729640424	593803.311740936
1	36	12	0.000617323313907377	0.00541561101178614	0.00248161132858909	204370.476094962	52311.0063980838	14951.0604573529	17095.0806322454	32692.8184547637	306575.281116671
1	30	6	0.000834281351416903	0.00506440334776994	0.00142952192064084	295314.202959876	125068.135271594	35449.9951288026	48272.4764101476	81156.5000261895	382930.473965528
1	36	12	0.000557681311758618	0.00212902228445636	0.00384943600434636	10896.3022893997	3552.31995893028	2509.72067700882	7143.39824231316	11907.0446109631	80104.6164684053
1	36	9	0.000578156381608731	0.00506793640317904	0.00182261141355264	260007.277838092	76514.8564147834	20243.718668498	18244.3690512621	36197.3939031974	302955.443839078
1	24	6	0.00097258848382164	0.00429595728033958	0.002170600038288	220698.228907177	79023.0376094377	28740.4665567852	40342.3885240767	67572.8791586514	343614.426475375
1	36	9	0.00084165717939446	0.00392712694560265	0.00252533259791406	123462.788623485	37050.9138648586	12512.8237202355	34961.4445093645	56533.6832684937	278333.587045396
1	24	12	0.000527741479210932	0.00125573784015867	0.0011280570456657	5953.14421507388	2096.51435496489	1911.80387288018	12808.2025508659	21252.2778803011	124659.933742546
1	24	12	0.000962300068938144	0.00561634267861009	0.00142063848721401	306910.823266276	76263.193822743	21720.3167809186	65616.3532350399	113553.873700743	741578.517517462
1	36	9	0.000605352771589751	0.0034098366243687	0.0038227363980368	63412.2128655379	19519.5660452523	8429.17024527123	9529.60517770219	16702.8681373898	125945.6932029
1	30	12	0.000986249122348517	0.00212981756861609	0.00121363032544962	28703.8750952628	8612.09794166917	4293.3958995559	90092.6014906228	137141.617592664	467454.356953895
1	30	9	0.000555361246293291	0.00265583384595912	0.00121438302914985	76758.6002410547	22959.6071731445	8876.70444605707	17980.9428563592	30184.6054343132	179782.720290293
1	24	6	0.000516044322131538	0.00340581522965455	0.00246474601858669	121890.312910172	42132.5785863421	18475.3069662721	6791.64611115394	13887.7917647299	142567.136479484
1	24	6	0.000752958815043639	0.00258992246143682	0.00131034522762423	98238.6658992886	34122.7587880363	14595.0325384903	29931.1684797491	48345.1502188693	215441.679607228
1	24	6	0.000899277770922402	0.00204949721131789	0.00168720718720707	46269.0275596261	15788.6750451295	8749.76837197084	37134.8693655685	57991.7942412038	210301.442682853
1	36	9	0.000503693548251317	0.0016657867023243	0.00366754767606125	9182.11591976239	3071.21059823173	2298.12330657031	5348.01118915952	8773.64972239451	52757.1485597995
1	24	9	0.000732886948575245	0.00330107774225706	0.00253822634868408	66713.4462268311	20728.8832723459	10631.4651264238	16305.3283210394	28155.3349422554	201782.114837722
1	24	6	0.000519347014008162	0.00542843147060308	0.00327794738934806	286975.238917048	103026.349006187	36793.9772744691	7072.19503144937	19575.4785424626	268095.212687895
1	30	12	0.000641766186897615	0.00163990781512503	0.00375473599402337	4682.57797695658	1688.62579366125	1737.34926197423	8931.56401718659	14731.7803900194	90333.3299219037
1	30	9	0.000891571514826372	0.00485058616036932	0.00234445134453843	208750.626383741	60714.0754323681	19396.0676890728	38533.346222256	65361.6956504509	384761.135181115
1	36	9	0.000685346523058451	0.00301327375153918	0.00348835459505106	49441.6050357102	15325.7428143819	7011.13146187729	14171.3783084343	23454.0726467777	138258.042219733
1	24	12	0.000583239458156364	0.003714685913005	0.00362550129363843	44226.3925174919	13800.8308001583	8016.7488980872	6727.69630483181	12420.5510602548	145726.640057015
1	24	12	0.000576645949993313	0.00198626416273759	0.00284697861466765	9232.6407540663	3255.39133570606	2981.66107364182	7188.87509306006	12338.9347117666	95650.6226520901
1	24	6	0.000692126797000867	0.00213284302269217	0.0019881830716016	44805.3727486454	15282.6525930019	8731.78834903976	15692.035850881	25614.2418977188	128484.635744348
1	36	12	0.000551477053820419	0.00485303187153885	0.00273303079597748	144330.300847488	38388.6161225644	12182.7062342528	11452.0366463112	22136.8540398518	228701.960134678
1	36	12	0.000820882325433461	0.00396771295489639	0.00163861684934831	128494.894511922	33746.7171722751	10339.4025176154	50538.059690949	81375.4115243768	401443.501559302
1	24	9	0.000678072903660378	0.00483635048268837	0.00285980504282271	167803.453328252	49611.7181659425	19626.8871782462	13290.3043128913	25790.2211541886	271150.168070365
1	30	9	0.000943407813243349	0.00577266657789678	0.00115901361112391	445079.796686266	124014.668997712	29736.4431976192	88279.4285351157	146064.096514494	697292.900896895
1	24	6	0.000565579226074427	0.00436855859548157	0.00168772454593458	259005.347367354	94674.2026958845	31714.4859845675	12715.2769571303	27528.0344828251	261694.224491796
1	36	6	0.000939724077333059	0.00290674889615245	0.00199977924425947	89516.4453295339	35510.9354843443	12858.1492241432	54588.6039394775	81281.3428246377	238665.941452124
1	24	9	0.000937106964269776	0.00252897849617608	0.00155858220359011	49666.2026252696	15475.6009890032	8069.38059201497	48683.9621130899	77722.9344650378	341048.54604128
1	30	9	0.000711886635542528	0.00553037762546874	0.00201552102949389	308289.8387353	87979.8007461493	24739.3287655716	25210.7948964656	48232.4402982067	392730.322351886
1	36	12	0.000709575620138437	0.00292453307032774	0.00112047877450344	79187.3283866859	21367.4526745507	7093.26661648623	46771.6375978327	73838.7376357647	331188.263865972
1	24	12	0.00085513676622345	0.00562709936906288	0.00355552089701531	144816.986315142	40831.1223200473	16394.2632404458	20595.5319941784	37771.970652386	366132.307981273
1	24	6	0.000589801986635989	0.00349933153917094	0.00240291935466917	132092.692111367	45829.3574979709	19570.4452637136	9645.2007026797	18600.462336877	162925.708801188
1	30	6	0.000901080911522672	0.00278395993272038	0.00336703284908263	62828.8714846695	22077.6399129643	10613.9033191403	25078.2122830223	39604.8503198237	166502.467379645
1	24	9	0.000619639164812265	0.00369056653015688	0.00358681876811275	66742.4204121456	20957.321769885	11328.3843901086	7874.41527893372	14579.5836792789	151171.822131773
1	24	6	0.000660372144711797	0.00439917544813419	0.00167709782903428	263344.895638374	96446.6195770224	32138.930931824	18626.2598572526	36550.4027564731	286948.516120681
1	30	9	0.000858025964248373	0.00413019520051699	0.00334306980399696	107763.510163944	32467.45129011	13174.3247719777	24335.8598100646	41124.3320548168	256057.086182463
1	36	12	0.000927162941767736	0.00538327088857849	0.00365665383478052	149967.691122021	40286.3263959921	13177.7965532063	34529.2183562953	58420.7156056792	371440.038861116
1	24	9	0.000575815259146605	0.00502948105832202	0.00141805890575733	310422.647858721	86756.3877260359	25951.2663018566	17010.8224144467	35708.7805429847	382871.565219287
1	30	6	0.000818897030814324	0.00245511563509363	0.00204818136799567	65382.1686381073	23309.9588421392	10336.724453745	30245.2912741373	47062.1466316437	177652.725878235
1	36	12	0.000515088217591021	0.00410901246291219	0.00151484813012445	148578.142098038	38310.3787302404	11158.9228867303	15620.0613162473	28783.5041380418	243324.760978595
1	30	9	0.000729306095349227	0.00169708211011727	0.00374670874614712	8385.97585838596	2905.94664779588	2551.26819567683	12470.0788037648	20028.7780686051	101187.291479703
1	24	12	0.000528796848013475	0.00554643188193453	0.00381831513208216	130577.550845823	37270.5637439919	15587.8816642196	6197.386962048	13650.061227669	242933.309005334
1	30	9	0.000615065715785784	0.00444918474382921	0.00287036500846007	146193.132047034	43323.9346115046	15748.6155861026	11999.7565925921	22927.2794338928	216711.437866347
1	24	9	0.000585043722174567	0.00127489313654774	0.00295794949435365	3978.90806149554	1517.53362059512	1869.61652601716	6636.65385115239	10999.1605464281	65434.1854209128
1	36	12	0.000792001793550836	0.00203860709999945	0.00336726604098203	10983.0235995462	3563.45319976847	2465.29228152357	21633.7314771583	34301.1612146371	165974.459966495
1	30	9	0.000621187913085411	0.00416792058133736	0.00253981962696804	136154.508049434	40367.0835404133	14715.7063612616	13459.2281877454	24934.5975649594	214418.393123905
1	36	12	0.000768969582620999	0.00169026201775733	0.001796382283941	11613.3768001893	3674.23745785536	2277.12003497906	35760.9297154549	55103.5489203543	216778.323114135
1	30	12	0.000569823961369803	0.00488771138290056	0.00151647992792701	217571.595865247	54908.1257642998	15722.143247894	18422.1392979049	35403.6862151267	341401.273269802
1	30	9	0.000685664336581587	0.00461256791139	0.00225434452250532	190071.431592997	55436.2460088972	18074.2319802816	19798.5593692701	36267.3308314981	284096.546325685
1	30	9	0.000735280616805484	0.00355123619363722	0.00356655464199713	68485.4090664039	21090.4992569382	9862.00871624933	14729.8446773008	25240.1095110986	174486.117277732
1	24	6	0.000773330157199864	0.00445725011636118	0.0015541741432334	279528.101428348	103275.201368337	33517.3173765696	29919.8745057092	53965.438830256	337559.501802423
1	24	6	0.00085240811002125	0.00430808528248047	0.00153459243968438	263613.00072955	96985.223320411	31949.5031579255	38927.2037754947	66745.9264493526	357347.886297697
1	30	6	0.000572823277492099	0.00389786058066868	0.00292819997360542	144033.744408135	53721.1488068419	19996.3611776736	9142.14974742763	18267.1980476445	157495.234994586
1	24	12	0.000942324812616726	0.00131093656251611	0.00129916042919501	6210.7766266178	2202.98145169057	2053.17695022128	56679.809233437	89037.4621730149	334148.505940292
1	24	12	0.000792289097988833	0.00137960023336499	0.00374897385837953	2615.54733754378	1048.79723144576	1481.48322338144	12872.3919710908	21341.445554335	124279.769380153
1	24	9	0.000672942933798463	0.00529374891134202	0.00365306615459475	174312.779348733	51787.0880150038	21009.5883287047	10903.1914830481	22125.9324762942	268355.124930586
1	24	6	0.000587431499995307	0.00435489876430025	0.00394258666438365	158145.537263627	54706.6962553188	23804.7143461774	6811.35443581154	14908.8984427123	174679.873734666
1	24	9	0.000956809606023998	0.00155328045892564	0.00351873120030034	6080.81004624054	2260.92567438855	2538.1810983057	22547.7457228213	36244.9583764663	165390.472419716
1	24	9	0.000527949840178811	0.0027598075480281	0.00278923433640328	37158.9550852233	12000.6973992693	7461.28091554336	6056.96871169504	10906.5271462316	104572.578770855
1	24	6	0.000800951937304336	0.00523341355613064	0.00268537214367723	295236.858931819	107075.618357388	36904.4056650695	20877.3531095563	40865.2144642695	325913.158982365
1	30	6	0.00093422137871999	0.00385118578281917	0.00360408493779221	125606.684932375	45919.7312826214	18310.7020437901	27089.6531684128	44330.6122789278	215728.702510587
1	30	9	0.000673492231579724	0.00245034827315491	0.00205997955822549	40196.6945332996	12528.6885958389	6319.5267576503	18347.6898660886	29941.3712834259	161526.920618587
1	36	6	0.000541032685686118	0.0013124406279154	0.00374168899998999	8968.03234163922	3126.44594303017	2305.27555259009	5991.24816367616	9411.7516906305	42140.8851738778
1	24	6	0.000985665128705837	0.0018325889014862	0.00233527697238522	26488.902974479	9115.73129759201	6234.0772319222	34530.9791302861	53814.0466148759	189386.327770432
1	30	12	0.000984635562563314	0.00181570508699901	0.00324060619139359	7340.96993882355	2538.67341088792	2235.5323827316	34607.876591195	54672.5134133598	241255.509829972
1	36	6	0.000911776795496764	0.0045375729738361	0.00186942443863005	191607.310227161	85082.753335837	25329.7029277235	55719.2443672097	86726.6040468909	313444.79798745
1	36	12	0.000801763753256784	0.00252073041888413	0.00380571963698629	17939.5343732182	5649.60572365416	3432.74661456928	20285.10751463	32631.0632231199	172605.530109069
1	30	6	0.000769595898096114	0.00555779452321353	0.0036956844541142	255136.495866767	99863.5852101955	32864.3371238877	16996.7571604173	33983.7596845451	270605.250746044
1	30	6	0.000583318947797482	0.00146759663066602	0.00155760122990634	22704.5237682784	7848.57677103892	4515.2185013455	14427.0074738204	22523.9899980275	89294.5062745586
1	36	6	0.000803799546781598	0.00219730606375318	0.00337721616096244	36544.7111519562	13054.9189236289	6458.62766459567	20982.6715098644	32229.9308559513	118546.344312964
1	30	12	0.000507856690945622	0.00452784181062968	0.00257067446571472	116954.716880398	32234.511303687	11770.1878017317	8438.18577595455	16757.9377098087	207435.798242825
1	36	6	0.00080483308876986	0.00117236958867728	0.00341700972987175	7221.03337315259	2527.27199248228	1960.35383533628	19056.0382501219	28655.0672136348	85100.5723439505
1	36	12	0.000549331152553276	0.00489277541532972	0.002367276526565	164532.069986163	42931.3135358078	12906.1745052748	12942.2366959051	25038.1306224909	250595.464749473
1	36	12	0.00063906090127103	0.00298599752078982	0.00180806280412314	56206.6471858932	15908.6750891566	6203.96721385461	22231.9088004845	36573.6245559219	210367.833206355
1	30	9	0.000621176251970651	0.00549942117372987	0.00387543699766667	197843.864431971	58250.7465669947	20271.3613712942	10272.2347201955	21636.7119927458	253910.887588985
1	36	6	0.000901417691571314	0.00527738767793269	0.00279745946671574	217459.02893309	95432.0572225874	28796.3214222471	37718.0377226789	62598.5203276572	292855.446423169
1	30	9	0.000753265240780528	0.00382959281215437	0.00382071593244496	79098.5365616012	24236.2518539322	10974.8838775828	14952.1789962315	25870.2138272309	185679.59644445
1	30	12	0.00057959359442502	0.00271328120881637	0.00314490737599131	23333.7803909053	7358.2143507185	4487.84343715598	8485.50128757133	14599.8822277501	115308.675397698
1	36	6	0.000525931297127324	0.00283781538366477	0.00314551943787217	67940.6457270475	25450.2137269736	10483.4953783569	7318.25608580774	13040.5934450297	88759.8315127711
1	24	6	0.00055877190593907	0.0044021519692083	0.00286990742223224	198217.904726534	69809.2680498751	27188.2858077885	8000.80593241653	18043.1324562825	204975.432539754
1	30	9	0.000699509347360483	0.00331517430746389	0.00214534323616331	86786.8343250315	26141.5297126585	10591.1319214946	20451.2030923534	34428.0108019425	210369.923173917
1	24	12	0.000627733003442154	0.00540399305290457	0.00369929145420179	124971.318196043	35762.7535360641	15090.0573806124	9155.91885978574	18387.4489858238	259261.512410941
1	30	6	0.000703072795947721	0.00368000058285184	0.00308473760899498	124409.407614274	45717.3530076961	17863.3228502462	14492.635153955	25597.2918296732	165206.065199642
1	36	12	0.000717584620552801	0.00282156085374662	0.00212254027787155	41888.770592001	12192.715094515	5295.2489881588	26195.5462531485	42266.9217650369	221595.630730196
1	36	12	0.000796340907399747	0.00292471960212044	0.00115761027465541	77226.4466663995	20916.4690458229	7028.65459916812	62752.8170597887	97277.6198449063	391796.301774441
1	30	6	0.000560272659520122	0.00191680344474975	0.00142521665558134	46733.131017992	16520.765383241	7643.07979167202	14518.5711417442	23249.9889488959	105476.440152249
1	30	6	0.000687122575813752	0.00178204226067778	0.0038032259752703	18212.0911552084	6302.90891444273	4371.87368796387	10019.6284684982	15965.4223620942	74620.6346910783
1	36	6	0.000875474870789783	0.00210603504603316	0.0037370289101478	30725.4367013192	10862.7338920106	5718.35815157185	24047.6624525879	36578.3780899313	125376.944440989
1	36	9	0.000695398679744936	0.00415711754955085	0.0036245472288856	109391.133382332	33081.8728442254	12148.4892914946	15039.8090117132	26408.1076623887	188527.164002304
1	24	6	0.000552517938401548	0.00114959192681107	0.00294440371795782	5860.39225507891	2166.41388488329	2355.74254884598	5350.84737934846	8713.25228963452	45224.4929566992
1	24	12	0.000887811394376187	0.00197205241116774	0.00258762376814061	10041.3480460697	3504.07775113653	3093.72481814271	26112.4694435108	42944.7760009583	235280.844162978
1	30	9	0.000866248186840937	0.00307844707783417	0.00142493060363493	99137.105990532	29440.2013017684	10830.1148115093	53617.4677486724	84282.873763188	349620.725842456
1	36	9	0.000632944957223433	0.0042999923621869	0.00361370192645781	119027.106935818	35907.3795292139	12871.4156199265	11914.2340892589	21879.9315906083	180208.397556803
1	36	6	0.000694432920472557	0.0020904919957723	0.00312408889875327	34225.977378009	12208.5149494367	6079.6835287636	14974.70776329	23356.1459802053	95421.7917845686
1	30	6	0.000677786938326642	0.00341756465503587	0.00347442973660328	98810.4182009613	35529.3791511308	15055.2109547199	11647.8897478649	20562.721157879	137551.420509058
1	30	9	0.000951848382640575	0.00328328153589691	0.00161176429106543	106240.786022839	31540.765110689	11579.7076366469	62470.6518383747	97675.6974907812	391880.602727313
1	30	12	0.000957634745877367	0.00368739052629761	0.00352429591154807	50362.75604717	15061.8264083489	7403.65968932161	31599.0543795118	52119.2051812284	304126.373607202
1	30	12	0.000527063945207321	0.00395831911378854	0.00361582465842191	59874.636357086	17682.4826897683	8263.93063636751	6401.66020757283	12066.9243431439	142972.361970852
1	24	6	0.000592271314297498	0.00388331023225747	0.00263759698124049	157882.904812723	55086.3621614914	22637.373647122	9301.31154943915	18816.0715958312	180754.848851843
1	36	6	0.00096168575041352	0.00461371876048169	0.00108983733673318	216810.897560652	101736.75875048	28257.0392890789	107266.577271691	157919.820476268	433593.724447252
1	24	6	0.000693323684847092	0.00582483817212687	0.00312912609493932	338490.612212945	123299.397583282	41773.2700134906	13529.4534101353	31260.6569615988	331370.798073671
1	30	9	0.00060666697117751	0.00260116164491012	0.00122137455696039	72537.7743433976	21753.5122363319	8556.53612003734	22689.3451038839	37240.9961380654	199254.5744452
1	36	12	0.00074427556868789	0.00535839457130729	0.00325606617116826	162280.442871408	43049.0788118854	13559.6745760091	21409.0653830478	38349.1544292299	305130.544309988
1	24	12	0.000952288206013863	0.0051452609898195	0.00227441511926863	167016.307061264	45500.2032602178	16410.0773748707	40513.6594646903	70504.4558880292	507535.1624025
1	30	9	0.000973398073816531	0.00396552971570129	0.00168293941871294	163048.688828559	47597.5698762568	15571.6290998364	65100.3581332618	103292.925270295	445100.624233588
1	30	6	0.00081863952560072	0.0049697460498964	0.00121273869019625	298171.016853749	127759.525857847	35531.1276977458	53189.8984497387	88287.9260112342	395403.469255092
1	36	12	0.000670272330486791	0.00364961165750165	0.0029766815159047	63132.4697789987	18049.558725777	7305.01127929664	16304.6690446919	27751.3200487761	191928.750649652
1	36	9	0.000994989175714887	0.00428698438721756	0.00204137751106653	173131.366687819	51446.1772833824	15412.0602801198	68615.5555913059	106859.872609683	423169.934989734
1	30	6	0.000672539804397106	0.00240271922712195	0.00392590369838535	38884.3637294476	13450.1839540275	7553.11284261234	9569.96486478663	15808.0752258357	88392.16236091
1	36	12	0.000569907714578819	0.00242176261280676	0.0013099011487326	41964.8548151209	11997.5027878779	4858.40190355582	21419.9027312199	34771.8854752954	187089.489870354
1	30	6	0.000634169345829584	0.00179950925636856	0.00191824472707431	32429.6143391113	11257.5602441438	6027.25560265132	15319.5500520434	24147.2125799111	101829.129020339
1	30	12	0.000635187842827662	0.00328923457631185	0.00283046353680977	44449.6724305479	13306.2534908469	6562.57234231236	12415.2651366867	21480.8633777823	167363.20194496
1	30	12	0.000732481450044257	0.00308318415483368	0.00362975352217907	29457.0706993288	9179.15286744073	5330.41518368469	14318.9811165698	24199.2117783939	167926.913268563
1	30	6	0.000628884325891705	0.00482404518529986	0.00394993797155975	189883.234531058	71686.6373753768	25767.1605849606	9471.17286187918	20308.1994411911	195066.702053031
1	30	9	0.000718443929586326	0.00461101882424342	0.00376509260507794	130052.502862546	38962.3993064277	15232.911655796	14001.9355014733	25670.3996134303	220588.39277895
1	36	9	0.000595315662561449	0.00392204895216306	0.00119206029060644	192766.027943713	56831.9040590151	15390.5782716515	27351.2004172204	47246.091081297	279414.392136762
1	36	9	0.000556077630330125	0.00462588681717033	0.00121897752809548	262768.105863587	77082.381492922	19359.9917785894	23066.0788940459	43616.549182358	316978.222248791
1	30	9	0.000809096843668289	0.00338620998091104	0.00360628418720964	59750.1848742997	18521.8033537261	9028.59193560271	18730.6930640929	31246.784281639	189837.050368589
1	30	12	0.00062372335715821	0.00530015060764224	0.00114804380642417	321245.709272163	76097.306209465	19069.5887322042	30361.0029803571	57212.3990176501	478230.304190439
1	30	12	0.000632929694763397	0.00430792736967742	0.0014437266486156	164275.675944237	42627.8348379884	13077.8538745464	24328.2305131762	43320.7640058539	332541.710594193
1	30	9	0.000801731445732513	0.00513750509202371	0.00325757896210844	190165.742651202	55887.392446887	19190.4402696167	21754.8168327521	39348.6419136378	303296.317482962
1	30	12	0.000846847791180477	0.00122730658883697	0.00354382118648667	2246.74167362973	865.068671724216	1115.99717986328	19984.3994800424	31787.1406218232	144796.204635719
1	24	6	0.000527429323967663	0.0028345280207898	0.00382238587350562	55428.3720736415	18900.666080421	11113.1300924981	4519.47092748458	8574.08032728651	85577.8867135624
1	36	6	0.000688400100677073	0.00159183727707693	0.00261718223765379	19960.3931049603	6997.08827241813	3948.48548951048	16739.5001291316	25527.3389687831	89476.7330588444
1	30	6	0.000859919691499429	0.00253750740654275	0.00220048873998011	67334.3675244784	23997.4450847754	10662.2598518048	32482.3901144201	50428.1485950279	187520.485070124
1	24	9	0.000652464777708271	0.00158258072954947	0.00162418094684757	12816.3283158157	4361.83838374201	3458.16597486329	16240.5593726608	26478.4026259229	137179.426455655
1	36	6	0.000629794971177151	0.00568256731930339	0.00260229018460805	246326.907674517	110460.614294335	32124.7916970175	15792.6312897579	33042.2956345426	256073.04409993
1	24	12	0.000934163886288529	0.00369632094673976	0.00280859321132069	55367.4553364779	16790.5670388632	8750.49672974915	29886.9882876503	50698.7614877452	336196.812580934
1	24	12	0.00062759442707777	0.00567794470151031	0.00357138453501641	147788.37108299	41592.9386505219	16594.0415633841	9687.01083365002	19822.2065895622	285876.314865598
1	30	9	0.000643899004245676	0.00495928514026118	0.0027387996837158	197300.824614022	57681.8816591468	19124.7358741205	14512.9559908536	28291.4647092744	267795.488610324
1	24	6	0.000907442347860427	0.00349506011394823	0.00154332593436975	172716.196057521	61548.4961168271	22889.8873284224	44493.6028108616	72161.2632639707	317937.712118922
1	24	12	0.000612748680720432	0.00159771867025274	0.00167937638508351	8160.27390821455	2843.80541304803	2498.73302620251	13658.078067906	22811.6366698069	140578.781218866
1	36	9	0.000704263183065765	0.003911899504974	0.00112873858014592	197358.421849674	58155.295899353	15567.2606545017	45436.8181745383	73702.4137038702	343790.592685733
1	30	12	0.000612836368475332	0.00571952736718479	0.00340694825469598	172513.930747534	46478.9065037784	15819.4468235085	11312.9060611533	22837.1637824334	283420.215827462
1	24	12	0.000584928776341995	0.0041243555929168	0.00327076081894401	65465.8921890859	19695.4611701636	9954.56095376113	7718.91812111136	14566.9522462248	178919.021653133
1	36	9	0.000517481397464028	0.00156793646991357	0.00105845163395353	23522.3210723063	7329.27857920533	3495.9854119808	18644.3982043928	29037.0551561275	121633.426072129
1	24	12	0.00059952090131398	0.00261367821677034	0.00281267217869156	20502.4511328082	6746.74723572755	4801.72933671876	8441.88847585861	14720.3191323159	125173.288689979
1	24	9	0.000837524376819148	0.00116204252684183	0.00348267001220104	2735.71186670219	1089.48381250481	1555.90207869812	15156.1321951785	24459.832374562	113142.298943551
1	24	9	0.000774905819897539	0.00515056708948673	0.00330846240885857	175934.537333901	52091.6309608154	20764.9688147562	16521.7028002076	31199.5399951143	301447.00281762
1	36	6	0.000902750171974288	0.00539424340379706	0.00283071769030778	224040.765268246	98662.5683298507	29610.7529350672	37550.6202673179	62654.0134935475	297662.248345594
1	30	12	0.000867784071191679	0.00149208353906518	0.00274059069930634	4910.66293849791	1744.13235187959	1696.26253510709	27931.8873349816	44162.5366316527	195241.804085233
1	24	12	0.000884499670818452	0.00314154728483292	0.00195983097458375	48646.209388456	14693.0272959432	7543.53440574154	35355.4117348235	59053.0544062126	353231.772733253
1	30	12	0.000899491541914762	0.0030273308848439	0.00391133287381976	26149.0767800319	8245.17872803012	5027.34836380021	23514.5475055883	38696.4126646138	226872.500927829
1	24	9	0.00088018383576821	0.00103807434920371	0.00257890258343611	2681.7289415048	1060.6812836558	1472.14671247769	22553.201798969	35940.1515970178	143205.808626882
1	24	9	0.000971027883249838	0.00160905046205816	0.00112001406493179	19386.8400579007	6343.42210399278	4205.32839077301	69633.6407217611	106963.27047843	346501.224488111
1	24	6	0.00089335897466924	0.00361946308111749	0.00156439304042423	184469.321216174	65992.0343172822	24123.3672527445	42316.3248562848	69278.2930186777	318266.992203358
1	30	9	0.000996283050639713	0.00510367496213207	0.00173935552067868	283073.149423817	80869.7446987242	22849.6454868199	69275.2572296603	113134.014888887	543672.446543428
1	30	12	0.000561695804411266	0.00122828998186185	0.00258015255564644	2920.64074819049	1079.86250740994	1212.76329391917	8548.48650812449	13971.015456998	80054.076296151
1	24	12	0.000549600986974869	0.00597744257083277	0.00282108109819194	208096.244773328	56038.7417865095	19514.5384904092	9243.98358512218	20609.9312858719	333422.298147869
1	30	12	0.00068560154364994	0.00157043178634315	0.00123459653865433	11818.675597183	3790.39135260277	2476.93385070877	30939.1498787829	48844.0694426115	215727.931093212
1	24	9	0.000884783283208156	0.00468733837210717	0.00314420830603051	143327.787046401	42874.1222884672	18031.2409862321	23677.6809329546	41813.1777265466	316660.711543884
1	24	9	0.000567150986429567	0.00191043461461228	0.00107938615909756	31397.7016903786	9945.46249191038	5633.26065623345	16599.4781780167	27504.3560571514	156371.254899656
1	36	6	0.00098112509383768	0.00209668263857288	0.00300644640694899	35505.9060934434	12706.6311007271	6247.16247389509	40407.7776584494	60014.3193170803	171538.161002004
1	36	9	0.000905311186928711	0.00253058908585805	0.00272503948048251	38405.7700246588	11958.871195569	5676.70854439914	38149.8918103165	58717.3896882068	226736.622663709
1	36	6	0.000635072503340653	0.00234460156405135	0.00364635821674493	40382.2367308711	14470.5024754883	7023.77255848907	10267.2195339704	16609.3145583508	82870.7972235968
1	30	12	0.000716741493642047	0.0015249833618772	0.00192350708432402	7185.95434446818	2436.12154650567	1988.21632784139	22910.398598956	36527.7830359682	173608.919808187
1	36	12	0.0008529220288994	0.00448416282139261	0.00157041471959464	179378.248852871	45469.1613454264	12693.13091244	59310.079625758	95935.0580559112	474738.612271878
1	30	12	0.000771182040766298	0.00552710343996869	0.00170958900317706	269890.065896525	66921.7879183095	18413.6687445977	36905.998725848	65986.0431927696	489951.961562579
1	36	12	0.000783416807795193	0.00289402827009426	0.00396820348703985	25542.2197987139	7863.54816184306	4325.3069677236	18513.8363672682	30205.3438772771	173018.227513258
1	36	6	0.000804738145504985	0.00257127714115963	0.00145292463562805	81743.0203126973	32717.439561936	11633.9822105024	47312.9277989509	70561.7773434088	209153.841514608
1	36	12	0.000614884283122643	0.00235838981931953	0.00388681933719018	14494.3340528871	4634.24400513984	3009.00264678135	9395.4916410769	15591.5113288488	100896.503388828
1	36	9	0.000985552761086031	0.0026407758857422	0.00246961142674564	46726.39105244	14425.7421672939	6388.13812431112	53398.2744752405	81060.6618918895	283385.893871379
1	24	12	0.000865379893636813	0.00397174676307509	0.00291186157177664	65562.1308830266	19632.0631821424	9755.26232092498	23712.9467056911	40969.6493829061	303861.899036176
1	36	9	0.000769643816298459	0.00180537982798369	0.00364499389788436	11699.7615812722	3861.75810174642	2691.93623698987	17767.5599332055	27727.1745861122	119624.553349538
1	36	9	0.000678866031046188	0.0012248540928783	0.00111468299976418	11618.1592617366	3728.6631196714	2195.83776586613	37145.4937875525	55273.8712010541	165081.807055093
1	36	6	0.000793647987936912	0.00408021990565304	0.00139585261820647	175411.949556857	78546.8454527663	23098.2889356896	49311.2178967945	76992.5125788651	281175.404902246
1	24	9	0.000647142947181814	0.00352010394090344	0.00146069864921061	125997.355072358	37146.223392957	14481.1612738304	19845.4196307862	35077.9863555181	259541.758887065
1	24	9	0.000928240534649057	0.0015476620075657	0.00214134724663179	9526.26875653856	3352.21720199663	3047.10754273393	33156.1648910216	52596.7816155244	215611.055236875
1	24	6	0.000932326241291128	0.00419838431824161	0.00124576351228894	275097.107848862	102585.996687848	32505.77598432	59764.4465869418	97664.9351836089	425184.865006556
1	30	9	0.000700093496152136	0.00540675434006353	0.00323867192068111	215874.014639229	63095.7944935421	20883.5064712571	15788.5290106133	30812.3942939097	292233.738850347
1	30	12	0.000578251682216649	0.0022469365886693	0.00339477155613292	12648.986603838	4189.90628783588	3123.41341644765	7619.8496455892	12911.0237167853	94553.5153521985
1	24	9	0.000781699179034876	0.00295848522730919	0.00361253324331041	35878.2511160995	11704.2060466188	7650.34263281431	13664.4006073747	23253.2154339386	160108.76213086
1	24	6	0.000856202941911919	0.00347327809183285	0.00350628574335052	99725.8369302744	34143.1159966575	16749.3532685681	17813.3941488769	30353.5119355076	184432.676516649
1	36	12	0.000909012451213733	0.00591225157918449	0.00225797409000269	269430.712448649	66647.9788643577	17562.283647286	52089.062398652	88250.7350978488	525961.067019677
1	24	6	0.000670612628136089	0.00248540772945916	0.00304179350359471	47328.4706223147	16152.4840095624	9645.38947380075	9954.92369879831	16905.6724943055	106989.230061409
1	30	12	0.000961664509760042	0.00115010174396048	0.00335047707391869	2024.40866791357	788.172501758701	1051.83698585372	29657.3303513558	46542.7604592517	183934.109079655
1	36	9	0.00096165819793032	0.00197688724772361	0.00340012318378315	16177.2971966323	5245.85150379932	3296.64286477421	35806.936244533	54552.5760449408	194871.301066216
1	30	9	0.000967308762056383	0.00530523399643726	0.00332006218399373	203063.19896827	59546.998035008	20127.8109338178	35275.1112391846	60449.2208194512	378437.977963368
1	30	9	0.000875276916399558	0.00231430850678465	0.0020774357005804	34355.0880979875	10790.7037232516	5709.68466947463	37525.5989674109	58728.897817569	242198.801981522
1	24	6	0.000592365455929105	0.00419467270351363	0.00109112231160554	289457.614900131	108994.00351527	33401.8244585603	20389.0758205943	40383.5107120627	306382.411445863
1	30	6	0.000592494612416429	0.00154361613734891	0.00283335678597393	15871.0486389619	5491.90864276882	3798.86771610624	8631.67404532144	13759.1201477583	64464.8753049361
1	30	12	0.000976520176141955	0.00409205941323435	0.00116504639718247	170395.067183071	43569.0914717247	12901.4445634277	96393.5454137724	152748.618408281	664470.555606946
1	36	9	0.000715856624214689	0.00592971326864946	0.00217512116260241	324676.168966908	95351.6591678955	24406.9491373199	27777.9748671701	52746.2028994734	391978.455096569
1	30	12	0.000623674624586721	0.00425708658224011	0.0035707881458637	74219.7422876969	21545.0400996321	9429.44264256931	10125.5784727042	18502.4670448611	185194.745780234
1	36	9	0.000506842483271009	0.00574256457059073	0.00212566714397466	308300.069654381	90573.1913137604	23393.0076284909	12305.5619951806	29112.0992691747	320423.891193926
1	24	6	0.000826716888030933	0.00313949473595606	0.00114058424554186	162785.346152969	58377.0571967891	21153.8663212399	45050.9247443941	72502.6059080351	304866.532586363
1	24	6	0.000878348383934091	0.00319350042441699	0.00262964716718402	100077.929539829	34380.2386800877	16174.0039155537	24539.32576632	40548.3047461694	209392.399862816
1	30	6	0.000881409572154076	0.00105773638358895	0.00106552236066105	13468.484243564	4653.7132100935	2949.66576314902	58769.2668972467	83741.8858171763	176856.440413107
1	36	12	0.000842196817309571	0.00537204636853294	0.00261922628135111	192667.701647047	49755.1331276349	14554.4867981603	36351.4470284508	62206.1233679853	401001.670215892
1	30	9	0.000873267328884931	0.00593316384232339	0.00137969062821909	433629.181094405	121298.972076691	29837.2029252114	61222.8256223389	106352.328116796	609580.530838467
1	24	9	0.000571659079335852	0.00551432636554701	0.00251468571829875	258759.735120582	74337.125360168	25406.1068443209	10769.0467013803	24200.0773676208	326157.004324163
1	36	12	0.000798993475727912	0.00305836233919256	0.00367504145852037	32041.4348947259	9687.84709303018	4927.14930634653	21167.0230150019	34495.2694844652	194808.143942664
1	24	6	0.000883443618737071	0.00214947988199105	0.00247067000277877	38445.6359154594	13142.3271768062	8117.17158403702	24921.7701709094	39616.6254944165	166389.66467238
1	36	9	0.000952165390967146	0.00364386644467588	0.00273109579335405	97703.6577524964	29536.3078470206	10767.5052658945	45374.9705280578	71149.1800330338	302306.199167799
1	24	6	0.000587996340399742	0.00209961842562	0.00315180756794494	29244.1194385412	10063.1906889395	6947.708415639	6568.06094024608	11193.3483030573	74816.112768057
1	36	6	0.00077845910139126	0.00451138181761993	0.00309620262789829	164665.772802617	68825.9894030544	22420.014743148	22662.364448947	38902.2557690534	210728.517111816
1	24	6	0.000747797385414189	0.00347503864112017	0.00153972914821458	170749.107885383	60783.1226566581	22640.1880053459	26461.3450297448	45224.1611854837	251899.764317877
1	30	12	0.000803421955270823	0.00381048578902565	0.00102259387421249	157084.464967916	40227.9480037875	11949.9283363388	62840.2822719585	102035.508683503	508124.133039374
1	24	6	0.000809067089280286	0.00329376462592704	0.0027837000077616	103520.779687706	35562.2339753018	16688.0931815593	18773.3648198467	31864.9672679486	187488.211304873
1	24	12	0.000887862659240379	0.0052004058236339	0.00167257166988985	221673.816351425	57724.0791450479	18367.5439087368	44824.1108689359	78559.7419065737	564134.840114192
1	36	12	0.000951583979693074	0.00598122104625439	0.00234716106273529	269762.830527299	66866.0463202466	17701.4931199349	56993.1712937415	95667.8436200533	550093.939873031
1	30	6	0.000568486434198081	0.0028445676411048	0.00267343234395178	76988.7672386204	27477.180080828	12037.1077704344	8992.64215507706	15910.991309212	108837.496003994
1	30	6	0.000600678131598422	0.00221869790345848	0.00298918894828368	39169.9961086912	13583.7538780369	7324.39555347249	8976.21944971502	14875.8011550137	83723.3166024698
1	30	6	0.000725364137579676	0.00384142984036034	0.00267926024522551	146339.92605141	54924.9929125642	20122.5718099639	18021.1528860834	31542.9736598577	191855.643662875
1	24	6	0.000814842604604636	0.00221085113243328	0.00239700846604597	42378.6694454139	14468.3492714671	8641.58065800624	20649.1763356998	33191.4089380067	151192.871220628
1	24	6	0.00081991488329717	0.00528488897926852	0.00138232119662289	395466.213437945	151837.615462428	44285.6000691375	39863.0427347621	73087.3888536709	450499.691408054
1	30	6	0.000644275540314826	0.00541308690586263	0.00346545833991512	249608.490145893	97782.9177241477	32088.2420583808	11613.5249050185	25894.0437589811	247221.926752677
1	30	6	0.000953222959087229	0.00419771571421178	0.00334729717044756	156351.195210468	58450.497571314	21703.2025786171	30994.7023963929	50993.4542583618	248140.596811905
1	30	6	0.000971079428407372	0.00140691072984022	0.00183653007456483	18095.1957443325	6250.59379390167	3934.87346548711	49025.735156064	72350.669742808	182332.008143176
1	24	12	0.000973790936042028	0.00180073709067581	0.00234428273587777	8596.03340224035	3030.97156873034	2775.27480950037	36826.5554085614	59606.7873869104	287695.64006988
1	24	9	0.000552890162089	0.00507790184852483	0.00108553553853544	375600.403004295	102943.939866401	28187.8838909133	19535.394769881	41834.0515430578	436867.126762938
1	24	9	0.000756070942519102	0.00194687515895327	0.00150717312501028	24673.0859003102	8015.84506321389	5145.18881974011	26875.5980749675	43426.995400489	209322.862499922
1	36	9	0.000769471346089732	0.00463905278147017	0.00278235097735487	170090.768052795	50699.1575267189	15880.1696500007	25622.1996494627	44108.5533261307	274850.926266859
1	36	12	0.000714348634135978	0.00482443029808271	0.00185885287817558	189841.461355274	48248.0792817987	13549.7279182659	31539.8536750468	54596.4005853574	362838.927009638
1	36	12	0.000707484622944407	0.00259491928380359	0.00272762177042978	26450.3057053303	8020.95903582109	4131.67078897868	19661.0732266607	31873.5352323786	174666.448608107
1	36	12	0.000618986558810894	0.0028830373739335	0.00122576972226871	70882.4858444224	19383.5632538977	6710.1456196818	29275.4359326527	47518.0016915901	249695.480538969
1	24	9	0.000825194190567845	0.0010371889917941	0.00140598820252594	4639.23259711905	1705.5865639267	1824.5612699069	33560.2570255155	52596.8274111052	186035.01637992
1	24	12	0.000502715675763557	0.00489746653428975	0.00215711265202552	152687.800595587	41837.6970568612	15336.5972040095	8536.5013885017	18015.1761455996	267074.280692943
1	24	12	0.000784216596921151	0.00493153564434369	0.00235513427412999	144389.580100977	39953.1324799213	15103.7131297654	23269.2735248621	42044.3754054925	370598.127224173
1	24	6	0.000598096776026513	0.00255122608190824	0.00285356449849021	53337.2324082956	18185.2725627284	10379.731478199	7853.52170449341	13761.6313948121	99777.0673686287
1	36	6	0.000757988499017335	0.00140230000724869	0.0035945156091433	11149.8699606541	3879.96349084295	2684.98640850047	15916.5544319212	24178.0236306071	81284.5294171604
1	30	6	0.000719447776835042	0.00227718686434344	0.00243165814911646	48686.0633828019	17045.0925178675	8408.67866051968	17872.2259142576	28424.7182860882	125419.842237116
1	30	12	0.000554300538087011	0.00145515745733247	0.0028509083032022	4295.37190422274	1542.23125148522	1561.62337853632	7607.8291711916	12569.8170019248	77995.9197982372
1	36	12	0.000714788182359639	0.00573499615700962	0.00150936182067171	324153.513227639	76675.4177227858	18407.059564962	39520.9278091029	70853.2199939604	492920.223669103
1	36	9	0.000797343802252302	0.00386605599967225	0.00235546878381499	124706.707997739	37381.0322578637	12467.6941298542	32094.6294662122	52291.3403245144	265920.341643406
1	36	12	0.000804494304106534	0.00105382159830877	0.00227518048921097	2485.30610739095	892.293370086872	922.928477870977	30838.1296033856	47049.6851119129	163520.964699137
1	30	12	0.000591268172904985	0.00420748670623225	0.0022004486989207	109521.169637236	30156.5102758903	10980.4527400788	13758.2374032461	25180.1917771938	233242.570899333
1	24	6	0.00096968513898189	0.00143984130603643	0.00151368205895961	20195.4513015312	6964.64697763943	4848.39633247506	47309.3049306672	72100.7352627832	208193.138439983
1	36	12	0.000735768129394072	0.0051284811824688	0.00399254420868328	122988.0790062	33736.3219799985	11785.888918729	17038.1439911714	30498.3428240631	253334.570484475
1	30	6	0.000508333062279703	0.00425498035695181	0.00304782939892792	168138.397880989	63520.5598244599	22780.6292614727	6901.4748426256	15769.6128758651	166920.319609603
1	36	6	0.000543170004654573	0.00214553643056963	0.00255399999939958	41588.961295013	15098.5685282785	6921.78863567998	9231.08974735251	15061.5221872259	77089.6644331957
1	36	6	0.00051001347119192	0.00580534092679758	0.00326434352595736	241290.133603113	106017.463807826	31721.8715141184	8088.59802518297	21617.0261676097	229512.554222576
1	30	9	0.00051981194643088	0.00439371889278519	0.00215365845324706	174522.134773879	51025.4526189522	16929.2040597528	10289.2423927321	21045.3834207494	224001.552087044
1	24	6	0.000806313324916482	0.00488212561863563	0.002590468779657	261391.120041362	94072.7219480625	33389.3833476489	21539.8441924709	40719.7704935996	304093.178408204
1	30	6	0.000805317628335613	0.0048222667064145	0.00337346772275525	204170.501882998	78359.1329592378	27044.3830853292	20061.5689417259	36562.2727097848	242736.826895943
1	24	6	0.000857836889213354	0.00567626134897066	0.00305945865325819	325301.36249792	118272.639592705	40402.00959411	22565.0070193504	44396.2869064403	356154.663043802
1	30	9	0.000719154660021262	0.00132395780715409	0.00313393986263816	4917.82335542511	1759.49664533466	1766.96136881838	13852.8011127239	21942.4974448739	99323.0378745841
1	30	12	0.0005625291715185	0.00113324905042497	0.00213424203312093	2781.34886768837	1024.72519305767	1136.58625216854	10211.0906359318	16550.1736700788	88995.8945230558
1	30	12	0.000967740943900976	0.00114801987618031	0.00342347046228831	1977.12047265583	772.332090397811	1042.0937545403	29551.5594221513	46388.9346354204	183356.461950061
1	36	12	0.000744679884424064	0.00439511001030938	0.00256732058915719	117460.88303533	31742.7493134445	10575.3639569154	25691.7321499684	43735.5545207243	287377.642329608
1	24	9	0.000698132578391753	0.00187561469955517	0.00303816329326876	11595.7340724264	4065.4731234716	3650.77522863921	11054.0804288516	18365.82702264	110142.610913436
1	24	6	0.000694290017761944	0.00285642415794397	0.00267697383051833	74905.915435881	25585.2671668954	13113.596581791	12623.1590470574	21687.3552440962	138756.741429717
1	36	12	0.000744898397835156	0.00553423318624795	0.00107542467821754	363277.44928214	83009.9626755055	18710.0962831882	59860.8980231766	102500.242852911	592567.829989318
1	36	9	0.000532056725294783	0.00128656972713949	0.00210381042089878	7404.77901522313	2467.94626757121	1814.01537167848	10294.9320761737	16191.6071339691	74026.6607815636
1	30	9	0.000678601330808632	0.00365452798682078	0.00114735999201389	173487.740779449	50110.8617157091	15266.9277777127	34245.0013597515	57490.0464677738	318972.051380688
1	36	6	0.000803618092083833	0.00500475908504392	0.00125826630049984	235812.511300484	110704.939613356	30490.8801202825	57233.3027081438	90818.3022885329	346805.577366134
1	24	12	0.000919166657817418	0.00326482855166565	0.00210285388849359	50859.2859158999	15349.6769637424	7858.03991991331	36965.7249528267	61729.7569632408	368655.396832871
1	36	9	0.000848155955984988	0.00274315885593211	0.00224080590209961	55603.1931134758	17041.6376668769	7081.74910489198	38534.3492720802	59693.1412419064	238913.269128869
1	30	6	0.000792574865570991	0.00484171990325205	0.00283268651687513	221414.93752678	86614.9678183389	28582.0618292403	22520.7013410669	40856.1854007555	261411.100183999
1	24	9	0.000905954354178335	0.00412135982886411	0.00394062291478107	83573.2268979429	25959.3459582412	13292.3499138108	19894.5768346586	34415.1207618505	249116.390507188
1	36	12	0.00086152629443645	0.00446354051730411	0.00202835484811513	146968.923870492	38494.2947026286	11703.1104155437	47877.4543768919	78159.6735500101	412474.912873101
1	36	9	0.000719794796288416	0.00371910702851298	0.00234441857074804	114063.60329543	34261.5419128788	11702.879133254	24236.4937152086	40298.7568757798	225822.121944364
1	30	12	0.00058382937759147	0.00440519644866863	0.00149948760617894	168842.512068796	43771.2848873825	13393.1114142557	19171.0220342258	35284.7551785773	306774.225442877
1	30	9	0.000861785581185886	0.0016982773884954	0.00227260348491932	13457.5117317396	4457.00451990221	3158.55595118477	31982.6057958035	49646.3102215643	191516.237049135
1	30	9	0.000830575872218397	0.00478942061571117	0.00361667171767647	147899.551769693	44027.4808575656	16489.3450497148	21332.5261473073	37570.0466243769	272589.584710211
1	30	12	0.00088682292524429	0.00220793375624135	0.00149804951560383	26051.1438354185	7932.78317006162	4194.12203995674	54761.2559857792	85658.4070156332	353569.529773249
1	36	12	0.000589032941168176	0.00537883267720585	0.00377702736298413	145733.57265906	39296.1537826792	12994.4560943568	10450.0070656569	20588.7901313388	230860.782046827
1	24	9	0.000690420823976032	0.00534359872052723	0.00328699477052429	194500.360872902	57247.8685205095	22129.1194830315	12760.316604434	25630.9695128459	293635.930738203
1	36	9	0.000653947114476872	0.00212968010402871	0.0030989245228855	21378.6811693877	6832.17562202824	3907.10433012538	13337.7751188611	21362.9817817617	108446.40604748
1	36	6	0.000602571713944659	0.005649932286094	0.0019244990980294	258727.172129091	119287.393276031	33371.9738570404	18278.6300912344	37506.2361582393	273834.879624343
1	36	6	0.000527429344547729	0.00239867438613957	0.00103311514858133	82571.48414566	33846.0791528021	11443.431066572	20037.7711540861	31928.1280812298	133424.336889031
1	24	6	0.000840449320738444	0.00238906567056419	0.00107906420842429	92728.4457504574	32272.7166344374	13672.8227625945	47888.2056890355	74726.708389789	267554.730338671
1	36	9	0.000732762323834564	0.00394865220783788	0.00220634686233224	136708.382144598	40850.9332030355	13162.6041888268	27155.2794211637	45294.377582241	252537.976381795
1	30	12	0.00092707827580925	0.00337165202408643	0.00382354759097223	36286.3104072179	11156.4084780709	6131.76489094012	26450.8512915896	43647.7985054911	258211.651827513
1	36	12	0.000723512961565291	0.00373708816114845	0.0033261275417124	61171.0416067847	17603.2061331611	7305.24924811631	18148.7058968028	30618.3219006485	203481.335986527
1	24	9	0.000649325221866591	0.00347088713563074	0.00350379583250748	57506.0426811563	18205.4692988409	10259.8355819068	8897.99520381799	16034.885436957	148825.254401546
1	30	12	0.000971950783792209	0.00115772623490385	0.00346367334895193	2001.87153741396	781.436275584997	1051.99335262958	29616.2326902898	46497.2495336993	184174.117499086
1	36	9	0.000853911068405505	0.00322069350712903	0.00271646187727778	72020.286039286	21961.3724893307	8714.14743480623	33234.0468427339	52530.8972860084	236608.958835918
1	24	6	0.000648290069829674	0.00142169674351446	0.00344499247411076	9232.23953891307	3338.44569525209	3263.07960289343	7371.44107639664	11983.0183858009	61297.4163054629
1	36	6	0.000837914281529363	0.00247706316003384	0.00100813575778656	88131.7260208813	36565.2175763047	12217.2227398341	74419.4771408078	107208.272087573	262688.750432433
1	30	9	0.000578196962527131	0.00165727401359576	0.00364941999109955	7977.47928428191	2770.6968326393	2456.80585220601	6675.10814850199	10982.5532115096	65784.1315799581
1	30	9	0.000960212302125838	0.00388755355973539	0.00250171041880357	116080.354811662	34647.1932626246	13197.9600859469	43068.9283300744	69623.7395144632	341520.203762398
1	24	9	0.000527824823749893	0.00259131075482172	0.0039595160102258	22555.513549434	7613.72657405042	5812.04080866813	4298.65549034882	7693.83725216339	76985.6320696777
1	30	9	0.000869874778314472	0.00298421605543825	0.00159862454708422	83879.6163147112	25146.4762817225	9865.86489693798	48501.7008738945	76391.8080181478	322970.927454288
1	24	6	0.00082102403441806	0.00119980555182425	0.00102437523827809	17222.1549933234	5934.20256174957	4088.59187323647	42122.3122252079	63970.8707358661	180369.345920147
1	36	12	0.000906671543372181	0.00117706254450557	0.00122318803870231	6142.61089398083	2009.34516690716	1431.50001456258	78674.6579021309	114071.675507358	291033.288405975
1	36	9	0.000563232559023794	0.00225974033520278	0.00303781267507041	25549.0172639562	8101.58431516405	4389.92427753874	9050.48573273759	14942.7870025629	89610.9402513989
1	24	9	0.000529793813927693	0.00431035229894388	0.00285128829333953	124037.95713934	37313.0715324597	16151.5551048364	7120.17602040413	14731.6596190067	195366.5054702
1	24	6	0.000547188862076642	0.00493273911196321	0.00277097457412741	257574.409013566	92323.6318442011	33199.3115200261	8350.08314465853	20585.2195295515	249386.080081637
1	24	6	0.000593265800053125	0.00361056288388429	0.00125752818229114	205348.35118401	74581.350646647	25593.4078954989	17478.1110699663	32870.1044259002	237528.283589312
1	36	12	0.000679341729260973	0.00211638813285975	0.00148431283976188	25945.1561078992	7715.74528674044	3659.66987438505	30758.9809986624	48347.6917347527	217492.675384006
1	24	6	0.000725337822999865	0.00387144641081712	0.00378444055438558	122970.919123415	42247.5123429284	19680.5092933573	11082.2585158887	20575.5168941052	169515.390042669
1	24	12	0.000642924131812726	0.0056474821515742	0.00306548163867087	166319.916041344	45970.1516119324	17309.1033594939	11721.4227912592	23621.5331490274	314761.302434534
1	36	6	0.000966367833877789	0.00397899507891139	0.00222790516913468	149028.761287731	62952.3137417626	20269.4885516319	54927.3742469896	83990.6706448141	283602.36896866
1	36	6	0.000671958980472196	0.00231233932887253	0.00359193100235662	39493.1988211955	14141.2176498625	6895.26930032017	12136.9301833594	19347.0456956341	89535.7671604942
1	36	12	0.00098192254137272	0.00231245855947722	0.00214728286978709	23981.0105133723	7264.80704947615	3728.40666466885	61793.8136687733	94231.2450970577	344313.088586981
1	36	12	0.000954928563708073	0.00568696891199268	0.00214689796520039	254502.807593405	63181.8742292538	16786.8900802336	62122.447549656	102790.689989887	556905.137072994
1	36	9	0.000906397892291828	0.00381375172876218	0.00122595108675713	180108.477135731	53224.1342950106	14777.266065807	84643.4297355027	129126.099635622	451274.621309701
1	30	9	0.000804012659169353	0.00184381671119553	0.00382588462948306	10433.3771795659	3566.227947963	2943.40951417274	16195.2381806933	25857.7113415364	124846.264609848
1	36	9	0.000553631247476203	0.00433087900069466	0.00294656655607673	139577.07820958	41816.2128654361	13934.2680044808	10264.8885809903	19928.2274837792	184486.064058957
1	36	12	0.000830936298916915	0.00382102357838856	0.00371240596112848	59085.72880393	17116.4425535484	7291.63429357622	23999.3574400398	39694.1282128209	238438.114486757
1	24	9	0.000573972692976764	0.00164968990239325	0.00248789805209475	9652.36691441165	3405.08812378192	3134.60959069121	7651.26194799177	12820.6959754017	82148.1790845909
1	24	6	0.000556280023610924	0.00303282714220597	0.00329984540188217	74203.8938949138	25306.5668792737	13379.7165716472	6014.47572252039	11392.8223440186	106903.465869639
1	36	6	0.000862454038411355	0.0016821360213649	0.00230993385923399	25183.9392284481	8920.46366086088	4648.75121969538	35279.6034400245	52196.5810001441	144357.769308153
1	24	12	0.000659668799407743	0.00213865308111046	0.00213191762691074	14997.173964974	5009.46184328588	3770.77325264718	13822.9458572074	23392.9189480228	158032.575822867
1	30	9	0.000651744131568656	0.00579282544227174	0.00323521199587023	254257.440091843	73810.2937932565	23329.3843409797	13699.7060131986	28694.2226280994	310932.855107387
1	36	6	0.000506953255435351	0.00575765855743164	0.00334653414486248	236866.714005391	103605.280875789	31213.745581386	7813.67630475782	20967.4712453554	224788.000261354
1	36	12	0.0009112903545358	0.00406540015829688	0.00112484071237954	179054.115872245	44607.4050527076	11958.7764675812	96961.96450479	150407.675942764	593538.720427442
1	30	6	0.000574254545732049	0.00411079573569566	0.00150151978712642	210233.108128861	84911.6298913721	26166.0934069546	16661.5316592395	32137.7546114015	228023.165704061
1	36	12	0.000846428544226915	0.00175036911911942	0.00260739214995449	9081.98547377698	2961.06318568653	2090.48618255314	32948.036785755	51010.3810391391	207534.528514213
1	24	6	0.000845772828462958	0.00356178278596956	0.00131557725715618	195506.291861395	70672.7803611358	24792.5340063345	42715.6487094106	70107.1520922673	321771.918368356
1	30	12	0.000524408524426393	0.00476600958230082	0.00151688263909839	204237.910224522	51904.8841868988	15110.2506119065	14915.855797152	29446.8071977275	309938.52770579
1	36	9	0.000672154304261214	0.00189967806808479	0.00207722716644427	22240.765463484	7035.65707356091	3755.65811988398	20834.4553856369	32496.3624659557	138432.696729823
1	30	9	0.000541805594201066	0.00313229216846984	0.0027191190843969	61349.0935669823	18872.3270637198	8760.32577297758	8250.84985353189	14814.6341161784	126579.514847412
1	30	6	0.000767621769737242	0.00287587903197759	0.00138866472814817	113904.361209216	43119.9851058657	15503.5048761726	37066.9096589168	58159.3184253684	222907.616799149
1	24	9	0.000933231251831763	0.00518183374803066	0.00213920926155778	250629.069974359	71812.1641848874	24205.3543889598	39682.6438257912	69542.6538085852	470289.153205829
1	24	6	0.000982074157016081	0.00209602750199492	0.00321899546244	28828.8789820634	9935.65539629277	6937.15068932096	25854.8650009504	40917.36876523	165959.596001139
1	36	9	0.000610157410358467	0.00235423121628478	0.00378465947767189	23581.6004034247	7538.2060454139	4313.9824618184	9216.01301523196	15178.5755164799	90551.2794802699
1	30	6	0.000944628184846208	0.00203603512867559	0.0023653636475335	37880.12274498	13169.4613859706	6964.98351302003	38240.934809149	58084.9870599168	184540.424308465
1	30	9	0.000671562136127617	0.00423544433918426	0.00157310787495284	198178.283424975	57287.1645059729	17564.0329951646	25532.771572237	45217.1804239884	307584.905561282
1	36	9	0.000702492592702291	0.00378587595418081	0.00116376638485278	181888.895272994	53688.2232081745	14731.5172199328	43695.0349814588	70665.9104395434	328211.190558649
1	24	6	0.000765725463295027	0.00210808473959505	0.00329613042625709	28531.7200884493	9833.5707624791	6895.80522447257	12842.0129926214	20956.7016035268	107957.129700201
1	24	12	0.000784208467579969	0.00480417907876441	0.00253457617949966	126100.752742586	35456.0825686935	14109.503795025	21598.0288314016	38899.1434275264	344125.847271729
1	36	12	0.000501268792835716	0.0050459423792717	0.00139624504071416	255711.777752316	61902.2876439119	15565.2878323841	16742.4156321294	33746.6756969273	330836.465100013
1	30	6	0.000626285644225947	0.00492076255434091	0.00146024645846967	281452.171435216	118164.490732769	33867.4279136059	22049.1165750344	43149.4958103859	300546.743642386
1	24	12	0.000744489619849002	0.00110824640498995	0.00203991858452605	2502.99273445193	982.486198289777	1294.11482843388	18820.0320443623	30674.1277326668	153675.221155596
1	24	6	0.000623471676314036	0.0050914311673246	0.00134663658140817	374719.07342079	143170.795580635	42166.3138646866	20260.5593272299	43545.6092581209	372609.640725877
1	36	9	0.000728364860927179	0.0051750529345966	0.00282189192387907	214779.204695242	63697.0074326408	18761.986252698	22344.6617971682	40631.8915195159	293491.573185901
1	36	6	0.000618721118993026	0.00109312275705427	0.00119074905710806	14153.1916919376	4969.43229759355	2770.13831110244	24908.5409485788	36725.2669502591	98352.0390041379
1	36	12	0.000613546702554739	0.00458561664426965	0.00246517066308395	135316.088774454	36036.5405814013	11480.6809811949	16133.9229344948	29298.3476119956	246598.38242888
1	36	9	0.000617726369995478	0.00513455173128039	0.00335885238528298	189731.20438425	56514.6057600454	17619.201045504	12627.5050012996	25092.657718944	235576.166585557
1	36	9	0.00072051399411281	0.00431878321993561	0.00215651826922015	169732.778685258	50455.2486817591	15277.188895046	26858.8778762756	45868.4504189496	273865.285733127
1	36	6	0.000794325215618562	0.00564997648050283	0.00313345495832794	234126.754795309	102920.859332223	30889.1877521564	24407.8840968324	44473.5980470603	270332.230931705
1	30	6	0.000765685019084514	0.00293188746898539	0.00171937166344053	106369.742988117	39582.6871586828	14926.1396157577	30235.6822340601	48110.7548554622	200920.071988863
1	30	12	0.000642293629599318	0.0018139630102192	0.00383268213101382	6121.6630912112	2159.96592647096	2053.03423513781	8865.73409672736	14699.4656344989	93412.7133185539
1	36	6	0.000812001966744158	0.00325041370636584	0.00192172954927975	111368.26761639	45593.7855756892	15482.3177607937	38168.8380937421	58925.8634457144	211399.901448406
1	36	9	0.000627615698441028	0.00356148151969592	0.00209467166569736	111124.431723117	33349.5644827313	11294.5027120216	18454.914948073	31514.7690370106	196302.767512135
1	24	6	0.000718919092796414	0.00277674775682287	0.00299251884766001	63981.2499319381	21819.0345502748	11904.6275412653	12422.7082025363	21129.530541904	131475.521465508
1	30	12	0.000605470105766423	0.0046191098320548	0.00106712079903707	244241.840611891	59592.5142328574	15838.0391386027	29051.2759118779	52857.4817242606	409991.52287215
1	30	6	0.000956069434257467	0.00138615323669914	0.001913171332136	16820.9331547192	5812.43765584182	3756.80359557167	45127.3404585275	66904.3810553034	172748.175729025
1	36	6	0.000580366619087342	0.00128736355433279	0.00287624513435895	10654.0529984132	3705.56195376689	2515.59436576078	9308.91463139977	14370.0183601957	56033.9172523374
1	24	9	0.000694072753113105	0.00205456263620612	0.00169715809625771	25661.0432349097	8347.16576429392	5387.82109299623	19073.8889742357	31364.4880648704	171312.885612471
1	36	12	0.000597172641394789	0.00238579879951706	0.00360484557017495	16070.7306450986	5088.83772735735	3167.07230213949	9318.92143321136	15510.0334475333	101779.978197284
1	24	9	0.000582468482549247	0.00151791452018882	0.00354601520186486	5489.60899558643	2052.854448743	2358.34671685436	5640.86409891331	9462.55603362977	62180.7425533284
1	24	9	0.000587800456539164	0.00144603687383325	0.00305285422228966	5504.07027951544	2045.75934236541	2298.45922408089	6623.4733661629	11042.2575801728	68787.077279677
1	36	9	0.000931649370733623	0.00491500656342031	0.00252130942823662	205517.295872692	60964.5669144806	17920.8839908451	47573.5594464147	77596.0924734868	382292.593935219
1	24	6	0.0006911108209368	0.00489050081165984	0.00120428836474809	363817.699256319	139435.759509276	40803.7116095739	28543.8315409134	55336.0183436911	389576.189151484
1	36	12	0.000520780042518918	0.00251738275255974	0.00224191730766008	28968.4730414077	8670.14329990272	4220.84810610577	10094.9112542869	17031.5495240597	116826.18720934
1	24	12	0.000992165141596872	0.00224315337951391	0.00284350356880894	13299.0849985756	4547.71920625061	3731.52966103844	33012.9981655965	54114.6382807014	289008.139475336
1	24	6	0.000627279159641458	0.00548551880996889	0.00327715606068526	293269.271856224	105466.713326988	37437.57228626	10234.6529619015	24603.6044141458	285608.722878791
1	36	6	0.000704395789398646	0.00596992951210303	0.00193532577700674	278022.709698191	129445.925918705	35797.0454281753	27524.1082197513	51462.7363829812	314331.708677858
1	24	9	0.000830527789374726	0.00348678422095176	0.00284233021337475	70307.7203677791	21849.5600123239	11220.1379960629	20728.0269913419	35321.5442670366	234967.596969104
1	30	9	0.000650379891956293	0.00446497015483861	0.0036626863632446	122295.62220482	36714.6890813269	14554.4671488304	11074.3843585356	20851.3357606719	197562.135007312
1	24	6	0.000709365424306428	0.00463591641511124	0.00244843600465196	242102.01795281	86815.001243521	31232.5196174922	16222.4290337989	32064.1788983872	268512.565287354
1	36	9	0.000556941917619146	0.00432064518342223	0.00394469929532912	112924.729787931	34156.2933792825	12580.5113585146	8034.81672643174	15698.1565922875	157113.525836926
1	36	12	0.000785410779752179	0.00387234198818879	0.00345950767403083	65180.3958040296	18696.3304790813	7663.71671668053	22006.9152609683	36748.2067475833	230807.395712544
1	36	12	0.000936674951217599	0.00435044380918589	0.00273781020324857	108657.352352863	29649.2568258869	10192.0222735056	45336.4120863159	73484.414749204	382954.39544599
1	24	6	0.000568956937201036	0.004488610822206	0.00369528333875175	176996.54919847	61586.958059387	25696.9272623309	6822.14763403766	15496.8869022858	187604.678242027
1	24	12	0.000733158123268379	0.0045266696439894	0.00282019295099259	97288.6105637025	28127.7396125348	12302.3836794232	16175.7693603758	29333.0395949938	278364.04440339
1	30	12	0.000699748670523302	0.00285811271666263	0.00293948235823084	28859.5799137152	8936.65383798784	5057.27032131787	15251.0980775644	25626.1402577023	170613.580491401
1	30	6	0.000918604696744102	0.00100395279841197	0.00164989974965172	8136.02872265748	2846.59133294744	2217.84153119641	42641.4841974894	62572.0266495422	145852.034044801
1	30	12	0.00094683134317539	0.00554553876559494	0.00272244981264053	191012.31060634	50418.7626297876	16195.7709802048	41411.4613494389	71129.0500777889	475576.139248623
1	36	12	0.000980696218161613	0.00210153593872818	0.00129959951748992	28964.1766801346	8511.3537996007	3849.67510223499	98779.0230758576	145969.695337617	432935.5482515
1	30	12	0.000940694965921706	0.00173234964034141	0.00108080245029249	17949.1784521408	5556.84313661341	3141.89530548641	86395.4292006495	130334.179722646	415499.544530096
1	36	12	0.000806593565001889	0.00160700428627981	0.00142972078141776	12489.289433662	3902.24931493617	2289.46468227481	50711.2463199126	76702.8158658381	263139.103723211
1	30	9	0.000786101257501978	0.00430913627693344	0.00339915831213915	118540.941400577	35578.6495439158	14077.5622000555	19111.5465759348	33334.5409852307	237276.618421411
1	36	6	0.000773902926095942	0.00300658979375769	0.00379805623667528	69081.8335619827	25706.3617659586	10833.9732775313	17538.8528058094	28127.0792671806	129532.738226986
1	24	6	0.00082410409602336	0.00589527015670811	0.00318691295793221	343577.298924764	125243.049239588	42370.8762814448	19955.5996960953	41105.2777523021	360056.050846223
1	30	6	0.000985409953862064	0.00214875576640214	0.00218544489481688	45823.918327132	16045.2408261078	7954.57860324569	46590.7949775727	70284.0352658731	212764.231207066
1	36	9	0.000804774869387854	0.00345738021188805	0.00112071923962974	154026.380764467	45606.6500774276	13025.2493410013	65467.2753624786	100942.557575939	375531.279258313
1	30	6	0.000611220474629697	0.00299146978393918	0.00313630616911505	77933.8905179018	27706.9587530084	12371.6252018462	9494.88171332772	16706.5270073599	113075.328557379
1	36	9	0.000764395530183231	0.00243595376449325	0.00146850820139936	57047.7642901524	17359.4656576709	6749.59264827905	42522.4632439372	65184.330903066	242443.910386836
1	24	6	0.000924346876549368	0.00188346246624212	0.0026489988406104	25523.2137952242	8802.94957896729	6192.05248616232	25893.9874939651	40813.3140434666	159515.316625065
1	36	12	0.000914959174151438	0.00419603547314713	0.00188856073107667	132829.070973824	35011.7789485671	10838.942624636	60146.8355479963	95967.5140978563	452090.016692657
1	36	9	0.000564962737286673	0.00527442748294651	0.00262845338568393	232811.569768901	68867.2549714864	19656.6677656198	12743.4966846274	26773.4876185125	265055.242816933
1	24	6	0.000992265902733662	0.00484255695806234	0.00242585656276725	266042.900430969	96153.2434972663	33676.4459740325	39164.4217799902	67258.0836125045	371917.962202259
1	30	9	0.000842750932833705	0.00116455686939967	0.00228112904131869	4688.13093770921	1667.85610015101	1629.52521539514	28562.4985149017	44026.5769251245	153312.004506801
1	30	12	0.000591093166686822	0.00447060107695485	0.00178448912272151	152854.358328087	40387.0169883845	13002.0347168556	16948.7535443177	31354.9065077125	285107.009150611
1	24	6	0.000632504942761595	0.00175175753682362	0.00315658485524833	17810.1157140077	6228.09167854536	4972.3633463892	7728.27819536391	12745.8449352162	71513.2889202199
1	36	6	0.000587028611815977	0.00366524118124884	0.00353228234840145	107515.352005648	42049.7066449632	15542.7831476315	9240.75616040808	17229.6564159711	125137.324015598
1	36	12	0.000972648536308628	0.00245341017308768	0.00232281722402924	26323.6097359904	7944.26240632094	4011.04417816202	56055.7728997346	86140.183335489	332545.893549074
1	36	12	0.000839105404859969	0.00148823744097875	0.00288431488659271	5219.26042457105	1779.09600521076	1511.14536708464	28776.9558790629	44512.2588704358	178502.581848625
1	36	6	0.000587042617785305	0.00438984828006349	0.00129257740325752	197321.033484852	90199.1585720242	25604.5085520759	23378.072628545	41734.5801254272	233365.878142106
1	24	12	0.000670637379737829	0.0035219061649884	0.00285709340899368	47399.7279792409	14565.989931382	7979.64754675275	11911.2189428371	21126.2158613063	190191.74361188
1	24	12	0.00066558847802013	0.00456087043776897	0.00164665599100907	158532.17812804	42715.5153381334	14906.3165922132	20768.1187083324	38202.7535528431	352765.380565534
1	24	9	0.000956217336455277	0.00520085372384321	0.00367245885636236	166028.084797185	49468.1432500997	20377.2084069445	25741.325608854	45702.5350689561	351999.070012616
1	30	9	0.00091675635821955	0.00322289557635946	0.00220349852940418	79245.3044196971	23980.5056225988	10016.6936662355	41787.7402919532	66554.0889011394	303519.05564263
1	24	12	0.000996609579344741	0.00466555727077117	0.00222302545155204	130635.614235986	36398.8956680919	14077.0657053926	46027.5034331686	78397.316533617	510124.604310938
1	30	9	0.000965090407792319	0.00510228500146379	0.00129409281051214	332871.9774766	93967.1719560588	24514.0614484123	83622.7362176639	135386.966381109	610274.90824716
1	24	6	0.00058479588939115	0.00321462155273104	0.00337483621573341	84514.5162808817	28856.7428563022	14738.3482281569	6795.24987670113	12880.7188540331	118894.948112726
1	30	6	0.000922262841090763	0.00291883058231723	0.00177572176173326	103695.930934757	38455.1915354283	14695.9257729492	48943.1660728917	75145.2017688812	256042.917020963
1	24	9	0.000643986220677472	0.00510905879125158	0.00305598796870807	183456.10199869	54065.6606453299	21036.1886233334	11349.6912863005	23075.1202964121	273991.337093418
1	36	9	0.000915546809555198	0.00468800157983073	0.00238371977308496	191687.514899915	56912.8859293705	16918.4544013264	47521.8403439906	77036.7286477254	370721.513827867
1	36	6	0.000697655041129098	0.00121078180475799	0.00210043831015781	11793.9957328679	4105.92039259023	2600.07979931605	20583.8414881011	30802.0758379581	90935.8728203765
1	36	12	0.000531409219388947	0.00196442681607428	0.00172064558132455	18335.3921181527	5611.91550337397	3009.03464303873	13293.8041898097	21648.9640777087	122279.746936529
1	30	12	0.000996751726224116	0.00444642814217008	0.00214694335284622	129829.426620627	35170.7470085856	12189.2004760652	57727.5824945467	94411.1117061502	501862.407283067
1	24	9	0.000643337205251484	0.00507542507838246	0.00295430779081088	185275.033865498	54517.6820487385	21044.088727094	11631.7733343324	23575.0280379827	276296.362184081
1	24	6	0.000952730537958447	0.00186726059860863	0.00141965499237015	41879.7538970729	14294.4331137212	7962.39060583264	50348.7805719151	77221.5884925287	242273.347865259
1	24	6	0.000770315171667334	0.00456505239611755	0.00377294570696196	181586.622480316	63251.7499791056	26296.6377047888	13543.0585233554	26014.0187576303	222043.633766038
1	36	6	0.000771758735557429	0.00125094016822475	0.00260876966509766	10781.871597197	3751.27910752937	2508.87326749115	22198.2295761414	33188.3682563186	96315.3498981944
1	24	9	0.000981220926955017	0.00199207231201378	0.00211015440994711	19558.6317867319	6526.51453964036	4741.47564328025	40437.3359070598	64254.4722931916	271283.579145872
1	30	9	0.000997971368904208	0.00128077060694549	0.00287692075703395	5000.17073843535	1787.2213650387	1776.96573874813	36921.8044426279	56618.6979192346	186311.271352126
1	24	12	0.000761430568372119	0.00214748808101926	0.00168153803885831	19023.0997451261	6169.83222469986	4156.12072306965	25810.0136824774	42737.9101018317	244781.87337109
1	24	12	0.000610006228917412	0.00196241589967623	0.00259014246912818	9757.00869796352	3409.89212554065	3026.65523338876	9162.04808096211	15611.2085152846	113053.194250781
1	24	6	0.00064726756232541	0.00267159855410457	0.0022166850175476	73016.7746606789	24963.4148934905	12541.5110785432	12314.149995963	21132.6721219167	133623.635218453
1	24	12	0.000951690728174277	0.0057280819432696	0.00289191691721669	181850.615862458	49706.2736395825	18100.25180211	33067.3982902281	58972.653544874	481559.072326411
1	30	12	0.000511432632104937	0.00398102400859439	0.00161164187853026	122482.061109754	32903.1112327285	11105.1134437205	12469.3480945146	23383.4891016849	228919.210117237
1	36	9	0.000741430385536404	0.00100445939617715	0.00266001721080719	3025.46713804069	1075.45435176461	1070.11925095555	20257.1661331529	30855.7329010852	104400.283473769
1	24	6	0.000674005799596164	0.00175790244350529	0.0013058534149615	38022.3566043378	12971.1836992614	7323.61472540171	21025.8400342714	33449.7164213261	140559.629866556
1	30	12	0.000581536156570289	0.00281864580841609	0.00261933958092633	30820.6864452818	9455.8652830869	5150.67226937395	10236.2511045046	17608.6393919845	135470.765241247
1	24	9	0.000773387052033373	0.00321754365703432	0.00112473136839598	123274.973913379	36122.3464222159	13641.0034383478	40164.146643592	66481.5910500834	354736.796021453
1	24	6	0.000592164982013118	0.00169622380307412	0.00252752041203131	19807.892596138	6872.89037350771	5152.31313470217	7919.82527564888	13065.5789191099	72919.2019420336
1	24	6	0.000960823241171184	0.00356534555191607	0.00345107418022296	107649.294106529	36924.4736055341	17688.4790033291	24719.0252921712	41111.8717573207	220631.586590346
1	24	9	0.000615958645198945	0.00109262582154392	0.0037943552270652	2071.63609838383	844.452567545531	1306.57734814314	5941.73072784716	9804.89254263903	56157.9688786282
1	36	9	0.00058650613191491	0.00468865227492763	0.0024124435074115	189885.693004782	56358.9173143138	16796.8184738899	14467.7294629343	27947.8327514681	238433.501160536
1	30	6	0.000875676243028271	0.00485815169442446	0.0037967685708262	196223.818912716	74531.1967529333	26426.8713857866	22490.950413559	39835.1541592412	247389.246835464
1	30	9	0.000767362049486433	0.00293170550934685	0.0023788068397695	57756.240528693	17757.9085849778	8224.73168758559	23489.0302510086	38348.7929804994	205053.19744481
1	30	12	0.00051184710266663	0.00318895463347449	0.00218473553869491	51469.0482806106	15083.4092884545	6844.13870416413	8864.13023192079	15859.3077541807	145103.259386493
1	36	12	0.000837959869772228	0.00563466425980354	0.00332759664557686	181357.296669317	47661.0824357923	14618.0822748673	28969.3852058874	50644.3526851051	362393.609050748
1	36	12	0.000755776388165116	0.00126244639740322	0.00129544786725087	6935.17275295419	2250.32315108599	1554.03060874981	45337.7891302068	68202.1573271734	222318.761575035
1	30	9	0.000927533873126857	0.00489111598253074	0.0024096942230036	209015.542535344	60824.2119507475	19500.2378139985	41851.6525955155	70387.0610548609	400338.661005605
1	24	6	0.000953255111080736	0.00172814223806898	0.00367131345298971	15173.8572728512	5365.70361672283	4601.22564271209	20440.0570570073	32357.7945331229	130480.864942328
1	24	12	0.000961112268237095	0.0040068334634649	0.00331958919409718	59664.1937948034	18105.7310024767	9459.15334336708	27924.4937091965	47717.7169192633	332174.423640691
1	36	9	0.000709911641827396	0.00432986086828121	0.00173736520640025	193530.455470509	57253.7046454344	16267.6548499876	31519.1899392469	53474.1369401595	303759.135336107
1	30	9	0.000652628465826337	0.00125464916638279	0.00375890319711258	3548.35319236799	1309.56566994131	1486.50864073441	8836.74595663756	14168.2621476351	70776.9599278099
1	30	9	0.000961073476676092	0.00329569132100472	0.00167626756571571	104121.699138464	30963.0067874399	11497.2454918213	61860.8779935231	96768.2077516611	389812.045149346
1	36	12	0.000794836011077844	0.00577550327394765	0.0036465731287061	179947.347044673	47528.0983724764	14783.6796174568	23299.1104256616	41807.7347216288	332959.951653608
1	24	12	0.00059801746341327	0.00397984170232698	0.00283960811439225	67353.0489509282	20097.2134687429	9851.03745188841	9188.11824390225	17051.0642240613	190681.112080543
1	24	6	0.000731822033135329	0.00253533528943229	0.00207112872987552	67470.6155744358	23057.8390999867	11754.7492299382	18047.3726365568	29773.4297809138	155418.065793944
1	30	9	0.000956937711497433	0.00480441832953817	0.00131855772603306	291236.00730149	82670.7706068716	22371.2092009531	79737.6421157711	128367.077709593	570308.877279497
1	30	12	0.000975880823999775	0.00323534245036011	0.00118527742346767	91520.7380612818	24923.7422223617	8791.30120499339	92643.9704156449	144413.339837947	576565.034194059
1	30	6	0.000690850805521336	0.0021626007168094	0.00180453554325208	52941.5232531024	18723.6823811776	8651.78854979214	21004.5400266859	33087.9641597318	136067.556626443
1	24	6	0.000926701726731838	0.00288261401389202	0.00116039682412564	134720.627413486	47708.7734219865	18326.9202448147	59896.2954452524	93523.9286636129	333620.113927847
1	30	9	0.000571547410145541	0.00239823882841279	0.00334646536918436	24553.128864602	7947.51025821954	4982.38664184035	7396.78168571517	12581.0990858867	89453.6726015841
1	24	9	0.000950703809188935	0.00104557569526903	0.00342707538883628	2136.73424140745	874.462727325583	1361.1356096665	21230.1063987164	33962.9305298508	137162.779326234
1	24	12	0.000910445149271847	0.00339712370385259	0.0034406886245346	36097.52533252	11433.056117842	7033.89147698095	22720.7324092051	38637.6947686353	265525.386225138
1	24	6	0.000539720837770991	0.00397658781525268	0.00348568767073636	138788.245300677	47892.9937272749	21259.9864547504	6001.99662071513	13106.3399723055	155076.297155053
1	30	6	0.000977020647082088	0.00133512452397865	0.00293600471317931	10578.9721634804	3699.72042011637	2898.08393251795	31735.0098770827	47976.5497439579	137637.105956992
1	30	6	0.000721484072277358	0.00500353690822706	0.00155591538218742	284032.801156112	118969.600910026	34288.8240714471	30231.8228141137	54915.1028411188	326162.084528349
1	24	12	0.000602950193674792	0.0016789889783543	0.00232334424455117	6927.64425831903	2484.03529669851	2412.94164058596	9651.07663602054	16300.0224599817	110328.904950472
1	30	12	0.000782352323596783	0.00200364409576042	0.00248873653944913	12282.3987735093	4031.89985207733	2897.42554806256	23493.4590481047	37866.3418849046	194552.30673742
1	24	9	0.00081282537725554	0.00165611817542999	0.00364978862982832	6936.05742557982	2550.73566595394	2754.64065946243	13965.9921704817	22838.0946139329	121521.885162534
1	36	6	0.000758608240250593	0.00116003963523724	0.00152944744937129	13634.1965455404	4767.83620509492	2779.55329448029	34503.6292800965	50167.2795666809	121811.580156462
1	30	9	0.000622619793710122	0.00322907581236772	0.00245288528481913	72583.647586009	22103.3059833249	9619.76494813955	13149.0600336599	22790.7165439227	162843.820077462
1	36	9	0.000891860339697631	0.00490235906094397	0.00361710415278552	162926.030092302	48766.2719910595	16024.528586872	30162.1045457709	50766.088673018	295589.049254482
1	36	12	0.000698227997828684	0.0027398755454946	0.00124924370576807	61031.0195744536	16914.0782331132	6125.4711439485	40062.5871231046	63386.094122594	290833.536003298
1	36	9	0.000771936703098065	0.0042805928696252	0.00124282346879284	225007.907538837	66214.5703440701	17363.4633532153	54014.4723041934	87103.3409390519	393545.598877717
1	30	12	0.000845920867319956	0.00200864100985058	0.00135581925611612	21866.1454620082	6721.60943285406	3692.51556702956	52291.193658111	81591.9440331759	330789.107623118
1	24	9	0.000600870313380942	0.00161617214328647	0.00391136249137762	5988.80736225498	2232.41566338664	2535.44922804982	5647.85735150142	9496.16344658028	63613.4510417756
1	30	6	0.000783200209896114	0.00579874104649004	0.00314203995202395	291591.370370949	117139.088164939	36475.5529002223	20639.1168915277	40926.6772865889	309135.376859758
1	36	9	0.000851639685909713	0.00572076001779072	0.00118383259413832	386977.046135685	112995.710913248	25979.3644709048	76374.5270347565	125394.124588226	576254.509667951
1	30	12	0.000669843070238027	0.00127111127758288	0.00385103549678298	2238.80499322578	862.87586464482	1116.87078418079	9607.75664533536	15641.9736071061	87000.1520934855
1	36	12	0.000619424165376783	0.00309048295065897	0.00360385191096685	33535.7115903155	10099.9845927558	5049.14364932498	10696.9404833796	18180.8296211425	130928.502733202
1	30	12	0.000632819157155158	0.00250721257685429	0.00281946743636898	20631.2953601702	6539.91936322911	4075.51948645252	11815.5314848343	19886.2609289531	135521.714533229
1	24	6	0.000975268148651094	0.00240874189873427	0.00334059745474892	40501.348624194	13863.1359940061	8809.59173208251	25011.1209015612	39926.0288813966	173609.986531884
1	24	9	0.000682475613578729	0.00147447660961425	0.00298728787448064	5974.03923478004	2205.01515268294	2414.15282092111	10252.0156383677	16867.8315084343	94358.6505412678
1	30	6	0.00087183563021317	0.0040563395361042	0.00175644844296418	194622.122457867	77209.2429546513	24807.2360724026	43923.1400123557	70863.2120419115	301327.459723903
1	30	6	0.00053926996642418	0.00596049596146178	0.00182609542109091	353948.380016153	150604.8540697	42062.8432599655	13351.14601456	34086.461853343	337142.037074
1	36	12	0.000824578319303834	0.00216030283305159	0.00123072975887696	32591.0562749853	9475.15583918575	4101.57061291787	63802.6378656151	96853.9398984122	343220.668661814
1	30	6	0.00087902776408075	0.00360358523718409	0.00212690730800998	144390.878660502	54785.7768425787	19552.9154279356	37112.5583948731	59387.0565311694	251370.199707575
1	36	9	0.000641564369158885	0.00181126011483262	0.00249066519564809	16598.4476534085	5337.8373877222	3181.64931010928	15311.6910315591	24122.0010183679	110601.47666119
1	24	9	0.000652345027129534	0.00585289519364657	0.00260156631634807	292425.337458187	83495.2061568302	27680.9722499247	14358.8443939701	30860.664884654	373892.471411997
1	36	12	0.000933163627855419	0.00165974108642967	0.00233807388588497	8712.41472568639	2839.54554068827	1999.78263095961	47937.3945517127	72869.6802236712	256864.02792359
1	30	9	0.000545486745822467	0.00392936538779614	0.00193915735732873	143537.937150563	42219.7884895422	14587.3379818697	12180.2946837291	23119.8248075962	208203.810148669
1	24	12	0.000581096640252475	0.00390170239154941	0.00219532997917891	80403.1936907538	23376.949811674	10427.7708677206	10770.5732719252	19960.1409014716	212531.92909503
1	24	9	0.000901755323759182	0.00432349423142033	0.00392721361151095	95538.9653231738	29442.3130327302	14469.0380807614	19905.7116398811	34716.1657861411	259742.999675601
1	24	6	0.000847454732398661	0.00552533582940797	0.00242684204521269	344013.773530131	126890.271220968	41337.307204143	26621.7579641172	51249.4412912712	380009.195282429
1	36	6	0.000880594799606264	0.00259874894512137	0.00259954686703363	62819.1300528161	23592.9130443349	9715.94473621087	35205.8321891061	53340.7100870854	175815.633770837
1	24	12	0.000616536414878492	0.00251278688655151	0.00135934124058022	36062.3759421674	10995.4149132671	5848.15337761642	17940.8813400966	30597.9471597424	210661.353922241
1	36	6	0.000522396491767857	0.00143086681180547	0.00245836482094218	15935.9619807503	5561.3379481258	3305.49643081481	8170.18614939687	12797.3713927181	55056.4765942808
1	30	9	0.000858235475602528	0.00521922967696424	0.00290304056729344	214345.460857304	62537.6361491818	20427.6203831827	28964.841919595	51088.4856773795	352469.764322981
1	30	6	0.000932485711357619	0.00343413407959093	0.0017278527406615	144870.805394436	55615.479025667	19307.8582529064	52688.2104883891	81753.8349472274	292689.430493398
1	30	9	0.000703877773699208	0.00372283542954146	0.00115774826752291	179964.645465485	51916.6808481171	15680.1502339251	37602.0340939992	62706.7147029683	337318.402918248
1	36	9	0.000967016078875737	0.00398590091037645	0.00139284972647877	184348.350396513	54518.6630812479	15297.5282384075	90301.4816782336	137480.211083277	475813.390851299
1	36	6	0.000999351228804887	0.00300054592978843	0.00256631071226364	84816.5566353695	32917.5862024136	12490.9137468112	51390.9373249163	76915.0148492166	233302.442134041
1	36	9	0.00087196315934078	0.00307695395886793	0.00350545904838903	52209.4624620262	16153.5238623846	7280.19324282342	27540.0289822368	43652.6851425221	203176.288598047
1	36	6	0.000901021530274433	0.00175895739868227	0.00222727700819343	28788.9857436936	10270.7701274921	5135.42214047569	41420.307606664	60881.8716962577	161704.613922868
1	36	9	0.000580265325022176	0.00355469595962471	0.00383239265212524	70488.1549049761	21622.3708919729	9063.9628136439	8600.4721627881	15441.2042059286	126535.818047075
1	24	6	0.000835936642468031	0.00172756270344938	0.00114849997447276	40438.2078969562	13803.836158627	7529.3216789935	42530.8912001584	65506.6100880774	212765.896008715
1	36	12	0.000698103915063007	0.00386710364251298	0.00265453000248482	81458.867815274	22731.7884808792	8422.22457926629	20467.124283764	34693.0237796042	229956.03915516
1	24	6	0.000642181502520991	0.00266779868262173	0.00192363939516489	80765.8744656845	27702.1947612494	13239.5086433544	13738.3244912739	23493.9672147272	143815.605888724
1	36	9	0.000506208133942692	0.00255316130184434	0.00260192889727752	40523.4040432916	12585.6864555716	5845.42209209654	7991.05954023151	13678.9646609089	95148.4548496407
1	24	12	0.000672164254170108	0.00189822644990682	0.00314163404638921	7427.37271532885	2682.42003289978	2671.32491922848	9946.15855446202	16836.4698336116	116396.110473597
1	30	12	0.000777448357314759	0.00509718970940581	0.00255992287628855	160973.558081716	43074.2148813194	14377.1669566462	25528.0093700197	45321.7701073199	355773.584374682
1	30	12	0.000909180764838579	0.00111967076671185	0.00326806057945873	1909.56476086543	745.929987941101	1007.42969864553	25933.2467411461	40838.9877444474	166986.506222023
1	30	12	0.000594197619114727	0.00412763197229877	0.00142501987480661	148684.389950662	38953.5620442069	12256.0814261028	20674.4085825056	37134.2198735724	298302.005584705
1	30	12	0.000700093431889052	0.00190289231273374	0.00377896735113551	7128.96771606873	2482.86345037901	2248.39030937158	11492.6337335314	18932.2121805505	114425.075537667
1	36	6	0.000837412525799828	0.00576063238919163	0.00201281118261761	263562.414175963	121669.825603039	34145.5443552103	42119.5266721631	71076.5231636954	338365.619786948
1	36	12	0.000633561754937016	0.00256372211586045	0.00161571878915751	40872.857398017	11800.2284167386	4962.19747152537	23729.339459734	38346.9305683801	202092.500259395
1	36	6	0.000638697010446829	0.00267171994954301	0.00293024956782296	62205.8441230035	23197.5099392403	9706.12402889221	13010.8600172137	21244.2583411754	106115.960497673
1	30	12	0.000972608682333019	0.00169395605555017	0.00240417600763769	7998.50885011813	2715.49316475864	2225.86077702154	44145.2880903155	68881.4330661886	275629.155018532
1	30	12	0.000785651477098913	0.00254692677361336	0.00151623234974677	38299.0082460029	11327.6036922875	5332.94106391116	38963.4960741945	62470.9211039926	304258.636431567
1	36	6	0.000514763496309814	0.00412977051277688	0.00238645664619697	154883.085771636	65317.3639504822	20896.0159659593	9602.76558710139	19820.6398420335	161020.739777718
1	30	9	0.000965788874351763	0.00108653957869119	0.00292614907300962	3128.2640138462	1162.82537183033	1342.04127898661	32215.2997562868	49532.6687140357	160381.336060637
1	36	6	0.00072835776389229	0.00309940631987412	0.00361329718687247	75803.660555085	28517.7512003221	11633.8010872209	15622.0379836881	25515.0156195116	126558.241620775
1	24	6	0.000775369253807045	0.00415113301612873	0.00334618114468555	157809.895038002	54787.90175005	23323.526562021	14923.5784821582	27455.5034703679	209812.854941486
1	24	9	0.000577834105608094	0.00219787750089151	0.00178421659401511	29487.967189517	9524.49702172742	5935.58971008218	11119.7018429702	18884.6401901834	127264.443721176
1	24	6	0.000946496374058502	0.00235886173849839	0.00313586827104867	40370.3154319505	13812.3163913514	8704.82174938411	24382.3450908338	38938.3162007458	169772.314304424
1	30	6	0.000659712732947184	0.00135495061961685	0.00116426728148293	23294.5183016493	8075.38573833485	4433.56439942986	26310.0799578279	39900.9148764929	124987.977356106
1	30	6	0.000854037068024497	0.00350004519324086	0.00178385841386064	148017.071419926	56843.5154761202	19681.7845584121	40241.742271504	63958.9040465649	259652.03828315
1	30	12	0.000650661332316977	0.00445279651554537	0.00237200197153715	119717.639393493	32812.8364601804	11775.2437946667	16673.3859551238	30134.6603297923	263104.247854927
1	36	9	0.000958096742785581	0.00417944054474135	0.00266346105238428	138002.966493166	41333.5636821967	13641.7865612093	47940.5224124507	76082.8571285591	339370.064753159
1	36	6	0.000816795545219147	0.00220833601557516	0.00215249503545525	49372.1727625692	18296.8630070301	7845.67879872343	33540.2308325666	50453.9080230585	158682.318598564
1	30	6	0.000772371052266221	0.00558260496976082	0.00259031909266131	291708.506998186	118637.259778128	36066.774852129	23399.3490490104	45079.8545862	316298.162479298
1	24	9	0.000691691659654249	0.00465177286065259	0.0026982869990401	158905.043773564	47049.1879299313	18754.2689889234	14497.936870926	27499.8333372974	269698.821807242
1	24	12	0.000500502755661407	0.003406737872447	0.00160165425015512	73023.200552473	21118.6992563835	9245.05519638617	9462.85073899462	17588.6774602578	188168.563355962
1	30	12	0.000560416376488553	0.00277040654496114	0.00368056591078455	21379.2573613293	6825.62932915686	4380.30680521412	6710.69885481912	11666.1407037868	100282.31790164
1	24	6	0.000621782528740368	0.00138813879497077	0.00115492702730846	22622.3111624035	7751.05332035208	5003.3118514271	18295.6871693932	28904.3399832495	115565.811489913
1	30	12	0.000570062265203612	0.00568031256089371	0.00361156729043987	161391.810420979	43871.4312610027	15338.170369366	9082.83872038306	18943.3079495404	260312.716500076
1	24	6	0.000649223224504222	0.00578459069616818	0.00360849513851026	310843.891477644	111866.744973684	39596.5306226776	10462.3119307923	25506.0883411981	300865.930869508
1	24	6	0.000829989424462476	0.00324523211476227	0.0029949061723629	94701.9110699507	32441.7372310108	15794.7854505428	18734.6604797699	31600.4853971321	182647.602621027
1	24	12	0.000955380930269019	0.00310975205229232	0.00303805547753047	31544.9137890998	10052.7680319496	6332.43524656272	28871.1040035383	48379.5058050847	300349.302639981
1	36	9	0.000992386582020361	0.00260986967370055	0.00174107142838789	59861.2532101486	18237.3036272807	7174.13586259715	75832.6633974328	112949.062415338	347037.775863341
1	36	6	0.000551050944656121	0.00256784643645216	0.00166200927525586	76823.9126299897	30217.9933475829	11064.2711972083	14649.0417349085	24031.4287598999	116866.794574601
1	24	9	0.000703750150354694	0.0052488624172401	0.00295541347718779	202051.253081971	59159.1552516978	22258.3105975002	14562.9815857825	28715.7068343861	307493.225967332
1	24	9	0.000787577464019553	0.00269835931400081	0.00131789254509748	68166.1255371322	20751.7827017215	9578.52545282987	35523.4228786463	57997.0566870333	293976.498251976
1	30	12	0.000821675838296938	0.00376490828880247	0.00341034561220891	54937.0398578887	16298.9937477239	7760.84897683662	21424.3373531226	36215.2994606223	243854.800188632
1	24	6	0.000938994296600105	0.00294196676797689	0.00121492029887796	137075.638170691	48525.4876966829	18669.0631722955	59648.6038573691	93281.2883165024	336026.225401805
1	36	12	0.000725400984026144	0.00220197963180182	0.00288573978008044	15773.8921842025	4964.49750737258	3008.1610098719	19684.6500462904	31514.8789913032	161696.656834164
1	36	9	0.000999233420675689	0.00253774356141072	0.00200622508796653	49878.9368876478	15314.2326738397	6467.91584512741	67401.2774513594	100884.216653297	319805.93727199
1	36	6	0.000957766369252977	0.00372129030469036	0.00340359125429049	112635.471514399	44456.5433112247	16199.9015561297	35811.7884894219	55874.4900381751	215299.343192107
1	24	9	0.00087900815421116	0.00422333113152844	0.00104415294029007	254222.087804523	71288.4247442139	21633.5830874405	63415.8397671231	105405.260510286	545431.971543816
1	24	6	0.000973905282875973	0.00504632895284368	0.00251978095380271	283479.824126468	102793.16318969	35544.1843421352	36253.7207727431	63489.7852643121	373962.05600821
1	36	12	0.0006140136402553	0.00164613286018153	0.00390827038949175	5142.31039813216	1772.51245479885	1577.13240137797	8977.14569623422	14563.7350540711	82912.5073659878
1	24	9	0.000663994377001578	0.00461559097068252	0.00144600989462656	250141.513494451	70856.6442218379	22588.3671445374	22898.5286882931	43192.6746266778	368698.835510908
1	30	6	0.000973225403842047	0.00382468600514533	0.00182936426548931	172596.534359717	67360.2285032898	22482.5042486014	56859.7593064093	88677.7223057819	323930.451003036
1	30	6	0.000557700272976054	0.00268892873023705	0.00197366475150213	81918.4616039781	29653.4530355379	12237.8982312965	11156.4662895941	19283.1165140057	118495.456382686
1	36	12	0.000725711328842014	0.00381304972875225	0.00354091102156707	61202.2701288089	17652.1548974873	7389.90837608255	17308.4109665147	29322.9773878141	199587.155697891
1	36	6	0.000947348618850912	0.00435885510059056	0.00235354557347339	169714.820714993	72767.0782989904	22837.6088169912	49801.5121452675	77622.2025379728	286478.136095727
1	24	9	0.000569225823256328	0.00416935172461669	0.00358833469434763	93251.4535225866	28710.7150378735	14023.4199008053	6719.84251854973	13326.9455645665	168876.364943931
1	24	6	0.000522832101659934	0.0022896908173725	0.00171457816590264	60176.0959962869	20553.4234278225	10517.7824300666	8614.33706744772	15061.929253629	103914.51442795
1	30	6	0.000767995863897852	0.00524401890059511	0.00368923296658702	229673.901460416	88836.4130936446	30056.8924012156	16702.9706742747	32551.3549701797	250508.476836695
1	36	12	0.000677756308203281	0.00551826815955476	0.00189185226188954	258005.753855618	63489.552682528	16534.2672780888	27788.4970387173	50872.847240533	395757.163139485
1	36	12	0.000737603423281789	0.00288744092747024	0.00173483653694097	53222.6390778085	15104.9760469806	5952.80640044245	34361.2573033835	54859.4115765725	267777.287602719
1	36	6	0.000936485752401482	0.00574950774262744	0.00345196412316898	234576.242808611	102474.275940903	31105.942752694	34842.9468962339	59239.73901126	300601.005979597
1	30	12	0.000545278409684077	0.00408616236948597	0.00266281409061134	85838.2174569646	24333.9798405465	9770.12088469529	9328.13767897519	17449.3835174884	185332.752287448
1	30	6	0.00054038850548583	0.00335720612517684	0.00311521878590792	101479.349305533	36681.9948174395	15182.1552882684	7186.0915675867	13912.6815627888	119465.580003917
1	24	12	0.000709494994884268	0.00217460222836503	0.00343837825014831	10061.4566606011	3550.90144988613	3263.32983456882	10779.962727896	18313.9931033723	129807.842467519
1	30	9	0.000826292693186302	0.0026774292626166	0.00235026048965902	45781.077122107	14224.7043522319	7041.17513770768	28854.7156574076	46156.1373719325	220028.707165676
1	36	6	0.000663003106279199	0.00188023612667746	0.00245366664866478	31432.9631134043	11233.9854751957	5542.73651630851	16339.7011121135	25222.7963359241	96066.7468160228
1	36	12	0.000710871781226665	0.00423090542422014	0.00228228811012779	116888.008260307	31437.5313497599	10320.4227684172	25135.6797634652	42810.849191211	280710.650860196
1	30	6	0.00074524820721651	0.00194323441195657	0.0016129324299157	44441.594840259	15634.0625864663	7480.94114667047	28380.3104683164	43662.576774193	153214.483742718
1	24	12	0.00075029357712889	0.0051301182328972	0.00325822518705137	121125.45892449	34567.6252331375	14453.4404839649	15563.8718224611	28897.62665364	301713.916438051
1	24	12	0.00073283112337184	0.00436653103586279	0.00245385323944534	99646.544502787	28575.2069558266	12149.4397083105	18217.4360782759	32724.9778854831	292522.708226238
1	36	6	0.000795616909151847	0.00262307125816338	0.0028536200589687	60753.0335859097	22642.2978057632	9518.00052972797	24365.4099638818	37739.3997656038	143641.44425836
1	36	6	0.000705406126523388	0.00348183966288543	0.00200713739874936	123442.280491445	51092.7537974706	16961.1584838473	25035.2633244377	40678.7054070285	183363.65578869
1	30	9	0.000529952783938141	0.0025252910201208	0.00382961482537189	25085.0002301703	8141.58905072729	5174.68384193338	5382.63526072696	9387.95576439155	77635.5498439047
1	36	9	0.000616998402284498	0.00299983828071495	0.002322133260518	67643.2427649436	20613.9843700531	8141.63613454763	15577.1831474743	25973.5462743785	153416.541401269
1	30	9	0.000852562175221323	0.00569233127357842	0.00388267514033728	215168.32281422	63139.9190601041	21461.699108797	22280.1590870341	40892.6727724066	329311.09672505
1	36	6	0.0009458376226841	0.00467867919360308	0.00176108083750508	202938.838067732	91279.2546762664	26706.9667462068	65403.5796050006	100660.627160752	343976.654778737
1	30	6	0.000620726467994771	0.00208332591247494	0.00161298153976225	52279.0290964259	18528.9318983116	8452.97984631596	17308.2901033294	27566.4138667076	120860.31364157
1	30	6	0.000921523586252589	0.00163148775055321	0.00369911799825735	14805.0557656669	5144.87151438861	3778.28027961293	22724.4206816667	34939.3041134394	120409.360784686
1	24	12	0.00052044012010215	0.00214518495666349	0.00295367597525698	11100.6953456968	3856.96397255151	3352.7805390762	5313.46712416787	9263.41969284886	82119.9860281751
1	24	12	0.000890106574101239	0.00219414885405452	0.0021284157676256	16307.8913045854	5412.32474393081	3976.39230775725	32006.2477882219	52533.3029540309	282994.045765946
1	24	9	0.000608441545934577	0.00499668818657444	0.00211301393356529	230575.169380354	66351.0188641512	22864.2416925966	13633.6574220412	27993.2888015924	315013.967491746
1	30	12	0.00099659469347582	0.00444217157662395	0.00330096681589659	89665.0270544017	25560.3346561163	10478.1362675414	38421.5513761107	63882.3438395755	381848.258489384
1	36	9	0.000568441044210516	0.00325098006241841	0.00383858137735634	55738.4155584437	17235.1407481011	7726.48910544466	7964.45004484275	14071.4308688592	111195.757054107
1	36	9	0.000862215631592163	0.00578543120759977	0.00286806015142569	269737.681624073	79666.1004535529	22150.9228345919	35035.059414647	61372.2798816791	384566.660698391
1	24	6	0.000715814098559535	0.00146646255347394	0.00325540285890114	10626.2461513506	3809.31151982376	3550.7762808405	10234.571616071	16470.8480872282	77507.1490905649
1	24	12	0.000700624432028846	0.00374235347938822	0.00156164169331872	96977.6605164061	27321.385146626	10946.6850392542	23824.664599474	41691.5548785448	317750.131953201
1	24	9	0.000642215342172785	0.00115259361166645	0.00385124683563472	2374.40610791805	957.344660103028	1427.85924830028	6618.61450288246	10910.288705033	61941.3623293058
1	36	12	0.000988914788553574	0.0015626896352217	0.00235983601555488	7329.62486989564	2420.70019518025	1801.46255802498	55568.0421822167	83693.6989015028	273359.425703579
1	24	12	0.000791773084174391	0.00252912644104876	0.00355263761934897	15050.0701918731	5135.97323607372	4184.07777093666	14425.891724946	24470.6375345046	169539.011339018
1	36	9	0.000602534307032634	0.00222851534797042	0.00166277097535144	41026.8117897903	12637.0216683034	5485.57947026883	19250.5857161712	30635.8752832415	145256.930692126
1	24	12	0.000942613005120981	0.00196420970708248	0.00277938800729816	9320.70125681391	3285.13902911886	3004.76599636053	28843.8283336249	47250.5187259406	251069.91176555
1	36	12	0.000878741416913426	0.00100721285206675	0.00323864420617862	1599.33582146695	606.7752320823	762.773336104535	27882.4841687351	42790.4315620085	150787.354645566
1	24	9	0.000859433862472223	0.00270955945517228	0.00219624933921754	44146.3352822793	13995.2806877694	7962.90358601937	27936.4596882013	45876.4213770521	246123.082537151
1	30	12	0.000808529199642621	0.00535790689887026	0.00141754768958042	285905.135492956	69636.6286673899	18444.7657319927	49414.2193055157	85711.2009580458	557627.539220263
1	30	9	0.000528064785777437	0.00577908725005973	0.00388194691889294	222886.517390228	65296.801338073	21971.5731617814	7526.53091068967	18046.5183240938	259261.18823523
1	30	12	0.00080249547377292	0.00352682180731864	0.00324286444160286	47857.6137936538	14321.4020600588	7055.2641408906	20859.0338301227	35107.8982098339	231627.172629398
1	30	9	0.000537476060950111	0.00361589853779496	0.00364433749214816	70413.0008252253	21670.9141523445	10086.2984074336	6466.59147675612	12212.3752790566	127171.408551417
1	30	6	0.000685542091371307	0.00275469232989547	0.00180816529005844	90856.4588613673	33273.7069903708	13193.5535058208	21160.6391566093	34364.4263762256	161101.229617765
1	36	12	0.000505429536573333	0.00352648451591806	0.00370951988550168	47265.8861311794	13911.179337838	6311.1337166058	6266.95809495265	11416.2123191529	114815.417592393
1	36	6	0.00077809014715553	0.00321922179871387	0.00272342836360844	94497.2232409274	36997.4057980169	13702.3706675229	24471.0853812523	38901.2473918263	165427.098120752
1	30	6	0.000733348625331492	0.00516301971239816	0.00169280471983057	291456.106498491	121814.071759183	35235.0241179983	29406.631773454	54018.3698921065	330395.559079979
1	24	6	0.0008928448847689	0.00268022443754336	0.00319206406271184	55575.2156655147	18957.889011059	10901.2365560052	20843.1766218238	33897.1249681885	166274.236757923
1	30	12	0.000635170148130529	0.00294117158323298	0.00265611500741394	34348.7742196856	10459.2117302756	5525.26056486974	12926.4926061079	22036.717991609	159127.124900828
1	30	9	0.000983811961741047	0.00288253547758277	0.00165322566272353	74914.3900327366	22586.210285869	9205.92277796996	66033.0255473804	101921.307489224	378300.401611827
1	36	9	0.000775380061113039	0.00268824093552659	0.00192894020303783	59308.5439878136	18098.6530878131	7229.65386704293	34479.1390994368	53756.4710927261	223289.924487186
1	24	9	0.000840620041686322	0.00312622355277056	0.00136055528049121	98270.1562752161	29326.5255495052	12186.3477894128	42043.6556717431	68860.8462435188	351444.958254072
1	36	6	0.000637948100584129	0.00499175279476693	0.00230893968625243	209737.411648659	92741.3324932074	27564.1361821347	17679.0121664909	33961.8979525346	230067.7070346
1	30	12	0.000562780414431569	0.00226891598538096	0.00268637091982446	16201.7353171196	5219.93157211779	3477.55860849987	8834.78966619337	14957.2761902808	107113.809861206
1	36	9	0.000710162558951204	0.00188459503997567	0.0013332966904318	31792.1404001156	9840.87066247575	4453.88134429192	37050.3141617582	56312.229497783	198641.153409769
1	36	6	0.000721361073634262	0.0059805713437738	0.00246548594902257	267456.685790779	121870.396716863	34693.106275979	23646.5928066639	45249.2768107478	295456.58492327
1	30	9	0.000734151260062093	0.00467105165688192	0.00340103111351637	145411.431548563	43259.8726942786	16137.9199555593	16288.2167434384	29641.7666042081	242657.070775577
1	24	9	0.000910051239353274	0.00427215833811154	0.00189100329066076	169602.063250027	49526.5755027196	18375.0751327596	40163.9047701107	68076.349983446	408943.805016391
1	30	6	0.000541081710750531	0.00310886028801179	0.00225444795122091	103707.504897519	38023.8743595074	14956.8113691663	9412.8308421827	17354.0324701038	127591.304196722
1	30	6	0.000813483248816483	0.00302996560091805	0.00206527811148031	103218.830394737	37998.9765823652	14822.3958482646	30214.4344649953	48063.3403220295	202104.31692169
1	36	12	0.000824690663259503	0.00338500763803792	0.00123191644020546	107032.066504354	28221.7341319607	8749.45739331422	66089.4286252102	103296.771844242	433666.505261382
1	24	12	0.000637958850772791	0.00370943859017714	0.00125642004313696	114270.980426436	31380.4537255268	11590.5228166453	22702.8952919774	40212.5537551686	318824.140983097
1	30	6	0.000781248805477985	0.00326668264183422	0.00147859754582328	141185.117347965	54498.786928239	18633.8865386608	37225.2601250162	59290.2250095863	242371.324332664
1	30	12	0.000751424639778369	0.00310233816762874	0.00211140305101513	49242.6089448644	14464.7450729065	6628.02707127456	25663.9277907795	42539.3752705085	253604.769118317
1	24	12	0.000604994589328378	0.00156129972970597	0.00234697022981075	5586.70783706007	2043.42178638426	2125.23590560275	9573.02840942319	16115.3487670159	106520.068420176
1	36	6	0.0008470827416728	0.00168975923342252	0.00377439711772464	17506.687175781	6100.0767837618	3754.12283583906	21162.5127650936	32033.9782893958	105069.900639728
1	36	12	0.000989009601085101	0.00358593780588696	0.00263269438029754	67072.1124221784	19003.3980150102	7444.52126640713	53759.6331688953	84724.0921062378	382588.025888587
1	36	9	0.000986070298436883	0.00488430615940224	0.00355056164644853	163687.524074497	48985.2752189586	16039.7267537897	40338.6881238318	65896.7856978925	337504.350486637
1	24	6	0.000733602248056974	0.0055831824234841	0.002273501070608	360798.611208398	133987.852905081	42696.0319822538	19779.6795225235	41740.0944227176	366559.921654799
1	24	9	0.000912987341982535	0.00458252385430192	0.00297672146512024	141305.102144055	42236.8054062673	17693.3993443539	26925.8106403385	46892.9802576907	332378.283742466
1	30	12	0.000945802871199041	0.00104122251864059	0.00324635659664345	1596.07925865164	635.819428392989	912.935826037658	28691.3277744345	45006.6467781128	173542.091928921
1	30	9	0.000655213309528038	0.00264962424135311	0.00289249383300822	36969.5007874705	11668.1679316754	6342.39758783818	12490.0825462449	20891.1586735588	131266.372706941
1	30	12	0.000998488189575984	0.00435627761512812	0.00232083756746605	115177.922299787	31657.2047277753	11476.6084554134	53757.4801905671	87994.449381185	473204.573918059
1	24	6	0.000596064246721787	0.00328995245807257	0.00159873976798105	148440.033312084	52315.6610512824	20375.465725785	13987.4983485219	25740.8087468934	187936.192140524
1	24	9	0.000718074200594196	0.00141581808288532	0.00255341586877753	6188.14414504814	2264.50277474158	2400.13776707589	13635.905268664	22205.9657611334	114178.293391595
1	24	9	0.000598831111026309	0.00538632979011414	0.00140725792045297	365135.833430931	101036.457776337	28870.26099442	19272.2919502795	40962.8120772089	435543.116205497
1	36	9	0.000599932699194365	0.0057130448690234	0.00240002886337072	287937.029160875	84777.1708863244	22627.6965312191	16307.2680255903	34218.0749794535	321342.502827246
1	30	9	0.00076878148878847	0.00230129205200597	0.00258222449874222	27795.9958950769	8873.30035022405	5159.96840215063	21235.3936627483	34072.872183965	167795.488066712
1	36	12	0.000913100715984702	0.00333766355796678	0.00297464561930585	49516.5956469906	14415.1251636493	6265.33184814958	37969.0276016757	60569.3435193142	297040.319946399
1	24	12	0.000977954554361694	0.00287391640423364	0.0038368955413595	20264.2812609199	6766.01133448636	5085.16233145635	24468.8940215792	40984.4062428748	256343.332231495
1	24	9	0.000749251980088651	0.00151896345584499	0.00337494047598151	5828.35663279451	2166.88569867607	2435.97439661139	11877.3501546342	19461.3343961929	105259.171756844
1	30	12	0.000803012660059997	0.00590919827790401	0.0033438449438059	190953.44538356	50909.569330001	16810.2226263005	22526.5666524746	41371.2176583364	370962.267546203
1	30	9	0.000616657486463964	0.00341553057457213	0.00351079441562829	62396.9399771979	19294.2843741754	9252.12519165665	9315.09668770138	16557.5212943508	137163.024015946
1	24	12	0.000868060260726562	0.00527755914675737	0.00253238917988976	163149.169668122	44776.5266753633	16506.9410085348	28830.7028491928	51583.7745309326	429722.860837714
1	24	9	0.000866568260235149	0.00538094568725508	0.0022190551221329	267513.052943469	76435.9527140853	25415.1497865556	31881.2631916292	57840.9113387566	443928.786755934
1	30	9	0.000911068087043956	0.00403788555507132	0.00135611533759421	196101.625457317	56574.1787818667	17072.2293079895	66521.0743631399	106086.546882546	462534.045010737
1	30	12	0.000711944749975832	0.00253576361321745	0.0030426037978246	19873.8639191696	6335.96089308846	4042.59079684146	15253.1931805578	25358.8890329142	159584.128139427
1	24	9	0.000638496579122675	0.00338600528865705	0.00205426619619956	85719.4425664916	26089.4238257385	12012.6301513915	13864.5593344966	24653.6955147397	198904.184722314
1	36	12	0.000662368035434849	0.00369940413150522	0.00377086559800266	53241.6045162912	15547.7367917228	6835.33452543289	12681.4683871765	21840.2652658513	164101.148030841
1	24	12	0.000938249992193731	0.00144036218062303	0.00168557063725589	6289.91938340881	2251.11083942344	2169.1672481406	44293.7785884757	70605.5576658309	298610.037867523
1	30	6	0.000793848596198347	0.00418791022936705	0.0024879410123281	179096.185345562	68919.1916957077	23663.7512587121	24846.8186287526	42703.4399421135	237388.475854808
1	24	12	0.000693896330326425	0.00585655310512537	0.00348287680658294	164475.766774653	45783.0828017873	17627.9664026911	12701.0584386012	25204.6153591872	324637.213958705
1	24	6	0.000704184571151855	0.00569875908597817	0.001218421254564	463815.899660782	182031.608566016	50287.3886363501	30558.4102048639	62652.9918955689	473020.73570658
1	36	12	0.000754201729483374	0.00505877422091867	0.00135929429950967	261662.280337545	63099.3104942927	15742.3308252205	49186.4026068975	83290.0509666562	484774.898953191
1	24	9	0.000664062821413417	0.00378466409078349	0.00288755891023353	86532.7271812653	26585.306643717	12851.1849208724	11540.5262124983	20981.5582296226	191063.679915324
1	36	6	0.00099630070018822	0.00229377160397466	0.00119039872925404	72135.1754990176	28795.7637818406	10367.4435890743	102070.60255268	142380.006962653	298735.134218264
1	36	9	0.000977168870787937	0.00135768079349706	0.0024271436882953	7785.29307047957	2600.61192100196	1929.38199081358	49278.2148405359	72911.702979242	202417.755144804
1	24	12	0.000655874746367365	0.00360576916927444	0.00154380042668657	88399.235934706	25100.3830197613	10321.02581375	20048.2747081861	35344.1656125024	282497.495414848
1	24	12	0.000678747057212713	0.00595308802571538	0.0037365450757339	161797.969577068	45252.9796514822	17691.9606402529	11404.482735124	23005.7288154843	314517.77610287
1	24	12	0.000692020419136821	0.00307320196725061	0.00191374792166121	46592.3484435761	14105.4103899787	7302.78761918443	18381.8218263683	31679.4453906987	232799.349254611
1	24	9	0.000583751968511211	0.00572540488461445	0.00272722566042161	267458.920143469	76869.6656968139	26328.862768764	10747.3906595992	24400.2483607695	335403.640768171
1	36	12	0.000995520383949476	0.00256847598654719	0.00117264359317739	54490.5071471629	15209.0926218883	5658.57487160208	115535.086502268	171161.264492811	518642.411708528
1	36	12	0.000803527370538401	0.00385048004676695	0.00237345269244737	88469.7259406446	24413.5519398044	8708.0308352346	33428.9800019032	54745.9951313909	302966.245300275
1	30	12	0.000775491785798874	0.00411149759745846	0.00269930803775152	86355.8074476368	24486.550969863	9846.40174886427	23133.4184038306	39658.8982753229	279168.054900443
1	30	6	0.000901588111123514	0.00463070533513477	0.00259277476804414	211746.593026765	82870.87406654	27373.2067433711	34162.8041020569	57454.2918285354	291116.715414735
1	36	6	0.000699285758537294	0.0043341225317817	0.00174725146562938	181962.091708849	80514.9238607234	23983.7551209981	28461.9648675615	48025.8732108813	235751.13112824
1	30	6	0.000590031221572395	0.00321211401149944	0.00365694934727879	83051.878280792	29500.2810808615	13213.7835825809	7667.79372903021	14090.4664907836	109910.886340155
1	36	6	0.000859434664651322	0.00506916643144423	0.00199602366151406	221473.83865677	99903.8489812991	28998.468952342	44990.5833975722	73065.4295007722	311081.697639528
1	24	6	0.000850435477184059	0.00109579485271045	0.00142380662404223	10163.0182738574	3590.12080301973	3029.08661960472	33185.0392675464	51000.9246548849	150423.225197762
1	30	6	0.000505311755383259	0.00222385484716527	0.00366570113709177	33608.3445847788	11606.3794862671	6713.79657535966	4692.73147879424	8210.469819315	60251.3431129205
1	30	12	0.000693835182561176	0.00342371771768748	0.00272839570808976	51454.9148378612	15211.4295457129	7141.65588894353	16426.5943771168	28093.1606609608	202055.277414024
1	24	6	0.00081217433311357	0.00549576364098033	0.00138159622705561	421889.863142285	163029.018931658	46783.644348709	39164.3719043277	73167.3083042021	467970.779554911
1	30	12	0.000547045075022182	0.00331782568557122	0.00205288493249505	60761.1169257813	17531.8913628523	7504.08343480741	11284.8220124229	19999.4211120524	170568.450334877
1	30	12	0.000731177811408346	0.00188360495720322	0.003333802344912	7803.559211842	2684.68788641589	2320.58561555969	14615.44692147	23876.9402432693	135676.089713834
1	30	12	0.000929775467058063	0.00313009755819979	0.00381466922244261	29448.1771558721	9195.3435383449	5385.97654938471	26508.4657243261	43499.1502020789	249607.289829673
1	24	9	0.00099530211001546	0.00540912143695215	0.00344369156383279	193856.403581539	57145.514462902	22264.2011561014	30601.9624410153	54070.4633817287	399503.95127453
1	36	12	0.00062741950949935	0.00462289732813548	0.00271534991201656	128021.315559613	34415.2165113587	11277.0658967142	15672.7969996177	28397.3368086144	240275.535840871
1	30	6	0.000943578363319914	0.0040306655964721	0.00126361339394162	215054.024088817	88237.2201444162	26606.2986220116	74087.0734843652	114280.820057256	386819.237034016
1	36	9	0.000742071814563656	0.00195042953067126	0.00109971696145329	40646.9404340484	12442.2393896148	5114.30300757578	50503.7206425243	75704.8627918581	242539.576862666
1	36	12	0.000844275763025766	0.00486778509115884	0.0023005632206067	166073.811618338	43245.9724160461	12936.6753582328	40685.5644991079	67965.6315633124	397825.25893317
1	36	6	0.000937875575215696	0.00388659839458425	0.00301458397185662	128463.211662541	51991.9698310779	18016.7080850316	38018.5991126148	59507.305296069	230184.751837026
1	36	12	0.000765095439414085	0.00238536172371037	0.00348362740011064	16634.5002271897	5249.84089244592	3219.93851822704	19247.8218162532	30952.0685630695	163459.809783757
1	36	6	0.000623623328588701	0.00207387405979553	0.00257191818057416	38306.099057968	13829.823946139	6498.44960404942	13343.5154323816	21027.0923597167	90545.9151975931
1	30	9	0.000792582928990777	0.00395888803410155	0.00306717263410002	103370.579514146	31141.8324804056	12631.2223553067	21144.3975576983	36056.3683445383	234163.318421866
1	36	6	0.000758663352630136	0.0043197661728152	0.00282216842873561	157983.926384926	66084.3357803963	21503.6436492996	22880.0452272789	38954.4876026189	205542.288771648
1	24	12	0.000855663997172725	0.00313753493838357	0.00341513951883619	28950.03537438	9334.34963156821	6148.80674397168	19080.5930349946	32499.9319123449	227665.435900483
1	30	9	0.000796613732013434	0.00356580468744223	0.00200792459745773	110251.737218963	32824.0153562889	12293.4369181605	31332.6305757709	51613.4234386324	278397.11130774
1	30	6	0.00084852835678072	0.00173537337684123	0.0027439688761553	22380.0226834447	7726.33414981485	4839.09486597282	24247.5172134872	37270.6404256701	129787.721614411
1	30	6	0.000609881486190549	0.0021884731198747	0.0024323703984768	44143.0448442216	15400.0344886121	7801.88495481943	11313.2094735406	18497.767697576	95801.1442106604
1	24	12	0.000794730690462532	0.00106566727599436	0.00392004201274092	1259.58891042619	541.772174193289	965.390628074344	12065.0521465537	19903.114276898	108838.574084902
1	24	9	0.0005455594413976	0.0051274086660341	0.00327673420398503	174998.273624657	51817.9203771504	20660.5557715583	7448.32399469081	16582.7106565557	244805.287544261
1	36	12	0.000857949858506387	0.00496475899722389	0.00317228875185944	136150.001566685	36658.0294800511	12075.0824932217	31546.966069717	53373.5193470552	339953.32285704
1	36	12	0.000784495520741998	0.00108019258120726	0.0033926502355894	1822.96886206187	682.463871510658	822.933698157647	19719.9669040687	30642.1746068814	123713.547129083
1	36	9	0.000964482008318563	0.00158020778255714	0.00398745159005533	7488.78757447916	2541.24976937907	2048.4879584921	30302.566127772	46114.2975161698	159967.745377764
1	36	12	0.000964612670575558	0.00363355938442432	0.00152861657880207	108555.097441977	28876.4632974414	9186.39743372738	84216.7558725357	130123.221410788	511377.236528084
1	30	12	0.000708185726795108	0.00295985801480003	0.00376519818920487	25332.5769849333	7993.70303900585	4888.82602365457	12535.5206387929	21226.1611201198	150377.804208969
1	30	12	0.000646413274242119	0.00118752625999671	0.00239432143474642	2875.4935532814	1062.21713878043	1189.3157582132	13587.55419097	21848.764206918	110380.364701655
1	24	9	0.000687448583357673	0.00569540814608881	0.00313550498935109	237635.242002064	69047.6251616845	24983.8235778082	13557.5319627902	28048.5495204813	331928.098736925
1	24	12	0.0008393272470979	0.00319520916530993	0.00322382901512808	32172.7662330617	10258.9564201615	6476.89251729887	19158.0659161777	32703.3111493239	231634.437580337
1	24	12	0.000996002098514605	0.00152635042953356	0.00280464316172135	4621.37167595966	1739.80687414832	1995.29961070899	32455.4973613229	52488.0639094113	248000.937100528
1	30	12	0.000992900051957621	0.0015715627406608	0.00358766636288216	4463.94061693193	1617.78995383699	1692.25799614676	31676.5603263886	49968.2223111521	215403.54227679
1	24	6	0.000979253313237631	0.00585938338309009	0.00117531760796114	488776.320165158	193485.136249283	52685.0182383572	75043.888597329	127981.11162102	615686.330815236
1	36	9	0.000630203390274879	0.00357252865565503	0.00101057792511509	173826.798996438	51280.905902159	13975.1910202077	36728.5077413263	60218.4517254037	295435.644097575
1	30	12	0.000830412462323618	0.00347426920681106	0.00307668969850637	48142.1171935207	14371.8696342763	7013.43647270978	24036.5779405402	40120.3920476627	251380.276676453
1	36	12	0.000641818310931563	0.00125935760868186	0.00262193007109321	3503.24927351883	1226.05811380059	1156.73345274169	14574.1594363536	22975.5374522851	106854.542818991
1	30	12	0.000664604241937302	0.00371697724485405	0.00189162400204505	89161.8426763892	24836.0016733557	9395.84664769093	20916.4232821447	36087.880649841	258393.335781527
1	36	9	0.000946307046250011	0.00388606760134467	0.00133720472646911	178769.247593375	52878.9787386016	14877.3427440769	88129.4685110562	134148.023322847	463949.730452785
1	36	9	0.000978407625432167	0.00374826146625516	0.00324855094957518	92149.0708483048	27969.9047339116	10618.8086237305	41659.4505119536	65678.9359434988	289637.056031778
1	36	12	0.000848935242090881	0.00188978278514228	0.00114818056920508	24023.2767781915	7121.56606711912	3337.43806380937	73278.1315296246	109566.04736068	349981.053433753
1	30	12	0.000846774902427068	0.00318620995841136	0.00297760596435892	38879.9659484346	11781.7301068741	6104.62636348129	25893.0992924342	42741.5990118623	251939.665242043
1	36	9	0.000666908744487423	0.00350565158955517	0.00318327219854169	78762.2453355264	24005.6155376248	9496.16656397927	14687.6528945498	25005.0583973499	162012.91470122
1	24	12	0.000930706543453004	0.00503919291134846	0.0031185182398244	119924.744557677	34193.7386087118	14259.7126621807	28269.9422320117	49728.3092964143	394424.647194181
1	30	12	0.00080188926614757	0.00418504841771327	0.00382915126234489	66532.4829248927	19535.6023949251	8933.11782645266	18299.6513107153	31560.6893384403	236961.478465294
1	30	12	0.000887465996460002	0.0015497133381161	0.00329009870590979	4606.41062064093	1657.32895954592	1689.95834026984	25083.7238312973	39866.969134288	183694.38849759
1	36	9	0.000544753190880036	0.00489588889651844	0.00194060948484186	234960.473054392	69298.6108326277	18965.5969373252	14786.7909917966	30058.0761858516	270749.146793884
1	24	9	0.000718461903197394	0.00550289115302109	0.0018884418924322	316190.833519836	89031.1915168574	27581.5951226036	23158.3107774731	45499.9198747417	428258.068303528
1	24	12	0.000513422227576016	0.00352665194479841	0.0016588147771867	77931.2221218531	22444.760080867	9683.99464910153	9878.49421439159	18395.1007873106	197174.40717928
1	36	6	0.000795761783346236	0.00564510382886717	0.00309076832019588	234614.641834316	103273.400182706	30935.0459691924	24825.3624572105	45097.2394291521	271831.587990699
1	36	6	0.000695707480451466	0.00238478616132737	0.0032418204521665	45445.2635035839	16466.6126323074	7619.80013985833	14759.3843904848	23348.5415836017	102449.343397548
1	36	12	0.000951191298084368	0.00373019216822559	0.00260301942849859	75299.6300121133	21132.6162724147	7996.27927835977	48872.4670498107	77704.2456079969	368658.727222684
1	30	12	0.000764273800278478	0.00490621053045663	0.00246396814296597	150183.810742635	40381.0312083671	13669.892152339	25072.4099506549	44311.4960168063	342897.481734452
1	24	6	0.000830276813273012	0.00435191058213337	0.00210642637426363	230252.773558012	82749.9172661302	29581.5816966232	27289.9028240454	48357.3388572366	300839.496853673
1	36	9	0.000820967135587654	0.00441359952315644	0.00381254585938177	122232.278476795	36881.056544111	13222.4877561462	22587.0547596761	38237.2733796876	234619.391483057
1	36	9	0.000597922141157407	0.00117645562259804	0.00289317534603517	4296.51378500082	1492.89149404458	1348.94234046412	10464.9784276277	16355.1351900011	71399.2006738321
1	30	12	0.000678955508301544	0.00199488051021951	0.00359760004820015	8537.94269569728	2924.33044630345	2485.44413857044	11103.5593339259	18370.3002491747	114179.472928441
1	30	6	0.000677218165691437	0.00460861085986875	0.00328913579734203	189429.704695525	72194.0116418151	25331.5548725062	13063.5354099311	25702.5174340136	206553.154231578
1	30	6	0.000614581990518386	0.00453705797047278	0.00289281182998209	194767.865173951	74958.5661980344	25653.90842464	11450.0770030645	23565.9965038237	203478.003863078
1	24	12	0.000961462203480202	0.00185551157042734	0.00106890441041736	19479.9043717006	6198.9035292465	3881.2371389527	75281.4004867125	118270.686686309	459657.32388344
1	36	6	0.000835762615374951	0.00490641458944034	0.00279531141585758	194560.300208858	83980.0008596621	25974.718378083	30468.7480434374	51321.2541512881	255220.473193653
1	24	9	0.000551216628645621	0.00585221803600468	0.00249315782379406	301355.341640281	85783.9920897057	28022.3030920011	10472.3253835522	24961.6206158584	358186.088918284
1	24	6	0.000567024253184943	0.00370307665400572	0.00159316720152048	191368.95772267	68525.1912420187	24795.1820891584	12764.592448124	25249.0978618669	212550.212786361
1	30	12	0.000561112691291815	0.00153329119901408	0.00168685178544137	8174.60667918348	2727.34907027143	2091.55802296194	13035.8133778108	21264.2209768974	118990.582235073
1	30	12	0.000901421124699849	0.00154313909120515	0.00108339958230379	12945.2509517513	4108.31729582411	2568.95605281242	75561.8251870231	114197.172731422	365881.986499998
1	24	12	0.000853383188368056	0.00389215962371242	0.00244946867599665	72472.9055359521	21364.222958966	10021.8032461087	26769.2491737036	46044.0461852878	328540.853218561
1	24	6	0.00090477523477759	0.00433037489955284	0.00181542183844294	245944.042999743	89353.014365203	30721.9720468	39193.6554287762	66590.2127550383	350936.861137831
1	36	12	0.000650566344806322	0.00314238025695378	0.00279261913392468	44214.7232588717	12945.5062664597	5753.41137200011	15592.2023896474	26117.3605420433	169264.987549979
1	24	6	0.000889120069070195	0.00463676183149993	0.00140056913727675	313965.412886869	117840.855932768	36574.4234675297	47864.6210600189	81651.9087796841	418007.972393028
1	36	6	0.000650866651298282	0.00189009178181368	0.00257839882784945	30745.9922912974	10961.2591920351	5476.9463430288	14825.0880131906	23000.4284051229	90802.766152048
1	24	9	0.000943648542704882	0.00316167815423496	0.00231606265165672	64526.1201819225	20030.4044348811	10236.5882560362	35073.6760912073	57587.8268945649	305749.639059227
1	36	9	0.00073602096060339	0.00293270236875222	0.00266453184869106	57414.2974612966	17626.2005884572	7436.24218009251	22160.8758643422	35639.756537299	178418.53080918
