# Supplementary material for: Harnessing interpretable machine learning for holistic inverse design of origami
Source: Sci Rep. 2022 Nov 11;12:19277. doi: 10.1038/s41598-022-23875-6 (PMC9652322; doi:10.1038/s41598-022-23875-6)
Supplement: Supplementary file 2 — Supplementary Information 2. [file 41598_2022_23875_MOESM2_ESM.zip › data1_TMPSheet.txt]

2	24	6	0.000760675282020417	0.00128022518034146	0.00150376924985133	4058.93680142411	904.172128991857	185.510492963156	24356.4743832459	30319.9422953118	45468.9081409151
2	30	6	0.000916087513908544	0.00250167686886856	0.00333523804437167	5725.59950560487	891.018727560581	120.859591013346	27861.8021109777	32661.805801561	43516.3001929661
2	30	6	0.000823038276075329	0.0044397070311511	0.00287657373323107	19213.2006679388	1887.76319152712	179.692308014778	26742.9027851745	35027.4996102331	61795.1200716694
2	36	12	0.000640701926951489	0.00537440105841692	0.00242693268004585	40514.1046074645	5511.59170031297	639.030066244814	23333.3772039088	40731.8632996522	150958.275594621
2	36	6	0.000909422424572825	0.00547153703253182	0.00274566338182277	16093.8703722098	1178.93789480137	109.948097050867	42623.5453748782	45658.2879147079	52888.3355177594
2	36	9	0.00050830982920122	0.00375975214025485	0.00141499462944441	20874.2066844402	2081.41323802105	191.993294625315	17966.7269686182	27454.5343873121	73009.8720475334
2	36	6	0.00098395349344372	0.00404164865850934	0.00262405205300253	10784.5192650689	981.925665965706	101.111897510607	51768.1285972078	48068.9282630283	43882.6892375456
2	24	6	0.00089270275171672	0.00160868318610108	0.0039828124848286	2972.45093751077	752.882279194053	189.512558447422	16042.0238736413	21999.455343175	43311.9210808901
2	24	6	0.000757455367707054	0.001622220007474	0.00181675622494662	4883.86025600588	1065.6765886461	215.162150592411	22158.885886314	29128.760168342	50513.5843839462
2	24	12	0.000660991472303966	0.00442632767218045	0.00360110532031521	25841.3035280477	7728.40149203239	2968.73643122028	12367.563863773	25380.0378739095	165043.022031067
2	36	6	0.000602298011308666	0.00465381127862137	0.00124636251427667	14881.1042856779	964.842025037554	86.0992350286896	28195.030105707	32075.6140102703	41981.2856324082
2	36	6	0.000818842018067008	0.0030646808575952	0.00257187721346673	6438.94055439647	647.483622497959	70.1114225753717	31196.5012223857	31230.9408973547	31764.4362697419
2	36	12	0.00091470687283951	0.00226021290848026	0.00121494912402634	10026.5154525629	1984.43731080382	375.437430433562	105123.831407401	134456.023849213	213660.409333461
2	30	12	0.000981409856001342	0.00477137863674295	0.00110265575030161	74078.2184728486	11533.6534651952	1583.03331023052	130556.406337867	200685.871953556	515989.995661927
2	30	12	0.00069780756935038	0.00269204880258534	0.00206250918561269	9478.48418066702	2478.00676175107	720.10141160686	26888.742221153	45078.7867130483	156246.7911893
2	30	12	0.000812217072547867	0.00235649169936283	0.00289858892067909	5383.52834289573	1636.99318318074	601.086157208673	29024.0422992579	47413.5147834731	154508.76157181
2	30	6	0.000762146005513271	0.00202316124450464	0.00309551649768306	3543.28875744144	601.812427015964	90.6439484581986	17565.8351912783	21653.3472018188	32402.0484316634
2	24	9	0.000674188678388526	0.00280749790773288	0.00264206295622573	10873.1464483214	3011.91089594665	923.179089722899	15405.8250067435	26485.9760475251	97370.5869329166
2	36	12	0.000796527408916639	0.00530699506301541	0.00369228361000327	28189.8848262441	4493.68706491107	628.973415838398	28580.3687327285	48399.7550081629	165503.696787961
2	30	12	0.000747558188084635	0.0010356915713254	0.00343384178115311	1060.83389936469	409.18934468722	224.35062775226	16750.9704570481	26436.3206838573	78120.3735763688
2	30	6	0.000629705467295142	0.00424375761205783	0.00307693570227501	16182.8407800992	1598.55690665527	146.007638094272	12031.3309655218	17623.3294742176	41726.7820747447
2	24	9	0.000646149983882013	0.00184805201734386	0.00302086765488778	3544.78308717872	1224.26050709259	528.213883779241	11202.4001829132	18598.1652802554	65802.8232063935
2	30	12	0.000612511332527701	0.00302970772328738	0.00353177193205315	7846.4855397549	2241.28331351755	741.114561699728	11749.0563452522	21034.538698165	89719.4816040329
2	24	12	0.000509692958536072	0.00192385819074077	0.00330960142057073	3089.2516390287	1323.23097149567	946.053989884151	5707.17125792295	10517.0597672131	59408.7284570841
2	30	6	0.00052027439587228	0.00181337012704833	0.00188028885584908	3359.88487839488	519.991046933006	72.9662716196545	9988.18604268561	13266.8580778869	24188.6473104768
2	36	6	0.000871041062830856	0.00448341622172211	0.00265079683373455	11995.7206209265	964.78195973899	93.8554076872721	38143.3466799244	39977.4488136957	44383.0906321904
2	30	12	0.000609444528122784	0.00108220332015176	0.00101151764843557	2385.32802307668	760.916277987254	302.708988238985	31067.0509612445	46746.6799775442	115432.979506682
2	30	9	0.000981411587699729	0.0017431020420795	0.00361051179065132	3310.43964663064	875.249065933192	243.289239941778	33773.4678952422	46738.2325377813	92348.7311157495
2	36	6	0.000811613815355462	0.00336945259440749	0.00240402116794102	7785.82234366278	723.986426666711	75.5921962402245	32975.1424642823	33330.6880331558	34577.0141753685
2	24	12	0.000732019487311355	0.00146553623871442	0.00122546346242478	4446.35466633679	1663.62861959583	938.555925771976	36118.7510566118	59416.098187412	199902.718166213
2	24	9	0.000959408641842191	0.00501613148679322	0.00191948367816371	67300.3578704828	12169.0561215734	1964.42157622179	57703.4019114311	96386.1099724563	304540.124373772
2	30	12	0.000681221303665494	0.00164126692019294	0.00383316895102256	1790.21661575062	670.279328251389	342.32069474427	13110.627724991	21796.0917174768	78256.7437329993
2	36	6	0.000860747874191445	0.00234733010873533	0.002387158854741	4555.80381509434	545.833495557877	64.0469023488823	35297.2885815807	31271.056239363	26377.3073657981
2	24	6	0.000962854523939906	0.00398136085275243	0.00283818011340787	24810.2567332923	3783.87307967498	491.418849102098	34351.5359300717	48649.1995906197	101451.187506093
2	24	9	0.000865065529928237	0.00175539625042746	0.00344008949614951	3530.23487604069	1223.52177821966	536.657139799627	20985.8673339098	33255.0707203068	99664.4321623623
2	24	9	0.000520654231109547	0.00574681440843319	0.00296050275153682	64944.5772506836	12228.4884673703	2060.97607067931	8531.49639033412	20633.3579887933	118974.932285164
2	36	12	0.000849200714944049	0.00227140096571022	0.00142039076623527	8315.07743117113	1707.64266952306	341.055236914109	74442.658940363	101259.744424711	188241.643961926
2	36	6	0.000955012055673453	0.00597144512121427	0.00116974023749748	23057.9745819559	1754.23478659502	176.483621817583	102667.350803565	85282.9961419505	68309.7491259665
2	36	12	0.000655972663140234	0.00209260047801731	0.00240795629256814	3732.3428637208	929.483532827727	243.308905777592	22272.835229748	34719.7467272281	97060.3596751336
2	30	12	0.000703329882380869	0.00204076149973642	0.00272129639732235	3841.72191324771	1235.95990265913	494.06360175646	20399.1460823519	33749.7140935918	115939.490533134
2	36	6	0.000972768030666665	0.00159109815192404	0.00289172201506777	2737.2743013061	388.994331788525	50.916324179699	34436.6283123183	26617.3351273391	18970.4331638757
2	24	6	0.000910762961169143	0.00494321866903157	0.00385317870160664	32197.0283914375	4618.36121788025	551.560541063719	23173.2392349237	35771.8575561653	92477.285086972
2	30	9	0.000863316896846993	0.00264834038494059	0.00380202503969462	5982.84292271971	1409.56031439699	331.214745453085	25181.9892366587	38059.2087193995	96976.5718734953
2	24	12	0.000925622386283475	0.00150834814068429	0.00259920648360984	3105.26740067009	1284.02541970046	869.119880405985	33322.5564421104	55136.2917760584	189452.591769747
2	36	12	0.000949075882593302	0.00505927477821856	0.00331716615597679	27740.7897657934	4440.57454600163	632.407698283949	50507.0241721961	80403.718553337	232313.843725455
2	30	12	0.000597056699251331	0.00189367988738487	0.00295145445155454	2824.8248322035	966.605963891043	423.410804361504	12025.6294911176	20407.4788163114	77572.0984993143
2	30	12	0.000874426611390498	0.00405070890148297	0.00120454730199975	45017.7638191006	7944.952458159	1278.66311629063	86030.9777429212	136187.276004086	382250.008871138
2	24	6	0.000564515263867897	0.00223972719787556	0.0015507876968559	9075.43402655341	1623.51055956009	252.502110838577	13037.7787808775	19348.3526076718	46085.9946749859
2	24	9	0.000894724452657389	0.00501487278056029	0.00288780888901629	47310.9248718686	9635.52768117595	1845.17087075539	33085.0494035752	58349.9455537976	213061.076952343
2	36	6	0.000942785726347801	0.00186992821382169	0.00236305238290617	3696.26098048384	490.704293066227	60.3033004895397	40635.9266674083	31233.8391051137	22283.4817335925
2	24	12	0.000997110175860368	0.00298244460260364	0.00179037047249369	17968.8138754502	5436.50832416622	2147.64884294098	66383.2317697839	110880.272898769	391853.014988226
2	36	6	0.000713294847147251	0.00309669636447516	0.00395885719023151	4737.69580125712	491.394050739748	54.61532626858	14687.2323342273	17698.7493289756	25857.8448652381
2	36	12	0.000899624724248915	0.00267032878991859	0.00319266817821981	5931.84586351382	1390.94844272076	334.496722501445	41870.2650733202	62833.9445190165	155466.670499651
2	24	6	0.000566293597279856	0.00125441778136774	0.00365799521549798	1279.08389391721	370.452805850043	115.666341342841	5105.33388623068	7649.85624698802	20072.5117648311
2	24	9	0.000629450182076345	0.00558183555643975	0.00194817807655852	85321.3880411219	14384.8728644945	2072.57792472129	19108.7509463348	38530.7165917957	180826.919216597
2	24	12	0.00077154452777085	0.00419020274400224	0.00302408841741895	26180.3494809971	7685.72330050251	2864.42930474538	21514.5623890616	40950.8186440865	222655.010250386
2	24	6	0.000731326491988105	0.00185363776053921	0.00392881066145325	3081.41754485196	773.913230426498	192.39002591789	10336.7092610372	15149.3310247849	36377.3418873621
2	24	12	0.000600131724031032	0.00262182289839246	0.00377163064536017	6154.204353038	2405.75013499846	1447.52032055023	8292.61727559873	15502.193291526	89000.0960995707
2	30	6	0.000518011017295719	0.00120754391405397	0.00103174225063322	2519.21538784934	422.267334093481	63.7362064024673	15533.6237755684	17706.0921639842	22085.1475712083
2	30	12	0.000593729749809695	0.00390949293213831	0.00365293971097596	15019.8654250557	3747.45867382028	1004.81564763519	10939.4772557218	20718.110645426	96832.7711562628
2	36	6	0.00061993045370015	0.00515745246527977	0.00259672074253718	14049.7830682745	917.054480237213	76.7870492240142	15673.7467039116	20402.4762713622	36548.1203207108
2	30	6	0.000569925682950973	0.00437128916634737	0.00128403069008873	26489.7363481692	2034.42938399191	167.486240528387	20586.4906158762	28082.8049703796	55494.5486899322
2	30	6	0.000732024828933233	0.00224199606814185	0.0036939802985788	3624.47116002265	607.336048595318	90.79480478408	13764.6108698603	17974.2196360043	31280.121053773
2	24	6	0.00076419874755828	0.00425808042023755	0.00153928620896599	42822.0006424871	5105.95412022986	522.072376058669	32798.7156866622	47527.8376697826	104788.65427651
2	30	9	0.000795680296768294	0.00210580860466172	0.00364358836057404	3628.55831484911	943.690578161869	255.950733928703	20179.7640030207	30359.7001197589	77085.1356225277
2	36	9	0.000667335116452246	0.00376371897868171	0.00114167403379435	24807.7762979592	2408.36568827844	230.673723651157	46294.4795138988	62296.9710003128	116431.025962658
2	30	12	0.000511931863182485	0.00430836481448584	0.0037435903376586	19040.4460261519	4517.5863348539	1118.0315010209	7445.34413518569	15362.2182402284	81998.8655183913
2	30	9	0.000630199305376628	0.00203630149614008	0.00302991876914947	3450.88226793195	884.456147731601	233.711374467081	12788.7120264459	20003.2824002275	57190.2267403769
2	36	9	0.000584048763899499	0.00272882235321567	0.00365668967535395	4653.61311773529	821.761786037105	130.84616700816	10527.1393413459	16212.9752425107	44210.7172310989
2	24	9	0.000817250058970868	0.00101341487506515	0.00278390659561005	1872.82921330555	672.312292507718	315.666329216114	18451.5202616282	28007.2295850781	73177.6482071211
2	36	6	0.000737735996202953	0.00264164923578033	0.00356312752813682	3795.89854613926	437.191871782297	52.3268431905036	17220.146209833	19432.2929143035	24450.8826324083
2	36	9	0.000696258819398984	0.00335236956398772	0.00298927221334031	9515.10239227031	1371.58021599177	175.335964711955	21003.7331774896	30939.7274292698	73712.0127658357
2	24	6	0.000525489060074537	0.00378413659471886	0.0028013858194715	20286.3352740465	3081.38876202544	383.236168378063	6973.15918716265	12112.1209773744	40450.3947023404
2	24	12	0.000824504632306314	0.00438037203807662	0.00304312061505759	29485.8065822986	8464.30647726205	3036.40420594167	25714.3014204321	48474.9856984544	254906.93435706
2	36	12	0.000958575747969017	0.00440495937764582	0.0010932644320749	48021.4941003685	6016.61058697899	692.112748992477	143624.758528277	195768.755102489	367613.547521308
2	24	6	0.000607926069714984	0.00521498424244311	0.00206318850137168	54250.9931645581	6035.35274975078	558.209016419245	14042.3690061361	23838.8391302411	77413.6593685809
2	30	6	0.000957601726934813	0.0055926748116837	0.00249079531668314	32709.7674887531	2780.58280205986	251.123394718083	47457.544847401	58353.0163579918	88724.8543496425
2	24	6	0.000790387092198959	0.00498982721282688	0.00202319272738046	50870.6123622482	5903.36069782147	581.859880162985	28565.6636640424	43292.6135039376	106883.076212781
2	36	9	0.000713527175216907	0.00577049535281181	0.00207254982171728	42508.5079707858	3614.87129229579	303.334023128713	33430.320198087	49995.8450968399	126066.543031926
2	36	6	0.000906520028799095	0.00502730324218395	0.00349156817495697	12923.3645106072	1008.97484152014	95.3038701627528	33634.1627390226	37458.9916055878	46630.202586963
2	24	6	0.000755742842949236	0.00350745396189317	0.0018104380957163	24706.2460103552	3519.30831322256	424.157531881169	26633.4092574541	38497.5281474633	84447.6294493711
2	24	6	0.000789948077074449	0.00588259411329368	0.00143767645718332	86348.2884820918	8255.83640336706	711.128470406219	39777.123867031	59077.6588184691	139786.671889072
2	24	9	0.000958381108775728	0.00102334499556394	0.00247529911949495	2751.89427238463	913.405761199092	371.256826731129	30350.6654976409	43699.5218582122	96122.9526976268
2	24	12	0.000560608567618355	0.00427183675948596	0.00398581084428714	21342.9511199376	6689.76337236804	2778.60241241656	7400.80028613033	16241.1366372047	121251.90072004
2	24	6	0.000692763661505566	0.00398108250943371	0.00224150891502515	27926.7235160817	3857.68594656789	442.531179849362	17697.3959445553	27572.6299468933	72816.0922480661
2	30	9	0.000659346814968973	0.00210626551914621	0.00354318052643161	3322.48887457032	871.297630710471	237.836430583608	12561.7756757943	19703.2880954853	57039.5053093772
2	24	12	0.000581326743795119	0.00205340918726704	0.00305342197024322	3960.81194851179	1629.47271603541	1077.7239818861	8853.86634916269	16052.3721687294	84418.0571546982
2	36	6	0.000757484085273875	0.00239299017140624	0.00179248652781631	5127.17714336073	560.281934061353	63.6708176598879	33206.2612689034	30176.1882278751	26488.3254550209
2	36	6	0.000565373250849406	0.00130104387868931	0.00172397982819973	1570.54617130038	228.80384551455	35.6154728401579	14081.4066299253	14033.8499101657	13805.8070222632
2	24	12	0.000975255042465505	0.00287724305274637	0.00129408649350186	21803.2727187652	6179.41182604493	2186.03390759138	84166.161185555	137521.037772323	444100.386094712
2	24	6	0.000812560726557342	0.00523167389204346	0.00310799319242672	42506.3416440544	5443.08901963832	577.34141351713	20960.353818269	33265.681395776	91731.4644024861
2	30	12	0.000510765851327066	0.00351780168818435	0.00328709518563417	12285.33985907	3162.49572214961	889.502288950346	7968.94484444552	15378.8731918211	74930.4640986655
2	30	9	0.000607870539243248	0.00387973777881717	0.00311969827570024	16818.1313861087	2960.49652731052	460.194625065411	12561.4088797044	21463.1612286533	73212.6361780728
2	24	12	0.000680350754248962	0.00172009613928046	0.00199403166927094	3919.23039949235	1560.40053201403	977.685976106901	19475.6491891995	33582.3247374045	141263.874112783
2	36	6	0.000930053670586289	0.00225936242749931	0.00328901509471557	3678.82003056167	482.571148805881	59.5680534567802	31948.7998364635	29030.9788836112	25133.6402120965
2	24	9	0.000710247482749071	0.00541638782056386	0.00394013448319528	43824.5832598848	9335.73635163318	1903.83401663528	14021.7823960614	28017.3874825816	129450.5963195
2	30	6	0.000988252137670821	0.00137770684754908	0.00330628291176004	2714.36612755064	502.205942581202	79.4875136728142	27090.0877652583	27855.6826317112	28153.0472082999
2	30	9	0.000878812417057594	0.0057020432681193	0.00393293692082323	38538.7184801195	5671.7925618036	713.830907221903	28700.337687379	47445.7984790984	148788.847197458
2	30	9	0.000749093754784286	0.00477006473586186	0.00330505617240677	27836.7487046812	4357.05039103027	587.828085456006	21393.7049830043	35679.3363909621	114423.354787169
2	30	6	0.000999617990809599	0.00320918166747994	0.00380756810717035	8793.50916613306	1225.33408803506	151.000497715781	32863.393324559	39116.4139945215	54213.7387232491
2	36	12	0.000659379338480585	0.00161176794758383	0.00200691128338266	2528.10726827362	674.140949681141	195.886321569446	25741.2978536493	38445.6729859788	94381.7534525215
2	30	6	0.000575048526601586	0.00537218805165444	0.00333668357595751	24943.5931351226	2126.8031007464	171.958652251064	8976.29904172078	14124.3339994561	40958.3042176037
2	30	12	0.000504829302217028	0.00126250647782078	0.00272407935098703	1158.64299315991	451.248323952617	246.249100790637	7701.96366467144	12960.1454996429	49122.8119046767
2	36	6	0.000932029921847562	0.00458476925912133	0.00134740874908467	16232.9666893663	1340.48308521245	137.503563510494	81571.5169320172	66988.5089462156	52793.6689625367
2	24	12	0.000777753165614993	0.00428307808897382	0.00255001746328557	32325.7981661055	8955.92975288703	3020.05400055499	25761.0288307434	48791.4947262023	256884.321554565
2	30	6	0.000703118457564423	0.00492704164743834	0.00103552578645507	35578.7320959305	2646.31832748128	228.21425737519	45167.7244813327	54626.7270481632	80423.2040248059
2	24	9	0.000544221325428446	0.00364004786375303	0.00180581238578523	29257.5624010917	6262.58068790191	1288.93533204271	12996.65884028	24601.6141479438	104329.252366977
2	24	12	0.000960932392567147	0.00478550549626582	0.00238196198566619	47070.4985557864	12056.0327996436	3541.12169116504	49205.2485324896	89305.983728064	407169.330856268
2	24	6	0.00071998214895494	0.00523588249805107	0.00243053387857025	49834.4574328841	5865.93220164905	574.509787150993	18968.3981725951	30687.4933846659	88772.0733416447
2	24	12	0.000833793686135745	0.00141367517890203	0.00311874566637542	2163.25401862945	948.713945130569	724.525208630946	21022.521368111	35542.1562721495	136064.744668892
2	24	6	0.000560641286308011	0.00312690378298612	0.0012762631422076	23350.7471024692	3153.9282484057	355.830448234163	16199.8703300423	24752.5967646106	62338.0362045872
2	24	6	0.000644123667589197	0.00414783421130956	0.00330176824344047	22776.7085094705	3448.13539260581	429.688328030684	10374.4860292547	17293.4728305486	53324.8552214116
2	24	6	0.000866339781836431	0.00522185784404293	0.00134170131976773	71808.0599173236	7380.25473306395	685.133623234371	53684.2417762744	74453.8227973749	147504.506419431
2	30	12	0.000761335288801384	0.0017976574107576	0.00263997870156771	3160.629974653	1049.05064603419	442.206221463952	25409.8433919214	40893.2946914822	127727.623280774
2	36	6	0.000923240525589707	0.00459129185786882	0.00310218330293304	11845.28800051	976.71987068717	95.5570030511642	38773.4462751434	40734.9784609639	45361.2097251497
2	30	9	0.000896472986893825	0.00500121213620565	0.00193884887250643	48421.0311130175	6224.90165821798	697.563832809771	56914.2086036872	85744.943893384	210719.396200307
2	24	6	0.000843625799446247	0.00169305820037092	0.0032111353513073	3601.00812841582	869.458325024799	203.78209901434	17363.8169136424	23744.1580512951	46243.0741900503
2	30	12	0.000519426390335582	0.00422297852917483	0.00254214778680119	25355.4628313502	5416.03181105408	1137.68998636203	10806.1882097704	21500.9447972799	107153.757066724
2	24	9	0.000554506207845277	0.0028625453913923	0.00196526628763898	14365.1310464227	3630.90282324663	966.519272248352	12100.9325604631	21638.2207023086	85158.6921539237
2	36	6	0.000988709587014448	0.00170455252410837	0.0019805692692462	4007.92624239536	522.829026747412	63.5530010048507	49571.3221487935	33224.5210550384	21055.9584721171
2	24	6	0.000716661462507099	0.00564392285213166	0.00240907229028357	59135.7784696735	6601.45587499579	616.802778054522	19087.5415246099	31290.8244677207	93710.7432428843
2	36	12	0.000952235245053793	0.0029455107410303	0.00113305744012082	18866.324586012	3169.47736997124	492.248068917865	130135.651702869	168049.016617437	273976.328483541
2	24	9	0.000864475577319795	0.00260924561258976	0.00390258570354839	7024.93307129841	2206.56153297659	821.343233014487	20469.3751337696	33737.9343991763	113374.394302905
2	24	12	0.000687857632639736	0.0039319192552613	0.00243287517441596	26524.4556850961	7601.1629449657	2717.15984001299	19128.3853578447	36841.5890509918	204782.504202622
2	30	6	0.000636505822093033	0.0059804216383186	0.00326694052185268	31197.366504899	2492.25380264348	196.225107301362	12184.7428761735	18718.2938789047	51093.215775789
2	36	12	0.000870795972989742	0.00182957539866597	0.00193799839658781	4293.70389102786	1042.64613671481	263.073127573908	57511.1822764591	78663.5235665504	148610.112907171
2	30	9	0.000745978390151735	0.00266224295634923	0.00211690924780509	9457.55469211098	1888.05339367207	353.393420918584	29291.9126103475	43832.0136705838	106930.108268611
2	36	9	0.000994832089177622	0.00458163926937797	0.00216879962084198	26838.7904478559	2922.09354037711	306.308507935143	78034.3628831907	99347.6932714955	160552.508768391
2	36	12	0.000613516243163162	0.00430558274399499	0.00254090319624678	21954.5905049482	3548.19822832679	504.127003228128	19368.0194693024	33351.6092343432	118991.07596353
2	36	12	0.000774207074225468	0.00490861095304521	0.00186336428554937	40164.1263049996	5368.73209832286	623.28573173421	49058.4646073492	78441.7330395867	229343.889216174
2	24	6	0.000714872470557714	0.00550212810491371	0.00272275097580202	51673.3331719607	6089.69794584623	593.77739562272	16935.3081663915	28054.0690345318	85720.2925063047
2	24	6	0.000958851014824354	0.00362556031561405	0.00311220912528172	18587.8684652955	3091.06732673239	442.112215912739	30653.9089149813	43432.4715978199	91033.5996514796
2	24	9	0.00055298984416434	0.00558044916533088	0.00385675493480737	48013.3513074691	9979.51321262419	1954.80857344761	7846.7053243774	18351.4146260359	101585.049159299
2	36	6	0.000969524777767898	0.00153519783598873	0.00218701838584135	3238.51507936805	437.991659235404	55.061709385039	41908.7221020097	29038.9019426435	18835.1226499425
2	24	12	0.000512246033460223	0.00472036370126271	0.00183308911074195	55654.3772113256	13374.0220106944	3480.46513396487	11839.1236888574	27409.1930694706	204535.993727172
2	30	6	0.000867186232196478	0.00296405284669459	0.00259362655652796	9296.14580851166	1211.73765255538	142.249551882141	31667.0899237292	37329.0277660572	50782.2509851955
2	36	9	0.000961372076966489	0.00405199013267653	0.00183038410403343	23135.4423691179	2629.17034722961	285.849730864742	81885.1391478659	100930.31617093	150723.956901165
2	30	6	0.000630376736615038	0.00233920569838665	0.00196079440078415	6106.87670936579	822.429241514222	99.9036337071168	16821.6593704187	21396.687435396	34860.7374935994
2	24	6	0.00098048612905522	0.00578403315540729	0.00247969248338633	62960.9613363607	7180.84115015088	706.739806473498	43255.2827304454	63022.6082268639	140950.691279217
2	36	12	0.000634003306857415	0.00407021353740529	0.00243603364777864	19679.5507158578	3262.79378123537	480.132991227374	21827.4176081796	36901.0456012407	125758.041854249
2	30	12	0.000809772496761233	0.00548345959404986	0.00242829867091809	54212.3239155023	9737.0903764899	1577.8678435429	37860.9737515315	67898.9108424624	269841.036399078
2	24	9	0.000500569663668402	0.00463293280361488	0.00250873539379799	41973.79673258	8571.38180367247	1635.60019709506	8382.89642226662	18415.8539354418	95700.6490787396
2	30	6	0.000600018056023341	0.00138155139803976	0.00124265256145608	3129.96364195656	514.608454078894	74.5471820370586	19765.6177818502	21964.5233899585	26007.2630327895
2	30	12	0.000864413978137153	0.00440782620745072	0.00134230247507115	50870.4411102325	8778.81445223855	1362.81527830081	76056.3582333945	123477.194818109	372921.054813321
2	30	9	0.000644213940506562	0.00112905177671989	0.00106532589786307	2976.14619468019	724.395286808392	177.723640583874	31417.0514274216	41204.4985609768	69951.9806952727
2	24	9	0.000610935790654226	0.00235546946444294	0.00256903193523449	7023.06968701219	2116.68377790263	736.503020448535	11796.011974982	20181.0210740164	75116.9383289856
2	24	6	0.000948758860395063	0.00341037847400755	0.00188315895683907	24030.6690515799	3631.89195574449	471.457206103111	46841.0975669662	61682.98334585	106762.547694531
2	36	12	0.000935546195785877	0.00262583775943089	0.00199691211540639	8890.53640872749	1850.53284402533	376.715538289131	72013.8294085424	100685.243756744	201811.669157372
2	30	9	0.000875662908161718	0.00134148452647315	0.00371487533267273	1961.96877190241	559.961975667958	175.612155432533	22727.0747845456	31950.2217333207	66455.1612875535
2	36	6	0.000707934562313074	0.00111494586484532	0.00205558822064135	1510.8236865062	230.9746656716	36.0396933168443	19338.9678685303	16452.4601801257	12919.3988645138
2	24	9	0.000694604253130831	0.00540182557489701	0.00186659373949939	81440.7024860125	13846.0520310715	2023.70440961232	25411.5173928409	48280.0257291842	203841.438541968
2	24	6	0.000582690391373247	0.00114995067955463	0.00273714098667591	1466.67042684352	405.317064373563	117.834978642929	6959.79340084141	10087.9030589839	23657.3572441
2	30	12	0.000690309138692772	0.00448338336772269	0.00133508587698536	52345.1885585682	8855.59254434111	1321.77324170947	41412.4922057245	72196.5500289557	266240.034193763
2	36	9	0.000507210498649859	0.00397040691008675	0.00254617867997833	15679.1128170996	1841.80451372551	188.729874486274	10527.2484729652	17054.6569474944	52925.1722109031
2	30	12	0.000838167658558446	0.00266848739407547	0.00178661316098641	11151.8258563665	2803.54435506794	770.82925920294	50495.4779989034	79987.3031189932	230355.854240768
2	36	9	0.000716139220686691	0.00432198191864023	0.00278024788390936	18566.3557073749	2157.93278014934	225.142383112511	24984.68370646	37270.0177946802	92084.6940422589
2	36	9	0.000783283168974414	0.00229250762809601	0.00351366950364023	3648.05100327337	712.555484514646	129.947462525096	23582.0455693287	32519.7449177561	64501.1539143486
2	24	9	0.000611064195928706	0.00392358538854059	0.00390547016819995	18421.2795368403	4736.88299645597	1289.93746550379	9002.91593910323	17246.4722807933	77494.3209289655
2	30	9	0.000972634541562611	0.00497542971383343	0.00230228460767854	42509.8953237728	5834.07716154416	698.989977562851	60632.5844106107	90422.5383587595	215987.42324806
2	24	6	0.000654260334897431	0.00254673769067648	0.00258583239595227	8379.68582374145	1614.88692503949	275.269437772255	12336.7352026311	18626.7118815334	46803.7241238562
2	36	6	0.000689596223831638	0.00511471586286287	0.00101932667397096	18038.4400349337	1214.04032392485	113.290098550759	49068.5544974382	49576.1343660262	52084.9623180012
2	30	6	0.000738128720039251	0.00453557684527059	0.00182903081060607	24989.5584043586	2132.03271698578	189.614750667272	30281.6575054401	38951.2511996347	65983.4945748075
2	24	12	0.000772375113222263	0.00199040198751383	0.00382322889322953	3349.96749004196	1427.9963476529	1018.13072157455	15295.285940544	26764.5386446321	122404.385113729
2	24	9	0.000920357287854371	0.00132696245019334	0.00313348537997928	2747.51954448574	959.011546709514	428.143004023928	24588.9668068641	37405.8005477471	97700.0893133182
2	30	12	0.000527942358749667	0.00535139189551038	0.00256065622524033	47878.9525766958	8847.91004359129	1484.98008358517	11692.7127740706	24900.5676086897	137863.823683262
2	24	6	0.000836225016292138	0.00368134638478602	0.00113943388168482	38896.2541422998	4823.77799306992	524.67808023593	53948.3054109364	70289.3870502156	118825.162544044
2	36	6	0.000894113366286257	0.00274459285369175	0.00263557573680776	5594.02752856574	627.112280381281	70.8693707054449	37142.2927591298	34064.5402561954	30212.6796530745
2	36	12	0.000518871960436132	0.00580394795878903	0.00342959976305304	37217.7735318775	5394.75596992671	665.034807813575	10020.8227485008	19631.5059241022	92136.1477749157
2	36	9	0.000782917273432433	0.00550019601869342	0.00335882478488702	28618.0380206476	2968.97566470536	281.218329812295	27498.1250929731	41777.780977915	109082.860792077
2	36	6	0.000706110607223248	0.00143194947976132	0.00214302326455281	1968.74148907232	286.233872345853	41.0993870282383	20545.503691484	18679.8312430543	16041.6774593169
2	24	9	0.000847033728559297	0.00447187671769238	0.00145863093000835	62195.8330022824	11095.7892789859	1757.28807629435	52208.184297019	87134.8086889998	274489.797176019
2	24	9	0.000516713676005403	0.00447998473172377	0.00148298520198013	59810.8886417189	10617.2320859065	1645.93444403309	14062.6002087256	28517.2237595574	134365.208362604
2	24	9	0.000801001972414457	0.00429304855018721	0.00152567693501206	53668.1226496675	9932.1292067439	1655.06363343843	42897.2998129793	72760.3830177565	239427.704360042
2	24	6	0.000797464152762098	0.00144477789576044	0.00225117755006332	3604.36087411477	845.522321322673	188.923283716547	19783.4579457622	25987.0246055172	45039.5028456546
2	36	6	0.000631652393264209	0.00341383734640957	0.00262934192638002	7012.29200094419	594.333919386245	59.0781987536202	15627.0413939363	18923.4977894919	28164.5186961789
2	24	12	0.000756719313949731	0.00402953690406333	0.00205593193819605	33112.4236628553	8944.058434825	2885.53513070333	28879.8601469665	53934.6745622768	271163.992382151
2	24	9	0.000523803541711078	0.00460343322814256	0.00156824289203259	61356.2043677246	10895.7624205726	1689.69184998954	13944.7230263672	28484.1663470583	135697.016513936
2	36	12	0.000866343123910194	0.00589285629312945	0.00208229076772937	58184.0885680441	7107.28410822101	755.827089390428	61399.5572088383	97880.3507092279	284420.789772302
2	30	9	0.000968533025419496	0.00534315380399978	0.00106056401220509	85116.0186658107	8881.18385896059	872.795733065067	123797.966688048	167894.19929181	313330.373524035
2	30	6	0.000904607581775454	0.00179560694096717	0.0018731830800147	5287.00824458356	844.352808223047	113.004291779775	40834.2174642496	39940.3216195343	37706.5966868453
2	30	12	0.000736858080198106	0.00104319482772858	0.00335703771965761	1066.68839114009	411.410819361831	225.454947839302	16513.0358380222	26111.5430418464	77700.385078642
2	36	9	0.000812528017978426	0.0040274639804162	0.00213631410088229	19546.9485003586	2243.67469305511	239.175163136959	44771.431003301	61210.6025078038	118776.42635158
2	36	6	0.000512265809341293	0.00460235141532852	0.00263122644220788	11443.9905888873	762.157338545841	63.0760456268618	9035.78925695047	12570.8033037531	27000.1588845922
2	24	6	0.000712067315245033	0.00216736185414973	0.00124709887346509	11123.3249263829	1939.98545099222	294.549746651797	29169.7808342841	38504.6794858855	67158.8949718036
2	36	6	0.000821968136131535	0.00511114761370696	0.00242820446254637	14847.9709953356	1071.38678961618	99.0763868544813	36019.0607926509	39570.9081520316	48106.4992680121
2	24	6	0.000616044749089514	0.00443641588052976	0.00372988856434606	24387.4947798809	3665.95948290767	450.594458231589	8402.36027154599	14559.0255408393	48401.8533175068
2	30	12	0.000994414383881521	0.00482531383280978	0.00262218760793452	36909.4723258858	7377.48859608897	1414.22669223626	60724.3065792795	101364.300095668	334698.774362404
2	24	12	0.000977307988376297	0.002862503533636	0.00237730521276384	12595.3227800689	4177.56031019892	1921.7201648312	47943.3158466412	81505.4247460298	313032.570399888
2	24	12	0.000997769007825619	0.0038691074301365	0.00231459036835902	27617.1453084977	7851.66422720541	2780.44467214553	54404.2896993268	94847.2183101028	388540.256952953
2	24	9	0.000518518183511739	0.00444545733602293	0.00344839752085357	28551.3469767497	6580.14494131536	1512.46211080085	6910.87283738692	14902.8654648815	76393.3055125511
2	30	12	0.000908597288948804	0.00383305062198075	0.00113118869240686	41603.7342960647	7481.62508811346	1242.33537285192	100761.286664689	155257.22014468	402739.991782085
2	36	12	0.000965007982154659	0.00234383318669618	0.00144254032578037	9665.03487348808	1959.23422333912	382.64785625998	104154.5338197	134371.232165534	218011.475248465
2	36	12	0.000582906813362756	0.00182588693106196	0.00174675883925377	3428.4061040911	841.919400108917	216.369058856795	21364.0792224243	33021.8190903259	89770.7263210426
2	24	6	0.000559481053855289	0.00475722642786966	0.00296247031387186	34234.7932910196	4537.66544506224	486.88092808707	8135.61896221649	14587.0876349926	51910.3489902593
2	24	12	0.000697593291444686	0.00358050049638403	0.00258239985153384	19562.4264186034	5987.31181217868	2395.31379857388	18526.8589342824	34919.1594659051	187571.002534617
2	24	6	0.000544875002120219	0.00321397193952231	0.00244178350869212	15075.8041712165	2447.21806890908	331.31260078933	8393.52279526389	13807.2849208502	41603.3945210428
2	24	9	0.000663783912411303	0.0056127842855761	0.00176043122622249	93998.0998109094	15315.5731982152	2108.30464000061	23935.2948302841	46583.3419917813	206410.227016098
2	24	9	0.000970271075533252	0.00186751753970519	0.00255371083741141	5653.68910470767	1773.07352287111	664.208389950132	37870.8765093405	57470.2752533742	146852.29184197
2	30	12	0.000935924954087025	0.00546325047033411	0.00363039296215389	38335.795227827	7818.39987443385	1536.49136756585	38783.4558190581	68503.6934226208	264619.468249118
2	30	9	0.000776448952881102	0.00538414282672586	0.00115735880286708	79958.8477244149	8203.28759786355	761.112770123962	62317.2309718993	93943.1508944102	233119.340730672
2	24	6	0.000679692799272955	0.00330328984383875	0.00110062220376845	30254.1330164969	3855.16149853337	421.524924011857	31390.5688916658	43981.6803770501	89035.9295579785
2	30	12	0.000652459593694906	0.00373635240640673	0.00358466038566534	13600.3136375009	3464.20228454039	960.467606084479	14167.3144773743	25870.4470437075	112527.09729627
2	36	6	0.00059456728194135	0.00294676661960129	0.00349737297036046	4405.0528732997	438.93000410236	48.2716884057691	9984.05945003184	12784.2677977647	21712.8090501215
2	30	12	0.000936139058941194	0.00366606419931577	0.00276015115733637	17169.6784832663	4093.28319447816	1032.70010732707	47526.7533677304	78308.2386816057	253757.489325035
2	30	9	0.000850237541974838	0.00323128130116328	0.00271459157020006	12662.3213520482	2423.94380140285	428.602126292999	34111.6410456965	51357.9089905219	127132.486844517
2	24	9	0.000619636580248407	0.00552249119684361	0.00107982526974577	130561.265693461	18475.4797704667	2129.65582007392	30665.6356967152	58080.6683555261	248410.579787732
2	24	6	0.000874459085566515	0.00136699540137505	0.00280869806623427	3154.27836732167	765.798357828997	179.287470618255	19698.5329679841	25670.6755180988	43525.746708739
2	30	12	0.000638989133262058	0.00272677658772712	0.0012750226983112	14712.5302656249	3330.7705306683	774.690655879837	33055.2700560812	54979.6918664373	182078.09608786
2	30	6	0.000678734527608825	0.00496668471903323	0.00314914199353993	22267.0827283058	2000.26797061866	172.232252766135	14710.82571352	21455.22404028	50364.4069107344
2	24	6	0.000782721168659575	0.00550014491486395	0.00328945451140378	45723.3938915789	5745.91181406293	594.987047688354	18167.1042229059	29654.8561451676	87328.9189358168
2	36	6	0.000929809810356734	0.00175373161965551	0.00118875176775598	5407.01557444222	655.010832648877	78.1503771231709	64779.9578496501	38163.4933819041	22229.2496052017
2	30	12	0.000680246617232338	0.00585787271281858	0.00294289154606514	54515.5270312341	9951.10883402189	1642.7759492598	20220.2966311882	39659.8465464553	191718.357443631
2	24	6	0.000866501649521167	0.0052139039269403	0.00212062953709572	54836.11560863	6325.37968972952	625.198827050447	35266.8866873951	52155.9946351822	121105.01273874
2	24	9	0.000637382138486261	0.00240736377444364	0.00219456761448844	8572.92994403128	2448.74326840663	787.224911425613	15292.4634031439	25876.6777389306	91848.9105599397
2	24	6	0.000756310468504937	0.00140661851861957	0.00368457345011446	2115.4809399248	562.924937833365	153.528792143013	10872.3043071796	15363.5962130786	33209.9643975829
2	30	6	0.000669944636343047	0.00408549926600139	0.00290468600652683	15587.1544404422	1569.03513695426	147.332825059119	14958.7339967626	21152.6612662112	45556.3235244176
2	24	9	0.000631541518277164	0.00200012041068092	0.00288387861500395	4353.85349867006	1448.38614261056	587.54722183688	11200.0972270406	18769.0615984439	67723.2522117113
2	24	6	0.000930058857613462	0.0059549989131429	0.00296456612394732	59533.0059480633	6955.75637074545	687.422373424405	31979.8323899414	48907.0303932453	123452.102602311
2	24	12	0.000622702980524153	0.00542964072445095	0.00171672280658499	86601.955166809	18940.3021133757	4146.0398632941	21184.7172043078	45838.8884299548	305441.009373729
2	36	12	0.000808233385241107	0.00501959933388659	0.00118838694177426	59401.2820231975	6756.1981056716	689.227479177773	83918.1982595212	126354.818044739	312492.037280899
2	36	12	0.000702627323509573	0.00251275439879123	0.00312300054574796	4693.82706000726	1139.09273924132	286.31305877308	21622.5721003203	34382.1662600953	102017.678327192
2	36	9	0.000874364427606652	0.00212876517125394	0.00226344872877969	5104.64293490652	922.071515884194	150.486712151952	46931.4196646499	57058.5090726636	81371.8510438947
2	36	6	0.000980027868739562	0.00325181625388241	0.00119053064056874	11606.8488438577	1155.2623609856	128.157007795926	92311.3270975193	61926.8129082147	40064.8041465241
2	36	12	0.000789997556502796	0.00129630864471836	0.00171945243703593	2529.24168935759	664.544963387328	187.830120091153	46262.5674590343	61950.5631803598	110599.89377598
2	24	9	0.000745117890849047	0.00130974429025841	0.00359409415544756	1827.92136693959	688.979332892205	352.10537788873	12628.7693053281	20169.7172225578	63455.3391394981
2	30	9	0.000763749811246196	0.00310581037677713	0.00211501811431869	13805.5435715991	2506.10836948795	413.449914744761	31965.4122914602	48354.0452245075	120900.168482271
2	30	9	0.000864318954790272	0.00555544342433646	0.00325477661086809	41891.5177962475	5892.02905262409	707.831808970114	32477.8159476308	52916.9200372475	160004.352879815
2	36	12	0.000931740236900295	0.00317760806839334	0.00123728702363825	20487.0516900949	3345.15108632206	502.28436798235	114139.248220579	153004.705685192	274035.161302612
2	30	6	0.000788017690997436	0.00229906350527508	0.00277950047334721	5063.73946053234	780.300583730738	105.944126938665	21851.2573079881	26444.5748963623	37961.4017125951
2	30	6	0.000984632348108743	0.00366779246676878	0.00362147196751006	11821.7224809879	1477.90676462596	167.622748562844	33993.8435852982	41219.4033190646	59871.6115092933
2	36	12	0.000541955448993748	0.00167561088292474	0.0029616993595091	1720.36748790865	508.798832291284	170.759285531639	10610.2857028953	17114.0831271687	54545.2969873922
2	36	6	0.000880221578129866	0.0020550140203616	0.00188567052603939	4530.08500817352	559.484872111174	66.1437053416159	43371.5039294544	33648.1918319868	24377.7155205986
2	36	12	0.000739328464726867	0.00263639054564356	0.00259936591580338	6312.05536736787	1413.25600065842	317.318874270786	29635.0341155428	46116.7486847909	127081.267158817
2	30	9	0.000802904254302979	0.00522511872001296	0.00273826488059213	40930.818264103	5658.13813476969	667.516778472557	30924.9034687382	50354.9180724615	152040.51697486
2	24	12	0.000840476758026737	0.00274990106653987	0.00151487468251304	16189.3911442474	4908.42009442322	1943.28694052356	48212.1129980324	82129.5625111225	313085.442900005
2	30	12	0.000672971022831425	0.00522918531749166	0.00297995872320041	39743.9847818409	7819.97347083167	1447.22859159204	19106.0805068376	36665.8635698914	170162.532087848
2	24	9	0.000873990399231956	0.00343357364538287	0.00133322501357855	34647.4839779016	7074.45573468584	1375.60838086577	59452.3667147264	93782.0476414158	256710.009630429
2	36	12	0.000992971891399188	0.00343283437210721	0.00124589951087727	24893.0720800763	3898.32967412602	559.931361324077	136274.162501981	179482.168934718	307552.61790764
2	36	6	0.000954883538623347	0.00554325096780257	0.00303720172415421	16030.997635241	1197.92146779874	112.497072145838	44404.5145173302	47232.3145593848	53969.058628141
2	36	9	0.000695928503267148	0.00230067617123226	0.00172484909372283	6317.67358650256	1005.12096118815	144.925518403276	33260.0451573083	43628.1082175638	75394.0075527227
2	30	6	0.000948978495192988	0.00467257442068941	0.00239191205039124	24209.8457059403	2297.45063690017	221.46093526941	46921.195862876	55800.3184977651	78389.9935392439
2	36	6	0.000977339817793241	0.00459397426199307	0.00168272154348982	15414.2391409343	1292.73307061655	132.083600995931	76230.3324882016	64355.3394651549	52279.8708537873
2	30	9	0.000869732743955809	0.00510802217312821	0.00325183707264295	34024.7719855043	5078.84056811855	653.269740312655	32696.2680906007	52590.1300499092	153862.950921481
2	30	9	0.000663964822840933	0.00500222468722288	0.00154886180317219	55396.7824843928	6472.88796228772	649.11707335699	30948.9307880929	50444.5557943079	153772.345739078
2	30	12	0.000998562063549359	0.0011567839009197	0.00329284360690782	1981.25848515825	686.309774567604	310.345413180188	37866.7339279231	55829.1229704744	129849.645693351
2	24	12	0.000912853678679057	0.00534085021990798	0.00144076661065273	97612.5788120528	20583.5765665218	4243.17829505172	68812.2731204931	124877.205898174	549982.163934051
2	30	6	0.000721039910501654	0.00484295822983614	0.00256739231072415	23781.9485331262	2080.01860099022	181.060393632634	20907.1317005266	28892.1144188318	58750.6580438955
2	36	6	0.000832367755612828	0.00354018081203618	0.00203147394560788	9258.35927265086	829.310207389346	85.4885518593916	41187.1616354003	39459.3340993016	37721.7562070696
2	24	6	0.000652455873729903	0.00134036352887402	0.00221894963409919	2548.14864547988	632.282919901306	155.006911627475	11848.516575545	16510.1209053838	34033.0101744767
2	30	9	0.000811906555958195	0.00498352527713821	0.00307278405868832	33240.7768544634	4939.95709161846	630.561531593825	28518.0552782001	46455.8082857023	140407.903664835
2	36	9	0.000760980172502055	0.0031077639536841	0.00210516659281607	10834.4848012263	1493.99602294097	186.363766018501	36760.5343074394	49775.9249788568	93788.5357361657
2	30	12	0.000823981168553111	0.0055514392247438	0.00211838787216576	62860.110558867	10740.0509140994	1622.39719238208	44992.8313763863	79553.7776411686	304563.271978926
2	30	12	0.000893483546120662	0.00152103205398307	0.00247883563515105	2934.11358678063	970.780296948122	409.084461668862	39885.0998080076	60563.7092521024	154369.062401576
2	36	9	0.000927622691560623	0.00288701589890038	0.00352137434678066	6582.93908082085	1130.91597622567	176.178643112781	38584.378302966	51246.2301367625	91467.8784832271
2	36	9	0.000579489666205787	0.00411814730688993	0.00156839710928849	24159.2978926013	2356.4860917854	215.812486994826	23610.9091042489	35322.1126035875	88508.2137097787
2	24	9	0.000838482373183575	0.00168347888982345	0.0026141636395128	4011.80494583276	1334.49582742721	547.963524327928	24699.1534670923	38577.7211707314	109189.016350373
2	24	12	0.000963810505479637	0.00511351447061791	0.00378365008332568	37339.7731959874	10456.1879009391	3593.41493768713	32756.578544354	61484.3667614325	316989.959088462
2	30	6	0.000763669686063343	0.00369334062333084	0.00163900978484808	18281.77368097	1774.64709356702	173.164269627881	35762.5048795469	42869.2993267512	61273.5261242628
2	24	6	0.000996119130738518	0.00209025282032604	0.00209068714697826	8818.43282165517	1768.02894155386	314.035068122969	42130.8791323498	51829.7442302008	75604.112262976
2	30	12	0.0009463755288269	0.00514333229240718	0.00379039485749947	31463.804651347	6744.4530962015	1433.0416360582	38133.4182223667	66739.9132915051	253333.705762548
2	36	6	0.000612751305968269	0.00402877104908048	0.00330478194648739	8405.6012891748	660.063115512823	60.9068724734912	11849.5962059177	15514.9264064178	28072.1702667529
2	24	12	0.000603552358921449	0.0024032507524907	0.00235186396441892	7336.67330367663	2675.81767849667	1432.59266728827	12833.5157690483	23372.2895286912	120080.33052133
2	36	9	0.000604346823245242	0.00566576475366687	0.00367294359785029	28359.3971806697	2920.0440983789	266.779042697172	12667.0064525608	20969.5702165121	69716.5375608908
2	30	9	0.000643468905080956	0.00300177663518161	0.00179582849132259	14014.6032036331	2456.77815049222	385.709660747024	23273.0413654593	36393.6906046213	99502.1869343127
2	24	12	0.000636558027184039	0.00557376214470219	0.0028388015466147	59969.5813689065	14829.6896005633	4068.18310760839	14516.3273888085	32824.5557865262	237933.191568323
2	24	9	0.000862387487337871	0.00234607788280881	0.00359698968876462	5946.05679800072	1910.73728979698	738.186672439691	21436.8384630238	34870.6523956959	112757.159682282
2	36	6	0.000676992827331598	0.00256799257580979	0.00333763318400523	3609.51403732485	408.559223132534	49.065923230898	14489.504904527	16877.1709846686	22750.1299778768
2	36	9	0.000946938259933866	0.00389719293775512	0.00211248143779289	19138.9451559421	2317.86248672994	262.116109306826	68493.0469778315	86746.9306006463	137974.608607222
2	36	12	0.000882099497350834	0.00383329096836621	0.00209916334176763	20073.3059541201	3352.15612722938	508.758323601284	61291.9252179184	92400.9187703635	228657.294884901
2	30	6	0.00052958914861456	0.00489596964139128	0.00157851579065178	29437.5494379112	2182.61911021141	169.83423687114	14066.2236822283	20655.0250989911	49982.2161801403
2	36	9	0.000636149385770638	0.00332038727172842	0.00238785438926757	10941.9982053094	1463.08633371297	173.668962057226	20185.0726073997	29875.1897410989	72104.525605649
2	24	9	0.000889474241723896	0.00560199455569253	0.00286658114771108	63616.712534741	12084.0630301936	2080.19426569503	33356.8392080957	60173.8838620255	229225.396442545
2	30	9	0.000822772621360431	0.00391190663966669	0.00290818726768937	18948.5965640242	3270.16005412829	502.903531307537	30095.1834589762	47131.5807085755	129250.92597746
2	24	12	0.000584569976056859	0.00223183558083528	0.00396474088753482	3931.03697201002	1649.57298760469	1132.14575914933	7155.24889624232	13170.1829849528	73636.0180717727
2	24	12	0.000628837486521889	0.00503289234583168	0.0029537108657684	43726.4893119222	11557.429150331	3577.67583239553	13314.2386602727	29080.1118089117	202859.605737731
2	36	9	0.00094265586452155	0.00477787936321544	0.00365726954595396	19984.4251716146	2429.35690450929	267.581340846366	41637.3408637955	58939.9520694818	125635.584312185
2	30	12	0.000748429321859903	0.00490956691173842	0.00261678351763117	37729.802714759	7424.86403414494	1378.46762192665	28234.6790455246	51206.1941145282	210309.834487652
2	30	9	0.000833293741965543	0.00402145532431363	0.00173782536603775	31007.2926530952	4474.78626121714	565.511485983096	50264.6140706891	74644.3162009167	176246.505541528
2	24	9	0.00086688812687072	0.00257234954262853	0.00147594984412577	15817.0315369651	3886.49135941148	1003.51054604607	50456.7104401165	77683.5636916786	202317.337540858
2	36	9	0.000916255495524574	0.00440915895687012	0.00308650409330738	18774.4042965645	2293.05774638893	255.353798423695	44683.6833321858	61924.9800282525	124497.917424009
2	36	6	0.000937658877325878	0.00272041270077632	0.00149717141213657	8025.25367682069	860.461248740165	95.8152013081686	66194.7459013092	47918.8682887153	32864.7586095369
2	30	9	0.000920756015527152	0.00582522574580964	0.00297475103302953	50725.5258798753	6717.17916585793	762.205708355056	42058.3505825515	67019.9779960673	191422.394370004
2	30	6	0.000583925829164758	0.00580278474988858	0.00371930186782786	27490.874410655	2304.01314114768	183.225012270303	8559.50554213453	13692.7469178618	41633.5527338371
2	30	6	0.000931472625280008	0.00394822857411044	0.00344572115267532	13928.4485083609	1608.05914529996	171.85159515432	31094.3215195869	38866.2693986008	60821.4317638653
2	24	12	0.000802219338345864	0.00543748867854998	0.00100912468385988	136909.53328896	25922.3214978335	4422.94703529942	67219.0595359576	123991.644759999	569703.283142691
2	36	6	0.000911101408569709	0.00199672891122583	0.00130023741879177	5785.31217746351	686.971959014879	80.296269757242	61809.4823156609	39965.4581649297	24849.2383499212
2	30	9	0.000777075625605879	0.00465767403725358	0.0019092535747506	40652.5962816286	5409.34871326613	619.8447095281	38792.4941548023	60754.8465387329	165706.579533269
2	24	9	0.000679101650800317	0.00225027993933181	0.00180539350279975	8778.43934502478	2455.62282889953	767.78698286629	21355.8483254561	35047.5986546211	113000.614408953
2	36	6	0.000957866979303865	0.00193015465995115	0.00162895106340653	5081.96188769691	628.397581474864	74.1919783233403	57047.4906192822	37826.829197431	23887.7625957955
2	30	6	0.000684301029888776	0.00172877161041316	0.00308243313813849	2424.42874900258	445.396779103766	74.4117658295125	12800.2907500921	16237.6877293936	26112.5529695242
2	24	12	0.000514368335257952	0.00181820848652196	0.00111386991638494	6667.66772208396	2315.10211196555	1144.65360434542	15952.3395840675	28260.1712000469	129206.340082481
2	24	12	0.000558248878336358	0.00577110418662872	0.00226152132627556	80350.0779077569	18322.9347111343	4327.24576792342	12803.7844399858	31544.5750089739	254051.986631728
2	30	6	0.000894434605351772	0.00352187062046802	0.00287109665637335	12347.3012523486	1468.10142990089	161.001002909457	32368.1286705969	39294.0056146441	57345.8082733164
2	36	12	0.000500486405644063	0.00459440591677616	0.00356218382527477	19408.9334678343	3354.05134192514	515.371122804297	8458.73425939647	15987.3181224983	69231.7204532724
2	30	12	0.00079482784472867	0.0035377735501878	0.00103779028043849	35695.3753106695	6540.03306430394	1110.31079364996	74897.9671951949	118478.748055624	332276.885338079
2	24	6	0.000792558044111167	0.00216636423709615	0.00308043962227433	5509.13950122377	1211.83489242777	248.798849508176	16653.5869421804	23671.6131888768	51203.0641364587
2	36	12	0.000503723519169025	0.00138370557099526	0.0028811407628446	1122.08672489569	357.613885818044	134.954050338974	8673.67425764876	13945.9335510313	44469.2205214134
2	30	12	0.000573795951728716	0.00170317450614314	0.00171001731109504	3465.17526802765	1088.90721810626	419.942332143538	17622.1841302617	29124.683391369	99281.7318815574
2	30	6	0.000954855940486906	0.00218081754297531	0.00342838269983603	4583.42065802422	770.394810366489	111.508159348628	29012.5309888288	32781.0621665591	40109.2394848538
2	24	12	0.000627398948008456	0.00284358786182422	0.00188548492844607	13819.2350259119	4391.12031840918	1871.9032495922	17950.2078096714	32984.1550104397	166528.589349773
2	36	6	0.000827540450851262	0.00251059081407632	0.00330048488739237	3924.6999357493	474.737855779155	57.2172638583109	24564.7425593087	25007.4634071517	25856.0303921377
2	24	6	0.000887560812001976	0.00251310218401566	0.00162819992004162	13795.8208760473	2402.62923632172	362.849236023827	41910.8737196487	53339.6708932176	84762.6055403692
2	24	12	0.000676507022356531	0.00585291811952027	0.00170921534829838	106584.98626368	22349.2857081315	4531.93412149463	26714.3240986446	56651.0563757129	363658.5584865
2	36	12	0.000869011668982682	0.00456139733844596	0.00121665314449495	47206.3925812713	5860.47073181497	654.290164233718	99457.7072662198	144311.972011443	320897.548439039
2	36	12	0.000716908471807168	0.00245583671342084	0.0024533029216277	5542.98312910409	1270.77355019471	295.307860858469	28488.5202444736	44162.0431903354	120492.858433862
2	24	12	0.000759396017852655	0.00497061705311069	0.00215469117376565	56185.6919037365	13719.9996261766	3684.85327053301	28779.0820879843	56330.7837209146	311109.350493561
2	24	9	0.000680648589380659	0.00357929999484716	0.00316719981841911	17462.2534979573	4452.48728335838	1200.42105237939	14028.7242413572	25237.2421711074	100871.519108386
2	36	12	0.000558460149473512	0.00587375451192922	0.00319647175817538	40691.0810203395	5708.25109597123	678.969054654825	12895.2496704735	24418.0573051998	108317.990129525
2	36	9	0.000962033776378414	0.0053075101118047	0.00271885724162281	31278.7267531048	3209.83336885191	315.45479771535	58671.4425949734	80282.9605122508	156600.295774094
2	24	12	0.000752396169673626	0.00373504620978456	0.00214059303141225	26025.9154776614	7401.92864731566	2614.72510275206	27112.7049340328	50112.8455911212	248410.74833574
2	24	9	0.000828822157176603	0.00106240405465708	0.00366231235398905	1605.14442513672	599.071143350678	302.984995942878	15080.4340739875	23344.224095304	65709.4592018888
2	24	9	0.000721637443320963	0.00280858558069869	0.00379245821624053	8093.88533572479	2463.47856380966	869.513573129518	13255.9384188434	22742.7481317452	85617.9697839097
2	36	9	0.000867264494079773	0.00476934434000323	0.00133184247931412	38161.7232701485	3446.33398096921	324.994100369924	84529.7918754679	106715.776462433	169954.885238607
2	24	12	0.000635272367205668	0.00472293252710416	0.00329102202195154	33373.6292666347	9405.5321673066	3261.3465376659	12263.4826824273	26125.4255287248	178254.321866265
2	30	12	0.000878183622954728	0.00151929447280663	0.00111228955362807	5781.33660440482	1601.38702071576	509.524513977175	80561.8439814032	111689.169614497	215224.758565934
2	30	6	0.00092588880065367	0.00176803310729094	0.00233645680195324	4448.77786343163	744.753521447053	104.939043512889	35311.729528762	35971.2167304301	36130.2443854758
2	30	9	0.000871913140054937	0.00151466919336196	0.00150302765791102	5016.93289528902	1152.45366775073	257.822618699657	53973.2981910565	67738.451253689	102828.526024801
2	30	12	0.000627720127667035	0.00204155288814568	0.00127565561329547	7094.89340206176	1884.54311819092	563.231925341229	30308.7298717908	49046.8349145875	152162.973167744
2	24	12	0.000579829917989353	0.00398606824281776	0.00141257119039967	44213.5863142635	10852.7479582755	2941.38438747534	19916.3168214404	39782.2917547588	230298.767903007
2	24	6	0.000892307540630341	0.00470249871767634	0.00172725137906036	50300.5446853809	5916.3788981329	604.79761723541	45456.5185784787	63590.3080920739	128286.315959848
2	30	6	0.000792529499370082	0.00377629679663752	0.00131241114722103	21579.055308288	2017.37593705463	196.533801192395	48503.5122751763	54579.7799472431	68363.4027374506
2	30	9	0.000612422393999791	0.00289860164704981	0.00100179250519631	20647.1970322233	3081.966737929	403.762741846017	34702.2469418671	51793.9361332267	124016.004233161
2	30	9	0.000646548641999544	0.00481941146088465	0.00202596399176081	41611.9172716707	5456.20164804176	605.766114937746	22504.0766813808	37758.1227274017	123167.983731007
2	30	6	0.000839924877629353	0.00481892057866498	0.00298908009931704	22171.2122553051	2083.39938492832	192.443615210585	27559.9719043948	36412.0295041868	65735.9020155641
2	36	12	0.000511014412330711	0.00437597281662067	0.00282187279880405	20793.2814827784	3433.76660202907	498.30774550306	10882.7586989504	19913.1873651733	81356.1957349395
2	36	12	0.000753929896199033	0.00324184690160753	0.00309510687046807	9075.50128219335	1892.34903501557	382.515187333838	27282.7474338417	43750.0797187786	131093.361798017
2	30	6	0.000594416442526365	0.00269686205814838	0.00252804455419403	6738.88796031269	872.144801467785	100.911786104287	11622.2128142209	16014.4809885129	32173.7074592751
2	24	9	0.000504806848330466	0.00437500500559316	0.00131220586066451	62107.4464319843	10773.9193912487	1616.31361719209	14666.2619404611	29511.0742547819	137619.296811251
2	36	6	0.000559002253286494	0.00134934154870398	0.00151511901264595	1816.45937957618	252.435975397209	37.2374430190049	15518.1501699115	15152.228723503	14489.3593915375
2	24	12	0.000657479850508557	0.0036361683497838	0.00146210447418456	33605.7281173174	8751.71991540484	2645.01618749713	26640.8047837394	49967.8703879535	251610.274904394
2	30	9	0.000640598994360124	0.00108155323240665	0.00138231486326958	2216.51012738471	577.909512135638	157.641059240869	24022.3116206609	32616.6464236204	60967.1034571265
2	36	6	0.000842920144643608	0.0026388164345847	0.00140677276316318	7347.94732244757	767.514767747228	84.7389617618929	53995.4664910926	42169.6977689389	31126.0572265774
2	36	12	0.000872346668508965	0.00469552084669765	0.00111634443165719	53775.6846904751	6364.75977229762	684.043499744338	109201.160291128	156999.763431913	340665.620733128
2	36	12	0.000826027749304058	0.00428267800600008	0.00305984821252667	19022.4162065994	3307.18602668378	521.457736376543	36544.2876403272	58958.121950802	177419.385562796
2	24	12	0.000624091187163495	0.00397294711698891	0.00312747803151644	21751.6678591158	6637.08087251711	2637.91384212361	11832.7521445411	23869.4354987729	150996.637142441
2	30	9	0.000762956552772262	0.00215232674501258	0.00189323275534097	6551.53522400594	1425.21901601119	300.512082362733	33298.1801267009	47683.4141873097	103022.281201096
2	36	12	0.000858565503142991	0.0045915916246078	0.00228277617612997	29218.6016616038	4411.01292697066	588.184850849314	53647.6121129195	84072.5337491776	232102.683599057
2	30	6	0.000958085454605452	0.00262557758531995	0.00322134327091568	6661.92665265495	1004.94730299682	131.863105654673	32677.8280035275	37372.559946592	47236.4381766708
2	36	9	0.000784105095004262	0.00360148557922179	0.00300634831353719	11552.9525595041	1599.75406703865	197.872478664355	29170.4295370507	41656.9388421207	90895.5652744807
2	36	9	0.000521879140968512	0.00309344176187804	0.00221443281013129	9487.93985266053	1285.29206894865	152.734745191248	12509.9648603193	19350.1228231727	52838.1874902974
2	36	6	0.000913064366920665	0.0030587851714987	0.0030261328487895	6182.97500239469	664.901719365933	73.588832093686	35643.5510297738	34294.9748507181	32656.7792415247
2	36	9	0.000733095231732178	0.00523690661342375	0.00389205794672961	22896.4026944405	2581.67030598597	257.857595809174	19976.6520996137	31223.1391655221	88002.8994656178
2	30	9	0.000759245768396441	0.00392273834350012	0.00203905262503016	25276.5319636533	3875.39167778384	518.012571689555	33570.3343552416	52180.5694053969	139553.266198093
2	36	6	0.000552753089908612	0.00136949223336526	0.00393844080549043	833.082777534647	146.596935977757	30.4278893362703	6372.40245017034	7788.40714189083	11478.3579320131
2	36	12	0.000974062771763886	0.00423650182846184	0.0024258084302559	23247.335609672	3816.50360854413	567.756380781723	71156.651828378	106648.402458734	259464.961174133
2	24	6	0.000596064433349303	0.00407889610086765	0.00359495693360994	20289.7097676476	3187.55257639738	412.339210033772	7849.68412912822	13483.4811458009	44153.6378215146
2	30	12	0.00060890864309016	0.00423072929438279	0.00263720568383795	24828.3410774388	5359.4004177703	1146.30975785284	15855.3197143351	29830.9824369564	134211.159620386
2	36	9	0.000918266921537123	0.0025915873069928	0.00308179429835244	5883.78806443591	1038.36613646042	166.398874926722	41729.0876883855	53760.400069844	88507.6105242786
2	24	12	0.000550712920431891	0.00168996896088179	0.00174471325150323	3880.88849074174	1534.6153141893	946.330327977795	12468.0112362601	22026.722977302	103190.852388119
2	24	12	0.000934391864828019	0.00394423292113992	0.00105084672687117	57817.7676746025	13218.8178317896	3177.25805641116	94842.4657267544	159857.982554879	560914.832322523
2	36	6	0.00098859776452026	0.00122278981721108	0.00388736140012621	1694.93431976382	259.302298349682	38.7204739029283	24380.5887757534	19619.1724952123	14449.009615928
2	24	6	0.000652204630564303	0.00505961632086123	0.001552125360674	60566.516209222	6348.05148060992	569.869339035001	21728.7792848118	34485.7936078882	95974.9447958979
2	36	9	0.000802622075843257	0.00543611595688688	0.00168747967418435	42695.6381791833	3642.15978540632	318.737414272624	55577.0046165105	76947.5675413693	155948.495268099
2	30	12	0.000811453804625147	0.00296166310895722	0.00253139755453303	10448.4840517671	2739.1319265475	800.262683982225	33941.4768963028	56234.1471492392	187897.421870694
2	36	12	0.000606229408359623	0.00503040835582147	0.00158744922100109	47477.94933768	5833.41131004516	613.004964484532	29281.486941002	49744.4914723801	172787.400103825
2	24	12	0.000601346647427198	0.00401493478627507	0.00229786930364432	29349.1414838372	8192.15689309738	2794.97228674313	14186.8131383714	28754.4527458858	177915.412474281
2	36	12	0.000641956428416156	0.00439149717770757	0.00184002215815726	30239.4323613264	4324.93066106946	534.632021019516	29423.2138904855	48994.2522164345	160156.107542206
2	36	12	0.000503954319422242	0.00577195769829881	0.0026683334146143	44780.6516912879	5960.82362463166	668.850126733206	11560.7676796814	22325.1407893616	103844.271672634
2	24	12	0.000555416115186716	0.00289042345570231	0.00202149224725184	13430.8292583461	4316.36730214164	1872.62592983312	12196.5814513	23220.108226078	130475.550849713
2	24	12	0.000922906793448042	0.00122776346166487	0.0028505026413665	2144.63525735809	923.331399284094	677.084123851268	28615.0361586115	47100.1048598496	157065.789828279
2	30	9	0.000768850947688529	0.00465611960852242	0.00288440866767219	29324.6442766763	4466.31853053693	586.079447442214	25860.4451371952	42212.3819061641	128293.025910354
2	24	12	0.000716978775203375	0.00424335963001268	0.00117744405767019	62027.4509257269	14018.2826843719	3272.69009674377	41835.1753475039	77639.241267905	368186.62497142
2	24	9	0.00099637514484078	0.0044742859725486	0.00190595858417475	50910.0471120462	9862.81646068999	1767.50607678657	63299.1378401531	102627.559669922	301396.453199297
2	36	12	0.000700705633691373	0.00296054091781256	0.00274570887971131	7880.66496089978	1674.53540218752	347.701975395573	24688.179848622	39590.6326280893	118848.901256021
2	36	6	0.000598277907298621	0.00406286357513917	0.00306193205475602	8820.26274650504	673.664617920986	61.3531137128569	11919.6107453437	15612.3402191502	28299.7820057309
2	30	12	0.000628862656857276	0.00250259209019696	0.00145388564878032	10475.1931340469	2586.36803567503	688.388707940004	27733.9886120587	46259.2275768586	156387.968733635
2	36	9	0.000709962339217625	0.0039323823619313	0.0012802769200955	25566.735949415	2510.25852517732	242.395271506829	49582.4719704913	66456.9589238829	122861.170763282
2	30	6	0.000921190987723197	0.00437746638343682	0.0036268081203451	16579.1261500389	1791.12394807836	181.755612563656	29244.1124449571	37634.9138648385	63363.4160376573
2	36	9	0.000817055550627281	0.00560451777320556	0.0014114922627593	49744.2011012267	3997.0326492093	344.549665967037	69091.8382128805	92896.7840763988	174337.403793492
2	36	6	0.000794768164483213	0.00156742842348301	0.00148737654709611	3378.51125024358	440.15849543971	54.7432209057017	37676.2769362989	27669.6073862921	18946.9557402498
2	30	6	0.000768335935976789	0.00587218118246832	0.00215602955666644	36639.382603484	2781.89251440355	228.416322652545	29847.9351768534	40216.3797197734	76916.8939185027
2	30	9	0.000608358619298084	0.00492055661819457	0.00379722917630678	26552.8366455956	4243.38448965853	581.175934566562	11005.3230415269	19838.4464587297	75155.4668706644
2	24	9	0.000876979368553987	0.00413368932616954	0.00172582921646485	44395.2368687888	8735.66134776467	1598.27777718427	48630.8875328241	80494.9668931907	250190.276774156
2	30	12	0.000710619011491449	0.0056813172764687	0.00370659687045272	41223.7357679446	8241.63971334323	1562.39782194441	18383.5092170319	35795.9424800415	170956.41368464
2	24	12	0.000878789743869923	0.00368687256119934	0.00241674720532857	22970.531936552	6784.99909228835	2561.89543163664	36799.7564429867	65749.3670898276	296154.689141455
2	36	12	0.000650514989486448	0.00341350429329201	0.00200147107885677	14760.7445165245	2589.4135423943	412.925213249695	27442.307279372	44518.9151915737	136115.002157441
2	36	9	0.00075523666085886	0.00591922126074805	0.00276913972627618	38021.3930091618	3490.96843831188	304.370886456887	29996.4587193573	45562.800373951	119630.506335344
2	24	6	0.000742134781383077	0.00235408951403992	0.00103495252412085	15686.1242229874	2499.52309611383	342.949674870092	39358.4592785938	50069.28471431	79553.6915948816
2	30	12	0.000808725014576848	0.00431922438905259	0.00369596532685579	19890.6329419014	4694.05476663664	1157.90134794958	24973.7575770742	44296.2608172608	176818.507596324
2	24	9	0.000867778231978902	0.00131919027476414	0.00325975199058119	2426.32233061266	867.594306829086	404.016077003469	20401.8840686084	31532.3085123112	87174.4449176558
2	24	6	0.00076322022474124	0.00487111333496014	0.00147074883431038	58529.1936542655	6299.76940437018	591.445171474116	34689.6912707672	50987.6474086241	116810.48790853
2	36	9	0.000849032364100729	0.00547707444057772	0.00179311269902688	42207.4157788678	3679.05962421664	328.086131765212	61390.5122798851	83812.9169237242	163373.981369158
2	36	6	0.000819667835838739	0.00411879908644372	0.00173610084103419	12283.8784763739	989.319405175564	98.2249773014055	46679.8734788124	44985.882589166	43596.0070716278
2	24	12	0.000961704734733156	0.00562339251723047	0.00300519477596861	59242.1563601416	14808.2469337227	4154.32926765455	40720.7725274706	77060.820936884	393384.523993619
2	36	6	0.000778764866527379	0.00420480681029526	0.00125417530106162	13889.3759260921	1079.83038632014	107.21162017283	54463.3873820539	50205.2828220625	45737.2847359807
2	36	6	0.000597321309875917	0.00383504392854729	0.00341198415149062	7519.80856460317	611.79908632258	57.6123106581599	10667.4321059198	14092.6264115809	26085.0290499359
2	24	6	0.0007216078878617	0.00143954222983314	0.00333123037053505	2254.85637120269	590.176046029263	156.864591265093	10716.7233441851	15214.3191422534	33317.5797863967
2	36	6	0.000770266551543274	0.00259583792121706	0.00147890621599925	6567.13684167471	671.286029018043	73.7642340333974	41602.0830369661	35805.6789782335	29458.4112664654
2	30	6	0.000620005549160646	0.00379030158141162	0.00378570822204502	10977.9819864626	1257.30615602113	127.167079309928	9398.16589849114	13956.7236842675	34208.9438107466
2	24	12	0.000851408270642983	0.0045227599729739	0.00269849037706125	35844.447563843	9789.78225164976	3220.60963790804	31424.252081432	58758.7307041085	297428.679959516
2	30	6	0.000676615339632227	0.00121842373179445	0.00258951458729301	1609.13515576379	321.566468843028	59.6399543076746	13060.7703138082	15541.1517796007	21126.8487723721
2	30	9	0.000735139095767032	0.0045300511478348	0.00193496745771215	37403.6341502699	5081.00730771889	592.065045907917	32861.44299224	52292.7687583012	148755.481519201
2	24	6	0.0007161070119999	0.00311585899507106	0.00237353301155442	14953.5127734922	2485.33868776513	352.436138213294	17619.1607788103	26339.0038277286	63480.5776776781
2	36	6	0.000993974398940364	0.00349245798073475	0.00346315462361548	7432.59039473823	770.099465639574	83.1503335891226	40443.1217767901	38942.4204387594	37198.6690092008
2	24	9	0.000636827556420947	0.00272836313051488	0.00199504981403875	12764.0022162579	3324.11459166207	928.821045186581	17023.476587166	29193.8597593744	104808.906425758
2	24	9	0.000696891022435807	0.00271690276318599	0.00187869675381197	13558.6588290028	3475.34629084242	950.269213875319	22812.6289247039	38162.3336140591	127598.121257247
2	30	6	0.000984248291818137	0.00454416737710909	0.00364674100450044	18122.802389209	1938.2001772859	196.675435085426	34985.7375766522	43891.66492924	69441.4991653159
2	30	9	0.000548793020935107	0.00150431457797825	0.00246741861644923	1978.36925501178	554.933718641912	168.210698003321	10107.4066015268	15646.1958030863	43910.2222939189
2	24	6	0.000589874596478162	0.00120347650212201	0.0017131291496138	2392.93278262607	587.401140906973	141.870572779223	11270.8609564503	15599.8225477426	31489.8676514906
2	36	9	0.000907190463284702	0.00516625597483251	0.00378826687788073	23164.2253965122	2667.22654441125	278.310573976765	36587.4032024084	53243.0872929175	122719.295702362
2	36	6	0.000745341818001831	0.0046071598162876	0.00211075243671396	13092.7721231699	950.301121123677	88.2950692620982	31034.6763924308	34478.5008247447	42845.8766988888
2	36	9	0.00096046255476739	0.00309891482117767	0.00310747030697974	8679.68651805529	1381.53645880471	198.143883603811	48151.1040960673	62397.5057187998	104450.69075771
2	30	9	0.000555991036885878	0.0044900879753843	0.00187957220467258	36694.8915634799	4908.58313988138	553.163910715802	15977.5968571313	27659.2109356651	97144.7981602082
2	24	6	0.000768046187812923	0.00561374213651975	0.00366544435700742	44386.3048494758	5687.61381660183	596.994764128537	15739.6935362104	26257.6612117314	81114.3777251537
2	36	6	0.000844159728431561	0.00544774103068566	0.0033488405745395	14666.2396245393	1055.6295624991	95.1671523530779	29104.5383209154	34077.611318464	47202.9156949554
2	30	9	0.000726535944333936	0.00252912638127684	0.00388956243425591	4871.77588292641	1191.18060819512	293.610380884568	15422.5493839779	24247.6630584925	69899.3520943235
2	24	6	0.000539415924573254	0.00129897575421172	0.00138109527461845	3008.63758542095	693.038489946758	152.634027733179	11265.6051729108	15764.3863689196	32724.4179694961
2	24	12	0.000916907804190918	0.00133077918035089	0.00392793967639002	1822.91481289055	818.709320898111	660.379694096699	21335.9073858195	35874.2959165437	133106.716625069
2	36	12	0.000603875450564194	0.00545285453502836	0.00157980678820611	57916.7282939232	6695.97828561569	663.526321010656	29382.1255068239	50434.0906643308	181184.850959323
2	36	9	0.000866606747540075	0.00400621902832668	0.00291512409347882	15545.8948403242	1991.58437762754	230.892448191195	39993.2379513837	55536.3069633288	112184.947886402
2	24	9	0.000622694878242258	0.00499310946293745	0.00102050996120506	106504.659950431	15786.8551416736	1929.71974465195	32186.624333946	59194.9235411791	235970.87134367
2	36	6	0.000715464720642281	0.00531554992920811	0.00112037886983122	18669.6061245687	1253.60249085563	116.523101454421	49989.7950956511	50795.5094474697	53865.2778753207
2	30	9	0.000924826196904968	0.00247288762910708	0.00296822233515493	6714.63760154687	1524.54458641011	340.855463950159	37611.0470456209	53924.458312126	117180.315576859
2	36	12	0.000695564207143134	0.00496403367863292	0.00270060926389228	30455.5444348707	4560.6666814294	591.571798277564	26142.9091303556	44514.0569295672	154305.31490311
2	24	9	0.000573043028193787	0.00578460966697517	0.00311651957880388	63428.9349054993	12083.6688844572	2074.16008555668	10262.5173399254	23357.760969435	126675.120184596
2	24	12	0.000518682207726685	0.00329090601888753	0.00393485255132577	10644.7792209219	3800.66293793955	1957.57419321325	5749.13298087408	11805.7866098247	82847.779574236
2	30	12	0.000732573184543118	0.00366694374829289	0.00177870023296971	24273.9422597233	5085.71137924467	1045.75893907064	36565.5808895124	62294.2524704653	219041.518144666
2	36	6	0.000633163018959	0.00253170170568712	0.0020460954756874	4702.63242072347	473.317677359302	53.1030888946644	18917.7868518716	20608.8192059616	24345.3638699259
2	24	6	0.000894727034403253	0.00393796850281896	0.0012429881351135	42919.0992335658	5265.39452820492	568.811646580531	60337.7638883221	77976.2142409783	129290.184657908
2	30	12	0.000946673312358442	0.00302573631471383	0.00151463497266305	18277.1803008922	4103.43806013452	949.393288270441	83502.3848661547	127195.354584437	321773.223615637
2	36	6	0.000622576206357957	0.0047844119923297	0.00116248828207478	15782.669517207	1027.70636322296	92.6689108231924	32948.6698874544	36361.4346302039	44772.2682080469
2	24	9	0.00060268621377272	0.0039791266424056	0.00255458514792668	27654.8252243748	6225.38425112175	1384.08978097861	12659.3143859309	24062.7239558716	103621.535885411
2	36	9	0.000551006049118269	0.004353862179023	0.00285692691458886	18086.5422326531	2071.38525582252	207.685241973685	11983.9397849775	19358.4114116052	59690.5383863915
2	30	6	0.000927615714369227	0.00428552627287805	0.00340185350935553	16575.6789240525	1793.09047936793	182.996736119544	31517.3107760993	39876.0646270501	64380.8731664181
2	24	9	0.000930808099159768	0.00588816380697498	0.00352416139521146	61069.2630166014	11977.1663076781	2161.4571459868	31501.9327921822	57355.4376108583	223438.199141294
2	24	9	0.000993321074134211	0.00506383979631835	0.00210963167934124	63989.8055610063	11837.9495450721	1975.54448547752	58196.8852965386	97054.9492117813	305888.763445397
2	30	12	0.000742284903699074	0.00240254911736893	0.00188800525704409	7888.78630439507	2133.09462659984	654.92273612307	33972.9726395407	55171.3443119221	173547.826977251
2	30	12	0.000655866180715535	0.00390790345937761	0.0023735030834623	22083.9364159106	4847.49390527075	1066.67034293881	21009.6097618085	37868.5770448118	155311.388062723
2	24	9	0.000505844378358164	0.00406393048276972	0.00210595357331884	34313.3010914024	7195.56919273594	1431.90986549398	9661.98064158556	19731.5713727334	93847.0443762062
2	24	9	0.000753835419394985	0.00533890580775977	0.00255818320565154	61119.7019353103	11531.9832905885	1960.4986155228	23756.8534380404	44703.547234872	185334.911895006
2	36	6	0.000903560779275568	0.00354298738427468	0.0010148653764251	13003.129685892	1203.98921712752	130.619540599442	89293.9706587486	63285.4819280427	43000.426053371
2	30	12	0.000505921312353895	0.00486100237425349	0.00280078711452346	34144.6765599371	6889.41804630671	1322.54724772729	9532.44381741148	20252.0166391253	111288.161095959
2	30	6	0.000762596008469412	0.004982961290531	0.00318255304378612	22561.0813018875	2063.62732460572	183.165378229024	20045.0724900981	27986.832245165	58387.1506744199
2	24	12	0.000809707212155848	0.00157331980222113	0.00193058416221837	3758.32553113821	1493.09278327428	936.200302835421	31309.8080747	52219.1781112732	186940.441704375
2	30	6	0.000544715978311824	0.00420718866836199	0.00211311396649972	19462.6347997049	1704.35658100431	144.367065013707	11438.4920801668	16885.3545887736	41029.114656864
2	30	6	0.000982940543327379	0.00196362427385825	0.00310628444765396	4385.23491231833	749.427656089051	108.723482386447	32893.0831754776	35169.8560148627	38470.0438374103
2	30	12	0.000502750089476176	0.0026236643222539	0.00197717248852688	8724.45108463813	2294.98345398271	669.473929664277	11512.7538152492	20643.3869278993	86609.8641099883
2	30	6	0.000503848701689976	0.0058425335635828	0.00250742078746363	33162.5014308827	2469.89510915281	184.368467036762	8227.923502663	13293.6568190657	42309.2865897764
2	24	12	0.000735787921363379	0.00508024152270995	0.00342671926155556	39506.0910185565	10816.1498331772	3566.62096866508	17521.2974539411	35884.918681747	225413.734320769
2	36	6	0.000740892676608341	0.00309490056945548	0.00310390549676102	5597.9045777741	556.341717343283	60.3097608908953	20322.3452065626	22827.5546921823	28654.1202243012
2	30	9	0.000576723255217062	0.00533507873630149	0.00323159511565733	37194.8932257937	5310.95392934112	637.078443615138	11216.2673600116	20696.0843930127	82517.6841300535
2	24	12	0.000565823743620551	0.00529746388512026	0.00268175004798966	54723.5227266621	13699.7395760376	3842.34529105592	11235.7850706531	26645.8941849761	206730.982908459
2	24	6	0.000516412382481612	0.00213346604140697	0.00182572313253377	6862.36194748605	1323.43344212832	225.455948770165	8790.43392078456	13513.1643299758	35573.1409804164
2	36	12	0.000518245572859418	0.00152506202161511	0.00205284317378012	1873.22987994491	527.370647578683	165.25212089785	13022.5688306018	20596.2640081816	61083.4104601649
2	36	12	0.000625005330648387	0.00347092286757378	0.00378202725852217	8810.33786093735	1870.45684784263	384.453918567229	13784.1583498565	23510.7028527154	83711.1287562734
2	30	6	0.000524742560517206	0.00493475098600023	0.00347064865570665	20426.7644534047	1854.75150756486	154.476626249644	6709.94523453339	10814.2470935768	33233.6353189354
2	30	9	0.000720732857688913	0.00284533157169004	0.00114294921361196	18475.0180312041	2949.95407555193	420.287512622733	47725.9076810991	67956.6538467434	143177.388884651
2	24	9	0.000809747008811017	0.00488650309699757	0.00341977811699988	37880.0491371051	8232.31828611031	1736.68503617332	21788.6034705126	39880.3601882051	159238.171552677
2	36	12	0.000903624887440954	0.00580825043466769	0.00307273000495909	41712.1305835512	5887.90106159193	720.565163019001	48099.2330247474	78382.1626631113	241530.906058368
2	24	6	0.000776028372365378	0.00216299433816611	0.00258350049887242	6302.67830537905	1327.42758352328	256.675572902535	18560.5201016147	26057.5672532735	54206.7558932349
2	36	6	0.000548669220755959	0.00559958956969827	0.00258630235720105	15740.2644846014	961.899553519785	75.658419591184	11292.3238611567	15653.381268853	33398.9780669876
2	30	6	0.000657342561447251	0.0038240503968476	0.00111832739155264	22786.8639833362	1927.16855502028	175.112746603557	34038.6360984243	41459.8340460559	61758.2540768394
2	36	6	0.000954794707926764	0.00433782695116401	0.00183362459327522	13718.1021377794	1167.56674543848	119.086842072624	66162.5009952978	57678.0369583963	48653.0004816808
2	36	9	0.000784069978584389	0.00323298983398729	0.00241686310561154	10716.1374826159	1502.20089088567	189.779966058983	35257.7342729082	48322.1556349184	94068.7395544898
2	30	9	0.000832738748158562	0.00456002981913763	0.00241464321198796	32413.31376002	4746.6047622805	601.701258565229	37629.6757691154	58829.3900124799	159664.069342386
2	24	9	0.000748912015379114	0.00364184426946946	0.00367472249539236	16236.4466720703	4274.09970499114	1210.45218728349	15801.0824043142	27964.9254750495	108814.104711547
2	36	9	0.000748159856869927	0.00443027625724304	0.00372848715296404	15871.6452563232	2008.39124997039	223.864429654001	21536.3810997902	32720.279626619	85002.1052431599
2	30	6	0.000597797366518782	0.00150915452647084	0.00340354267243412	1532.67619877704	310.116591738201	59.9952043054818	7933.13610385258	10600.8735883442	19703.5865595223
2	24	9	0.0006950873262573	0.00575814104412032	0.00399469350157794	51001.2636422059	10512.1841216112	2036.55246071271	13309.4738928375	27501.4825865322	132773.374843879
2	24	6	0.000929641184918656	0.00337475603728119	0.00188702337418332	23276.3186740217	3533.36669586408	460.467079710297	44210.0244701579	58682.0220282348	103618.725130522
2	24	12	0.000980347132754531	0.0030527882758839	0.00122230191962702	26567.0347509149	7208.96749589235	2363.93694520311	90848.1909900524	148454.58956674	477469.461558607
2	36	9	0.000697462055210822	0.00260383708550476	0.00221111908721237	6744.58594231209	1060.51762006937	150.547911236729	27038.7848915391	37300.9211845972	73899.8150884615
2	36	12	0.000949888315636115	0.00215599795936746	0.00240065114621027	5172.23051209482	1233.82628587296	303.759771854918	61257.6639112715	85096.6430903885	167820.767585676
2	30	9	0.000764730985687504	0.00546695658856159	0.00396863254204874	34035.4766801938	5152.73316993769	665.597605320207	19556.6890941207	33517.0084074368	114514.989941448
2	24	6	0.000751206862556126	0.00507097541664533	0.00319063368689297	38520.9404477546	5057.89578743764	546.013128662551	16545.6420504533	26967.9554980417	79069.843388687
2	24	9	0.00089776879574859	0.00403787616283668	0.00211960241821869	35178.3020817519	7450.84770030596	1522.68144969077	42773.7212615844	71208.8111268489	226788.310506811
2	36	12	0.00075604252583801	0.00382649345231202	0.0031699187704503	13612.9537770367	2573.25888358682	452.651969951617	27432.5481527149	44837.500514722	140686.706521865
2	36	9	0.000829547267421205	0.00587411650250625	0.00155934104275258	51794.0191498037	4137.34937270884	352.672825384217	65981.3879480238	90037.1421753902	175849.666321391
2	24	6	0.000936600667769717	0.00375416418471488	0.00331351482306513	19007.0517333563	3140.43950767792	444.50949746759	27365.788407167	39582.2348064765	87543.3893729324
2	24	9	0.000620032787203686	0.00349401245427062	0.00385933083369674	13680.420880699	3742.92135416603	1120.51969630068	9197.44920528047	16991.3051797932	73079.8613065848
2	24	12	0.000807369230433447	0.00576179792257786	0.00391634506009943	49704.5231471035	13176.9786273879	4103.26069104166	20257.9538993313	41825.5192148868	264372.146765147
2	30	9	0.000755974901724003	0.00324029195940765	0.00228426084547796	14302.3229497464	2584.61177437296	422.902964633019	29132.3207972177	44761.9643119597	116853.076660545
2	36	9	0.000945899512808688	0.0033409411496876	0.00278659352886015	11067.7338501256	1621.27815638289	214.413673404208	51712.1400294839	67043.7768566903	112535.455843898
2	24	6	0.000831439204373229	0.00395053176003713	0.00200640218016584	30609.5045777714	4184.01655988734	484.932863140694	31898.0794096667	45747.4408563013	98270.5114229435
2	24	9	0.000879365843060545	0.00325686279876404	0.00138339075337865	29503.9777109846	6275.5342165637	1298.6102601678	57949.7037601031	90912.0180130383	246055.28597825
2	36	12	0.000853714044905397	0.00256075917307298	0.00217296896174776	7388.64550765657	1595.77338337811	341.991066387326	51672.5448609783	75342.0367202715	170423.781945068
2	36	9	0.000705967346432361	0.00470398396535161	0.00354376622768456	18933.1485098014	2237.99082503866	233.395825221237	19404.0635888643	30048.3973232126	82413.7087376351
2	24	9	0.000570314227746602	0.00248644381485094	0.00264710554683413	7734.7076327114	2291.33549926616	775.250394705776	9687.5751117381	16942.0300952238	66483.7289570587
2	30	6	0.000589091052849073	0.00270637850663777	0.0021067610551426	7753.14880836584	946.274575843393	104.835652174766	13442.0583231383	18151.1461354206	34554.3468551017
2	36	9	0.000800304082057184	0.00251582199616131	0.0013669424330466	9985.75894548228	1435.10297270198	186.929370141692	60905.8832310552	72476.2071685232	99138.6580691422
2	24	6	0.000921433371192076	0.00143792275146155	0.00335912398002074	3111.69200643273	767.546680951983	184.258743193851	19359.6418258437	25483.0453339097	44463.8835141986
2	36	6	0.000619679274444109	0.00402948795614856	0.00312837315477297	8648.0677717004	672.998070832007	62.1210568675416	12862.3170851872	16615.8951934304	29040.1508966259
2	30	9	0.000749551874933732	0.00368208045914681	0.00185686718596521	23285.394247821	3619.16536483924	492.858660849102	35052.9037206803	53778.2199443318	138888.625532072
2	24	9	0.000638107818450231	0.0011273161966227	0.00385140425056754	1163.4438170766	462.562441818462	263.698073280702	7620.87301935746	12345.8478253164	41863.6993246982
2	24	9	0.000662490884095748	0.0059904660263555	0.00222300635447853	92205.7332697931	15498.5410951703	2222.88768318767	19673.9337692326	40037.078616025	190755.902713866
2	24	12	0.000966560720537468	0.005938305286415	0.00125970580572587	144715.614987139	27778.3510349988	4865.14279657806	92037.3490849811	164920.639535259	694535.061724617
2	36	9	0.00071512029915366	0.00440582657982975	0.00175241725229862	26668.3875200937	2631.27667917305	248.560371228063	38238.5638953811	54206.2163339831	116638.71686022
2	24	6	0.000744930600239133	0.00214972717000369	0.00287880530349965	5519.47716890667	1200.89185457785	242.748808673283	15077.4665602816	21678.4350149047	48390.4745846355
2	36	9	0.000610001597605761	0.00108061217918633	0.0035161568144208	786.234931550379	207.543378535506	59.7804360686752	10367.3631875206	14385.2964858297	29293.1770294252
2	24	9	0.000730549083514159	0.0012150010867389	0.0020818955759353	2508.07718707973	871.854163257245	386.010248194268	19491.0216427213	30105.005458304	82567.7714201016
2	30	6	0.000972482728757702	0.00466654096479	0.0032827767426358	20316.4995294279	2072.53292804467	204.88842071236	37464.8394667824	46621.630832142	72452.2830639769
2	30	6	0.000539977748124677	0.00407546790594637	0.00210903289567547	18270.4683826777	1632.13307139497	140.001428594866	11149.9666409861	16440.2506798792	39784.0151078638
2	24	9	0.000809880395268892	0.00403437304062963	0.00259955996879134	28977.8803068828	6508.71394640065	1449.44479362013	27005.1973088757	46922.5550696296	168210.397444751
2	24	6	0.000909143466218279	0.00294949567807174	0.00236945968578392	14346.3276856464	2506.85901258386	381.248321498107	32810.3886776481	44616.1721212309	84095.6171158887
2	30	6	0.000576896320595555	0.00284877995519126	0.00149377046421825	10880.8081128654	1156.38981295281	116.93090434908	17600.9134523662	22960.722447016	40068.4517189317
2	24	9	0.000801378586624067	0.00561759030422568	0.00333593446435043	56021.4898695857	11107.0315823758	2033.23997209206	22219.3012916025	42144.0584185043	177862.045905923
2	30	12	0.000811619384856626	0.0020941975042268	0.0026811602136857	4447.85218835453	1392.52449200397	535.775880675887	30551.1473163206	49159.4409363575	152507.191394571
2	30	12	0.000772010081669998	0.00291218905836927	0.0017331595784572	13823.6780935184	3290.65186351337	829.169911880892	42002.8630426827	68516.0070918068	215195.62034323
2	24	6	0.000699102488522509	0.00549587244464913	0.00340641041896737	44194.3075376858	5590.98558909347	577.283085332593	13093.6158714179	22398.8744408846	73052.62900045
2	24	9	0.000728163487092383	0.00479961937997498	0.00317583152298951	38233.3360193859	8212.25921001064	1699.31266258199	17609.9907302009	33172.9839134809	139567.283782222
2	30	9	0.000690934584740558	0.00194838478547295	0.0029173587896079	3406.9820707163	876.433526275543	233.802934416984	16784.6995070762	25526.5175791073	66938.7262976471
2	36	12	0.000817477892514863	0.00192554836686615	0.00339920930571012	2683.43160760987	742.743132857476	227.729585656699	28963.7209542518	43497.6506489001	108923.550274861
2	36	12	0.000623215295733676	0.00437646825400136	0.00247901518149975	23414.7429148301	3711.61864728967	515.07423242438	20700.4734944018	35513.970406677	125504.345316567
2	24	6	0.000706155882043003	0.00527378254666827	0.00166299383926219	63811.3568279772	6684.23999513043	602.836043508806	25397.1839500869	39625.7201818166	105685.518983703
2	36	12	0.000967547781859042	0.00426928575576402	0.00296476130387497	19942.0887963987	3463.08089906902	550.156574132648	58013.9012354779	89092.516979777	232775.197057673
2	24	9	0.000819658986358272	0.00404575244700308	0.0020378726039817	36095.1969050204	7540.26667722703	1505.23695406051	34774.364139509	59321.1736505552	200758.347463282
2	36	9	0.000544384033641689	0.00315609100148728	0.00304790753277566	7735.73184866454	1155.97568168254	151.077629967784	10490.3079691573	16484.9285707689	47098.7213535585
2	24	6	0.000721247145062732	0.00574911021702466	0.00151342851128963	79980.6427937509	7764.70703413147	665.454688931329	29597.7672128685	45829.8803862684	120576.667071602
2	36	6	0.000683703373046282	0.00206209334269362	0.00224047116792612	3221.14065979855	390.980006298009	48.8555140311233	20368.1644004538	20691.1601756932	21317.967504369
2	36	9	0.000889488760920799	0.00516851565439049	0.002824549153835	28419.4833492323	2970.39834558211	291.638081407117	45510.7873191653	64373.2271937362	137409.069558861
2	30	12	0.000988662458573299	0.00271747308082188	0.00251655829724156	9277.42435125342	2514.93085525579	777.376172067168	57615.8746232196	89968.0897644237	248980.433247104
2	30	12	0.000944141163754122	0.00479285886328937	0.00214378873210884	42886.7756038874	8098.47748537586	1425.42455850957	63410.191633355	105619.329545648	345043.943785684
2	30	12	0.000758940105290361	0.0051937791424998	0.00302361907784054	38734.7605063515	7694.40234484833	1447.76700157191	25911.6437694562	47710.2029388074	203097.801958971
2	36	9	0.000518847110646404	0.00506802514911405	0.00237130420804781	29179.1592283482	2780.19199937512	241.118766426094	12314.0620712134	20256.4646673717	66769.3319628842
2	36	9	0.000626683834828018	0.00317328917393257	0.00359094094207593	6991.82670552738	1107.47320919436	155.058689038198	13218.0502821868	20288.9817192614	54450.8692392144
2	36	9	0.000686017406619245	0.00237600660852835	0.00327034543999164	3885.98711927645	728.115771603254	126.156413585769	17716.9608616107	25457.6529338834	56859.273286093
2	30	9	0.000507810275780383	0.00337926949256684	0.00125321004761108	24621.7536634738	3503.74164465142	425.420506532528	17366.1317953389	28697.2382070406	89906.7882943414
2	30	9	0.000622024006514669	0.00162970247937659	0.00371924584738628	1786.36036859391	528.551498401425	173.557107258535	9786.23689078494	15232.0900764701	43936.9519922088
2	36	12	0.000801650458065584	0.00115701344050426	0.00224085307010585	1791.59080081856	504.047181660181	158.291459112371	36556.7930351527	49853.0387113663	93691.3098873859
2	24	9	0.000669842780011789	0.00480015579985044	0.00279948337078389	42449.8756483992	8775.77452964829	1710.98587297359	15878.8527860681	30675.2494053867	134115.217860313
2	36	6	0.000680863575543696	0.0027146312632395	0.0036819704157252	3768.32855800871	419.635236059673	49.6357182388465	13570.0364159435	16200.5372156338	23103.0697565239
2	36	6	0.000551078398112837	0.00137836456601835	0.0019149562027321	1537.80700861798	222.82617436794	35.1349243672688	12236.5626572996	12893.2304169538	13970.3693684353
2	30	6	0.000692887143544036	0.00144872865722449	0.00141240914675775	3553.56141235086	586.884211281334	83.4933148422395	25525.6868153508	26915.6807260975	28777.0235132666
2	36	9	0.00071462775560896	0.00471866724396302	0.00364470087582635	18701.2711130965	2228.9950850359	234.145043829676	19554.619417702	30261.2823237191	82826.9009572833
2	36	6	0.00097220368723892	0.00561344991107865	0.00303902565580797	16399.0240393711	1227.59503631197	115.58997562546	46630.0928959248	49123.0175537414	55160.5485929436
2	30	12	0.000566299155473463	0.00121864397186458	0.00246537177015728	1274.94189208397	484.099530056018	254.377111617238	11408.2687441475	18768.726845516	64822.1345130481
2	24	6	0.000755922347707501	0.00312774034948819	0.00199848939467606	17564.9720714319	2780.47823727429	375.296884358171	23854.9416787182	34345.0681008699	74886.4601152031
2	30	9	0.000873154846149222	0.00458252261719187	0.00191317031294165	39618.4529983266	5389.01305475436	638.75731289764	53074.4067790969	79697.3304560964	193977.014632795
2	30	12	0.000676760292217051	0.00355941584300689	0.00293009276745556	14318.5255309218	3536.28241720426	936.138512288153	18626.9015034455	33157.2903047487	134754.57028619
2	24	9	0.00073396129424885	0.00563532336769623	0.00346451876657788	54487.23333979	10900.5037678945	2019.96918480338	17173.1063229717	33937.4769892719	153490.168587402
2	24	6	0.000732796168555154	0.00267294610837517	0.00222337699428492	11078.0841117445	1993.15379864536	313.00995458635	19308.9432762732	27873.1405976013	61729.8130308686
2	36	6	0.000721944231983846	0.00597333608839025	0.00210290761687705	18781.5360945345	1184.86397636699	101.388520927206	29381.4832748375	34966.9209911437	50421.0205906154
2	30	6	0.000985882659673805	0.0044050719036479	0.00155056130818183	27489.3747584892	2601.57828339753	258.800244381534	76032.5720788511	79317.0315461689	86238.1605692653
2	36	12	0.000799837519001622	0.00346326365031449	0.00120750795263864	24310.5194864691	3649.393470872	493.370201401963	77486.0722692648	111888.376080147	244912.042877153
2	36	6	0.000553566765142473	0.00140897886090192	0.0037388162119911	916.808631602466	156.509700680542	31.0855381476442	6760.4229048709	8210.1057452327	11930.5339466494
2	30	12	0.000839959041655331	0.00303143001665669	0.00340623218088606	8607.83045709476	2417.36161575108	783.786619911366	28413.2259601362	47641.3858200002	167291.868746963
2	36	6	0.000729236730191423	0.00253017154293545	0.00300005983274234	3924.97762821244	447.339963309617	53.1538872178031	19365.6862698742	21024.3779176905	24502.7188552327
2	30	9	0.000655841025291922	0.00559738572388703	0.00124579428920427	82189.7940120697	8271.70776049257	736.214190269608	36966.0350994221	59998.7324897167	183073.172713123
2	30	9	0.000668485644996815	0.00129722289491353	0.00161086887264295	2650.04137472802	681.587250561524	182.421745416214	24435.858289403	33980.296087376	67954.1969380074
2	24	12	0.000748553363947458	0.00371018214619222	0.00217469743633521	25196.4624115918	7222.49587467516	2586.11563058048	26331.7617555331	48710.5725712127	242655.31557269
2	36	6	0.000988236455356668	0.0052266196681322	0.00310794726203007	14723.0679694202	1158.54170887271	111.532173496847	47228.4406837467	48658.2034848057	52466.7824027229
2	36	12	0.000703684792790158	0.00233497759339409	0.00214274010264096	5506.5258616507	1249.40837683264	286.46662076774	30507.4405359218	46737.0646266123	122903.164300567
2	36	9	0.00088797280716253	0.00140883120366084	0.00328064784704785	2073.65592539295	459.603261029208	97.3790731847038	31325.4606958913	38064.1569334138	53992.769974078
2	30	6	0.000719380707469999	0.00524025969610829	0.00381435052896654	22420.9888033752	2064.12692660392	179.442011083774	14538.9838051957	21383.6405174414	51291.5752402052
2	30	12	0.000928853859095181	0.00255430006886527	0.00119523526452367	15144.3070732483	3490.74690232875	842.047672593756	96544.1076184558	141046.237416555	315267.990965845
2	36	9	0.00056584100151713	0.0051059377429396	0.00197929653289927	33304.7539043915	2983.37446797942	252.091375668	18303.0210741388	28920.6874728525	85359.7397647321
2	36	9	0.000602984354936159	0.00354647578391031	0.00105344240875427	22663.9615155526	2205.05610063039	209.520234895503	37500.5928931834	51663.2669761967	102836.452724701
2	30	12	0.000561746782330379	0.00360568786577964	0.00185027625505637	21905.9125369723	4680.9974656537	986.824402935288	17208.0469877705	31527.7374910399	133781.077989514
2	36	6	0.000757299554837658	0.0018699476051549	0.0020550057746027	3204.09661449063	412.633206010999	51.8553118723418	27520.2657968208	24650.7009428778	20977.033268271
2	30	12	0.00086008326194753	0.00389622079714346	0.00270371603455521	20125.1822200822	4604.95650653536	1086.82320243647	38761.7337953286	65625.1779388459	229368.167057202
2	30	9	0.00077449805816997	0.00407134789382842	0.00392467279552162	16090.537779684	2967.8163247322	493.072923553741	19558.2903887479	32017.1646045897	99143.3386193546
2	24	6	0.000785470138391264	0.00565477014644306	0.00303216302199928	51517.1501577598	6194.63686617511	617.368672247031	19807.3145546836	32157.9685417662	93693.350937565
2	30	6	0.000581993193778264	0.00585337680983484	0.00344608254959753	29041.5871542605	2368.41931498148	185.976142597047	9096.54884215787	14466.9781681689	43429.8732152979
2	30	9	0.000763270085526484	0.00572010869762686	0.00348869730789749	42301.6244248257	5937.15380684491	704.984848109113	21985.5371081041	37583.2386780326	127863.7890168
2	24	12	0.000827498727748966	0.0011844731028404	0.00337654598956881	1544.82895390316	700.027886442582	576.434852606847	18241.3612586992	30719.4000800047	114943.219232625
2	24	12	0.000781206807284087	0.0015173774631036	0.0025661111885668	2700.20618901501	1145.35846424704	813.577998134241	21634.4478521329	36717.1596855029	143503.676865224
2	24	9	0.000972290165693568	0.00417006621904785	0.00127800198097851	59420.4534275087	10722.0657280141	1743.52003701289	84754.2073527047	131768.326204301	343464.838166404
2	36	9	0.000889916060625574	0.00568409551844318	0.00228596975845001	39814.8693371979	3637.47560523273	329.831305767759	55995.4047677599	77956.32617633	159988.338186962
2	30	9	0.000876267146627476	0.00510806494683357	0.00381232691193324	29921.1131932323	4706.88253621887	641.707166090452	28860.4844747228	46939.6587546987	141488.616758969
2	30	9	0.000514100647709534	0.00425164494573677	0.00146634872826004	38546.2688872372	4912.91674794839	527.800704865437	16087.6893304147	27728.3428879287	96759.6935095184
2	30	12	0.000783808763692747	0.00587118099207818	0.00202947818522886	75151.9907876935	12206.04847723	1715.37325707152	41143.9840205028	74300.9554050586	300247.823842753
2	30	9	0.000725314778651675	0.00221389783481014	0.00320767299843589	4251.3853344252	1054.04754166851	266.170918076904	17919.7794594259	27456.7552374652	73344.5449013985
2	30	6	0.000913036166867257	0.00152858151979287	0.00316994938319129	2793.29228781309	517.836567243531	83.0524712663101	24545.4066214108	26620.3517458158	29721.8459601648
2	30	12	0.000684428508168964	0.00254505190802412	0.00129009471347865	12405.5548148685	2931.65088574058	730.853253658739	39094.4376765416	63405.1407109276	195439.018944776
2	24	9	0.000834645081324115	0.00268990223235029	0.00160896280407952	16009.8148855818	3939.22865496331	1017.66215342076	42454.7222107306	66965.6287127068	187402.99137085
2	24	9	0.000852223803417756	0.00561389219418882	0.00127540018622569	121996.170172086	18130.2160622987	2245.84330148607	61741.8949954086	105110.429743129	347683.307295724
2	30	9	0.000533259890399561	0.00127890116106442	0.00241951332781361	1434.05455750209	424.894918883395	140.670564379954	9220.81235929262	14152.87261216	38955.9601324442
2	36	6	0.000585339308080828	0.00486143951008555	0.00190738095839016	14043.4298580501	899.146875114933	76.3225529565183	17708.5684790698	22339.8113539895	36983.3005903662
2	24	12	0.00079047338909073	0.00117847546339898	0.0019021152430797	2313.65286525507	969.474932493839	673.241278742966	27701.5826382666	45621.7740943335	153008.874694538
2	30	6	0.000715137065330154	0.00517031923067277	0.00253482352589856	27059.9596013773	2257.23300764821	190.503358942099	20829.1472776161	29094.8229220003	60976.9947204223
2	36	6	0.000627570862874822	0.00552227434961188	0.00225819639533053	16232.5128811327	1014.86597831206	84.0188165078538	18569.301117845	23755.7172558695	40746.8712448885
2	24	6	0.000836754212469547	0.00113550397885693	0.00117253174650359	5018.28267108735	1050.79467034125	192.591717075534	36031.1078421557	40344.9317680305	47461.7783227567
2	24	9	0.000582692316893765	0.00589975554018351	0.00115147802962849	145881.673449024	20180.785252943	2257.1292279133	24971.3870681832	49912.7696096283	238929.075989894
2	24	6	0.000995968068453093	0.00168845337330509	0.00191377511650001	6932.8693235841	1447.81713254466	268.034686966977	42007.4163531298	49610.946245929	65589.4172705144
2	36	9	0.000608936701469252	0.0011873324745722	0.00269743357983665	1123.55346009818	273.734750190433	69.004119639991	13520.7725230336	18362.8222136176	34978.765791215
2	36	6	0.000754505870975953	0.00236025780942911	0.00177717163400393	5031.62910220002	553.180898895519	63.084429421014	33012.3093548287	29923.7132099479	26167.557958375
2	24	12	0.000807324102505419	0.00202292910998932	0.00103166795680007	10766.3260105803	3412.90534599194	1459.97589917816	58841.7921285139	95827.8904473908	308340.437394053
2	30	9	0.000559531625483427	0.00422564305550127	0.00283195453783888	22668.4553507744	3639.94431022221	502.573700976782	11178.8639913482	19725.4133963735	71707.0888152407
2	36	6	0.000706448350346196	0.00277827466307745	0.00128271183086492	7444.16086218721	694.059317088189	73.9933962501544	38549.6134574092	34866.8500563451	30706.8878840553
2	36	12	0.000710302382013819	0.00366777342347466	0.00164865797511031	21165.9731772313	3332.83146382044	467.093374337506	42078.0012414941	66013.9599019095	182916.852981786
2	30	9	0.000905471055943934	0.00262613335597772	0.00111582320393715	17512.7769899845	2995.61896851231	462.998234867689	89116.7483194533	112898.174702489	175780.507520981
2	24	9	0.000734430647825414	0.00257003634825632	0.00247554578530732	9432.06978164282	2679.54297636058	856.008166210076	20162.79196587	33566.7042213613	113432.044135402
2	36	9	0.000764699681146888	0.00408749356708276	0.00187590408610705	21870.1796414918	2360.6462849693	239.851594709199	42831.7740632824	59083.6791813076	117638.255955742
2	24	9	0.000903477222418924	0.00279381526164409	0.00210976810631764	14252.1030358333	3691.04133175532	1030.53267481081	41108.2326030739	65119.5354654887	185951.878021601
2	30	12	0.000659348677686973	0.00553213668778797	0.00357558177411524	39484.7443009411	7934.34421825775	1515.20792365143	15545.2782993687	30909.6687875416	153287.298060007
2	36	12	0.000888544048160973	0.005487499005427	0.00145727049477785	63811.1061356113	7322.09985738049	752.090608742769	90974.8354306993	137122.036410627	340038.427234244
2	24	9	0.000582679005231504	0.00362355485613363	0.00368946437484477	15597.8332750649	4130.03350259909	1175.82008039479	8240.20684442052	15655.1164936344	69978.8108825018
2	24	12	0.000896012770446151	0.00425894689040129	0.00136336724461505	56045.5013688318	13164.4811178854	3310.44396869854	67049.0897703807	117780.171528297	475848.977794564
2	24	9	0.000651718742603761	0.00187181050202543	0.00208847605174326	4985.12991422465	1575.36925069781	592.611449608002	16147.4853169155	26418.9863310953	86741.7372348388
2	24	9	0.000682907877399275	0.00528565373153594	0.00222607142061941	66572.3559377255	12104.3085472321	1946.09799606349	20757.7431180541	40147.7140467436	174846.193794752
2	36	9	0.000986138354557758	0.00446386456285091	0.00315810952759661	19322.8223124524	2382.63472119536	269.20405717632	53586.2500334455	72398.8737420626	135856.559544324
2	36	9	0.000857837969540684	0.00233157262924581	0.00232937593920601	5784.31001394156	1004.29841791339	157.696205516435	44236.0213142634	55346.5146141972	84650.4011944055
2	24	12	0.000821068958617642	0.00269692119959058	0.00184676752653809	12874.0159160718	4150.15393455889	1818.91193831557	37523.6596801354	64788.2428043273	263326.574386744
2	36	12	0.00078772109951184	0.00165216704651213	0.00196714824180518	3195.30595882089	818.350637798539	223.728464094222	42537.0073685223	59894.6823235196	122913.013766809
2	30	9	0.000841825553352589	0.00118511731145136	0.00247789073986544	2282.28054642614	612.108503474648	173.356292989979	28788.128485878	38505.8736709333	69210.8127933496
2	36	6	0.000844879201143512	0.00128673972028011	0.00329488420412051	1579.56783625622	248.205488527512	38.3607412078667	20562.2737530546	18062.171298606	14706.790802187
2	24	9	0.000849365613337665	0.0056496500840831	0.0014710791637379	111184.135851664	17171.5707871458	2225.84685182688	53812.8126074749	93187.9646998291	321404.807900074
2	24	6	0.000669589644211216	0.00450172716299658	0.00192252545218409	41222.2387510683	4979.58508893454	501.688506597357	18912.1019019474	29913.7098885048	81933.9908668413
2	30	12	0.000902417861702797	0.00141261107140902	0.00112834571738181	5340.7434315111	1496.20232869746	482.966401438165	83906.6135248633	114153.995194057	208942.127405083
2	24	12	0.00084978262687178	0.00317372987875864	0.00250141862341908	15011.9465638937	4830.92033138042	2107.52088916839	31845.6576616846	56325.2235927961	250781.854269085
2	36	12	0.000814089775173497	0.00200989778630655	0.00389150568384944	2577.74238239916	727.040999809124	228.915321906651	25425.4296659345	38839.4816524385	102863.967170596
2	30	9	0.000836661912107689	0.00149397661706412	0.0014612690604435	4763.65192023762	1101.15869279513	249.181719123342	49645.6746968284	63128.2091522859	98962.0688138113
2	36	9	0.000648028360593711	0.00457628060553665	0.0026346976818878	21825.5567778233	2361.65351490163	229.900256405713	20112.7529521388	30985.463259665	84008.4897615818
2	30	9	0.000595809355316854	0.00452690861822087	0.0023262138778011	31838.8492854197	4563.05110445378	553.736634176112	15869.3475245422	27381.448002776	95091.2490025282
2	36	12	0.000748088590150651	0.00521018377995995	0.00337884619302411	28815.9027898758	4508.74894210631	616.044334461487	26103.499587824	44563.3348755393	155526.265804347
2	36	6	0.00092745907673295	0.00517962322547235	0.00108625342602421	19860.225673258	1581.67247428913	162.270440856925	98694.0428414684	78758.1929610196	60289.7022419194
2	30	9	0.000999098689232373	0.00339280167245921	0.00319489643407608	13112.9235787594	2565.8487778422	468.231377450931	45685.3088127295	66748.5453943657	151928.286968205
2	24	6	0.000780766695284988	0.00293281133700329	0.00346533465620199	9678.10192255792	1871.98700580127	320.873272462389	15451.0505218729	23099.7088768998	56575.6451608518
2	30	12	0.000714343172711898	0.0012479924635622	0.00222072515788169	1828.42924258348	646.676125607044	303.626401861425	23404.3391942536	36672.351496504	104556.970300234
2	30	12	0.000820425402973726	0.00252018888383906	0.00353366481747748	5312.63539823669	1648.37928960189	622.987537498543	25073.4076421526	41584.5506725757	143247.976549473
2	30	6	0.000604336930322346	0.00325640244393153	0.00114711469406364	16643.1548156988	1530.26836841976	143.932543567541	25940.9716304337	32313.4353812128	50572.0260777155
2	30	6	0.00084892908185834	0.00594637033145651	0.0037076304973547	29713.5028280834	2552.88309427533	218.326154245576	23806.920939393	33277.00819834	69760.4402281562
2	30	6	0.000564688099099972	0.00566473046639508	0.0020527873133822	34262.5089161313	2501.15481521183	190.258038509518	13369.1693316374	20173.5436267382	52803.0031643646
2	30	9	0.00077884820200028	0.00563699137070039	0.00148101657030203	75716.463366213	8102.83156503751	765.932789212802	50353.9238863984	78537.502152736	213618.361353158
2	30	9	0.000620313021299364	0.0039967219393325	0.00108507360897019	41935.6709722569	5103.91193744049	537.763036060748	34688.8019066954	54171.9958361195	146946.779769014
2	36	12	0.000520115298338133	0.00456361539568511	0.00157763256509856	37237.1615171352	4879.69380988259	543.627090932612	19292.1376700164	33841.1392570996	127312.597025363
2	36	9	0.00074807965749604	0.0016542989744499	0.00181964493751363	3419.09948522881	658.561522674747	116.439360565998	36078.3844726999	43984.5969063973	63030.8246809471
2	24	12	0.000632591119174991	0.00402581820412245	0.00124962507261141	50771.5890928599	11992.1684555686	3031.59216868793	28094.5664569499	54009.016668226	283517.493153479
2	36	12	0.000770011111783165	0.00114973903769681	0.00223314559810608	1669.78238736991	476.402417533619	153.164504124024	32956.2073647334	45602.9687113681	89306.2992418043
2	24	9	0.000817591322546215	0.00282394999592738	0.00276311399034417	11139.0573095925	3097.02694342985	958.563604929599	24645.0099806454	40754.6759814016	134292.907655827
2	30	6	0.000796947689450706	0.00459856186705392	0.00240634912153834	22605.3113933085	2062.02779196168	188.835743963705	29019.9548494642	37705.5789975424	65333.272824863
2	24	12	0.000500032140489019	0.00130235480751147	0.00352644736169689	1184.4548600466	563.234170404673	520.342009582518	4734.81363398475	8466.3062893285	43828.7562679421
2	36	6	0.000630599120300145	0.00414339011266411	0.0014766752124429	12197.0701544564	855.556544919319	79.1706995695	27008.1428870528	30233.1750695551	38203.5767766989
2	24	12	0.000718270804552443	0.00591181839944562	0.00396301773942585	52621.0639845808	13802.5442715565	4214.11543938502	14925.3453041804	33053.4672527928	235245.582035152
2	30	6	0.000935450008767993	0.00537460194818984	0.00101898910623714	42825.2809379098	3468.62091004106	329.376219251633	99322.2198843398	101333.297429614	106907.650838423
2	36	6	0.000767195300844315	0.00181244957326987	0.00332243943980274	2141.06269886016	309.934868406166	44.0090426383631	18488.097768098	18723.5715403057	18930.0581362386
2	24	6	0.000949817266400908	0.00160841417681771	0.00189908653774953	6127.10195210734	1303.33327381253	248.356567994663	36980.0638409795	44390.9711200413	60928.035238812
2	30	9	0.000837343028933008	0.00251815073591852	0.00225439959633644	8331.03278246587	1747.9098049022	350.596132184036	37363.2050557572	53834.2898074091	118172.002957434
2	36	9	0.000883693084802308	0.00547260952196695	0.00139293048800342	48449.887696794	4026.27230232761	360.704444506598	86609.6509485481	111599.45914736	187416.705153757
2	24	9	0.00067002532874059	0.00450041473401422	0.00198540395661272	47956.2060315255	9297.52936686735	1647.36752489553	21262.2064850243	39459.8255826172	159576.131631206
2	24	12	0.000536056012670676	0.00572162368019096	0.00263929529696039	68526.1121319513	16377.5939549117	4216.95855886473	10180.4503589014	26221.7980894895	222705.82957768
2	24	12	0.000523360720781664	0.0019448135671526	0.00233529466563045	4235.33979048798	1691.1139597906	1058.07270703339	8493.73363318266	15461.2532888448	81700.2335374272
2	36	12	0.000980534576532596	0.00203243491300237	0.00380082394815129	3207.81931617269	869.445900902642	258.414890210941	42980.7509260732	62070.0497635212	137535.611398481
2	36	9	0.000616174111754031	0.00370809926800419	0.00224136750763445	14893.2184417866	1785.67741156907	190.96944679046	19865.0176500606	29883.977070327	75566.3095371779
2	30	9	0.00088569701271727	0.00290446981909998	0.00250806450228547	10741.1873718972	2144.38359547258	402.103469142428	40314.7882423961	58649.5589592087	132007.233903027
2	36	12	0.00061473195099412	0.00551374599463221	0.00246307744407759	42664.7432112893	5722.04779211761	651.813275276368	20694.8174998327	36738.4901940618	142130.554963026
2	30	6	0.000683836064115	0.00163923171311803	0.00259833537310252	2554.053769467	460.902135733632	74.9246894716644	14743.9701696924	18081.7072080931	26650.3491248448
2	24	12	0.000762465121457916	0.00134197763834307	0.0030087182808094	1874.13306402239	835.262785280743	660.765642948771	16975.8985186734	28912.0409159949	115293.559069472
2	24	9	0.000559597760783524	0.00412579543661509	0.0031347099085482	25421.2315218248	5952.28481152073	1403.72196683517	8850.7965216661	17715.6515918232	83125.026499824
2	30	6	0.000743134893903063	0.00431003692468947	0.0037930330294818	14954.3084735201	1590.17194141502	154.620064581385	15607.266913133	22087.8096334276	47619.4016682907
2	36	9	0.000573688242698891	0.00307300957026958	0.00396142839579459	5844.60937632087	975.605721951914	144.23291319833	9471.30308451086	14913.996450575	43091.7024286283
2	36	12	0.000991159726463318	0.00235630886542911	0.00393212552823977	4088.70015317457	1062.00339352653	296.33324619344	43989.3845863462	64558.2274462627	149967.115782291
2	30	6	0.000994032721102762	0.0015255445893206	0.00109727585417507	7406.01087412865	1095.27519426736	134.489402207339	73214.3229145235	53652.156072262	36208.2731090837
2	30	9	0.000905820063239336	0.00366716677721371	0.00321206833207325	15166.8907672564	2825.33851899605	481.231700821425	35293.3886033505	53752.2485410327	137191.762390708
2	30	6	0.000729237522543976	0.00185716596697608	0.00336738105824234	2711.40625418455	491.236240183777	80.2292963827688	14169.8750095202	17880.5459720988	28364.4388279598
2	24	12	0.000624307838568387	0.00598400326074934	0.00186197026681474	105003.744238604	22262.8288356962	4602.05239029548	20187.0487390379	45679.0966988312	327624.43960335
2	36	9	0.000783535161158193	0.00400226246690527	0.00283800873340499	15485.5435419178	1942.38039340109	218.996891460927	31097.2301693206	44687.9530058266	99303.3504071752
2	24	6	0.00090672308899851	0.00468991284984329	0.00192547235985029	46742.780792193	5681.05993620374	595.020602597297	42930.9424840565	60549.7576346011	124634.815544782
2	30	12	0.000783624468201494	0.00112297265621149	0.00312466020579332	1351.73624577956	503.540426592993	259.099021132685	21130.7190363361	32993.3352290898	93364.8584749672
2	36	6	0.000842052113627844	0.00231197334877522	0.00256794275490359	4153.24927713998	505.865961494047	60.3441443773376	31292.4450369502	28787.4055651546	25493.9262544327
2	24	6	0.000913226208655876	0.00276069645647294	0.00245985100159257	12097.7200550966	2217.97821095576	357.477176620657	31564.9970898687	42709.4281506203	79593.3550284979
2	36	12	0.000977051322129071	0.00430335986292471	0.00233352262801509	24979.1708555828	4009.6787927106	580.964029508052	74522.5694749362	111299.670749298	267990.304915021
2	24	9	0.000772617630022918	0.00597231763230839	0.00123756737737357	144068.551076678	20330.9928768212	2351.51436213213	49174.8010735147	87510.5469792407	324543.671328815
2	36	9	0.000634150325489591	0.00450084702342116	0.00370206141637324	16306.9573393763	2012.08916554738	215.876303601431	13874.921505875	22109.2640516999	65518.66932744
2	24	6	0.00099236022104436	0.00145924499944077	0.00344055017238715	3478.50699174067	841.67511694694	195.143383323212	22750.037865861	29278.8119703267	47956.713729866
2	24	6	0.000791656547025116	0.00232577859945258	0.0032494344108931	6096.2680679668	1314.61567967409	262.308156317055	16105.7234940997	23198.782052563	51997.2743293265
2	24	9	0.000836703018356129	0.00224661841841863	0.00344349757775674	5530.62992386498	1792.88753336536	702.214914641014	20418.5326371988	33203.3355846705	107459.685087615
2	30	12	0.000942444182658512	0.00175355898642198	0.00357321534817887	2841.6594877912	976.997250700211	437.549116014975	33680.3181239472	52714.9619350606	149442.491616245
2	36	9	0.00086998594048517	0.00561337775077186	0.00350655625464303	29410.690340633	3080.63928275886	297.211576956972	35347.7954601345	52242.7906385234	126107.238189925
2	30	12	0.000699603368551093	0.00543894076066216	0.00290583203741372	45214.5420201091	8615.59076602708	1518.7467812126	21773.2674923256	41480.3724326871	189448.274406236
2	30	6	0.000957039947247933	0.00559993027431988	0.00213908097526874	35034.4606939306	2912.61697340896	263.518615502534	54483.5811481078	65139.247071629	93042.3993585498
2	30	9	0.000590771879269284	0.00479902771969771	0.00140694127267268	53406.2125983459	6189.18754842407	612.540711850029	24550.7806803669	40967.8983295184	132941.365773471
2	30	6	0.000729423978196137	0.00422578220578455	0.00357651396904989	14850.0956948192	1570.19395184097	152.323052318263	15625.8482210521	22051.2824240451	47187.944667063
2	36	9	0.000736447066997096	0.0027991008229213	0.00364910305522765	5315.14101241689	929.799473059708	147.712319682034	19864.3924030068	28742.4765313846	65351.1770317804
2	24	9	0.00069681359187092	0.00527981446932812	0.0036168670503145	44021.2091015355	9280.72726182316	1862.94379754379	14313.9778465449	28453.6846140266	130342.186871616
2	24	12	0.000780203437444063	0.00151388697968155	0.0012028211596782	5061.94095427677	1850.44717591388	1003.65637073727	43831.4039641605	71209.5307355269	227148.605087878
2	24	12	0.000884915164039721	0.00584522081149956	0.00238332713918628	80348.5793253601	18468.8406095964	4440.03391994933	40419.6279817769	78217.5179050589	415468.239732927
2	30	12	0.000748236068130541	0.00337560287218228	0.00158319196769894	21716.6927090894	4622.6535086538	976.825230181105	42700.6082738034	70985.7995587615	233039.141243722
2	36	12	0.000759186727682369	0.00493267570941072	0.00388581123338947	22212.8293004133	3784.23769263185	575.62929525267	23754.8912863861	40501.686335078	141216.909109616
2	30	6	0.000537394232554842	0.00122788757202591	0.00295892959530884	1082.65094535516	232.985820175564	50.1771077786351	6481.391207992	8662.46044301225	16098.6616029549
2	30	9	0.00074151382742826	0.00547326357279248	0.00311585801501658	41305.3408418827	5751.32237027498	677.912542632564	22393.1322255661	38023.3013836633	127359.184454902
2	24	12	0.000820242061212314	0.00301928257255779	0.00388026094202364	8997.55383664521	3308.07918005627	1796.7702499251	19105.5629920195	34350.1815893121	169044.326815724
2	30	9	0.000815921250569694	0.00353499517453861	0.00152107756924102	25249.3949531941	3824.25547636622	512.012241204147	52823.8360134816	76507.3480429695	168775.19743104
2	24	6	0.000756949523264087	0.00320449050981966	0.00124183926725838	26633.7407098084	3639.74421005195	427.162331258528	37302.3631997381	50542.7062090412	94001.8267376755
2	24	6	0.000882137072416894	0.00211307152555561	0.00190843027598014	8623.16469776444	1697.89786322863	297.501155568489	33901.4329660091	43434.3240868107	70211.2635071083
2	36	6	0.000832238068788076	0.0025857128820929	0.00255763659585254	4929.78423914981	558.622740400811	64.1591325412221	31428.6615038392	29888.7204424686	27886.597922019
2	24	9	0.000554270099033659	0.00187995700619041	0.0034151265884211	3139.49006496296	1116.41868261524	502.654080077292	6718.61223489079	11452.6169494864	44748.6353386937
2	36	6	0.00059410302880739	0.00561773938061543	0.0028488326488849	15480.4316598537	971.370078879533	77.851858981104	12874.9249370506	17517.5246310858	35406.0484571006
2	24	6	0.000500595228566422	0.00168727507312779	0.00271492046575016	2760.64720339981	677.687868650902	161.695556654483	5348.30183395089	8268.14573878572	23075.050697355
2	24	6	0.000527188025008766	0.00215659983183096	0.00220077710378985	6040.70571610098	1223.09267196037	221.919919630542	7840.35948991229	12164.8968757333	33032.2352274168
2	24	6	0.000821898972689913	0.0017854294982984	0.00323786833641766	3788.95742354509	906.314608114959	209.787204084143	16440.7278406151	22799.953344631	46246.6263656996
2	24	6	0.000546774233543339	0.00474664133469188	0.00125932474912225	59059.8196346911	6003.37405445383	522.021996951936	16251.6181847495	26731.5112654039	81474.3124934222
2	36	9	0.0005192490182841	0.00372070636972609	0.00118451170725085	22916.9781663749	2178.21397126344	196.881651435373	22404.8049200395	33325.163371934	82243.7132546031
2	30	6	0.000655015226576623	0.00251970583716362	0.0030591795844726	5145.44236116462	749.83857057061	97.0458691598443	12501.0381155816	16861.4802048945	32012.4817342003
2	36	6	0.000791681939129436	0.00198106354561039	0.00248900714055443	3167.96411754039	413.218232222935	52.2655362723	26437.6522540196	24508.9070788163	21823.4787513659
2	36	12	0.000866393580444234	0.00275573042059771	0.00157756061340171	11646.6439455155	2210.26117384366	397.848169001199	73250.0461474127	102968.504718441	209317.803901054
2	24	6	0.000959879702942403	0.00402921281595735	0.00167658895168265	37524.4160479123	4935.95719726681	562.513222525848	55492.2953763273	73092.7226657471	126719.296348733
2	30	9	0.000798124460862345	0.00190527651804688	0.00171557288450852	5810.60834827105	1299.59978510361	284.100293721212	40154.9040482028	55064.6075925218	105325.880455676
2	30	12	0.000509875179515191	0.00280077036215739	0.00232343013916567	9020.88368039246	2394.84283043535	707.916424132686	10425.4885679803	18944.5854364136	82244.2296038929
2	30	6	0.000959014788147438	0.00335393121386953	0.00245740428377049	12875.8793008552	1560.96563155432	174.194984767366	44406.8696833233	49832.5190365548	61284.8942721568
2	36	6	0.000655691017701254	0.00238883917137394	0.00381080024208614	2800.56829113947	343.901018496871	44.4736897835519	11624.9133837315	13974.4112803863	20171.403884265
2	36	12	0.000844384576358087	0.00545134285142282	0.00317871157419794	34356.626462048	5119.15922542903	663.772884975459	38495.842481976	63660.5001407813	204213.946120983
2	36	12	0.000569853245550343	0.00586372041888296	0.00189663666437066	60376.5141459902	7048.74345099009	699.240645563867	21565.5928736647	38655.305799666	155812.740775543
2	36	12	0.000625733606932229	0.00173859161492223	0.00277052841858433	2138.71032065106	604.365246067827	190.454085610442	16741.5564016917	26212.5284991852	75250.8023548083
2	30	9	0.000921984212938028	0.002621911478265	0.00307338367194852	7337.40489887811	1635.24856901307	356.21765127296	36517.8697087864	52960.802554374	118871.021537057
2	36	9	0.000757288933884989	0.00334433414847291	0.00325642480502568	8999.97687651066	1345.6919099267	179.305395851472	24398.8116850155	35273.945654445	79718.9200802974
2	36	12	0.000876727967003998	0.00138897284454807	0.00196872618558744	2867.11630738684	744.786031941954	206.366410397132	54498.2081743873	71817.2050004752	122916.074331236
2	24	6	0.00056337645038502	0.00262698236324955	0.00228167054999032	9676.15958075636	1756.24493219464	275.182612423801	9388.81142213252	14730.9716858091	40427.3000698009
2	36	9	0.000972168671020549	0.0041750284644229	0.00236549557398649	20587.3441547894	2452.91844999848	273.061450881514	66848.6869030168	86096.979602707	142823.204917481
2	24	6	0.000684460889602352	0.00137761097915626	0.00244222468903343	2587.71230801536	645.556861623771	159.437150520667	12336.9424311513	17160.2003109395	35200.7809409193
2	36	9	0.000734989615712051	0.00229138654869457	0.00277247049183643	4301.67739234618	786.552885133872	132.421762465624	24768.0839576222	33941.8018340228	66064.132907628
2	24	12	0.000797298652683648	0.00495026808404697	0.00370897962716788	34421.4824427139	9763.38527096137	3426.72787830618	20045.0252045492	39625.008580434	233577.108039811
2	36	9	0.000842278098396553	0.00124458887167773	0.00280185605899505	1908.00591420163	421.349630097524	88.8435602099319	30496.0462734738	36330.5307306933	49215.4720819113
2	36	6	0.000793469779429184	0.00174154441424135	0.0034194062487737	2046.62464491346	303.52345632159	43.6970037051924	19336.6987114178	19117.953364605	18539.9348343075
2	30	12	0.000770736335130592	0.00175053123573639	0.00341060305198427	2441.15429435268	862.698547200132	401.697108377873	20580.8667758963	33487.5511127496	109734.468718618
2	36	6	0.000609025661996339	0.00446517380888037	0.00383196818079746	9442.40150314745	714.827640225727	63.1686681851807	10255.6583577645	13946.2838184821	27956.3506572165
2	24	9	0.000925751491551172	0.00352473027490822	0.00122827324831788	40209.3669565669	7920.09395409992	1463.46542670164	75180.952731015	115724.777806426	294993.15641358
2	30	12	0.000627326335261917	0.00449270849606871	0.00171290940186201	42467.4782291361	7739.62064579629	1279.21740113815	25519.7229181178	46760.8923288222	195810.153385913
2	36	12	0.000848129576195577	0.00302305813671989	0.00210628727088943	11100.2773187944	2159.66453436844	400.477573951212	53379.9881326518	79286.1582835988	188691.442518413
2	30	9	0.000758034084447869	0.0059556032854354	0.0038331504652504	43469.2109312738	6121.22156116308	727.640533569926	19969.4563195609	34684.678960834	122370.952262116
2	30	6	0.000781816391191153	0.00104003961889312	0.00331876313399319	1365.31279295794	281.668015460759	54.24092614554	13728.5583871815	15671.0552261491	19263.1389760643
2	30	12	0.000945281221556173	0.00527171647448144	0.00173564030000349	65531.1699956243	10928.9605643403	1612.9022732072	78097.4306121372	129197.982075623	411646.536915142
2	30	9	0.000775803063862831	0.00213109414666582	0.00134160979926805	8781.98757983648	1753.40360826126	328.870267949386	47867.440030243	65090.747132766	121372.614608756
2	36	12	0.000618679604738223	0.00236688387840942	0.00368788734009365	3365.575349768	887.573221224002	250.443635540161	13025.6522266837	21348.5643451416	70361.987673416
2	36	9	0.000695768125111142	0.00200441221359979	0.00213838091974674	3938.36760584677	722.969593928576	122.40318612771	26610.5396891624	35380.4315777485	63318.7545139509
2	36	12	0.000754568654221816	0.00177399519407115	0.00267277747557673	2648.03274923868	719.115653958266	214.513060945593	28808.4460566036	42927.6239299584	104747.468736859
2	24	6	0.000744077463791754	0.00490734951964681	0.00208745465974489	47782.8637151649	5626.79349186871	557.262461059374	23552.561748127	36596.8622273636	96071.0446064436
2	24	9	0.000876544199288641	0.00130995809185787	0.00208363242200461	3547.29093917452	1162.16252782498	466.270759120144	31666.4399316377	46994.4341934139	112402.848970523
2	30	6	0.000796822486256667	0.00464592516988588	0.00265891530642946	21843.5528969095	2023.77622942372	185.530979185126	26481.9225919142	35007.9596092041	63327.907155303
2	36	9	0.000874391243535304	0.0014441396895938	0.00394303396140144	1766.61342559363	408.822083974701	92.9204297690435	25594.1597881836	32444.1541670939	51099.3787084285
2	30	9	0.000533944792018571	0.00102946927202568	0.00203671198489368	1157.82205148946	348.276892105012	119.196136119649	10313.2470878521	15365.3811309499	38419.4453374538
2	36	6	0.00062534073493156	0.00596472512472455	0.00386556693789647	15476.679982602	997.004515180907	79.0423601083443	11233.5301321331	15718.1138904097	34340.7153684623
2	36	9	0.000901192658529447	0.00570029124649899	0.00265235526931988	36653.5983879086	3494.70591216096	322.832777364077	50518.1843299563	71407.4006197919	152590.411158296
2	30	6	0.000821003639113503	0.00355291880278174	0.00379409714198855	10024.7869844095	1252.0107686751	140.413428098521	19908.2683848848	26378.48851789	47729.9601401235
2	36	6	0.00060069064533324	0.00227455999288897	0.00215159066033985	3656.48333235791	395.685150075431	47.1282149660469	15431.2030295421	17237.5180801906	21319.7558181539
2	24	9	0.000786385076326725	0.00391829179719376	0.00107897798813585	56574.2661559184	10006.2180828865	1570.65848967664	55313.1110653689	90210.0415858274	267372.01085138
2	30	9	0.000740972036095072	0.0034617350066946	0.00239868526975799	16099.436464101	2825.90581996124	444.123228257386	26624.4002183318	41667.2171461851	114173.029827232
2	24	6	0.000664483792952402	0.00402337505091523	0.00235299264118135	27491.858817468	3817.69249351304	438.064168962009	15183.1420008753	24168.5764378852	67152.2324298037
2	36	12	0.000705828727359442	0.00125359467511841	0.00228639766879997	1601.05658933689	466.151431611542	154.991443021171	26118.8083515187	37738.7295034263	83983.0688039227
2	30	6	0.000929450976889567	0.00138225117549406	0.00142582860052934	4938.02657374985	785.340457011161	102.88276801852	48829.5802789768	40953.5263625782	31457.8512698324
2	36	9	0.000884793624792328	0.00301949337704904	0.00315051622136531	7762.10093705384	1251.58629362	182.094530440545	37922.0216335127	50861.6149157414	93247.5634366596
2	30	9	0.000627023647176549	0.00445158608011084	0.00162096412865118	40461.0174638473	5202.7994084769	569.28973940609	25094.7053122497	41220.3347326558	127544.72228538
2	30	6	0.000902823279872251	0.00519848728486834	0.00249371848168151	28441.8653238524	2489.30234977231	226.266043371669	40035.2471772477	50167.4490085827	79667.3781150726
2	36	12	0.000721576288212933	0.00370923466028647	0.00260789041913662	14776.3283823948	2676.73127817642	445.06174755592	28806.4248821719	46823.9942130826	144229.325116214
2	36	6	0.000957606113195853	0.00588666125491395	0.00311645766740865	17340.0740764072	1256.54147529394	116.123366292422	44070.2807774598	47683.9349622838	56280.5813705124
2	36	9	0.000787708928133636	0.00248410180934524	0.00322799418047974	4669.65413314213	851.243454974639	142.532696393482	26258.158114242	36095.5156138909	70872.1288507942
2	36	6	0.000766641197117478	0.00123431881197983	0.00127307561125898	2746.75759455088	366.78307713543	47.6266951225005	35317.6571953364	23910.5888625043	15245.5690239329
2	24	9	0.000746661208722398	0.00275640351976817	0.00244721535446509	11360.0931215938	3103.56039933732	934.435612697357	21563.4179747852	36053.7893034499	122202.273352736
2	30	6	0.000744834845796253	0.00198924079102381	0.00154975556663581	5917.34047309104	861.269230842146	109.667960774989	31027.2932183428	33612.7577038101	38170.3562612256
2	36	12	0.000523099415798937	0.00182493168812714	0.0036488244146492	1723.96346148019	518.911750332139	177.788412640726	8054.24507648108	13276.5624715994	45589.2312393686
2	24	6	0.000532066516501	0.00536950666389357	0.00313304854185614	43734.5285504074	5436.92016997969	545.431513484114	7004.07063167683	13344.7758241382	53147.5751663844
2	30	9	0.000813836690333243	0.00270009489525383	0.00126215678184925	15806.9234321588	2716.44276033489	422.850676005927	60018.4331036615	81847.8800970851	153587.280315272
2	30	9	0.00078900662223486	0.00111963143225892	0.0032230870547932	1534.58561822968	446.693926540954	144.883858013944	18781.5219219743	26414.2452533937	55111.0211858005
2	30	12	0.000953929013365847	0.00320043428521837	0.00131996343965325	23671.5936426286	4963.45725735597	1035.32353855505	97653.7945864737	147097.138530362	358747.491904432
2	30	12	0.000793529453326066	0.0046872256157576	0.00365822011098819	24945.5234414376	5589.79538441868	1270.13560048729	24226.0837978839	43722.543151541	180485.825212313
2	24	6	0.000771429164157652	0.00177854403702188	0.00370005534610255	3147.93402885727	785.31437274557	193.615405985579	12357.9453736277	17699.5774068367	39644.9430473402
2	30	9	0.000511835961464091	0.00356446917763448	0.00273822277338044	14849.7501617901	2644.66508376149	416.210175999793	8871.8355079299	15565.5313717662	56131.0757350693
2	24	12	0.000693138028917389	0.00268104587690001	0.00190001565516029	11932.8763530895	3906.09783158415	1751.7194311915	23098.6288456837	41239.7921130746	190867.251527527
2	30	6	0.000748794310858904	0.0057726573986023	0.00377496036085578	27465.9349381232	2372.4338924926	198.92977396812	16550.9086448568	24259.5081201171	57812.3993563906
2	24	6	0.000828982637182309	0.00398888893420963	0.00302070119163634	22947.883671127	3512.99727110822	452.419930008975	21760.4076509531	32816.4901864167	80376.0859991732
2	24	6	0.000995483015667798	0.00217811173049977	0.00127839159091881	14215.321165932	2533.58014878622	383.100975983093	66826.4718173293	75072.1143666314	89816.2117784367
2	30	6	0.000610111895146998	0.00156215149115377	0.0031842774117777	1763.93749699949	344.733641321776	63.3602126055587	8981.16768448204	11851.2192625099	21238.0934145916
2	24	12	0.000697161588584253	0.00539485456766747	0.00351588129632203	45464.9281751043	12132.845604195	3821.2575546593	15075.288469354	32411.0326278758	220872.770962246
2	24	12	0.000598563113221314	0.0033728788259695	0.00311045595525947	14017.9021362837	4654.10839440041	2129.1064761418	10325.3679583746	20191.7838494387	123101.44597993
2	36	9	0.000842729914275633	0.0028216901319636	0.00251319696662646	7905.58183363895	1244.88030973304	176.93200668335	40592.6194116184	53285.0729376383	92263.7190222387
2	36	6	0.000897247560898164	0.00432760848963979	0.00219648371299997	12417.3611111372	1025.44513232487	102.083610504829	48384.5173764511	46848.9593424894	45661.6150685005
2	30	9	0.000546454525536604	0.00470427878209004	0.0016109235434609	46098.2176658643	5655.11335070803	585.155718205803	17633.8202797624	30497.6884978837	107704.160461957
2	30	6	0.000908180617405972	0.00371932040326067	0.00100949461851881	25005.9844095434	2452.90470913127	251.681525643567	86897.011064677	82866.7428453972	78041.0562882445
2	24	9	0.000828158569906829	0.00168805468074977	0.00351728392349585	3110.74999503669	1100.31080348285	499.166091050151	18174.398447462	28985.2103240968	89257.1486438858
2	24	12	0.000742643003478526	0.00383370709340187	0.00175395233134347	33279.6528644254	8845.85786799032	2774.72603397707	31534.9362258787	58216.2266486578	281894.848310601
2	36	12	0.000587440872821183	0.00451551327848938	0.00241676361752602	25865.9504548988	3971.5981874338	528.781620874051	18155.7880973479	31723.4050400171	117263.733415453
2	30	9	0.000989729682121214	0.00288564011336634	0.00172340085830287	15563.7834096494	2830.5400885653	470.978473717157	76896.1972316442	101754.485252996	176470.766760206
2	36	12	0.000646932704815147	0.00287615664523562	0.00329916810284186	6118.35191888565	1398.3014276271	320.786303410629	16718.9354826212	27530.388109306	90054.3625281341
2	36	12	0.000701855933066767	0.00427063274485892	0.00290899083292226	19356.3501643605	3301.02980883329	504.245158027575	24578.1998844292	41211.0489750917	137636.942093467
2	36	12	0.000646367117333423	0.00317030952668109	0.0038785482476532	6821.99213793958	1544.0746675841	348.336686503934	14564.9627109075	24436.9594754418	84124.3279516375
2	24	9	0.000994093137278939	0.00393261197190717	0.00193909635880426	36250.8748207999	7616.60737537946	1544.40749179771	60770.6735532966	97008.3120134138	275299.914481549
2	30	6	0.000760116707487852	0.00567512965134024	0.00142306022479025	40168.6650006953	2933.25788693745	245.785500224443	42371.0696044472	53357.775049574	86309.8408159188
2	24	9	0.000935125939320117	0.00547563165134454	0.00163050147851616	95600.8594166665	15583.6554511099	2176.74294573415	63210.6312717406	106304.564794521	340411.735320852
2	30	9	0.000893450488012644	0.00284939353040146	0.00130032471421732	18156.5962460093	3067.86754733868	468.391779170581	75717.3710704889	100268.341023503	174290.675067867
2	36	9	0.000588242175652901	0.00158444906571075	0.00220059510079024	2112.79672835535	443.328621786978	89.8381552575632	15832.8914337086	21908.9728841967	43951.3243755744
2	36	6	0.000503972213824204	0.0024929403380793	0.00345579667890125	2996.2942092199	328.586973512246	40.07299709169	6288.33067424943	8432.8750420475	16168.2555483061
2	24	6	0.000505896033936005	0.00299962518484981	0.0024066169024065	12715.6256782833	2147.00426036965	304.254953448328	6922.63186973006	11504.5760207598	35530.9113780002
2	36	9	0.000814874908293675	0.00459468825448957	0.0025161780562923	23372.9943007952	2547.48763233029	257.543212290225	39323.8529117395	55833.3615992166	120304.427511786
2	36	9	0.00092406621468318	0.00484829727855032	0.00343626233701951	21564.4822393729	2533.8339783173	271.340782151876	41840.3126465088	59317.19589795	127052.794665387
2	30	6	0.000691995501005499	0.00269620189588272	0.00366985735287653	5279.31049886791	778.9831480346	101.58623512651	12377.1271748261	16877.197546044	33006.0514729406
2	36	9	0.000763248596662644	0.0046496386765146	0.00252169766395732	23747.2846629908	2543.29172354483	251.223842467578	32823.9355129155	47813.6018141381	110720.481504951
2	36	9	0.000651548850680194	0.00315534496987251	0.00186180775210031	11839.8826830436	1521.08805014771	176.338384352547	26990.0484289116	38291.8599971818	82086.4065336764
2	36	12	0.000842863692400896	0.00170537105505493	0.00291332602091177	2566.11064012316	706.583289397589	215.234703691374	35545.8482135888	51414.7727408218	114531.277710545
2	30	12	0.000782401546857735	0.00276477238882742	0.00305002563964167	7404.81371143928	2120.18795797801	708.085750484391	25629.7299377914	42954.0981090532	151121.266442005
2	30	9	0.000805313042013725	0.00374725579159817	0.00270960273630887	17991.6916089375	3122.6977739818	484.143699118286	30131.6744026693	46949.4542594333	127034.725986888
2	36	12	0.000794932897867718	0.00105570596508589	0.00156592676114881	2204.38094464757	578.432691796448	162.094906781798	48704.0568278589	62294.0804080691	98943.2358335582
2	36	6	0.000521199134742827	0.0037254018198401	0.00297735779743063	7490.5766440722	584.746085698195	53.7621659679872	8287.55794494083	11323.0934523453	22988.8367076553
2	36	6	0.000694331439368148	0.00334753901428674	0.00113418299688223	10177.3184308718	838.256601281534	85.254433997066	42580.8099543026	39550.9419182087	36332.0640910156
2	36	6	0.000517659672280435	0.00199835529402204	0.00184635811495924	2963.61724905465	326.909882452156	41.0386993943624	11694.8615104938	13517.4625591309	17947.8133811207
2	36	6	0.00096269611140466	0.0020382513265231	0.00205122416635764	4666.07686518603	588.266475123536	69.6913725104592	49335.629288673	36041.9332767027	24623.5991933825
2	30	6	0.000591845627443715	0.00455815138829908	0.00174793657239209	25071.9438044819	2013.06898641358	166.225844333682	17244.3245840931	24321.6823075793	52425.195987618
2	24	9	0.000935324114826288	0.00269043900901683	0.00319128128584676	9270.69077368507	2718.16443315768	914.226181733275	30523.9926731273	49145.5378179674	150733.026258944
2	24	12	0.000959255515465394	0.00404146451936175	0.0015744034952083	43325.2846988352	10874.2633062783	3089.01416018632	70249.1830626363	121488.498890947	471587.592365807
2	36	9	0.000858508710025502	0.00414347574631671	0.00212552121959323	21147.4330288705	2395.26080171576	254.38042496435	52488.909239518	70315.3761993482	129268.983347055
2	36	6	0.00067646727443977	0.00418118087058956	0.00358397381515542	8780.98994804625	701.593074430068	65.4535088335595	14486.2430584088	18455.5590659443	31102.1770958416
2	30	12	0.000596188337276489	0.00558083233381303	0.00277864727004258	50112.7055782799	9256.88766419342	1553.81628439384	14977.1246766911	30601.0034098056	158917.271377941
2	30	9	0.000574954874632846	0.00189677630629428	0.00302831989784522	2816.36476591849	750.588922587105	209.569063851958	9894.38793427059	15665.0353450918	46810.813665312
2	30	6	0.000715986047949509	0.00191718650277522	0.0019482971280893	4474.52226795857	696.72866001996	95.355025705486	22570.7050059948	26159.8035332894	33990.9410720038
2	30	6	0.00061866107078009	0.0049032762997983	0.00208736567585975	26516.9395375924	2134.5778872106	174.870104948589	16654.6313928087	23861.0996422942	53650.5851377566
2	36	6	0.000867676440659683	0.00442155713420493	0.00142115668333088	14805.1341442997	1189.2441905698	119.641465203549	64903.1620942369	57300.7015722151	49244.2019110693
2	30	6	0.000712084796176029	0.00282848290834654	0.0026714207632804	7588.27223073848	990.677174297216	116.268441615735	18102.42725298	23478.4424331492	40198.3800378674
2	30	9	0.000800329871068091	0.00148829856371162	0.00325358015720903	2208.90697422936	619.904376154623	189.340048137986	21016.8943758438	30247.4048777055	67399.4748219497
2	36	9	0.000615569536454844	0.00575243336505149	0.00339891527218629	30962.5139948112	3068.51434898393	273.431862150791	14287.6664338054	23422.562669557	76113.3417801547
2	36	12	0.000615237775996917	0.00212949458788427	0.0035123614732014	2718.26630657808	746.636231939894	224.037603918808	13223.1405709987	21439.7431257168	68742.4791243017
2	24	6	0.000631585676907252	0.00232298528577696	0.00342385519394131	5227.52667494962	1150.55052984069	234.235828739082	8523.64657887477	13120.1277025212	35417.0982403871
2	30	6	0.000656973045458502	0.00486327644192987	0.00235852559325743	24774.7085651078	2083.00550456882	175.262654995161	17529.0047858014	24889.2221405779	54498.7968433839
2	30	9	0.000808898472409524	0.00316584578174441	0.00238146083255448	13282.7756578841	2473.52172840167	421.910077099394	33550.6959949787	50536.52108182	125044.932140851
2	30	12	0.000972142296586003	0.00367611661656806	0.00208481715287719	22369.2684764327	4918.40807496556	1097.67774037088	68364.780949867	109047.762098293	317136.923932481
2	36	6	0.00079036788108599	0.00541166396993385	0.00292226088963887	15052.7517524867	1047.80892482783	93.1367116658501	27543.7061207076	32574.1582791689	46178.211147998
2	36	9	0.000672043636678506	0.00433153187028354	0.00382030682896244	14561.7032938987	1876.93101858388	210.750744230218	15693.2771567494	24576.5583569232	69431.0645475362
2	30	6	0.000847872107721725	0.00560329685953836	0.00392064355964225	25704.152020004	2330.87500065074	205.44313562049	22384.9153331715	31286.8158645112	65454.3933454109
2	30	6	0.000523804983229071	0.00393106966037611	0.00111620382888077	23171.8577460372	1811.54879463274	150.603849043507	18385.3830985341	25107.4336439531	49733.8174563804
2	36	6	0.000825938477585906	0.00482035328835785	0.00152407324431001	15900.645455558	1185.92228417776	114.945647219516	54732.0025812873	52630.0014501588	50993.2113503403
2	30	9	0.000864202006170252	0.00465785505292573	0.00117898953865549	58333.8595100584	6768.89284095622	707.120723448736	80896.5953453414	114907.313509352	241382.849610474
2	24	12	0.000774893675695533	0.00252515308383852	0.00358555459911395	6114.46193792551	2381.8426221897	1429.63524690668	17115.2830362122	30427.5287967055	145829.538385699
2	30	9	0.000852513270663549	0.00544803316500251	0.00193731619562338	58861.9952452163	7078.17687493787	739.091015045237	50148.1886772262	77751.2120863076	206911.988908736
2	24	12	0.00064640225107671	0.00231696534739242	0.00340679153416632	4967.38738539238	1991.78081964738	1256.48833407398	10861.4567874259	19667.2156756244	102128.823229594
2	24	9	0.00097916120619517	0.00375328123399437	0.00219865041852814	28831.2748622303	6442.87866147761	1433.83215247988	51609.7788614836	83146.4913696884	243997.621342244
2	36	6	0.000928266180923663	0.00359969942341069	0.00178870925832414	10614.0287607008	986.865643255217	103.755924528627	60492.6504294555	50967.8289930493	41098.666741471
2	30	9	0.000604012884429876	0.00457595391293015	0.00198785500616651	37005.6729750044	4990.70922321236	568.934666216073	18967.1613039788	32222.4146891403	108203.553459519
2	30	12	0.000762917914628592	0.00408343515773118	0.00286235174245018	21336.2818016545	4826.40089024542	1114.92066508444	26752.2772209601	47124.4045948965	183410.008291119
2	24	6	0.000518539537768203	0.00165285111501892	0.00314117685907249	2361.8309179292	606.694981990103	154.875944762578	5096.26245612935	7866.10295956136	22071.6937478945
2	24	6	0.000818641089256313	0.00414391075090812	0.00186138860800227	35853.3857104704	4633.58474007401	509.152110165703	33024.9039774179	47521.5638166882	102893.551535196
2	30	9	0.000651677698718471	0.00419922216855581	0.00138240204714181	39691.1201435524	5060.63167812847	554.332095027975	31955.2683083892	50660.24885505	142873.832609084
2	24	9	0.000893801018241335	0.00344659996018972	0.00259099965311324	19736.7042427303	4844.12500017577	1241.28491634458	34309.5056696143	56721.9446239693	181828.54957527
2	36	12	0.000853739598841384	0.00144712437469539	0.00205506701563104	2793.20717967223	733.528931554944	207.212805055695	49281.3741325227	66500.2382792078	121197.689304451
2	36	6	0.000799770432158085	0.00556632282719446	0.00130889878490867	19597.3282534808	1358.34746487917	128.264280771302	58760.6427819929	57720.6435622716	57911.4208487276
2	36	12	0.000901991849027645	0.00184757194655478	0.00193596991956441	4545.09659004694	1093.75570949585	271.964198200084	63372.2224128945	85489.4240909688	155528.31413436
2	36	9	0.000508983553523886	0.00454110806167345	0.00250041515207093	21887.5292168318	2305.42880368667	215.235012789323	10995.7159891108	18041.8494079433	58401.2590549339
2	36	6	0.000719759083358166	0.0027333030204963	0.00268870376337981	4823.29159819776	505.795707035625	56.9980947724797	20981.2645599547	22717.6218396298	26461.6621497195
2	36	12	0.000774886189282575	0.0010832241402955	0.0015128297184259	2230.95331058884	585.646820864521	164.541748974032	47413.3108420801	61251.7449862353	99694.9010396893
2	36	9	0.000907942545735153	0.00204005112297863	0.00328649057786312	3557.39356598648	715.143310459092	133.563732550533	36391.7701015941	46072.0388208628	72394.507147815
2	36	6	0.00064946230340399	0.00132106523928078	0.00368279887566553	1007.85859190327	173.354637648112	32.7001479572161	10102.9771273473	11125.9252365409	12930.0653621265
2	36	9	0.000603578700432744	0.00552347886984369	0.00202942162372877	38889.3817696623	3335.85395075537	275.382740781344	21495.5333923129	33677.4248543256	97312.783535881
2	24	6	0.000984552806243442	0.0034956626235601	0.00191269122768505	25396.9397649894	3813.40244024173	492.099951049641	51172.5054298377	66653.3599356426	112259.751683624
2	36	9	0.000503959358978551	0.00398357986981087	0.00271242420363398	15068.872656265	1806.03824350644	187.930936383877	9778.15872412252	15949.6999780823	50348.2627543012
2	24	9	0.000796156921188103	0.00235570221335626	0.00270658344143368	7342.36902147532	2213.16926116486	775.098251672823	22602.2688768544	36823.7826496098	117975.684488652
2	36	6	0.000796274520555871	0.00435077695876818	0.00347839343793346	9878.20605115334	804.604359416337	77.0121168997443	23352.0448547664	27353.5662178154	37785.7187966519
2	30	9	0.000511231837176822	0.00502911304171861	0.00397744553000748	26881.055547004	4292.35760325527	584.801878928706	6839.28512608573	13310.5074462634	57006.8788137487
2	36	6	0.000682137937561504	0.00119977996102595	0.00247988281257996	1331.71340538321	211.897760945814	34.989928036892	15622.0122163155	14752.17388111	13238.735335242
2	36	6	0.000596397499609466	0.00165287588839802	0.00323711895170643	1473.08307946076	220.312047514525	35.7293623378091	9741.87940832221	11318.5212886904	14936.4923457622
2	24	9	0.000734506772376359	0.00241659548299092	0.00312001228532736	6678.05042733954	2072.87942743028	756.351442835272	16117.0492983393	26909.0677277048	93949.4398388615
2	24	9	0.000751356122317157	0.00272516299899534	0.00267044097858751	10258.6503024812	2885.84787119434	907.790856361412	20198.2795860445	33816.1796185836	115915.733056337
2	30	12	0.000823070474721363	0.00219909751672051	0.00214307163713174	6052.43820688075	1753.13920984913	599.414642468996	39409.8842703257	62445.3955909178	182344.137766019
2	30	6	0.000985281857437086	0.00197547770642536	0.00257197181391441	5186.86564084178	850.189005799093	117.103024078387	39239.3979015916	39993.2631429908	40279.9758444459
2	24	12	0.000574439563934605	0.00423919514121433	0.00362110085409541	22752.5950667674	6978.21621348658	2795.44661921859	8532.01675864827	18365.0355084738	131620.310420504
2	24	6	0.000732180289735183	0.00271478983951608	0.0037616188211814	7350.45454592131	1521.24214956772	284.842462097453	11906.5599668535	18084.5190756622	46631.3140183474
2	30	12	0.000610775345717006	0.00352710016712667	0.00181078391122521	21164.8974999287	4556.26956553709	973.452022646596	21891.6698566574	38979.0134295527	154702.866011301
2	24	12	0.000841109963738251	0.00495502224767507	0.00373328736075976	34403.2434214774	9768.53507035471	3436.02305603985	22953.7995651043	44572.7448262187	252071.473811718
2	30	6	0.000982813467227664	0.00270027624019448	0.00116120475789889	14848.3705158083	1844.02753145035	208.020220813603	86230.5221398094	74265.2269097974	60213.5775103702
2	30	6	0.000590301784955053	0.00275029505769549	0.00148662716196429	10209.1414566313	1118.23402779955	115.916958790654	18718.8021837437	24018.785340886	40185.8554037022
2	30	12	0.000808622180867927	0.00208367443161345	0.00120923395359779	8843.98744619141	2265.45286359725	642.650995445291	63524.6930899298	95303.5352576501	231529.218853755
2	30	9	0.000862074509799881	0.00225489846715505	0.00185950398807369	7987.32094021566	1683.34699377743	339.262308159671	47323.5323516523	64980.759768397	124562.082835035
2	36	9	0.000567788999421182	0.00477492499221428	0.00300989987897991	21747.8194170217	2367.96869715029	227.276141068861	12538.003652513	20381.5689769688	64140.4917343315
2	24	9	0.000563324011142739	0.00205247458037298	0.0018811057695937	6402.28390449852	1907.99605651806	653.768062804687	12332.5529660775	20848.9221747636	74704.6742122789
2	24	9	0.000663673475338635	0.00364063464393858	0.00324049086154448	17860.0934089513	4540.46844312518	1217.88122768877	12914.359474722	23498.1580616556	96062.4635908504
2	24	9	0.000712049066024452	0.00267594600659118	0.00135689230292206	17439.9330474786	4114.59548526925	994.242955598462	32465.2951264473	52798.6202240909	160422.361454051
2	30	12	0.000815584044661754	0.00257212357862255	0.00398890240492231	5007.60950025913	1588.21626537509	619.937111423723	22123.1218668019	37020.383589636	132033.371077106
2	36	6	0.000591175016376523	0.00273275035270732	0.0035360232377974	3739.02650100766	396.004642580256	45.8494402949139	9631.30462214117	12255.8917650638	20455.5187466607
2	36	6	0.000692165232120878	0.00514938910731309	0.00197407529088131	15475.6075543418	1024.56567938589	90.296430689069	27337.5858267741	32029.8566713076	44570.638569999
2	30	9	0.000527988088086044	0.00398890347861854	0.00195988973313551	26293.6276438893	3875.10490352297	484.984847326322	13198.0309868431	22876.3013847506	80183.6819639474
2	24	6	0.000503019197004063	0.00564106413810448	0.00347519842839956	45575.5033182461	5672.84992977839	567.408538143625	5669.7212255651	11461.9747879865	49759.5228841072
2	36	6	0.000832573747044624	0.00199203294193268	0.0026097526138042	3243.38675986886	427.994094182094	53.9475821215589	28708.6940506133	25927.8628016324	22257.1415099802
2	30	9	0.000820427052532169	0.00473280676064446	0.00261825877531897	33253.0123879619	4865.01237133837	613.552058185436	33715.8140346531	53621.3867411522	152288.055913789
2	24	9	0.000668217784565139	0.00490325367956884	0.00301676374071932	42131.311042447	8794.10887337155	1739.30841971709	14844.9983811776	29028.0130675547	129546.86840116
2	30	12	0.000597729907171673	0.00333252889701356	0.0016494194694819	19704.5331216544	4268.57682857906	921.561591494477	22324.4774860629	39422.7781465426	153365.252302067
2	30	9	0.000842252184851692	0.00349909690316968	0.00165452957815331	23207.9202889607	3640.71999775049	507.088826219205	53202.8288123355	76830.1754719653	168178.973152423
2	24	12	0.000740663574219638	0.00217693801260893	0.00313157474033905	4749.65890288747	1903.33877910147	1203.24218296755	16753.780358206	29485.6031179638	136430.681137142
2	24	9	0.000769638657816069	0.00537249643231289	0.00184716588635425	81376.0566060263	13860.5149265503	2036.99123926576	33521.4598786883	60979.1081443721	235536.219394331
2	24	12	0.000535490886246764	0.00188244290591339	0.00385007477893987	2619.48661419243	1155.90762299895	881.27780038438	5629.31856064912	10306.291043483	57436.2242106016
2	36	6	0.000588592668889341	0.0053431750660431	0.00385910879326012	12861.836453613	869.323676699623	70.5965667253442	9423.41450705166	13301.5243151786	29742.3502586214
2	36	9	0.000599445541694482	0.00534409897683304	0.00101274626711948	51540.342189374	3738.73258161847	294.311264963905	39788.1953409649	57636.7670241125	133720.449617099
2	24	9	0.000670020676266047	0.00368727368286379	0.00142882719254953	37583.3179889909	7458.30658831298	1374.79504602376	27663.512273761	48211.9178051672	170672.777781363
2	36	6	0.000695855783026745	0.00328281743730431	0.00350633093187704	5684.4503782238	543.63864088566	57.4374384175905	15499.4877053309	18676.7829610544	27363.4600210235
2	30	12	0.000713063514916232	0.00371094241889123	0.00149097597971106	29123.9386721878	5745.56760070017	1077.58986731076	40013.7573678258	67917.5460088007	234872.294011708
2	24	6	0.000562871660711685	0.00256166801421899	0.00126084452399911	14755.5132447142	2276.06597418442	297.238688610947	16039.6322554434	23747.0228213365	55574.0202956456
2	30	9	0.00082928078920154	0.00167923740351184	0.00235372943374596	3677.44479851811	923.386894668948	238.096001445829	32144.4580963978	44613.3473221112	88649.8862071931
2	30	6	0.000519217882723993	0.004689793528431	0.00335603459497058	18704.0064525002	1739.29144727866	147.460090127501	6679.14721779145	10691.7899388531	32194.217660445
2	30	6	0.000835149906164922	0.00436959934800315	0.00368208357248863	16011.7864474807	1703.57465173745	168.708415668307	22091.8519651277	29764.7457985836	56351.0640799518
2	36	12	0.0006231415747109	0.0034873654484815	0.00343618987930182	9702.17099451876	1992.53943788188	391.018548368682	14931.7225838964	25381.5174701352	89216.4502544545
2	30	9	0.000842293977855565	0.00339088475453598	0.00380469476631037	10589.1225591282	2175.23616173171	420.553548462202	24528.1358849605	38339.0445482572	106154.633734023
2	36	12	0.000516031039866564	0.00442421000512435	0.00318174786335986	19340.1088403434	3301.77985207315	499.979212162701	10052.4685629788	18520.4240521548	76629.9596685168
2	24	6	0.000757294229053179	0.00327587363844658	0.00271443228453705	15313.4400397434	2571.89545051709	369.084144481433	18233.6720488585	27296.543026379	66081.9407512009
2	30	9	0.000730960698230278	0.00201168149686013	0.00119457738339548	8284.1407484238	1653.70660858714	310.191504139495	44992.0639322956	61222.7330026641	114371.193882214
2	36	9	0.000558976736832719	0.00146017709421675	0.00351491600521889	1144.04815515435	283.097635895348	72.7233748163698	8791.06200803248	12852.5662522427	30756.2365516036
2	30	6	0.000589689824761151	0.00537111411822922	0.00195091939048595	31991.314788931	2389.93240256858	186.550193146877	15684.1426136208	22975.6561273037	55180.9745913184
2	30	9	0.00054598356271743	0.00461204886358291	0.00228824403924335	33665.7920876373	4725.33064149019	558.329890844042	12850.9193170767	22849.7583726787	84833.2655518654
2	36	6	0.000808826766157731	0.0037799663044695	0.0037862561338549	7401.52607534558	679.888902658583	69.4408247816721	22106.1006447146	25456.0624829519	33749.3557538807
2	30	12	0.000526353701689545	0.00245800045097838	0.0039943269374029	4028.38592767896	1327.30835112639	544.319440122127	6777.37298003828	12181.5728616697	54530.0835870131
2	36	6	0.000955898286149786	0.00512609564517816	0.00160507957583556	17785.3474747855	1399.28599557467	139.860439954341	76729.5982140446	67222.7888070408	57256.1325091081
2	24	9	0.000547869911643581	0.0014100622031712	0.00247443293567321	2162.4020933484	791.354320931216	377.198483764869	8222.26951388242	13589.2036510824	48213.8697670541
2	30	9	0.0006284339417786	0.00151829540272702	0.0027122666644954	2059.14192575035	578.70071455577	176.53099579712	13273.9331465658	20085.4581587942	52393.1747078457
2	24	9	0.000640312233747324	0.00456766096383392	0.00163937848396389	58406.9197754703	10584.0110552322	1696.32355813428	22438.339395424	41896.1979941201	170878.213708733
2	36	6	0.000699486222535662	0.00233211955012359	0.00290677099768957	3375.43743150658	400.492848978741	49.4093889160972	17579.4501860246	19179.1027934117	22514.2168742645
2	36	12	0.00083693103060888	0.00243881239060196	0.00214948093055315	6624.49348591798	1464.26808422321	324.202276733275	49113.7369402921	71604.3365297254	162044.210564978
2	36	6	0.000751826356980574	0.0051766554456487	0.00221625298530096	15288.8693372487	1049.4472392296	94.336940098345	30812.759898416	35212.4135355433	46407.0046552938
2	24	9	0.000668097774800088	0.00343098393932851	0.00325300293523143	15231.417325012	4008.65926336728	1133.90138270874	12943.7845090697	23225.2313334104	93156.1803110224
2	36	9	0.000687838726792882	0.00347854028350952	0.00124616948194963	19960.5938009655	2123.87552577087	216.811760024544	45991.3730759209	61180.4365223069	110626.582860967
2	30	6	0.000910300412152964	0.00124253157177696	0.00240942670299115	2779.33311721805	498.6617590726	76.015899529269	28214.2927417182	27784.4513130803	26195.6656884605
2	30	12	0.000724268061757272	0.00196929787604276	0.00394569393539485	2635.67614549502	933.841105859629	433.948129959589	15538.4530800671	25952.114937427	93847.9968440828
2	36	9	0.00088021615140115	0.00269209839363658	0.0021151495112311	8494.44946333429	1323.25362915342	185.627338052653	53148.434287982	65955.5290231543	99152.1331284596
2	30	6	0.000713166954628369	0.00263293911440616	0.00235221164999375	7181.09685293462	954.000221376737	114.054191826185	20186.2203242977	25383.8836083034	40189.7867642656
2	36	12	0.000681407357085934	0.00193089145436873	0.00274131044777308	2843.98691636835	760.231874434274	220.858014642476	21639.0946467824	33492.8803664112	92124.5770900676
2	24	6	0.000933044494903734	0.0049186813044796	0.00272525826337257	41160.9356564905	5351.97323601936	587.805038991643	33921.2340596122	49853.2458688343	113845.842888529
2	24	9	0.000774343316916587	0.00469185315912734	0.00327897386583969	35144.4475176454	7727.18946276339	1659.2270572214	19990.7570268773	36716.6393076354	147911.050142982
2	36	9	0.000661769400178897	0.00236662171906781	0.00177906702769781	6384.34819312821	1000.30752022413	141.935342140744	28312.6553837915	38261.7417360779	71624.870531323
2	36	6	0.000587571599211585	0.00322515333157899	0.00163888783438765	7847.67232926567	624.235830748355	61.5548022305197	19681.9419255526	22412.6933879745	29213.6991330669
2	24	12	0.000641322548110952	0.00176476056863746	0.00385289127286345	2368.84310893205	1055.29029351215	825.462524269314	9011.28334867948	16006.7790486895	79289.5547988374
2	24	9	0.00080635141805371	0.00131889018905388	0.003527440587906	2061.89423863719	761.125442595697	374.945301197955	15744.4011881185	24807.4693855746	73851.0893322834
2	24	6	0.000975319976756486	0.0051621186363821	0.00153515984850823	66282.8207145107	7244.76831284628	711.010119932354	65272.4326567316	87335.9134547474	157988.019592076
2	30	9	0.000912232121640613	0.004638095632336	0.00389362240387509	23144.8116610426	3922.72238161673	587.924229179073	31134.8758955999	49522.0824654274	141398.523319563
2	36	12	0.000631071332232058	0.00375528808696574	0.00299204447388481	13336.2154892413	2497.4394726122	431.35656043636	17695.3184425282	30040.4203198737	104242.449243389
2	36	6	0.00089992048005007	0.00555104867987654	0.00380678979940098	14571.65032668	1076.95991971101	98.1218332200521	30858.9769079798	35830.6914377753	48691.7508680766
2	30	9	0.000835165231695496	0.00355679945011142	0.00395466496786316	11500.5368595052	2321.00958889858	437.332510804892	23303.8893830581	36814.4218196843	104788.637756859
2	36	9	0.000940774281083667	0.00438332898850523	0.00249234415638723	21825.1813971788	2523.4743715438	272.621362976909	58564.1121091132	77781.6072530381	139718.893709652
2	36	12	0.00069920072260074	0.00435611896725762	0.00145149029720576	36005.2010815216	4800.13372110943	556.918393317566	46143.4925071768	73306.5668542347	210459.74171033
2	24	9	0.000761762631456524	0.00174084891867565	0.00199605689624638	4919.18658922498	1551.88446519496	585.492081945783	24937.7531352886	39156.5098874115	111948.539231962
2	36	12	0.000611803880197506	0.00547977266052644	0.00101489551485677	78960.3874079337	7829.82432185105	693.666942909271	45528.3435407142	74719.6242977011	239146.296467231
2	24	9	0.000519309669696826	0.00301223482575643	0.0028404693474856	11864.7761096389	3238.30066059775	965.674849618058	7431.98800248564	13845.0953142578	60398.1786900124
2	36	12	0.000508154611997881	0.0027160243672069	0.00164487661644615	9345.24298955392	1781.42431893519	316.646916857454	16347.3486942909	27132.5641903146	88856.4129258735
2	24	6	0.00078021076694956	0.00298821028959504	0.00351412167896236	9994.91714416392	1919.551549869	325.753896427721	15284.5347357324	22938.1182255048	56696.0464673914
2	30	9	0.000746191553435836	0.00517138917034828	0.00227710779609389	45690.8536271735	5961.89558605868	662.294301288424	29989.3284842146	49066.1996325065	150202.760807555
2	24	6	0.000596311070281633	0.00358167874762626	0.00332861392590143	15547.579789019	2599.13463271589	363.480920111443	8209.95414018734	13671.7235795073	42352.0975748799
2	24	6	0.000578412949443136	0.00376215888517962	0.0032916439110026	17714.8326335694	2853.55886316481	380.747763457518	7733.91483719378	13121.4959251638	42036.6881959856
2	30	9	0.000531184137717008	0.00572986470558465	0.00160485844556524	73234.1818502219	7803.34846380165	709.288363416502	16922.7526533008	30479.0434842345	121337.451905764
2	24	9	0.000845000781744422	0.00258742988099394	0.00121757319874684	18758.33805337	4369.71602185266	1040.61236747657	56385.1090577361	85934.1223828163	216033.787911308
2	30	12	0.000618880624483892	0.00308505402439307	0.00216806383691901	12651.3621729379	3110.36172158095	818.463215301223	18907.8384241559	33208.1315499924	130204.185444969
2	36	12	0.000694005484185149	0.00327522393999864	0.00204675181680927	13152.778732636	2393.78334294482	402.169195531195	31928.1103973516	50748.653793327	146726.162002979
2	30	9	0.000664328007654345	0.00455636958962452	0.0022543173191338	33404.4958235526	4731.35519843152	570.196522923149	21803.8454913147	36328.9025189292	116180.09496056
2	24	12	0.000960022942883834	0.00473436896075852	0.00295153722312015	37806.6318920211	10317.4946189971	3392.12898135688	40249.1510906428	73748.7101464629	351922.949141876
2	24	12	0.000883107599616286	0.00377803678131425	0.00357875184625964	17352.3637799992	5613.80847846935	2466.65552598152	26044.0856809238	47371.0582497764	232921.613254185
2	24	6	0.000748456619670013	0.00179225044598469	0.00223697563388079	4804.62976073321	1062.75649299748	219.849201579267	18310.1811317246	25092.1712911905	48922.7212735616
2	30	12	0.000875267032662669	0.00354943594764108	0.00341305669183074	12910.0358746264	3330.80277736926	947.463293614967	32402.9437913072	54780.9372586065	194423.211413422
2	30	9	0.000960546297496111	0.00193949079533224	0.00327248439049728	4110.04661694107	1041.36968436024	271.948400875097	35986.2845501581	50147.5190792841	100870.694051137
2	36	12	0.000533756822687937	0.00224524073822575	0.00360255839023709	2899.68073190085	784.836926928403	229.240694801651	8870.54084769049	14836.0939852091	52194.7420060927
2	24	9	0.000647024856578539	0.0057977859319822	0.00268124637037901	72594.7123874737	13190.6139227132	2113.90304089774	15680.5513173179	32614.7488610768	159239.761580311
2	24	9	0.000682846873080244	0.00274791054657094	0.00312318645273828	8940.22376654677	2618.9766405908	872.795307729184	13626.6691342757	23426.1160437822	87589.1328190534
2	24	9	0.000628492108593281	0.00480410018803218	0.00177888907651768	62225.2862690739	11201.2744575541	1775.53163052377	20061.4215030489	38479.1368307424	165113.324317149
2	36	9	0.000836589109348082	0.00205943225500426	0.00100890717643713	9165.84506791583	1397.43620162414	188.013106502594	86521.1524337623	89883.8196442609	94126.5531788184
2	30	6	0.000900810365661318	0.00595043008668631	0.0012818261486008	45648.4092604658	3451.44976405733	308.452788035356	74276.6578020975	83903.1671628298	106772.254513477
2	24	6	0.000933649219545745	0.00285816730183765	0.00394545503202973	8833.6666291989	1799.47285074201	332.039328577905	21766.3053295771	31056.0973621141	67377.157116909
2	30	9	0.000732645145794635	0.00360687887840534	0.00155617346010343	25443.3502551657	3789.49545831586	493.375302915505	38675.0277455727	58542.2978330293	145653.21379419
2	30	6	0.000654553233219626	0.00566045403818237	0.00175229297469205	36692.3213183324	2656.71499395913	209.787255032425	23179.7292547279	32323.0789035785	67888.9055917536
2	30	12	0.00063926549328768	0.00390618955307113	0.00287986142912343	18567.4227619096	4318.88592600678	1039.59750098908	16467.0693082812	30189.0176933128	130041.309504972
2	30	6	0.000911546073729847	0.00160372360516238	0.00116145111315491	6701.55571052553	1009.32165100574	126.072208097981	59631.6246441724	48834.8937265312	36745.4241357351
2	36	9	0.000595450356561656	0.0040214772170962	0.00375141260452199	12144.5770301719	1635.58667470894	190.431607471458	11406.4215126766	18265.1256003621	54775.8282815842
2	24	12	0.000655217074936859	0.00202716139520633	0.00369623026078543	3384.03780782312	1440.66514917415	1020.5733402143	10186.6812332542	18217.5096330352	91748.6362454582
2	30	6	0.000563577632121643	0.00164880932878486	0.00182404464487929	2962.72263160991	486.02356933489	72.2230752371302	12425.6658731841	15703.8277180631	25073.2526786618
2	24	9	0.000708684571361149	0.00149316271464234	0.00178676981608293	3826.71064329092	1245.96338597853	494.258688431778	22033.9212643467	34443.4250484195	97442.5804499802
2	30	9	0.000546683209027622	0.00492663999748786	0.0011991544100749	62941.3134278145	6768.85839082396	627.048194694442	23124.3994961275	39113.6297844528	132559.487048595
2	24	9	0.000833905881838127	0.0039756672283358	0.00187566989157983	37137.5209793313	7654.53801130871	1499.22794296115	39162.0863737375	65887.7514081823	214871.49967287
2	24	6	0.0006727235208921	0.00443978993769018	0.00144265579309439	48128.2966954086	5396.82625878751	516.760741562621	24812.8907794569	37781.826744194	94488.734413621
2	30	6	0.000800707619136893	0.00453660499356104	0.00362199065465673	17375.7423284799	1776.0338461244	169.945020854293	20094.7660234027	27633.4491496004	55233.0848246837
2	30	6	0.000647736967381853	0.00398188262607517	0.0010015475448802	25480.9184536277	2061.38077541355	184.088654541664	36365.1739769156	44046.9746861922	64890.896131918
2	24	9	0.000815909197118788	0.00197443172552963	0.00185498373038038	7064.57438055244	2077.49481566515	704.277940112219	32913.2482904648	51126.8648259647	139809.986301428
2	24	9	0.000985941064125201	0.00105860928175554	0.00389784986141775	2041.52037427727	728.026681370682	336.94806742109	21613.2890552169	32336.941460811	81023.658025434
2	30	12	0.000645849262681039	0.00274919629881523	0.00105638888441158	17773.4501079493	3793.14991863012	806.297922624363	40536.890888729	66345.5071309347	208000.052740843
2	36	12	0.000863015284527351	0.00264392000228001	0.00261665487125077	6767.28161407061	1512.04082311984	339.630873212686	44947.3388118404	66894.204151515	161018.242068232
2	24	6	0.000530400984240994	0.00181137074911651	0.00147162890569266	5651.76317544515	1128.4082164429	202.922199100086	11104.8178611732	16288.3360781654	38064.847388763
2	36	6	0.000530207713799735	0.00117916847169978	0.00138992651116158	1501.06435630778	218.074290608431	34.4169866223625	14105.7215920484	13634.9141359229	12784.740235709
2	30	9	0.000587790854966944	0.00414668684997045	0.00130780032090732	39792.752108711	4995.69781296044	535.365241458722	25400.6345290708	41352.565386694	125161.362037932
2	36	9	0.000502761151521394	0.00468816392480946	0.0025093835751226	23503.4168410838	2418.47332545809	221.350609393066	10654.2761495396	17609.3866006011	58287.041925898
2	36	9	0.000911142410193007	0.00135986808447293	0.00340285074506956	2018.14403284249	448.776905936056	95.3277795446532	31981.265113142	38421.638185376	53067.1373782457
2	30	6	0.000981955155808337	0.00242052228798936	0.00223357298629226	7883.70478151324	1153.02099931276	144.614030432135	47231.9587022807	48166.9664680203	49024.6497859533
2	24	9	0.000846955579464641	0.00443481541756811	0.00301112777702361	32858.3790644214	7287.94068380102	1590.38600104934	27030.8799260983	47528.5661050812	174784.514582246
2	36	9	0.000722314218266257	0.00419621287887654	0.00230130822925162	19909.333530852	2225.78744093849	227.587731176388	30373.4786229695	44089.2893342078	100983.858526099
2	24	12	0.000871214281662276	0.00522155707035858	0.00223900856978454	62486.7163309201	15014.7593500746	3919.31714541389	40418.4288359169	76437.9634066026	386036.655010611
2	24	12	0.000859040394828861	0.00270669031575651	0.00193991196830395	12599.477846606	4098.4763655253	1824.20821270218	40528.3133889783	69554.3335369433	276545.596261427
2	30	12	0.000832579048526598	0.00228895671061539	0.00245465073894699	5904.67046249802	1739.09605377953	609.415849510565	36054.8720639082	57774.5616696155	175531.507179204
2	36	9	0.000628032898683653	0.004252778275263	0.00219900863381888	20852.8350615255	2238.21864289745	218.106116824006	21625.1732387968	32778.1336314049	84909.8664423194
2	24	9	0.000763204598592773	0.00526358075579278	0.00250451717243844	59973.829531037	11343.6432511871	1936.52624898469	24937.5845276424	46467.1016900284	189083.897117363
2	30	12	0.000571099577189845	0.00586862307663387	0.00170991705303964	85378.023905591	13077.5455900483	1688.70980002092	20689.5675931393	41586.0247060367	214286.104162945
2	30	6	0.000703716055228734	0.00431386648969345	0.00380448139571366	14841.6638274386	1567.09291229602	150.397224431114	13416.2927405926	19387.4522798125	44199.7341066308
2	30	6	0.000998125469960767	0.00348646853655095	0.00204278720963609	15920.2657653234	1838.28537826279	199.780404123317	58638.1019604628	61876.9110932899	67905.6431020671
2	24	6	0.000862533238591861	0.0026172119377451	0.00349775119786034	7747.68402281929	1601.67777086481	301.540987990207	19370.8007035905	27722.5254094947	60748.2320450196
2	30	12	0.000938760595956389	0.00209604155248176	0.00394651954656264	3550.08245517387	1193.95627417579	514.389849650761	31493.8369591728	50403.2016147542	154525.519653112
2	36	6	0.000818838662325641	0.00121170784787744	0.00220065468314149	1955.02796629099	285.775751970034	40.7124603395444	26062.3464665518	20248.1429095013	14462.9375253597
2	36	12	0.000688754236238679	0.00159658087467918	0.00163314077353804	3097.05887212994	782.236757426847	209.920521145141	35049.3858509851	50438.4504512526	110287.392629612
2	24	12	0.000938120474728719	0.00513269248471643	0.0025978818456851	52545.8527603734	13266.7396630972	3792.82282666155	42975.6530080774	79855.4721259569	388737.231870272
2	36	12	0.000674388691765481	0.00384243588488314	0.00163512256214459	23814.3450595651	3609.18713824809	481.167727343608	36959.7351488359	59163.6073369064	173450.675018245
2	30	12	0.000577503915067249	0.0016210122083931	0.00164092650647716	3223.25693897079	1023.02764660691	401.081758387204	18484.1501818613	30313.1616790428	100702.063961273
2	36	6	0.000748993370262626	0.00158062102355119	0.00165988129320162	2934.15617745604	390.027147803185	49.9179835357006	30306.2711954033	24573.5539112204	18528.8186332435
2	36	9	0.000500510513499895	0.00587656178151019	0.00308391231105503	34333.6078913554	3214.07731875162	271.845543482748	9071.75675827228	15698.2743967162	59742.8330781505
2	30	6	0.000923424958854615	0.00111137455010691	0.003460710278852	1881.4928171451	364.416984284064	62.4133390977771	19905.1719698723	21054.395654794	22272.1163930484
2	30	6	0.000816564383940717	0.00485051542441853	0.00354808348631133	20263.5931374294	1968.36124272434	182.405423490826	21786.1657303967	29906.5189382173	59558.7188992172
2	36	12	0.000664330842077222	0.00469288589505295	0.00330035220299202	22183.2521703399	3693.91372040108	544.400972898343	19132.0303218224	33193.9358137269	120705.940269152
2	30	6	0.000631909927349146	0.00267688878917651	0.00119155046994567	11366.6634922339	1228.18200555206	128.210113829742	27434.6574786255	32543.9175851425	45285.6413342388
2	30	6	0.000894210485901663	0.00362575345277425	0.00336847872892371	11716.4727356077	1418.98267300583	156.879895571635	28058.7644343622	35196.5214335168	55485.5750497388
2	24	6	0.000753590003082285	0.002117939430029	0.00355018881146847	4494.30558134698	1039.01372004554	228.628422504206	12740.4966346677	18592.3389199224	43612.5847280198
2	36	9	0.000913160651031163	0.00591717624711543	0.00360966576533766	32630.6069935757	3332.4402215006	316.663571842041	39523.2810873757	57996.6615758428	137307.290934987
2	30	6	0.0009724750155502	0.00571037250068998	0.00325733426632527	29943.0592998361	2646.01898355468	239.092790007602	38751.733118825	49702.6641066536	83449.3138843041
2	24	12	0.000708570316324015	0.00165056496149205	0.00101820112513786	6482.59214384872	2246.74191927057	1113.89416899078	40394.4153727294	66600.9667889391	226142.799468488
2	30	6	0.000507404034144455	0.0028515613188797	0.00266663914655389	7130.34301298999	884.454802989766	96.7170564186244	7262.76536971967	10727.2555704728	25955.7915752518
2	36	12	0.000569231165436729	0.00172668998572346	0.0037951766360812	1525.23032475022	471.516032782489	168.913723090273	9671.73492508135	15686.7480410907	51304.5001727729
2	30	12	0.00084835964145408	0.00586174719218233	0.00140521937827968	100602.25677588	14591.0912523511	1791.39353106368	71305.4295820508	121364.430167782	419614.994370771
2	36	12	0.000516539846456271	0.00105969056978714	0.00198577583286704	959.324458330118	302.664907257779	114.122092296396	12527.7284130668	19194.6413437135	51797.052916879
2	24	12	0.000840394906669099	0.00146409909909288	0.00308819078981248	2327.63782815114	1012.70368324264	759.880071134065	21852.6714228203	36953.0343054174	141646.335380443
2	24	9	0.000688991851270742	0.00316438087130849	0.00273670743778629	14388.7039793065	3771.01338189155	1062.12703304359	16148.1409409414	28172.5880405668	105824.25850066
2	24	9	0.000932842100415797	0.0039160637022755	0.00341774917101896	21604.9457025108	5339.14969809726	1379.38753886729	30492.1057261643	51569.0941833329	176211.90791772
2	24	6	0.000714248991269108	0.00252262968762283	0.00162450193090597	12466.7954746586	2127.61127226472	314.544315973037	23831.1320668858	33216.9681407847	66791.3440504022
2	30	6	0.000814192957999148	0.00115867473000787	0.00128169446400927	3632.79513922216	597.988441267812	82.0969652544678	36620.0154950225	32120.3658262155	25940.9535857616
2	24	6	0.000945714357811175	0.00423246037890683	0.00259826388703764	30377.9050390887	4327.65374463302	523.273122613515	35899.7012696097	51058.6155177534	107438.466069053
2	24	12	0.000737169977889783	0.00257098030634004	0.0022897777026142	9235.48139947018	3226.36096840585	1611.70966580425	22787.4339659777	40310.0380580858	183675.16663647
2	24	9	0.000526363456997348	0.00388019525669941	0.00336041225744239	20222.921738761	5012.14409841652	1289.06637913768	7056.4404018715	14236.1089792484	68264.4557246996
2	36	9	0.00079026988130927	0.00428417183984671	0.00178776827520495	25172.020271373	2598.69844289995	257.395789476983	49279.0180351673	67021.683900758	128603.047522793
2	30	6	0.00081571319860336	0.00270606411889166	0.00183522332062477	9700.91963569245	1227.87643781851	141.343277792934	36283.8957871147	40637.7336743012	49683.6131344388
2	30	9	0.000798735572570146	0.00444148138794727	0.00279306583689281	26841.4585492687	4187.66414405914	567.44479318112	29321.744238529	46907.6402475164	135460.958226313
2	24	12	0.000545892382572173	0.00404811571101785	0.00227168645804919	30229.1185196718	8375.87276485751	2819.55718440037	11179.6729635553	23710.6888780571	159589.863836865
2	30	6	0.000837141815579302	0.00226918675520162	0.00159915897470815	7957.47044168652	1102.12646830481	133.823074424593	41968.9144997465	43378.5061824471	45375.6418153873
2	24	12	0.000653746912842862	0.00486461348488318	0.00392116544350525	31019.1479289185	9022.803315973	3304.10942188647	11379.76764007	24390.3254142895	170055.055610925
2	24	9	0.000724197725834622	0.00474779357306025	0.00157858238629758	67065.5663753386	11752.7918769461	1800.28627113456	32259.347770416	57788.434375489	215849.745847668
2	36	6	0.000790388985046895	0.00147391678484945	0.0031935228197576	1717.71165823806	265.926417625705	40.2620119979193	19187.7867554949	18083.1831603968	16229.8743774751
2	30	9	0.000550452161153253	0.00483296700465676	0.0013807945668854	54815.3181368739	6262.8251702494	609.131839177613	20704.8645772599	35340.3308151324	121744.837173707
2	24	6	0.000962948552467987	0.00235574799959929	0.00359944608602266	6596.18368635962	1436.24655315877	290.182642603751	24337.9128948484	33303.108420435	64597.8937499009
2	36	12	0.000699070610953566	0.00518096553794327	0.0019517003741495	43975.1504537484	5711.51274693603	636.875690674965	35796.1114074405	59607.085821004	195367.733212375
2	24	6	0.000954477113296555	0.00313992093961333	0.00119964150394569	28410.0007763607	4085.7649840875	507.363352407067	70716.783077561	84793.6292288455	117725.92788435
2	36	6	0.000959642224111882	0.00293559873256978	0.00279296290993243	6298.53135250267	698.790294331844	77.9734389542753	42787.5861268051	38218.1371618948	32745.0161195885
2	24	9	0.00068370870233143	0.00183047669093005	0.00362670778409558	3076.8959622463	1100.37228894684	503.641275782182	10948.1638875809	18115.6146842671	64077.5117377149
2	24	9	0.000580246354391106	0.00316123189855904	0.00200869301285044	18404.2309995901	4420.42338190817	1088.19205850151	13602.1503151193	24518.0204498907	96877.938521685
2	30	12	0.000643991096443102	0.00421487066592467	0.00226108483740213	28207.3570435747	5826.359334812	1164.97410810233	21121.939729272	38668.4956377772	163112.387679926
2	30	6	0.000522473038691717	0.00221948140514078	0.00356921880832444	3135.70121724954	514.159933815145	75.2477206377051	5778.16682645054	8435.67947128984	20046.414046699
2	36	12	0.000878348295361997	0.00370162432570353	0.00129650674813314	27516.260833862	4066.99180054459	542.875626081253	94552.1177283915	133928.618224285	278006.209968636
2	36	12	0.000594476272660266	0.0048405087822321	0.00244866044430404	30669.2722415145	4504.25608471321	568.369609751695	18695.8356864927	32900.9758421677	123875.549996031
2	36	6	0.000819474393307999	0.00154911358144021	0.00148657836622092	3462.20400711946	451.031158580216	55.9155514996401	40050.5822558983	28431.3630921956	18893.9215266211
2	24	9	0.000651649747580027	0.00478594411571008	0.00362269921376744	33665.8444159798	7532.79619043839	1657.04720543749	11822.2169032932	23443.8502141638	107783.686160925
2	36	12	0.000871793521078501	0.00468792555808034	0.00359052544699098	21095.5905409329	3638.63868668606	566.89706216724	36914.8618200572	60045.1130239603	184803.401802066
2	24	6	0.000869966898517719	0.0053862572919912	0.00185674134946133	63725.5617747054	6945.31842011666	660.032885513648	40440.9999900787	58942.7995984371	132116.40211702
2	36	9	0.000698489952235942	0.00250734659835385	0.00105922525725915	11261.8712300232	1479.79396396632	179.514003689216	53450.1235785489	65257.1734536401	94894.8365851688
2	24	12	0.000792934256684409	0.00464400362812569	0.00246513808019645	41540.2841592352	10915.8920259585	3350.72791767569	28309.6433980929	54138.1274498466	287726.405146152
2	36	9	0.000901994034120567	0.00389109091246673	0.00113275446925626	28708.9848080706	2958.20853837534	307.875444004467	106456.345132419	122856.553566076	159212.054593534
2	36	12	0.000642161884399545	0.00474570841873324	0.00215720123122943	32421.3072094839	4631.33330995347	569.164680950018	25711.1663570803	43752.6487594642	151537.682081744
2	30	9	0.000899367031618562	0.00519793901372311	0.00260240790581638	42510.1435224756	5839.42098277555	691.539279035379	43990.1263176917	68699.2946187074	185889.738488833
2	30	9	0.000893609517459756	0.00451796972368188	0.0018227332544155	39899.7985568637	5413.92701736514	642.996179155542	59025.340017221	87222.7948458037	203239.038646906
2	24	9	0.000667984227038787	0.00582031545996305	0.00285122099642819	69749.4451695671	12885.8057696362	2116.64711664308	16125.7612495567	33205.7061785771	159657.594464244
2	24	12	0.000633404049351373	0.00106820147154169	0.00307235813226043	1060.81159945813	500.542062241434	456.270594495785	9668.97323148296	16643.6939923409	70788.4400775351
2	24	6	0.00084555606000022	0.00482850804501529	0.00110970934910873	68049.83712501	7023.18116082619	661.51402754848	59254.9792293333	79720.2783875158	146448.529536603
2	24	9	0.000587116938901126	0.00372258772537788	0.00139803995420446	38845.5567301101	7601.19160428565	1367.25985854567	19935.2886595415	36307.5236665526	141482.632362225
2	36	12	0.00095618970766831	0.0051181599357091	0.0018680395016064	45451.1848261081	5993.87058121945	700.363188430052	87889.7361643418	131710.899201496	320358.449191591
2	36	6	0.000526693693226727	0.00251876298904692	0.00308114049874367	3354.33409517233	355.314853201335	42.088528069171	7904.6938711894	10254.0833179659	17994.3430836857
2	24	9	0.000782501589120126	0.00570615184189503	0.00116162197061437	135280.004376731	19287.6222563297	2264.24143929697	53541.3863702351	93427.9462802493	329758.799112357
2	24	12	0.000865310557705476	0.00430334556781378	0.00123290530680557	62700.7835157168	14256.1112386294	3376.89187207446	66975.3919912348	118151.272733637	481397.665401395
2	24	6	0.00087240702940546	0.00259123351754795	0.00213772511382856	11601.2796336488	2121.27755022189	340.727691981268	31413.6204532549	42130.3007905722	76683.0509307144
2	36	9	0.000632459981688565	0.00472463085815806	0.00322425385171081	20322.8164519342	2299.25293951309	229.375716762378	15716.1423529997	24914.4646081407	73024.4313589079
2	30	9	0.000745792321534445	0.0047589271084616	0.00378345788323634	24734.6670280045	4055.19867061722	577.462382706408	18710.355986984	31534.8793241133	103859.104866237
2	24	9	0.000666012957925466	0.00315985411465034	0.0018859604530961	19735.2798472893	4654.34148829985	1117.4551508253	20677.8991638639	35777.1225220637	128239.423466719
2	24	12	0.000658623286232117	0.00316095379472949	0.00364948833025299	10357.3882486573	3692.57186305625	1900.7072951539	11335.7906500267	21401.0582613937	122258.938844922
2	36	12	0.000721408717946488	0.00398831232951176	0.00131832907097966	31355.904829562	4328.63114181893	525.470462785873	54484.2493447683	83981.5350742683	221174.811816927
2	24	9	0.000523254142937781	0.0034709648957829	0.00207194782543545	22813.0780203483	5233.98526434115	1198.02715791132	10317.5401946554	19707.2125184989	85852.2096930401
2	36	12	0.000691700693320873	0.0032440649902553	0.00386134020172787	7352.58960833047	1638.64727808689	362.185949740317	17614.9874853828	29206.4479941884	97097.5515505176
2	30	9	0.000808147115648546	0.00372152104257493	0.00310428012921317	15761.8128604021	2867.31503310985	471.161417761571	26818.6285521106	42192.6829207191	117573.613562854
2	30	9	0.000701248391951109	0.00360600213250817	0.0024588007949794	17311.478103632	2973.94920450693	452.971411287885	22560.7513944453	36128.4761086905	105098.944585161
2	24	6	0.00087835883805685	0.00379723893656347	0.00291072806485154	21290.4488977322	3346.45763418018	446.710503361782	26050.4378519277	38062.9068324999	86164.2862182218
2	24	9	0.000707764071158134	0.00494009472562985	0.00254368388982767	49868.9495143848	9845.55581496187	1791.13417519611	20006.9154004634	37846.1430373307	158890.256072496
2	24	12	0.000796106675881325	0.00164737017868461	0.00269103702165246	3073.96974902278	1288.56462654638	892.911467463592	22160.8981405732	37748.4012603434	150318.120970389
2	24	9	0.000762060961100635	0.0056930980201422	0.00329287773770515	58550.7107949115	11465.1258716017	2057.89060396676	19794.5243215637	38440.6988426624	168850.625876399
2	24	6	0.00061542866883799	0.00499227157231042	0.00210812640732831	48632.2367280926	5608.65007569524	535.451500832024	14134.5582047003	23746.5397874056	75044.946957595
2	24	9	0.000554307470907319	0.00104071892175293	0.00398459416904827	864.382062835724	355.134355261786	217.683001656331	5030.89162246321	8240.30863462402	29690.7081774633
2	24	6	0.000772258526039447	0.00215825815285147	0.00145774291465923	10178.2015833196	1858.33150410428	297.524933977804	31129.6745163567	40613.1582624096	68761.8435408452
2	36	9	0.000625764337050087	0.00219889065775166	0.00204971468959045	4680.21610655252	799.264773034184	124.596922599418	21088.6821938689	29395.9448261667	59996.477049974
2	24	6	0.000923838116934778	0.00313616258509486	0.00271760225410715	14766.4245214538	2581.99763312939	392.672684967221	30560.8446765781	42377.2862524402	84125.3237572529
2	30	12	0.000516357073940788	0.00337837543056873	0.00298917870277797	11977.2354572575	3070.01250656074	858.245890736006	8858.48003466777	16806.1711932114	79263.4464992533
2	36	12	0.000581255725996872	0.00537295970845282	0.00211032332598319	44982.771688362	5814.58219549346	637.354856124796	20413.2826757585	36264.0560811277	141037.200572348
2	24	12	0.000735322265131617	0.00343803115852797	0.00391462033363008	12282.2890007179	4272.4969920551	2112.64790810476	14458.3637021194	27054.6732743235	149188.376517664
2	24	6	0.000633941062767837	0.00481687368550937	0.00262246401006119	38755.5278073304	4912.45843157698	509.404113009998	12517.4908570861	21134.8613091853	67047.435477284
2	30	9	0.000894711897097451	0.00383363176304037	0.00280520251686958	18917.6122281467	3285.04599756805	511.949624312805	38927.5145346003	59061.7821475548	148556.210672454
2	30	9	0.00075162077447309	0.00151498175380354	0.00295465509143178	2282.99280421918	633.827556479647	190.349303505401	19609.2976161136	28518.4925288973	65561.0711597131
2	36	12	0.000637770206063535	0.00417494613308741	0.00325775410062249	16417.2218720789	2945.61008471817	479.132911731042	17086.4482206878	29469.2173456633	106001.842527271
2	36	9	0.00075541488095199	0.00105117536812768	0.00329259251183087	1151.85977838312	278.343897258585	68.5358445031369	18923.927727975	23923.3722360361	37399.0679528465
2	36	6	0.000918408731837412	0.00576139249264476	0.0019683636151911	19156.2004978575	1377.86968947417	130.621754645204	59232.83938081	58686.5952004645	59576.459301598
2	24	12	0.000804725095984701	0.00101688024605143	0.00342086613635932	1211.20418112177	559.016483318671	480.122876789936	16022.8646630525	26898.811666029	98938.9371288251
2	24	12	0.000604949460866454	0.00365903286806104	0.00331210416976346	16529.1228199314	5349.03464502799	2345.049998778	10195.1792326115	20342.5521823703	128635.728514552
2	24	12	0.000982100905940786	0.00331914717985234	0.00371886988711798	12282.4770932139	4258.08167186327	2101.58904508413	32799.8079833134	57641.9690393893	255547.315643193
2	24	6	0.000713926915034442	0.00246679249456974	0.00159861375693885	12013.6428313531	2069.63201212305	309.506915012837	24044.3485233609	33355.3523494213	66261.6370941052
2	30	12	0.000739616615715472	0.00403242665354888	0.00133554388190944	39931.8036100493	7242.59025183944	1199.68750145406	49377.9392669103	83111.4916807132	279020.713874393
2	30	9	0.000906008329885577	0.00129871070558005	0.00379887697007984	1962.63528435222	557.646196445237	173.474564574759	24014.4319565093	33366.4388844763	67048.4830804356
2	24	6	0.00057281485745727	0.00197369904247946	0.00341511842834086	3442.47640180739	826.688667708721	190.641637950263	6381.1536114646	9864.78992142113	27406.4773868436
2	24	9	0.000592349945079273	0.00217993879598269	0.00174917871474553	8008.45885818478	2268.47583793815	720.774790615549	15221.6775311179	25589.7162892601	88926.5318182425
2	30	9	0.000892581174310422	0.00559594418603968	0.00389334335368588	37107.7403389185	5518.75210667439	703.940112247759	30119.0611921615	49395.0760286072	151854.588532887
2	24	12	0.000772050830818887	0.00575525364702269	0.00368614574548309	52212.4687164525	13624.034820916	4122.76709513094	19031.4313790023	39958.5665105889	259555.850534994
2	30	9	0.000825059081759116	0.00342645940079394	0.00325391429391409	12377.1755498644	2409.60937105825	433.712797607596	26836.4799258945	41720.6138593782	113166.962953227
2	24	6	0.000524503296297584	0.00208388604623036	0.00293076633660718	4335.45547118011	972.459605971477	202.677656767249	5915.00992472434	9307.32957234641	26698.4686763155
2	36	12	0.00086921864700963	0.00313270744129293	0.00268211618566421	9860.04988032056	2015.16827608071	398.853705827514	45784.9172839382	69472.9517596914	176423.539136057
2	24	9	0.000527839732223069	0.00284460558118544	0.00185808807371022	14760.7422403953	3685.18178893639	962.209032829341	11178.8346331409	20194.096558886	80941.0138981233
2	36	6	0.000905195579690183	0.00159652974548397	0.00195050221955224	3349.16619888643	448.146425291172	55.9843689399643	40505.7008842429	29046.6791546333	19421.0129661409
2	36	9	0.000805646940511163	0.00495304170303766	0.00249992908869843	27700.5223043135	2838.07607827885	272.978984149742	38644.2841248653	55574.5120074618	124311.977409999
2	24	12	0.000572014517149984	0.00229852564126191	0.00127391397893093	11016.8943150616	3524.61096014884	1521.47281599398	19455.5163780138	34881.1951156436	162686.752766063
2	24	12	0.00054432744550382	0.00359310862286211	0.00121569086876846	37940.088607744	9459.68340614912	2638.80676428548	18985.7842484701	37458.4521779681	211679.262296489
2	24	6	0.000588179692828578	0.00246545170834121	0.00133564114909892	13014.7185117102	2101.47601123202	289.747150038559	16987.1382817016	24782.9927079436	56004.203454264
2	36	6	0.00075688532404265	0.00115864121121046	0.00270797693840468	1394.68204502045	220.745842388896	35.6232816043522	18103.0230926618	16045.888198213	13205.6140040612
2	30	6	0.000514333494165672	0.00550377623788046	0.00106211715259741	40288.1893188351	2640.90466798324	197.315958024855	18897.5479014707	27075.4378087481	61700.2146392578
2	30	12	0.000510961829808078	0.00468075760565666	0.00227469964600791	36917.4294566482	7150.28160278046	1289.5276287196	11631.8577051579	23841.8668266569	124247.570353136
2	36	9	0.000621967007204315	0.00185760441040275	0.00166392184945588	3878.32424170025	692.56154576273	113.911989240796	24536.2514333584	32652.079961797	58584.4204176629
2	30	12	0.000756651566894732	0.0040825694799738	0.00297497374233043	20593.7079452723	4712.44708275098	1108.05066074823	25258.7502594989	44678.2342160359	176101.904970645
2	36	9	0.000565389497900206	0.00371388483912742	0.00383275122969295	9719.23118069396	1397.23895940774	173.690843925115	9631.96003764678	15507.6767628915	47198.4752747608
2	36	9	0.000860921594434416	0.00405983184355221	0.00386710146467159	12816.2138247838	1776.75038347687	219.122662074373	30249.5975990552	43658.7592880902	98145.0343199209
2	24	9	0.00095559429557001	0.00202255363970502	0.00159226307729818	9625.90149451231	2647.86976070877	811.711596047193	57690.8333776325	84491.3277704942	191441.985459676
2	24	6	0.000963960038844961	0.00261815088145394	0.00303582178077771	9388.69255962339	1868.6300821316	334.228207708265	29470.2460162977	39909.0972103716	74823.3587512321
2	24	9	0.000727600137140625	0.00536631837730561	0.00349746192476336	47412.5219870765	9799.38700244011	1909.04259514173	16498.4816356538	32264.016559634	143879.552427315
2	24	6	0.000974299800449888	0.00188123387888594	0.00128052963629234	11025.0991057807	2072.01669518708	331.752192881459	59970.5792127186	66854.2435443993	78490.6275237525
2	30	12	0.000825178384332121	0.00457233762501966	0.00275599799691302	30036.5203778854	6279.14934486498	1283.24122475393	34718.6718757292	60765.6125808505	229900.397142311
2	24	9	0.000817304247667846	0.00522535058628175	0.00355549839411107	43806.9455841818	9251.69309348549	1866.52561673526	21818.1132503016	40513.7885343597	165599.234528354
2	30	6	0.000655495440175991	0.00296092455715228	0.00187368441502635	10483.8756301551	1181.96842221592	124.575834901148	20274.3943632578	25988.1845757607	43325.4589669191
2	30	9	0.000781025014813998	0.00159027378879966	0.00157682909475183	4476.94325785035	1049.96711236365	244.574526261653	39355.9489012745	52628.6132035775	94051.8609801258
2	30	9	0.000747661369284342	0.00509348533386139	0.00258279832002899	39985.0719383506	5502.16231834755	644.091089924631	26842.532319895	44302.1382699765	138450.425448513
2	24	9	0.000654048036643148	0.00556331958814726	0.00302904126338012	58775.8400228749	11371.9396789728	2001.33416778953	14386.1994171093	29647.9604805495	142486.377917556
2	24	12	0.000553084302367461	0.00353325057318511	0.00286989527881013	16975.2158159808	5389.84076534932	2289.07370483176	9130.87188216097	18542.6311252568	120830.104433945
2	36	9	0.000767987652917809	0.00186634951652469	0.0026137453672589	3134.28083504017	626.641431001935	117.28858875167	28367.9971397756	36910.217698585	62293.1704246443
2	24	9	0.000665656203349616	0.00159589401204649	0.0020682690142456	3644.12949566611	1213.341512454	496.825457230959	16616.5558315082	26695.9694245122	83309.7685767405
2	36	6	0.000919492420332844	0.00428585461100572	0.00212475918643014	12528.4348371946	1053.02339669664	105.865846656458	52931.6972648223	49655.8901562462	46174.216575413
2	30	6	0.000882967739725627	0.00234043964339421	0.00308234137608878	5248.70825755821	829.47768009303	114.180508549008	26769.625728736	31218.3038866687	41078.1997803573
2	30	9	0.000868915757014234	0.00596278207331133	0.00141341006273267	88865.2585753058	9116.81678850431	847.363532518952	71295.1057634543	106994.518278738	262221.406388616
2	24	9	0.000552158743097153	0.00497942864665787	0.00380285574736806	35720.7862687519	7920.05806987881	1714.70816197467	7642.62615723222	16856.9131058952	88190.626815022
2	30	6	0.000688176962242639	0.00408643774549891	0.00282329592781185	15930.6615852571	1597.01101835193	150.433214132406	16526.7339971837	23039.4707352708	47779.3512667287
2	24	12	0.000896060607389153	0.00224511239369146	0.00212049913443764	7651.88302481043	2745.81618404858	1440.70131782948	40457.3154184737	68155.7905109805	254449.35346331
2	24	12	0.000846947017122103	0.00426720515394634	0.00262896763723799	31345.2302630688	8770.17326320944	3011.09020507831	31471.2075684576	58238.7295721521	288280.118608298
2	36	9	0.000900372844396732	0.00413912740509071	0.00225197506664362	20484.3672820658	2383.94759797654	259.182058527876	56673.2933229979	74968.8685883247	133245.779014096
2	36	12	0.000896718876991009	0.00587165140077976	0.00174386706140055	65807.5541745471	7617.52999952351	780.294534664597	79493.6057080491	122935.839783316	328043.875131223
2	30	9	0.000957963680216392	0.00437299357953378	0.00138014130102738	46202.4873041657	5969.08682072045	690.038254153928	91997.2265540229	126753.8023081	245001.325692119
2	30	6	0.000819018291215071	0.00148425599177093	0.00355495228773731	2080.62335397448	408.441550053072	72.3169380772391	16810.7131726443	19762.0933596562	26144.3062700092
2	24	12	0.000824525591660077	0.00523837885351859	0.00160380300582592	84102.42080758	18433.3236020654	4065.48876567799	47235.770388983	89025.1213907554	438648.433836678
2	30	6	0.000788688673902249	0.00169160482238951	0.00339987075368749	2488.46064569949	467.808151627106	78.8613296294256	16683.2575193384	20125.0011033708	28414.0648772005
2	24	12	0.000624630284967335	0.00422847234867667	0.00215776862048897	35810.3848972114	9552.28214139881	3008.35250569622	16725.9713647333	33805.2081025698	205027.530761679
2	36	12	0.000990550103995507	0.00417446407138168	0.00117279983001768	40639.6362690103	5439.51604495228	666.001160728725	146457.873913664	197148.805259255	357964.5576633
2	24	6	0.000615434754896148	0.00109547658605372	0.00163555366808147	2282.22527331134	561.969963092232	135.925219919682	12619.1798029142	16997.8918028343	31669.4164006995
2	24	12	0.000578433767029449	0.00531140377200779	0.00159648836067805	86741.3904216444	18822.0419698164	4059.80720041221	18587.4870145474	41336.57128852	288351.528303615
2	36	6	0.000725084033366213	0.00107850657210364	0.00237392355380381	1345.53923641483	211.664146675396	34.5361949268141	17788.1224789947	15453.1970542622	12406.2756996113
2	24	6	0.000863410407572558	0.00234701161260346	0.00165104814828549	11692.085991057	2115.58044500652	334.214876674306	37834.6462954567	48439.4736947151	78132.7997295771
2	36	6	0.000777055745913891	0.00483453896515746	0.00255976158878517	13254.613217729	965.560359401552	88.8631971914855	29312.1159809129	33379.7728315928	43588.9004925827
2	30	9	0.000676187592553907	0.00290038318758311	0.00290688831721874	8578.5568847934	1784.61959316078	350.187454965644	17006.290926094	27101.1175975719	79304.7808980598
2	30	9	0.000577253614460972	0.00311366452053753	0.00390060420293895	7746.40358075999	1687.39483393772	349.504507653149	8647.49609110609	14631.1286567008	50210.9357702369
2	24	6	0.000769062814988969	0.00172229485916459	0.00135389889307249	7073.10474101214	1409.77513500035	250.106602799777	30825.2321877384	38758.4280203309	59709.6538900558
2	30	6	0.00086159453779257	0.00122780649472294	0.001207814682293	4417.96639390565	703.164379044389	92.6066132658728	44780.8940019271	37098.1298087255	28095.3495650738
2	30	6	0.000821477861216932	0.00337342556354636	0.00163861592441779	15812.3993189901	1678.45543675049	173.786280839694	42800.4957598532	48400.1553879693	60872.7035062757
2	36	6	0.000775448540853359	0.00282845533102984	0.00246329554931896	5613.35340448711	580.645583994223	64.1988327815227	27722.7039202542	28085.1832703611	29085.023927786
2	24	9	0.000661039911108508	0.00510961532674547	0.00217887457789508	61924.2798912584	11419.411403049	1874.22417541813	19335.7146794181	37524.0256150251	164373.212263823
2	24	6	0.000867721866931291	0.00443676198923146	0.00176586438173743	43593.1401956983	5342.22008237849	563.708773382564	40963.4371903075	57689.4501331288	118300.940585617
2	30	9	0.000757181856626365	0.00585376222178783	0.00379165160077781	41974.4298958491	5961.04882923	715.514868761334	20051.6467924927	34715.3116517268	121544.057582219
2	36	12	0.000539281693791177	0.00382487388673589	0.00195026525378321	19950.3933503261	3193.47224058834	448.416983280867	17152.0219715193	29563.7184857965	105700.990967763
2	36	9	0.000896357626495575	0.0025759303427278	0.00269877444630809	6403.09604462323	1093.87192544872	168.993564303628	44193.8421648466	56306.5239739135	90143.7099785073
2	30	6	0.000934788142285365	0.00409072638169934	0.00126603424411473	26375.5322415346	2509.58358779455	251.778743283567	78204.4824886078	79259.6889907111	82089.9803159537
2	30	9	0.000915537440559074	0.00125082370201704	0.0010421795862185	5965.14096709994	1280.50724812312	254.892143790849	79848.9724165619	87926.6908837	101050.657344333
2	36	9	0.000605113276999945	0.00199168038428356	0.00218462358025794	3492.97638104843	645.748876650619	110.763802826157	17875.6825135446	25115.1075053838	52509.1309848512
2	24	9	0.000873034632485109	0.00427680804810365	0.00220687673414025	39241.0187180506	8123.65514794743	1600.20333317419	38592.3904942167	65540.1380700471	219037.892513298
2	24	6	0.000777204228957018	0.00584362184019667	0.00179389708728588	75952.7676517994	7681.23511539189	678.402016710657	31081.8116381406	47831.6905990815	123497.744393114
2	30	12	0.000668507304798322	0.00504433943426409	0.00277052805212995	38410.7114575598	7556.94220213899	1398.95912859216	19929.6297639552	37839.1612039443	171887.464828417
2	36	12	0.000924572663719586	0.00398321596651597	0.00342877327794917	14625.3126393017	2774.47747227364	493.707423116178	44403.5561220888	69519.402663133	192849.54663745
2	30	6	0.000955214981617661	0.00437992772073516	0.0034694139340428	17236.8659309916	1857.28662652746	189.395056483396	33606.0566115234	42189.791082344	66849.922312321
2	36	9	0.000991388950399984	0.00487263754924246	0.00126337728278416	42202.68190326	3886.31630740425	381.359581752606	127998.28492504	148947.912871265	197114.962597377
2	36	9	0.000649461265911059	0.00401312417800632	0.00149369913957023	23861.379614546	2372.50070368556	224.999787402815	33695.5098591538	47985.2782564174	104554.068651425
2	30	6	0.000814929140423284	0.00341295552321608	0.00219326739866931	13443.5303319658	1498.10712467399	157.870832363015	32175.3520144315	38837.0606371876	56084.8618214827
2	30	6	0.000670571483700489	0.00238033737614027	0.00267226099499395	5114.01444856949	747.859941593427	97.4619773493664	14932.3008939233	19433.4584285344	33537.5283376456
2	30	6	0.000919765484744262	0.00379217518342243	0.00184747258387245	18977.0987553947	1972.74306411277	202.466208574911	52783.3689535919	58351.2680839327	70219.7845507358
2	36	9	0.000641879208306374	0.00119136313435901	0.00324805382211949	1030.65466334775	258.488157605244	68.0550536049184	13065.6961845475	17829.3556809799	34471.177366107
2	24	6	0.000577852998139871	0.00336422195190055	0.00178572798858158	21704.2051037107	3099.57704997194	366.741805233652	13083.2075515078	20704.5571642237	56802.8258988779
2	24	6	0.000525362172239393	0.00134242754699073	0.00323847120609605	1502.07071631766	420.674852893918	123.718885915754	4831.48735632198	7323.65427844643	19814.0385061908
2	24	12	0.000864993100058095	0.00147358745535172	0.00245315719610463	2921.89534685241	1216.1733039173	833.60992197482	29291.8569708365	48795.5791106241	173286.152945138
2	24	9	0.000617095141150488	0.00140384151707234	0.00375907292863381	1658.72755266853	642.102935500605	341.440954972068	7600.57701136513	12513.3974807103	44727.4225287182
2	24	6	0.000896004620358903	0.00184821982876227	0.00372344844773599	3901.95867630407	940.713011932132	220.008302829836	18150.2813362188	24958.2908191479	49409.2118036129
2	24	6	0.00065395038937582	0.00374564750999194	0.00151285758547222	31948.6064006318	4065.38198879782	434.691036503483	21513.5704476248	32483.3386371097	79382.7465528772
2	36	6	0.000800160574698437	0.00337547275600312	0.00366305184575102	6112.95144034248	604.50300776323	64.6531423177628	21749.9097705231	24533.1737488784	31057.9105874948
2	24	6	0.000507952618919191	0.00433560838722257	0.00258645273635392	30075.4784777648	4052.40394036663	441.757360544582	7035.41640948375	12696.4122569731	45624.767733853
2	24	12	0.000977605391769685	0.00211278032387667	0.00232146503824648	6556.625239216	2429.27351597227	1347.23721385631	46341.0657605373	76907.0712775896	269177.533744083
2	24	12	0.000520294379823928	0.00325968552664403	0.00160816709164362	22653.9421907954	6426.30412125743	2255.80624927567	12896.3656067364	25578.8480412013	151856.239221621
2	30	12	0.000655717686892998	0.00578921880852106	0.00108936125422659	116850.014549391	15637.3726565625	1732.7269804735	44611.8498644861	80629.8440606826	331011.18019836
2	24	9	0.000524436016759288	0.00422289785393884	0.0021236735042316	37809.9616376736	7766.43451210146	1497.38959923915	10586.0770876027	21539.5569329378	101806.66532282
2	30	9	0.000604105773020349	0.00161029322718689	0.00309889648317138	1995.75111398204	570.321350182506	177.701017105912	10700.2061003057	16560.3427364242	46592.5746046916
2	36	9	0.0006271740496802	0.00570249698707951	0.00210121764216275	40829.0949686605	3472.42043077435	285.760460806946	23188.6155017818	36154.7326694662	103057.692471359
2	30	6	0.000975903951519419	0.00515290343762701	0.00125299472543285	38088.6606288426	3226.17206145554	309.452179315299	91818.1208463164	94733.2442694546	101616.196455625
2	36	6	0.000677683945680298	0.00562227324023358	0.00102252776225274	20065.998667595	1290.83938289509	117.355755048971	47289.6002078148	49545.9241307026	55425.1793408129
2	36	12	0.000872199588724409	0.00229477728413365	0.00112808987872789	10617.9247288272	2046.43047457996	374.827808320569	99307.7811086891	128754.259315447	211578.578610386
2	30	12	0.000552594883831031	0.00306436700490059	0.00342884239689317	8211.01364549042	2314.07712246441	748.749688765494	9200.14869792793	16875.6663740448	75979.4650247229
2	36	9	0.000935504685358777	0.00231372440730131	0.00346258800022108	4355.92844734107	839.312604165112	148.902257725174	38523.363838635	49355.1244746227	80006.7039455662
2	24	12	0.000762170665646778	0.0019505330382621	0.00335694544124068	3541.5279610674	1485.45416998847	1025.73128784869	16608.0814214513	28956.035470875	129679.185813048
2	36	12	0.000986897413809199	0.0024911761955722	0.0010349830417983	14828.1478461376	2694.74549226046	456.38810850226	151840.500190276	183650.901265862	257116.351257911
2	30	12	0.000694405428709951	0.00469542405650308	0.00395510815783004	23203.8227355615	5315.19430272414	1247.50248674879	15843.0995782158	29860.6261646001	136037.285077131
2	24	12	0.000804062795004192	0.00322246621302533	0.00227887827005485	16785.8242703401	5238.52673744574	2170.35386560136	29964.5889787999	53489.9972001212	244016.862689064
2	36	6	0.000999996181856045	0.00127102792251074	0.00360550654801622	1903.36093721116	284.713680650255	40.8983478887374	27133.9152845418	21181.1298756493	15151.2709075103
2	36	12	0.000772553555985502	0.00339758317591923	0.00344915600733109	9344.74272854629	1956.65388864976	397.411960754778	26534.6971244352	42829.3166074604	130862.23602855
2	30	12	0.000698474194151471	0.0053692339336564	0.00351774357576548	37005.4768950304	7538.87681941105	1471.95946096093	18245.3291342708	35146.1991180678	164680.53142387
2	24	6	0.000925012460614244	0.00403755936505675	0.00298666212433558	24377.4740537028	3722.29164845838	481.954289664894	29520.717323774	42802.5909166561	94849.4467617111
2	30	9	0.000995910721450592	0.00264605513841105	0.00217436851439093	10693.254832606	2162.10689032147	411.719259835568	62002.0774285704	83739.0902811611	153336.081008606
2	24	9	0.000757406631825797	0.00472303686420143	0.00351502819907961	33625.8784064382	7517.14836851153	1654.8425455051	17767.984472093	33048.7195418656	136790.065223009
2	24	12	0.000798594397151707	0.00207354975802894	0.00393887982666713	3628.63379720714	1533.68612155862	1074.87822361139	16395.2202315155	28670.787654953	130484.682611918
2	36	12	0.000848144522261136	0.00477445430261635	0.00374112213832915	21285.3625188501	3671.62407065012	570.798982780074	33053.6924034278	54433.9961622959	173346.64764142
2	36	6	0.000500239393109581	0.00360302880432837	0.00399424748630814	5966.66220058018	513.646898230971	49.1803897616721	5612.77221297462	8037.8953089076	18566.4442205339
2	36	9	0.000863302566346113	0.00479714113723011	0.00180349791652291	32260.7545477607	3118.91869810605	298.773287255222	63084.0666371362	83969.8517002803	152497.481737409
2	30	9	0.00060704123074002	0.00115642026506656	0.00392142098691962	924.871268077033	301.16822899501	117.390010819622	8065.63980244931	12340.225553304	34182.830153381
2	36	6	0.000705332626858518	0.00356110038626518	0.00370026431443347	6456.91851932907	590.268547213353	60.2371561049888	15468.6255740446	18933.2882195528	28815.850519132
2	24	6	0.000887597762096518	0.00393383122494555	0.00177901047536204	33525.7617942514	4488.13855819387	515.320179461567	42441.631444636	58232.8244828795	111765.730966329
2	24	9	0.000639436826660146	0.00577952641876178	0.00203608610177388	90119.7761331829	15072.704126436	2147.04858082262	19268.7518084457	39133.6319185986	185969.787388015
2	24	12	0.000906474726464817	0.00596718138266793	0.00195450399206383	100969.9776431	21753.6277992202	4648.39198770787	51764.3860598073	98310.816934701	493458.227957639
2	36	9	0.000645216916303018	0.00494810509069637	0.00126547821881482	40445.1101002946	3289.26761468539	275.475176789901	39383.9496702951	56524.8629238117	126923.319465114
2	30	12	0.000757789943356127	0.00492187628962864	0.00237042193694433	41398.7544004451	7893.07103719916	1397.61079252084	31941.3858843647	57350.9159305902	229338.300296735
2	30	6	0.000742151126521722	0.0040202517502649	0.00220684314284995	18067.7840249416	1745.01819804592	165.276477728775	25461.7605342677	33066.3106150892	57143.9773694086
2	30	12	0.000654505993459158	0.00562405561759549	0.00362068231301345	40831.8094338087	8152.83152890295	1541.31642878457	15125.8605903642	30340.9786578941	152699.289127193
2	30	12	0.000742975914457045	0.00466083753159389	0.00126283024882543	60864.0075249952	9888.30207438404	1401.1286638304	53458.4959191592	91154.8011549806	316264.884903105
2	36	9	0.000923157171357621	0.00357594605834091	0.00223283052982173	15125.9893949339	1974.58196125784	236.429898643079	60026.1018243677	76691.601072125	124388.772451243
2	36	12	0.000888763752940739	0.00126806856550342	0.00184883437299786	2792.60475066383	719.632920802126	196.150513063388	58525.7963533348	74877.1102416404	118971.835098489
2	30	12	0.0005190371090661	0.0030009825353221	0.0024746880133545	10281.356981782	2671.44826062528	763.659982831504	10435.7007836632	19154.9103784329	84652.3351693932
2	30	12	0.000859388264197244	0.00219911779174099	0.00270828424261882	5065.57840430928	1550.46535638801	576.584878903443	35599.6395430315	56822.111421814	170993.584220911
2	36	9	0.000726218190600574	0.00143568449037138	0.00230212152673427	2152.04480211299	461.727885765853	94.7333821349404	25998.0588666528	32838.5340288756	51252.6284887747
2	30	12	0.000827505773341349	0.00459891573981733	0.00374855245253121	23280.1170580836	5315.53326873762	1244.87942250808	26445.7765039884	47116.2456645208	189068.515361834
2	30	12	0.000677096602633041	0.00365785112984355	0.00182715322381153	23352.1013200062	4934.81507825888	1026.11232027628	28805.838861157	50187.3603836414	187846.477733793
2	24	9	0.000650463918099102	0.0055030623015504	0.00387486758340725	46254.1008691529	9708.78973284547	1933.56561603785	11472.9517279546	24081.3897019711	118714.77885504
2	30	12	0.000511000496480345	0.00485881324493448	0.00124146104020652	67628.8083653332	10560.1801274076	1400.18081369542	19957.8007398484	38980.2383336064	189071.488749858
2	36	12	0.000705953125258732	0.00288870700156763	0.00194575955358673	10049.8827134694	1954.05923213992	360.292323955911	34559.8834866589	53671.2792808531	145586.24271033
2	36	9	0.000703285294799978	0.00491240709901472	0.00191217617362112	31814.9198189396	2962.21985831623	265.653874293716	34057.4953176536	49767.4846971375	116873.563662018
2	36	6	0.000635806160950259	0.00159224636846015	0.00113831022158378	3256.5635891318	399.636740980571	49.7001945504205	28461.1824529894	23659.2674876923	18463.5655790674
2	30	12	0.00099238712021695	0.00334787366484405	0.00154201311774268	23330.8552563371	4978.96881799341	1065.92748157844	94666.9880947411	143939.67392891	361259.256918359
2	36	6	0.000765580499659654	0.00465439847680356	0.00157703204025349	14704.319755402	1069.21347007613	101.662174343312	43347.8526010007	44228.236328322	47092.0164972814
2	30	9	0.000809025692107152	0.00299344220852907	0.00172185522505163	15342.8264918384	2692.37335475654	428.144385844099	44968.5106093963	64924.1795791443	142326.787713555
2	30	12	0.000588151346817352	0.0058677482537016	0.00343073498902356	47862.5863238299	9149.98989683873	1616.32731006882	12152.5773124741	25934.3873599185	143683.570213428
2	30	9	0.000997673505151955	0.00586921950045683	0.00238503851371849	61318.7572436836	7569.40854921618	815.18834831467	64124.1765692441	97191.9467805299	243009.428766112
2	24	9	0.000990574436722174	0.00156840266640469	0.00397873741329966	3082.4839379679	1084.90719536405	491.034208997451	25079.6045289833	38697.9788715007	106070.126050714
2	36	12	0.000732644132584803	0.0016810815250562	0.00211414991251088	2869.61259673037	752.423177227343	213.247619813265	32819.4006469979	47902.5730027992	109452.729823767
2	36	6	0.000568587300979089	0.00402905645068374	0.00278856505495725	9006.17407379753	670.235707532771	60.3081001830672	11288.5631645001	14894.9246450296	27552.779407895
2	30	6	0.00092937323048415	0.00468188886519694	0.00325221765769205	20345.8567353055	2041.09620824597	198.53759433891	33444.862619864	42523.1829705407	69628.2229255956
2	24	6	0.000707780973593122	0.00576181041779347	0.00276315935416951	56706.8897471692	6506.46250206981	618.439864579295	16393.3667197193	27530.5367857161	86962.4712145282
2	30	12	0.000597558749967666	0.00314237359623852	0.00345742455002318	8777.62794932578	2443.35822623239	776.444760887787	11280.7959514389	20407.2668248431	88709.8633987339
2	24	12	0.000674976016659957	0.00117197159709027	0.00280277822525582	1411.58890617678	645.751226738937	543.304280447222	12741.7880160798	21817.1928706047	89775.5712341356
2	24	12	0.000740670555362488	0.00186213928190676	0.00108296684115295	8197.96629683424	2740.6160747012	1279.58477361391	43935.7354501591	72731.8901659635	250619.558536914
2	36	9	0.000947504638405331	0.001957280043334	0.00318606391761242	3603.23163498752	725.689054429274	134.862373986387	41492.305967034	50872.2671688415	73831.6443695636
2	24	6	0.000550795437050121	0.00537839694172656	0.00204475301176982	58034.093382068	6289.21407797727	565.144708559989	11009.0934315364	19599.3795257207	70831.4954138242
2	30	12	0.000828182816640262	0.00257810635054104	0.00158155423645829	11397.0857930166	2822.63006465477	758.882655166085	54486.8553808579	85356.1516661344	236992.852897963
2	36	12	0.000870897604868276	0.00407373717770417	0.00397457988846195	13443.1016478669	2627.11512438389	484.535006223117	32980.4097208543	53223.2462372148	161526.894414181
2	36	12	0.000649075479851504	0.00160226404618978	0.00234818916931073	2149.71314445449	598.940152794049	185.541216374755	21285.6379739802	32374.6188468775	84444.7602517038
2	36	6	0.000794491599084052	0.00404322111487646	0.00247919410875678	10218.8351947788	836.027437374872	81.9696567982989	31269.1274698651	33623.0516304958	39081.5462610822
2	30	9	0.000647894685300944	0.00167748650064282	0.00280182142675317	2485.45559607504	676.962104452207	196.684118190888	14258.602795546	21659.6259783676	56986.8281698854
2	36	6	0.000732654613477596	0.00135380633348513	0.00116129284604773	3063.65295251091	399.982098663839	50.734377066272	36090.931039584	25259.3020915938	16585.2407273123
2	30	9	0.000753958399324405	0.00168993470588337	0.00305323705941277	2669.4690921185	724.302332099022	209.790920661753	19678.3644044586	28975.1954895518	69082.313953862
2	24	9	0.000983543677985819	0.0027158920903065	0.00292133412377059	10487.1854400307	2982.57759368292	959.62177233295	37898.5437280649	60006.130514824	173582.297061751
2	24	6	0.000524412507469158	0.0026107602387122	0.00345103324292009	6618.96609303935	1366.39941646567	251.645592585909	5356.10701299354	8768.73186506621	27086.1090560724
2	24	6	0.000678429992068386	0.00332257157473246	0.00268921738281308	15610.9236144821	2575.89021942163	359.336767484756	13773.0213816622	21401.84214748	56754.9092171773
2	30	9	0.000840498559851036	0.00542860910763479	0.00102841402382144	87955.303592962	8774.14993954964	814.145717240693	86442.9256424097	124489.862093465	272845.605899062
2	30	9	0.000716438401977848	0.00124656139991923	0.00341113208738314	1431.09455224157	430.133766407524	146.870812698916	14388.1615794037	21123.1708758952	50420.8986554718
2	36	6	0.000856246794175475	0.00463232046513512	0.00126572223216584	16186.4931106306	1269.77649887782	127.326317145884	69859.812632727	61038.994543602	51836.4294426967
2	36	9	0.000517865948350496	0.0030053035661004	0.0015418604577373	11711.9194297388	1431.17143309131	156.51432429224	17040.2328318211	25461.5421543026	63157.1904946731
2	24	9	0.000557561772605062	0.00267964476340241	0.0014143330034567	16105.3841203058	3844.76589457845	940.090679643845	16320.0195649222	28394.6034656863	103440.619184209
2	30	12	0.000775956674227304	0.00564506003493997	0.00346405859431738	43111.2473539623	8479.62310369265	1569.98104989703	24602.2647319379	46117.5211294691	204005.922142238
2	36	9	0.000898966868751885	0.00362733421294977	0.00105234850195587	26290.5885618197	2812.41092913254	300.289653362016	111684.678590201	125354.812035293	153389.27776552
2	24	6	0.000662808547080864	0.00464001894426371	0.0022306994010614	39889.8047542624	4938.2586673278	505.31122081294	16167.4825047306	26220.0148870889	76117.9247566844
2	30	9	0.000724029415512168	0.00473860255295887	0.00182076498897701	43622.4442783825	5618.28732581937	619.875199843082	33522.1083881726	53596.7848831859	154550.601760809
2	24	12	0.00065428402997056	0.00409125499512899	0.00303454344685642	24242.8266444082	7221.49345209081	2756.37068765555	13825.4351749437	27608.6648886692	169350.411328972
2	30	9	0.000562027320461437	0.00457078823740707	0.00159238896383067	43427.026744955	5421.78086973091	571.962269156918	19112.0277163689	32577.7018693075	110862.867547038
2	36	6	0.000943535235154591	0.00377655431924374	0.00359114091563873	8067.92847685742	779.830377658524	81.7071938485848	34830.4830187584	35831.1349025638	38192.1988265631
2	24	9	0.000503554315264958	0.00443286976910213	0.00294065544289884	32503.7112558692	7153.48434264839	1531.59004967685	7357.57385616054	15967.5472580534	82055.6176573994
2	30	12	0.00091348622104288	0.0017182621775693	0.00279799274676009	3273.59810455179	1079.53852120304	452.333150592886	38796.6793982175	59860.7051481338	161042.811814264
2	30	6	0.000633979251707331	0.00102550652867598	0.00116220940215383	2344.52364467474	413.135313137454	63.4681548087759	21450.2304781384	21637.2108514626	21268.3845711063
2	30	9	0.000870516953717722	0.00558715102453092	0.0027063147580349	48999.5367754201	6459.21935469552	728.964849093526	39197.7198793796	62684.7990498565	180751.286713756
2	36	6	0.000501039656394119	0.00435215568578584	0.00107068784378688	13720.2544468325	848.95186610624	73.3057102006966	19467.006001724	23621.0042333355	35672.2152821492
2	24	6	0.000873743472467699	0.00317874504125501	0.0020999206743543	18344.1615244055	2953.96898897861	408.862268198072	33582.9415691479	46094.8385515741	88791.3924910538
2	36	9	0.000967320731241845	0.00466694529665031	0.00322049953139996	20942.3631133337	2501.46698344717	274.205236811902	50173.346049374	68936.0727952176	135434.109263063
2	30	9	0.000890306914521386	0.00222413327834414	0.00243298002128363	6294.79644041255	1427.36136704248	318.387500459772	40040.8556021395	56142.9951033921	114395.611179602
2	36	6	0.00063894252356277	0.00111989525671427	0.00183033100468645	1432.22356694129	219.537443114349	35.0515572992382	16961.1064095763	15179.4305072927	12695.9012354224
2	30	12	0.00077727761913267	0.00158036687790469	0.0039523304718809	1808.17447540238	673.328823062478	343.051995208356	17980.6578622947	29237.4817380575	96246.492268822
2	30	6	0.000679985608920333	0.00416344640863088	0.00183111028483297	21077.6608151796	1864.16033289443	167.116376450964	23936.4496395675	31599.4036373714	57065.7801871737
2	36	6	0.000522022526370493	0.00347897028557842	0.00273580266992331	6874.42543551024	551.191902804619	52.2536556087967	8945.03590360869	11962.8102405021	22900.0983517912
2	30	6	0.000646583038754588	0.00515846540056421	0.00237297015688897	27538.4492953163	2228.61280601322	182.356945092873	16787.6193728112	24197.4324347339	55289.4413033766
2	24	9	0.000864362697046784	0.00247512194276215	0.00384781953948823	6318.01656314219	2020.42772175964	773.747187476279	20501.6598286968	33602.8462784675	111347.606514733
2	36	9	0.000721187733757298	0.00239917474517205	0.00381557502856224	3558.90626829683	693.94197102663	126.264073431295	17599.3304608828	25318.2565924313	56837.9035711179
2	24	12	0.000829578876820576	0.00492761353403968	0.00259095158973243	46812.590821866	12074.1841237753	3584.09259572125	30791.9071974358	58942.7349173052	312447.407252642
2	30	6	0.000766052323440553	0.00339176747155215	0.00263627804217679	11520.9322325786	1328.99658265456	141.655716191437	22978.5295839431	29508.0654116522	49367.047992545
2	30	6	0.000881151054685871	0.0026222636093903	0.00389872446923792	5360.11341398014	840.184040260473	115.734456985684	22077.6936823462	27332.6014474965	41435.8355724633
2	24	12	0.000553909748319	0.00177888924620957	0.00373545484729738	2364.06943958861	1053.36055045536	821.81973948042	6270.68875150433	11352.9906034355	60843.0104169689
2	30	6	0.000983248997846467	0.00308385425923587	0.00365207554288395	8319.62145748596	1174.8270376798	146.360497021019	32412.4994735036	38383.4644030991	52556.6575077935
2	24	6	0.00088866190614038	0.00563952674122022	0.00128743594077626	85129.2678291056	8313.66730583504	748.307423244291	60316.1360229516	83125.2012694161	162412.571372697
2	30	6	0.000545324858707729	0.00472001963952157	0.00196964214690031	25133.9275050463	2007.92979050448	161.134192533894	12389.6745183899	18402.9452724633	45732.8579636733
2	36	6	0.000799745350436699	0.0040534847013833	0.00376051911879266	8399.25999738507	729.524072168771	72.0979246958716	21793.0706833618	25537.8542688461	35232.0858005395
2	30	12	0.000596930346400659	0.00154901919606437	0.0031288120873132	1732.80671585227	643.545573347576	323.285162661252	11003.539661047	18430.8732244125	67978.4197718087
2	36	9	0.00066360473311689	0.00534739420122472	0.00155189201801746	42434.4858909945	3471.78393619946	287.79877341241	35500.3816061402	52196.2952025442	125563.853419681
2	30	9	0.000547467526852504	0.00458391487679018	0.00300238980646596	26661.6282122607	4125.81973151887	543.591530753129	10179.5062603675	18446.3199562423	70646.2125004419
2	24	6	0.000974251284621972	0.00224970962059984	0.00136527475136901	13937.7027503589	2481.62935232688	377.565143100414	60357.0274814426	69924.4025940569	89214.431055334
2	36	12	0.000686379893491608	0.0020009956021487	0.00166554816345446	4794.23625411094	1101.28632244186	257.641664518378	35299.2862301211	52280.2348646056	124157.969035136
2	24	6	0.000898349131372801	0.00389020660491612	0.00283833362478495	23104.7265814767	3554.44659242195	464.032522912169	28431.7947161372	41215.6835875734	91321.6307331422
2	36	6	0.000565246608016139	0.00180187834518987	0.00172989084973838	2686.06997696825	322.603024449853	42.0711885894638	15298.7497300943	16205.5557858517	17984.367851413
2	36	6	0.000895178656027087	0.00118281061141645	0.00311329005102755	1666.15751323659	253.911308477784	38.1580223372326	23384.138211046	18877.6038059702	13963.4247327448
2	24	12	0.000752339415581367	0.00450555588348278	0.00152300806175424	58373.3314472694	13688.8131726445	3417.80833854296	37951.8869160335	71348.7175157573	352909.50064918
2	36	9	0.00097724253136636	0.00234819338825189	0.00311975533390579	5116.40144883945	952.335629088422	160.975441436377	47769.2759081833	59006.8596987633	87334.8471097804
2	30	6	0.00098937722063065	0.00471990040577089	0.00238728189147049	24944.5230698324	2384.75319030174	232.141531935266	52631.7059556425	61193.311572439	81848.9686633339
2	30	6	0.000902843664781709	0.001907655775967	0.00329447865841175	3607.5474430513	635.833449535816	97.0987776448165	25050.2529564193	28431.3054476896	35010.9899060297
2	36	12	0.000567604135040605	0.00358327409424941	0.0027821305652088	12430.4615047715	2341.90868485578	407.129865639879	14135.5554189749	24367.0380473215	87855.1872875902
2	30	6	0.000772540914341257	0.00507935292944024	0.00233789868236018	27470.9654168414	2313.16280165076	200.838360213087	27690.0726950673	36878.7138237244	68194.6128358029
2	24	12	0.000951186719077691	0.00385730655878771	0.00367247822446057	18094.2350323898	5824.14410000734	2539.24500436435	31161.0845154237	56017.0143611011	264315.981982177
2	30	9	0.000640767374129305	0.00247608404010169	0.00168368717046949	9202.53816844045	1789.65395220974	323.010165251866	23758.6483616439	36142.582167282	92226.0188745481
2	30	12	0.00084588597153903	0.00108984283419121	0.00292669638155605	1555.16457203169	559.759282612533	271.155498348348	27153.1600538775	41284.1056515818	106275.209867083
2	36	6	0.000715429308225179	0.00149885023634796	0.00193138178264286	2308.18486681423	322.719306947952	44.0649890352882	23543.0713952558	20680.2642113663	17042.2797344942
2	24	9	0.000963044585538643	0.00501297782899843	0.00218002219348289	60450.5247299466	11351.0070110837	1933.30176760026	51907.440166973	87555.0851425082	284444.543559359
2	24	12	0.000953653824084076	0.00289429524436647	0.0026867648033136	11533.4548647582	3929.41114384753	1887.80546309619	40108.3773823845	68994.301905373	279425.339683861
2	36	9	0.000762597121217875	0.00374615626411303	0.00153590673209117	20756.4249089938	2260.93963100549	234.603419223927	50696.2000909756	67183.5707658428	120197.506844714
2	30	9	0.000543919067064439	0.00597537217930087	0.00138908842773028	88001.2601115173	8698.68978408949	748.210061325324	20561.7860684705	36368.4331986253	140539.350027631
2	36	6	0.000533172672024441	0.00578471025305145	0.00383057718960189	14604.8894135191	932.885009258716	71.9510443603842	7272.54906237749	10723.0665626305	27411.5762466763
2	36	6	0.000934684270314346	0.00115484080187663	0.0033542462703949	1646.65670705161	250.163310811307	37.6488115100237	23710.6959830558	18843.3234173067	13705.7087801985
2	36	9	0.000954989977250142	0.00114987525369057	0.00130089876954877	4346.04076941276	771.064190879385	117.444285014541	78678.982838482	69884.9763437845	57858.0315026114
2	30	6	0.00056852934929549	0.0017978280403124	0.00159735925586601	3950.49260543525	593.693302747323	80.3617981681194	14664.1817077644	18261.7929079623	28150.3499870066
2	24	12	0.000796192829574724	0.00144907825224493	0.00286304945021627	2312.99695022188	1004.51606447381	750.214069227739	20304.47522348	34452.6958683273	134547.970847801
2	30	6	0.000742644347831649	0.00302957507392552	0.00271625683464112	8806.35922655991	1106.68032651309	125.861314480995	20188.1217468559	26004.7073023071	43773.7046835958
2	24	12	0.000955677879342877	0.00200435714234215	0.00117597703305343	10464.2817634763	3378.98643197264	1491.18139356906	81594.8567283405	128548.904803841	364612.213382624
2	24	12	0.000898802078541634	0.00330576728552072	0.00290728282966237	14767.006567238	4835.11855679113	2170.71806594337	32433.3005853823	57353.4392184728	256408.901161094
2	24	6	0.000875189005412443	0.00435600674541211	0.0011270817763378	55544.2839635599	6198.56563032657	622.393503683222	63205.3982512365	82503.2955920224	140486.754514196
2	24	12	0.000689589658674081	0.00459520525452756	0.00359038096517488	28741.8353074036	8416.29124505354	3119.03729846149	13937.9331064462	28452.6824734986	181663.187053041
2	24	6	0.000798230379003171	0.00224649829472389	0.00286282337528324	6355.45766714978	1348.25691916787	263.232985460047	18336.8323738178	25901.9578902712	54855.7254618186
2	24	9	0.000800594919841346	0.00273523081155705	0.0018127377336999	14788.431966133	3729.65456331613	998.550936050018	34136.9806660217	55079.7384650576	165431.217786307
2	36	9	0.000708344495238082	0.00449367724512509	0.00281861828365201	20110.2138828752	2276.04166535253	231.529321907247	24046.5234036097	36208.0378746374	91907.2143754392
2	30	9	0.000527371865476433	0.00391556430209743	0.00285406343677839	18393.2575153806	3117.63323982032	460.076448048092	9395.81442882632	16660.878067299	61191.9470024372
2	30	9	0.000873428622671057	0.0053007281205906	0.00163171401284388	62473.7281927075	7278.87891722386	747.626102468013	62554.5342767097	93919.093540215	229238.184130595
2	24	9	0.000591896815367713	0.00494359857254389	0.0030259402242	42758.2328246655	8886.32654740616	1743.40078091902	10942.2784539459	22753.8356100289	110792.611646759
2	24	6	0.000722661488964819	0.0032331739417882	0.00270354988444092	14726.869715967	2485.38238333455	357.856808281962	16125.155672826	24464.2317843056	61289.3790880168
2	24	12	0.000926195894803177	0.00354490175596519	0.00116059902405186	40082.0873417931	9949.35722928973	2776.89333303982	83332.7240516241	140064.687387911	492066.358287651
2	30	6	0.000648461956516381	0.00155045277856734	0.00225645474847671	2483.89570264919	445.044107187929	71.9605894624067	14428.6981609052	17584.8318337183	25523.0372916738
2	24	6	0.000946359927303101	0.00225339997794886	0.00196169162587681	10072.9104844219	1937.66362175062	328.473911221068	40289.1114586758	50651.134122095	78016.7186700611
2	36	6	0.000524342583447432	0.00178404616192838	0.00105864987425889	3505.49954247592	377.171853103321	45.648274740157	19507.3991001341	19168.6732038404	18871.2254785667
2	36	9	0.00054051453944506	0.00172656112438212	0.00382737642369685	1464.05233950136	344.839376855888	81.6659310823623	7645.55800270131	11509.2310510312	30109.5535365443
2	36	9	0.00068776319208164	0.00503119758577783	0.0011072079802972	44904.5337619461	3536.11031483849	298.040110776306	53244.3193519805	73327.9822216344	146942.114689658
2	24	12	0.000970798461383793	0.00528000289819858	0.00252389391943471	58321.1769132913	14389.7729365157	3946.37276758989	48578.6881439046	89674.0044744286	426091.199120049
2	24	12	0.00051609151581299	0.00314463397881777	0.00147192986990149	22207.6299229451	6270.68863428134	2184.03863852342	13589.7723308466	26669.2598980431	154293.557137403
2	36	6	0.000664709697121425	0.00529373244603042	0.0023133138427977	15277.2595105916	993.071763468892	84.7841927838408	21201.5412193014	26284.0230493984	41657.049588093
2	36	12	0.000557324945471262	0.00170183198287791	0.0036066335756685	1526.37403750036	469.708275023167	167.113835344733	9556.0278460478	15501.0454604847	50677.1008569298
2	24	12	0.000507249296170791	0.00544637821801002	0.0020461640805742	74757.1173892017	17121.4569013237	4075.24218625935	10872.4748013986	27649.229306625	231010.180601229
2	24	9	0.000703028818729092	0.00347888171931659	0.00392864251356421	13489.9561414544	3713.45617121357	1123.98348062479	12506.5648999997	22337.6043461271	89930.1137478326
2	30	6	0.000590851073624781	0.00367928532604707	0.0012734187874074	19686.7902676637	1691.92046993126	150.552731273522	22485.5971015224	29378.1299950573	51755.1068293564
2	24	12	0.00078710451505061	0.00428501096519528	0.00251580253675753	32781.1712730936	9046.32063081776	3029.8607381837	26929.6019093586	50799.4159816862	264251.732385469
2	30	12	0.000772727588178071	0.00561152676603988	0.00389006883144432	38349.001280214	7844.35854357611	1542.35073235032	21908.7419108145	41389.7900109689	186686.768088697
2	36	6	0.000769792332120558	0.00480786315702255	0.00376463355444195	11224.606414885	856.727735471045	78.1759602050877	20034.6316744227	24676.6526778678	38310.9150845071
2	30	9	0.000657375023138712	0.00559926309937919	0.00134572282698742	78450.4595463318	8086.94575019349	731.092450326504	34689.3984751638	56729.3173514749	176325.209842107
2	30	12	0.00092753689317187	0.00405342835923445	0.0012574333478494	43922.7850119827	7869.75091230248	1297.37676870249	97235.2041642435	151579.686763993	406859.06066377
2	36	9	0.000620184041878893	0.00402275245445664	0.00362476238293088	12537.883537845	1670.84954563795	193.26648140189	13131.6244942089	20755.8068668984	60120.8940694017
2	36	9	0.000897444215810265	0.00417159459638088	0.00175105661463424	24816.1023277065	2676.85310953397	279.068856898286	70991.6673986545	90392.0287325157	146170.819766922
2	24	9	0.000695395557509052	0.005366615532163	0.00134394548269606	103811.634687395	16028.5247895379	2063.05565459378	34056.391229613	62515.877399598	247276.624922789
2	36	12	0.000857317228501073	0.00432223504041014	0.00191208329380973	29052.5886527761	4324.13620873611	570.921223636852	62583.938058223	95677.6286879813	246115.130839769
2	36	6	0.000919010249754659	0.00347886277767069	0.0026572144434973	8233.98441750731	800.752847164571	84.6862487528376	41766.9797386315	39690.5955302993	37323.4801700256
2	36	6	0.000636544431464032	0.00213182391089587	0.00103168883363979	5311.9394718618	546.455560300733	61.559407559815	33716.0457183314	29180.1027300709	24170.5029353417
2	36	12	0.000836904747572116	0.00400743542320778	0.00177226868578211	25542.3594567868	3908.92369202888	533.989664313079	62358.8903458335	94457.2655762251	236690.253858371
2	30	9	0.000917432338795507	0.00339809372464125	0.00350088137891617	11755.845357615	2355.58126775226	442.162860737626	33353.1331738085	50550.2178801312	127935.881086047
2	30	9	0.000947261267686576	0.00434976275574137	0.00354141352209651	21487.8370085143	3696.50635412155	567.301414955838	37281.542989702	57697.9360412665	153187.645545996
2	24	9	0.000734147618573875	0.00526186347723899	0.00207655124054164	69913.2332222821	12490.4923455218	1961.2181877234	26603.9132824759	49573.1729664891	201341.389298608
2	36	12	0.000540292911868945	0.00101391679292795	0.00207790780876732	908.339234630634	288.895523969625	110.661923019553	13425.569864933	20345.2742470646	52970.6092926887
2	30	6	0.00052567319926861	0.00546846395449311	0.0030838960465937	26749.5631063491	2192.28655589309	171.92673468105	7593.07624619201	12252.3895126677	38275.4432177112
2	30	12	0.00052734713538957	0.00107159424814855	0.00286328756371568	848.359904196632	342.343486550883	201.402591304971	8001.34009472882	13275.5072678586	47958.8982414767
2	24	12	0.000789992227763498	0.00555736159059208	0.00392791934843676	44869.5439934847	12141.5491012052	3921.3740590006	18969.9865490107	39079.443258717	247438.737227175
2	36	6	0.00063560163256461	0.00599543625115885	0.00113760618899311	20976.1336697952	1269.56627237632	109.755050833417	36402.160350198	41356.7225417504	54054.0840012837
2	30	6	0.000897821236657732	0.00358094967897394	0.00144007493037077	19568.4323770952	2021.35395993252	208.554783754479	61300.8963423063	64215.4166820044	70020.1711513156
2	36	12	0.000770024422153271	0.00543528677024046	0.00349526293763514	31328.7685223377	4816.74689430724	644.273398265374	27504.4740593934	46953.7242470249	163842.806813956
2	30	9	0.000858062078338163	0.00211337248835678	0.00187513838808833	6961.07983402975	1514.88150125506	318.735765784101	45772.0678307696	62531.0289874803	118284.45784148
2	36	9	0.000701772657433651	0.00195094491958008	0.00154490896577222	4980.06777159376	852.024293365181	132.314416122763	36646.8813258849	45937.0598036825	70609.0683225869
2	36	12	0.000873148943874512	0.00339809786900517	0.00280634104867746	11562.7791789921	2279.20704657156	428.56018928848	44879.8714100805	68932.1439190553	181131.916828369
2	24	6	0.000609180878493232	0.00415554880622782	0.00280054003726349	25863.091354593	3699.90013924181	433.238843574846	10388.7200503018	17426.7071876019	54367.3759720911
2	30	9	0.000625048685711624	0.00384289735819166	0.00201703899018734	23655.9327719333	3632.06211694001	480.639044485246	20016.5358291848	32889.1441988411	101639.52556049
2	30	6	0.000741271292157767	0.00322269941402611	0.00200491470982073	12341.9446382461	1369.3126761447	143.500324796309	26867.9679980335	33221.4992298082	50754.3685186645
2	36	6	0.00055074548317323	0.00440319720575803	0.00333863381230038	9698.16619074465	704.596288101326	60.8133169476071	8815.15433575919	12226.5244490448	25935.7745724846
2	36	9	0.000903071586900746	0.00212579456871529	0.00377274509229158	3355.4546122027	687.079823113534	132.038109588005	31840.5069313834	41522.0881524224	70502.0381468409
2	24	12	0.000668512352200588	0.00352701362620648	0.0032432215689555	15342.7573274093	5028.32982668123	2252.81679760665	13404.0668302649	25674.4169679425	147766.638597394
2	36	12	0.000538339818103779	0.00330886970157085	0.00394194032594062	7372.36271130397	1633.48345345691	355.747845884349	8852.96587911999	15526.2027166038	59374.7320992426
2	36	12	0.000860562716979048	0.00395303726166315	0.00307931054374324	15516.3220571555	2855.03328754788	486.8515227321	40269.001946835	63695.9942415596	181720.749699333
2	30	9	0.000921355724663052	0.00275124996608688	0.0037027737039318	6905.09063898368	1579.97889193692	356.6943450274	30926.9333051039	45959.3994937465	111047.557926276
2	24	12	0.000650803645660341	0.00200137920224094	0.0027238651709791	4204.5191914292	1698.89883622079	1089.26827297656	13278.6247404356	23541.4842377689	112641.841748997
2	30	9	0.000707328814661832	0.00417036915878823	0.00336593353428472	19299.7912303432	3327.25544716299	505.421468275499	17714.5690897833	29502.7450366048	94745.4540371511
2	30	9	0.000753106148292276	0.00349116767334712	0.00256136755601399	15601.5528367668	2781.20913120064	445.612410846435	26220.2740015092	41111.114942679	113336.532194013
2	36	6	0.000512729171109281	0.001539858260642	0.00271220222839832	1326.2382427906	195.541943463643	33.0222844274948	7603.24868968281	9153.40429824001	13136.7720936375
2	30	6	0.000677231343936188	0.00120620898947048	0.00158683608074783	2425.7175248265	435.388430599013	68.4647983859152	20333.2980508161	21769.1316638871	23768.9590412881
2	36	6	0.000866923406125062	0.00371128437465477	0.00264439261207147	8907.72456893277	807.849181025705	83.0010824244229	36587.9870262559	36879.0316006401	38121.4856093869
2	30	6	0.000855207952196431	0.00265065142849929	0.00221483467577762	8366.22910961535	1131.05804302038	136.236222581814	34406.0519035015	38882.7778430579	48236.9876472279
2	36	9	0.000734302391979292	0.00285378913236249	0.00127106770949321	13133.1233228171	1661.772334453	195.058770333117	52676.7768529594	66127.0416742005	102817.87484613
2	30	12	0.000681634575464857	0.00271478198099987	0.00284355672274004	7263.97263267673	2068.4266469413	683.355930470019	18788.7187815914	32201.3380272065	121457.416737614
2	30	6	0.000912853915774786	0.00236463101241492	0.00196908985923527	7831.20848002219	1120.23820233552	138.826523489245	43787.6612430164	45287.4091128885	47304.3233370191
2	24	9	0.000825355562604772	0.00456562941952652	0.00265244038768218	39481.1223050021	8289.85911320526	1662.68055286951	28435.535148222	50276.2801812284	185456.004818332
2	24	9	0.000550122170684275	0.00312613995244181	0.00153460794920402	22477.2733000343	5021.21600722639	1106.10741532486	15027.0959403528	27114.5475660219	105675.273680728
2	36	9	0.000940956143290072	0.00158086003968918	0.00185999674883908	4302.25159908422	811.533148367771	135.045923279338	62816.2283758514	66518.314115504	71352.4492716555
2	24	6	0.000918150216111554	0.00429415646146421	0.0011427865401061	54084.6304707567	6185.42766175172	636.335085999924	70820.7343622588	90253.3318044037	145079.054838818
2	30	6	0.000549664182898272	0.00131193791504669	0.00130231270367991	2527.13146587561	430.201164749407	66.0196379419015	14954.1622486405	17500.2767076669	23119.6364590027
2	30	6	0.000836044057162523	0.0049166497425833	0.0037340852813348	20279.0886791527	1986.35033763868	185.03066609732	22197.6382385826	30445.6631310615	60483.0153018615
2	36	6	0.000789322076181012	0.00531488137100674	0.00136421900018453	18286.3993911616	1278.71041090872	120.795624886173	54391.1959154614	53943.4788182681	54924.1155752814
2	24	9	0.000879915116435298	0.00472012899974923	0.00159862624966473	66428.8249152111	11787.7560901163	1851.76167805589	53588.845644634	89783.8589227521	285561.286072795
2	30	9	0.000579986537531546	0.0028942861711293	0.00168124501271306	13271.8702574338	2325.96659158365	363.818979990703	18591.5626924669	29660.3339765347	85549.3906752674
2	24	12	0.000956438879875085	0.00498094018604515	0.00204035070992404	60071.6598661694	14446.01855312	3783.97168758912	56291.8877584302	102031.88599429	456832.893507243
2	36	6	0.000911703562803613	0.0051064808525784	0.00272556889277652	14610.0517839295	1113.35725726046	105.836527051303	42782.5968315167	44982.115478968	50314.6557650888
2	30	6	0.000583109459108232	0.00135033333442106	0.00338529494462165	1233.19562384408	261.721209879217	54.5367274078385	7248.56310783959	9662.13769049537	17824.9026480752
2	30	6	0.000623711696496178	0.004353764057574	0.00324940186625762	16509.4850697887	1626.02174885455	147.345937969726	11181.4264465353	16592.6640565198	40682.3343508316
2	36	6	0.00099676328263536	0.00504599409309859	0.00277021469658256	14666.2985517327	1178.15975101773	115.297001420139	53174.6195489907	52399.6005570473	52509.5491061292
2	36	12	0.000626138965250685	0.00345710741799733	0.00353012527662509	9264.19493564997	1929.58942204418	386.276482416832	14741.0726779936	25037.9437438293	87989.685919267
2	36	12	0.000849067341595241	0.00113027039645244	0.00254405818368575	1727.1067420386	489.589451033385	155.294743542052	37478.1053149788	50698.6386813098	93257.1157966414
2	36	9	0.000682188994278136	0.00365765803134052	0.00126903293614148	21913.9152565495	2250.15442226188	223.153170854439	44451.0351206769	59937.0097149895	112426.311634962
2	36	9	0.000538429551984213	0.00551225886536876	0.0014724365076204	45667.6986458843	3532.95355420068	275.117795310316	21114.4755803611	33177.8169328154	97731.1980370745
2	36	12	0.00050633990654256	0.00302341905574147	0.00196171368422937	10626.5187604393	1997.34484145582	346.934074934768	13972.4050739144	23756.2174604651	82768.0106528028
2	36	6	0.000954036534982512	0.00393045246775812	0.00283953422373017	9803.97819420079	901.046054534534	92.8515042129037	44441.119853892	42982.0056182377	41604.4055676316
2	24	6	0.00065149987668802	0.00369538815118754	0.00136721618140177	33214.2579936203	4139.6711424	436.054726362634	23320.4861464848	34765.3312509043	82303.9921832928
2	24	9	0.000801710262032623	0.00465615195687375	0.00326838966146747	34626.5652932387	7641.76316935145	1651.47451349118	21919.2200565096	39734.4787320174	156021.105101343
2	36	6	0.000534008016467725	0.00588317120951795	0.00377605271477175	15083.9934459531	953.090820253017	73.0968800997735	7412.32682974804	10927.3108974799	27944.7933145767
2	36	6	0.00089780890288897	0.00398830341010613	0.00224376610777469	10920.441838629	948.651953073291	96.2871121631807	46870.6995416373	44722.3812189356	42552.0691973743
2	36	6	0.000597606239492478	0.00261882638720179	0.00161513972564776	5591.08773658609	515.680189949789	55.4702010099882	20233.7844697001	21820.0973039417	25395.0988220319
2	30	9	0.000943599235990906	0.00551702435027825	0.00291007945581195	45319.4366176465	6205.47850110383	731.830938310992	45555.9216046603	71362.5450221017	194685.297833734
2	24	6	0.000799046337067893	0.00429738720931304	0.00214950994282583	35032.8116463843	4588.60815523795	505.86792206129	27254.8880731187	40532.4561509255	95372.4143066621
2	24	12	0.000981096657408437	0.00302853337892596	0.00124525645623381	25627.0959519672	7014.46915819678	2335.34472630054	89364.1224788679	146099.428312448	471133.037176079
2	24	9	0.000909376967469359	0.00440408077257273	0.00153043181299603	58003.8122199634	10619.8138920889	1750.67862737935	60373.6975764845	98614.5342069118	294093.779160146
2	24	6	0.00092760867805572	0.0032007724770709	0.00142130584236154	25758.2553404188	3775.95767066044	476.853251734641	56442.5214107336	71077.883863139	110340.034748078
2	36	12	0.000781549965630938	0.0023315183706749	0.00103995981857542	10961.2755424691	2041.18704863025	358.817894636109	79723.2637957461	107735.422107705	196847.129675346
2	30	9	0.000766623130173223	0.00147102746342967	0.00279279137408316	2347.12973294921	644.840236387951	190.618956042739	21598.880015837	30962.6231947383	68047.5648984974
2	30	6	0.000775019326251202	0.00264956443141376	0.00372787094944577	5269.72222321739	800.115677310466	107.446306332528	16450.9017885054	21441.6669347954	37127.7445589672
2	36	12	0.000551239468125652	0.00382394357749633	0.00112802151149311	31130.8783084289	4138.08854858377	474.457425029569	29961.1009555903	49198.1223269854	154998.676408701
2	24	9	0.000844416760488422	0.00154182850555104	0.00303436995100667	3094.39941118253	1078.17422421391	478.378620387513	21365.4994964918	33432.7426132762	95940.1572752952
2	30	9	0.000959643250943511	0.00213459176757727	0.0029556633007167	5268.64198010763	1264.19374471472	305.147894274834	40374.0001191908	56169.1496293089	112177.866036652
2	24	6	0.000656984878034972	0.00314133571005663	0.00102083811322963	28361.2833228808	3647.5823623551	402.504001630283	30470.6896767057	42549.1659017799	85407.4389903073
2	24	12	0.000541603558190894	0.00175278079466918	0.00372460628314825	2276.12835094682	1018.50305813386	802.297849989401	5903.60891753408	10707.3308634948	57843.9433780877
2	36	12	0.0008993535781525	0.00376512547631646	0.00236517388548899	17421.5088818568	3057.48324174769	493.632008683647	57740.9230326869	87409.8534450836	219158.419489636
2	36	9	0.000729860222412933	0.00300888395323985	0.00103535190567946	17002.2594437504	1956.20161780905	215.263721539398	63066.6576359656	77179.5307226072	113323.917121759
2	36	12	0.000823695277470304	0.0052987050679907	0.0012356115484842	65567.3065280402	7267.56162220715	724.495378282304	85713.5959845562	129640.149006534	325021.69403404
2	36	12	0.000556743914625268	0.00246591809801608	0.00126345162987534	9310.61053776157	1743.70700170574	305.25973011826	26431.0590865385	41569.6420183987	116752.049269249
2	24	9	0.00067306153123514	0.00128839027921645	0.00232592676643636	2274.15888551995	814.625301338461	378.34379911846	14507.111767256	23036.7653722064	70001.4858659806
2	24	6	0.000918376065591396	0.00470975245274334	0.00339853132315412	31614.8881653806	4514.48821952456	539.728116972308	26375.0047655393	39769.1718385962	97032.437237163
2	36	9	0.000790654151797176	0.00415747057740716	0.00110970931114848	31857.7733271799	2975.72446676085	286.627350015611	76509.3620039525	95921.4587978714	150072.144597274
2	30	6	0.000778702363114135	0.00133303936327288	0.00217497122927431	2572.91962854894	469.225145791197	74.4214873214909	22272.1718665852	23907.6870707528	26199.3042472591
2	30	6	0.000544273449471844	0.00336812738777881	0.00384342974770812	8117.99643567125	1010.53142564703	108.799621136984	6417.30489246541	9803.8457148786	25904.8788734788
2	30	12	0.000689579890894045	0.00142632778721135	0.00316101794777441	1630.64660866148	607.14503926056	309.047773347855	15774.3343451277	25701.4959341047	85248.0556572779
2	36	12	0.000934263648226942	0.00523131021650217	0.00254865675767776	37415.6427864792	5361.5339472782	674.094824100302	61934.1656313674	97017.3769839648	267466.855420887
2	36	12	0.000603525330168198	0.003600810669857	0.00236817546472127	14554.6400933759	2596.02395762395	420.508819922216	19313.5677838153	32512.7106075743	109996.119380492
2	24	12	0.000605038811587087	0.00530138486392023	0.00293547336551537	50682.550455258	12999.7045954186	3811.16867704901	12282.4564480634	28079.2986543143	208335.953396173
2	36	6	0.000847598105407049	0.00192788124779229	0.00266658417529742	3103.21935870892	417.851596594597	53.2572791181115	29099.0040535242	25873.7509920513	21724.8684484801
2	36	12	0.000779989196715622	0.0053599360032576	0.00118933253900822	68749.841717214	7423.92826139633	719.847996195585	76464.582021141	117556.699143484	309183.418733224
2	24	9	0.000637800524956079	0.00497552940954894	0.00117779169536192	94778.4350366258	14717.2826661803	1907.20838521945	30167.6816117355	55734.1637694854	223466.334651066
2	30	6	0.000800736262714518	0.00192541309066556	0.00357728144066845	2997.76377396204	540.511335988084	86.8212772718254	17210.0841023097	21122.019258527	31193.0098360702
2	36	9	0.000628426119069509	0.00203152883492759	0.00150189877502761	5144.13701209123	845.813652900784	126.648525285413	28158.5139675748	37191.523827118	65429.1546819693
2	24	9	0.000830939898117458	0.00475955660281904	0.00259307737634388	44937.1532560604	9141.24160265615	1746.505308826	29735.1719357447	52794.105397439	195672.12486365
2	24	12	0.000507952297036569	0.00178864312397551	0.00119671451929254	6000.59068453932	2137.16316766968	1101.76051821444	14388.8687478659	25568.1121668447	119121.28752222
2	36	6	0.000523077733071104	0.00497363800846186	0.00263559216165209	12990.4242789804	834.278906203367	67.4034592630007	9623.50212812555	13416.7807408631	29037.2886870504
2	36	12	0.000560262338656601	0.00553875914996091	0.00203735121161799	49783.5681336165	6211.96760137954	656.105270864244	19192.3450857458	34532.4459777827	139194.34829141
2	24	6	0.000702377203969586	0.00369819249701928	0.00349126697128056	16535.7774683124	2760.50526629533	388.24334155443	12135.095440098	19368.7959950109	54760.0084633666
2	36	6	0.000728832492341328	0.00209585159361143	0.00302372198324128	2788.62831513608	362.152317087416	47.3779790165792	18399.4149954578	19351.0612546825	21079.4978854944
2	36	6	0.000689533536163041	0.00581533447680205	0.00333559900731465	15766.9536648766	1027.10614342901	84.7743649823912	16855.1882213403	22110.241002173	40398.3736915874
2	24	6	0.000773445107755056	0.00417393306177882	0.00237748635124225	30310.6765155746	4161.53886151259	477.602515909421	22674.0280515738	34392.6029055253	85071.7926993126
2	36	12	0.000567395169049732	0.00321762448130089	0.00238309312281578	10695.059845801	2057.55317756077	369.24934326611	16028.2293752071	27029.3805263853	92420.722170908
2	36	9	0.000835239542034945	0.00408871048027912	0.00283337910367286	16507.8105422402	2052.68388675795	231.135550070276	37204.1132425809	52348.0024092523	109703.429615261
2	30	6	0.000742666004067671	0.00190680281267797	0.00368550369648805	2676.17123054405	489.556228310203	80.9013507306235	13758.585308829	17522.6951325702	28483.2805642002
2	30	6	0.000773674041987603	0.00326944256305489	0.00112720377695208	18086.6373148301	1808.60328169314	183.559421955637	50949.8948611091	54698.7754300794	62439.0881397544
2	24	6	0.000580411633769077	0.0040757184328965	0.00218147435602197	29617.2148795473	3952.48316490477	431.912476862624	11396.2792192865	18952.8197134335	58091.2593171062
2	30	9	0.000960071714673595	0.00311476461922706	0.0031664596537163	10672.8257945645	2187.31115952708	424.556470138145	40806.4756334978	59754.6529678084	137231.403164934
2	24	6	0.000516990460806341	0.00333060045363487	0.0024806146721917	16195.8044855751	2576.34603098078	339.247679695532	7267.445597762	12257.0477238467	38793.3531367317
2	30	9	0.000771364704822386	0.00322089458886377	0.00211058182284982	15153.5392150136	2686.2484977252	429.897599202987	33068.6976428778	50075.6717898203	125410.570539316
2	30	6	0.000706381984484311	0.00188326715353643	0.00228634873355107	3755.85812308743	613.120490816757	88.5392208117958	18736.5558218899	22501.3544906708	31642.6702163397
2	30	6	0.000904935078574325	0.00244901271445369	0.00341841029709067	5344.18678874934	845.784126714599	116.760454000358	26247.7829380149	31025.8125426971	42089.6358528597
2	36	12	0.000605203437303787	0.00462288158373583	0.00200627401616846	32039.9130875779	4540.95041907024	552.434708531986	23335.9829144551	40014.763303259	141394.869500775
2	30	6	0.000704330115806976	0.00542522828975534	0.00253556095200655	29523.4885989504	2383.40376532897	196.464268991452	20071.0627991517	28399.2960206943	61701.1021911912
2	36	6	0.000732331907365396	0.00590531257369612	0.00211817036005694	18502.4112414297	1179.61254500849	101.717450549135	30316.642686342	35760.7980809471	50541.7704482231
2	24	9	0.000919097618070497	0.00506608118927868	0.00252712287551954	54573.2045394464	10623.2067960767	1902.8743059043	40134.3890849149	69647.628578294	243544.916265607
2	30	6	0.000582872963699307	0.00571990396145671	0.00214230729782294	34332.3411804915	2524.6471931876	193.149409479044	14031.7862272438	21059.907349645	54240.7010424956
2	24	12	0.000863527916843372	0.00178735554460332	0.00332543463431351	3205.33634135411	1354.92621241298	954.736987046309	22955.1456386481	39179.442332943	157745.41498464
2	24	9	0.000878931520275585	0.00527522813929059	0.00132229151523065	102143.442517747	15982.6674732219	2117.95821160053	64426.6739586618	107822.267233743	340907.072119814
2	30	12	0.000777937928889855	0.0037138452775862	0.00189843557834247	23888.5791002521	5067.08080307135	1063.14601176642	40616.0116918735	68512.0110648858	234560.757403292
2	30	6	0.000549793739268625	0.00107444172345185	0.00248084210482975	1054.79521281195	226.04931534827	48.3255501250597	7758.14649824922	9914.47901568689	16167.6067463674
2	24	9	0.000533848230934217	0.00491118018123956	0.00129671421226577	84568.6015820549	13603.9614179061	1837.68562274403	17450.2333375013	35265.47020427	167132.974695265
2	30	6	0.00058803258963129	0.00112961403054974	0.00253481023604142	1216.34313788269	254.550393108014	51.8372473858404	9155.02620981523	11475.8420762879	17770.2633809168
2	36	6	0.000909696774611557	0.00384773055150708	0.00316091614785867	8785.36395644033	811.113208530922	83.5070284428101	35615.0938168733	36565.4861648953	38934.7456484838
2	36	6	0.000707307704856694	0.00137880136840687	0.00149332254729503	2488.10184383551	340.044193857142	45.2577596376397	27555.3903412574	21999.7639606449	16276.6275051414
2	24	6	0.000791124278241086	0.00200059288512589	0.00134839243779339	9538.67778602625	1778.10545273887	290.560221510515	34835.7175005793	44003.663602182	68610.0575455209
2	24	6	0.000634384496008447	0.00122536062911665	0.00182358845305905	2540.68391524913	620.700817598641	148.505163689396	12833.4240288355	17507.9343468733	33860.7599200154
2	36	12	0.000957080537266273	0.0027582452150778	0.00146951951996857	13129.5072536156	2455.64562640145	433.637618114168	102680.784172714	136767.629330665	240658.111233011
2	24	12	0.000875705159503061	0.00231771052150627	0.00207561907338051	8280.88951552374	2926.08625349673	1495.49784787223	39034.1862274546	66112.6259520195	252226.687613465
2	36	12	0.000651397751053422	0.00130949146257639	0.00122001231974748	2687.82768835108	681.30088810525	183.535644062484	38237.0846841055	52877.2280279822	103025.543785249
2	24	12	0.000503764916447248	0.00500716769870204	0.00233058659280671	52952.8649894203	13157.5138950241	3639.32255572624	9395.35671806157	23207.4506238177	189023.758316108
2	30	12	0.000876349278163252	0.00447546684165531	0.00258839475947557	30168.2510548651	6275.3408239556	1275.46349925803	43173.977555985	73829.8595494173	262143.426124424
2	30	6	0.000684433918797591	0.00411144332976259	0.00207904642916794	19256.3041695432	1771.36668685532	161.199110369903	21633.5064971158	28977.9729586757	54251.0409950091
2	36	6	0.000710541929767858	0.00109843218320892	0.00285264510256802	1140.10195295206	188.298271345207	33.0463020887945	14655.8953893499	13759.5724089271	12191.4028551498
2	24	9	0.000819940576111034	0.00131985907337472	0.00270298734493756	2625.64036491594	921.339857330917	414.72947409661	21045.2108051873	32495.1884877045	89194.2017439766
2	30	12	0.000835026376671116	0.00285044748436331	0.00133742165684686	16882.6890851696	3783.60671068516	871.776464863599	66030.1547545676	102709.912808514	276947.308028506
2	24	9	0.000579265014859594	0.00210300424391784	0.00183656957734667	6988.58218823594	2043.20940391153	680.556028175036	13631.6323857924	22966.4445862976	81018.968588191
2	30	9	0.000699756659402929	0.00450392493935503	0.00361960018922082	22139.1669116917	3708.93123632616	541.925602519545	16312.0599025836	27679.8535511378	92689.4411802991
2	24	6	0.000517878219383045	0.00231953064093756	0.00266369600116759	6114.21765480593	1254.11556962322	230.307691055778	6387.14847903336	10174.0693193984	29525.1762871487
2	24	9	0.000584128798243542	0.00443904576017954	0.00351454431421129	28089.3134638373	6514.83271578385	1513.71073984079	9079.66951284479	18402.1798554769	87671.0979582711
2	30	6	0.000611307062061866	0.00446577293584377	0.00311799119155652	17829.1958291046	1699.04333027425	150.333331906447	11028.5083817361	16460.7900295555	41040.310606546
2	24	6	0.00080135126317792	0.0059417102327058	0.00367383971384929	50718.0103316117	6268.67675605738	637.172396945704	17715.0759458054	29378.6193423783	89726.4380091949
2	24	12	0.000618120198977839	0.00312871189456594	0.00359712702359991	10153.3504437039	3627.76327689875	1873.32136215996	9695.47190092194	18550.0856125391	110112.810506069
2	36	12	0.000743726703900574	0.00561769174037237	0.00206007222140168	51705.3307817908	6465.04777173655	694.836619289528	40673.1483544554	67463.7336865754	219106.763092954
2	24	12	0.000929984667862583	0.00100003242386574	0.00228931428439874	2063.1521122936	865.912271380124	596.690040882866	33445.1258027824	53469.6916510323	156971.361833975
2	36	6	0.00083095875475836	0.00432303425224386	0.00124351214827093	14775.5835412699	1177.64534711409	118.636444627586	64936.5879692818	56843.6536183513	48356.2832244085
2	36	6	0.000659898110305938	0.0026908445211233	0.00213414791925359	5201.76004108208	512.198812714558	56.312023877484	20524.5921428563	22231.9969458701	26003.5878282507
2	36	12	0.000699858413004205	0.00347185301440395	0.00384695351589677	8815.57184469819	1882.13854323911	391.116482479351	18405.8488883148	30661.6758043632	102689.931680652
2	30	12	0.000717623631826638	0.00228011472515215	0.00304420013833041	4538.47611701035	1429.71594668065	552.352685316566	19751.719992184	33052.3162105963	117720.090305638
2	36	12	0.000865853837150953	0.00526364806602181	0.00386816186967717	26715.8100730814	4360.26514534329	630.611099237759	34296.2998986206	56953.5827462888	185076.824519007
2	36	9	0.000615470998554464	0.00461688347651365	0.00117983605567131	36478.807620539	3031.43994768373	256.905459551448	36656.0911521338	52626.3030895801	118156.010915329
2	30	12	0.000688008136955862	0.00400961220840964	0.00186403670265508	29336.3112848666	5897.3727119621	1134.02064743174	29868.9615895836	52571.9215350206	200898.942610029
2	24	12	0.000689188447293442	0.00455919230902392	0.00122345148479871	72625.9737314861	15944.7369639674	3525.12473982124	36634.432787879	70068.4739712276	358967.772747258
2	36	12	0.000881904512985606	0.00557773904392596	0.00373700320677701	31999.9691399125	4961.18139165582	673.699165454559	37455.92860289	62156.1916462819	201346.711359851
2	36	12	0.000577717642981356	0.00314902302400511	0.00356776195886745	7104.6007209811	1573.93884396565	343.649424565411	11613.6248300998	19851.3827768317	71495.7437747779
2	30	12	0.000752691969140251	0.00595948138255143	0.0011401933735436	121852.270494016	16290.0588464846	1814.83742613538	62400.3930861017	108493.960211893	400192.866594237
2	36	9	0.000575431862309686	0.00536994857739409	0.00181312307583002	38983.5026606602	3280.87290647493	267.872937350999	20861.6512869328	32698.4317388459	94772.5944838036
2	24	9	0.000740352967243886	0.00108758420282579	0.00351555234688727	1438.15639716966	549.158019179859	289.875493698852	11939.8708172313	18846.1934661012	57057.1399786363
2	30	9	0.000629441599170857	0.00310159936277309	0.0022590390438909	12465.4121119929	2296.59421248214	382.418564992379	17853.5684605294	28719.0675330237	85002.3417625075
2	30	9	0.000823487194785638	0.00395644696408864	0.00333232414197771	17370.9265093004	3105.34241611744	498.198491332454	26663.4047456724	42279.5179070261	120170.643724095
2	36	9	0.000898983158951363	0.00144526646097996	0.00328346961611353	2176.53836815341	478.943456169543	100.320586387997	32541.2999747964	39441.8913400173	55619.2031518912
2	24	6	0.000525881630438502	0.00401835920341307	0.00274791621970772	23911.869311282	3464.5698596599	408.527822106458	7186.10479293417	12626.7102526671	43077.8555149248
2	36	12	0.000993313847764086	0.00416278244484343	0.00169400765737498	30178.2794381657	4506.92552281335	607.929105958272	104750.451825628	148697.297678433	310483.391705492
2	30	12	0.000930710934102498	0.00594729549026569	0.00141929522196098	104077.414400848	15053.541189987	1853.60432142425	91204.4976675439	151018.857443451	482547.714517538
2	30	12	0.000798473420627999	0.00415887988676062	0.00383461275580139	17384.9060340369	4240.53743542593	1101.33484429995	23215.0156635242	41146.7235419711	164994.846137444
2	24	12	0.000729615750981765	0.00307677830593044	0.00108097994403054	28374.4147527652	7448.89468231518	2292.1524190711	45606.4981852446	79736.1418792749	324010.501759604
2	30	12	0.000582510719330272	0.00275198050670713	0.00295219462877548	7087.1051465928	2030.56844052525	675.037394231204	11923.314162407	21151.8590883335	88168.8572538351
2	36	6	0.000657059905954765	0.0054399330203111	0.00168181077658963	17252.701354613	1087.32072198485	93.7895042343931	27618.1635946296	32653.3780566313	46420.3952249906
2	30	12	0.000639138481821397	0.00434812485650241	0.00136558406039895	47211.8624751601	8190.2732911919	1263.36049988536	32816.5697359481	58432.2286564126	227815.4911325
2	24	9	0.000945906987921926	0.00450046832883267	0.00232633564280111	43248.8603288975	8830.55456590322	1705.51659850578	45917.5050336788	77014.7534180244	248855.329775311
2	36	12	0.000588364152494834	0.00528666675922188	0.00251650353437216	37631.5678567591	5237.45686830024	620.420774122235	17969.57902636	32187.9942613104	126819.542369152
2	36	12	0.000816965965624106	0.00324073289853724	0.00133179260782777	19223.4919940341	3119.08966712697	461.119060342499	74441.5840650395	107023.486037474	231407.846408036
2	36	6	0.000798066757934692	0.00292655050737876	0.0029397204586758	5415.10169873867	569.59374126082	63.3612769040714	25678.0139829649	26843.1447387828	29304.3944306681
2	24	9	0.000504638375075124	0.00448021966567564	0.0014964218102123	59333.2307155173	10559.8209494506	1642.59152896572	13145.9398263153	27018.8884222878	129878.53357635
2	36	9	0.00082568318932861	0.003924443536593	0.00255775324115175	16198.1849637454	2009.94917392467	226.92792895543	39459.2665439468	54745.184797163	110371.473395039
2	30	6	0.000809396604527437	0.00226335518020889	0.00303192307828392	4667.30494296513	743.591551346251	104.162538383372	21535.4042951555	26069.6108492689	37397.660120609
2	30	9	0.000918936669729026	0.00125240781371486	0.00247127049507012	2815.61403227752	728.031639995618	193.976931371426	36636.0379137653	47559.323420228	78834.0148229864
2	36	6	0.000787549519818686	0.00139301017658014	0.00161617941055047	2732.92875474107	372.170506079137	48.407058577209	32857.2354354475	24398.9924275997	16809.0024856483
2	24	12	0.000820183420697385	0.0026906305225219	0.00360243172940172	7205.68787729097	2733.77821174273	1567.88024373057	20074.6062062525	35588.6392483432	167392.086290596
2	24	9	0.000631499463232191	0.00548329030867307	0.00216430935714736	74795.6793647673	13171.0219812197	2018.25545165528	17534.3238995938	35491.1465533279	166867.644891433
2	36	9	0.000614216366667663	0.00274796068251872	0.0016588072682894	9262.04294226189	1264.69814923771	155.659181107058	25144.8928785767	35336.0382533071	73733.1677487045
2	30	6	0.000588053096567551	0.00175447823940717	0.00367109406529892	1903.44098005606	365.059693698704	65.5068209984453	7355.1682826752	10122.5849767915	20493.2128858725
2	24	12	0.000866876089115024	0.00150097429553402	0.00337826650576982	2323.99456658043	1016.36759020771	771.34032857073	21927.3745528066	37111.9771880224	142929.409761422
2	36	9	0.000800674489705207	0.00188617362810293	0.00260765790179322	3337.86426746012	661.818015756857	122.093072917925	31821.0060034742	40682.7190483756	65566.6539788048
2	24	9	0.000589914516495618	0.00322285048196688	0.00208645040152613	18768.5211710661	4507.09450621419	1109.15494758838	13774.5985897004	24848.1222275105	98338.1655237671
2	36	12	0.000756703839758263	0.00380612447603947	0.00164501029560528	23495.9475037831	3615.88650359661	494.956796544589	50368.6457532352	77785.6973608564	205997.089285748
2	24	9	0.000527634188330604	0.0017921665115455	0.00296651544373191	3103.5193596191	1093.80634632197	485.294664176437	6652.45494267355	11332.9738080781	44030.5642796028
2	24	6	0.000841802436831868	0.0059150617204739	0.00171171214779044	80304.4758219903	8040.91880552603	714.771688420118	40316.3475502172	59749.6455720551	140221.138332252
2	36	9	0.000512845170453103	0.001195205474151	0.00269559388812435	925.803206866949	233.651536526163	62.6520137995597	8604.57360154867	12350.4710760502	27892.1588775928
2	24	6	0.000595622887607625	0.00424818897715839	0.00265933052826922	28324.5620972537	3921.55367792868	443.263558013494	10295.5836472635	17406.1774835329	55193.2294307389
2	24	9	0.000606734304699909	0.00351760044153275	0.0018892529197965	25873.5391293416	5731.73212506635	1246.07254059867	16451.7854845416	29827.5485112973	117224.803670749
2	36	12	0.000880425396983123	0.00596788337766692	0.00319047275057488	43256.0767264586	6057.40297373374	732.414767531457	43420.0958495184	71739.5955380797	229662.331884977
2	24	12	0.000822277812356981	0.00464468230334893	0.00142197220766449	67611.7840385498	15317.2327459466	3594.63188232379	51585.181655678	94401.4249089541	430186.912253718
2	24	12	0.000819542978903669	0.0030866181154731	0.00300373674822272	11844.4519565319	4051.75569362157	1953.6636708803	24264.8541054998	43377.7368859001	204414.233214879
2	30	6	0.000517325694428988	0.00441334489508575	0.0037810716329256	15238.9992531614	1538.3065489362	137.566823928163	5894.98986845138	9476.94075737784	28646.1506994367
2	30	9	0.000590187437947127	0.00313042828246791	0.00169700750316503	16108.3355455295	2687.34358310471	394.747176196118	19528.5652761449	31331.879477913	91431.3752935806
2	36	6	0.000506932811585135	0.00556192875860118	0.00308972685008991	14679.9919432718	913.294780285521	70.452160412711	7689.46800221353	11208.2476218586	27724.8259732791
2	24	6	0.000960741458317314	0.00515599124085012	0.00238314453602563	50303.2537301471	6119.84155553824	637.833427363016	41802.4275091186	60076.0680207641	129659.658622854
2	30	6	0.000684793336108974	0.00399172727181266	0.00336494886745332	13534.7554993563	1452.86051633183	142.11733422846	13820.2105227685	19678.505801006	43126.9882333161
2	30	6	0.000578471685533689	0.00399777557594722	0.00354345593595847	12861.8553968322	1376.42741950845	131.042805056245	8332.62392467108	12666.05386296	33035.8822059622
2	24	9	0.00069294893869901	0.00385824772668334	0.00309755437759579	21753.1051071482	5277.78744444375	1318.71074255226	15205.9635623049	27622.0692052823	111182.958875212
2	30	9	0.000772675240916294	0.00376030920366566	0.00135481896708835	31665.6495399159	4408.09968294193	538.140397421038	51081.0083108837	75055.4815022708	172181.078174515
2	36	6	0.000693505864637078	0.00493472686183466	0.00338904531284737	12058.3127329509	863.039958758716	75.5791711801594	16619.7073455941	21266.4290728524	36341.6174325614
2	30	9	0.000509754430764679	0.00216293661606232	0.00206820028697261	5171.45196232008	1158.60798363055	251.769985913952	10421.4114883842	16811.171796324	51419.8580652503
2	36	12	0.000523443710802931	0.00172373214057939	0.00295469174077745	1808.96851566251	529.470931924046	174.623591957405	9722.20452431507	15812.1090573184	51710.382678727
2	24	6	0.000922069508918818	0.00205664358774162	0.00312065854246179	5609.11166798955	1248.72220434533	259.844296463835	23839.7932651549	32092.1237579377	59510.2023892645
2	36	9	0.000777882403535577	0.00391372264473786	0.00392999885811101	11337.5601775688	1609.22440786486	201.558464478932	22482.6505669082	33456.9304378589	82020.3326934257
2	30	6	0.000575369570728924	0.00343802073279148	0.00121709568871867	17696.5886311889	1565.60263982034	141.890615068805	21634.1557676459	28125.1091841835	48894.7882639172
2	24	9	0.000714879751801845	0.00153021731208621	0.00147817102398766	4737.45392465275	1465.24134181068	536.92655594184	27046.0530108097	41667.1500588205	111597.706477545
2	30	6	0.000615954794727406	0.00197449068462119	0.00267679869311671	3286.41692818517	539.120840942775	79.5945506023768	11452.4208608327	15088.8070677474	26908.7170401325
2	30	12	0.000932847344089857	0.00208079885869815	0.00124365429681488	9576.28265132356	2443.55853642714	688.162554318362	90936.4565036853	129956.318270334	272916.499752429
2	24	12	0.000956030502139503	0.00567691419318572	0.00357061624322384	52165.9810901222	13592.6547231153	4109.22601101032	34309.5514427704	65798.9180604812	351444.408670175
2	30	12	0.00053438950777207	0.00499344870145375	0.00290739902868259	35600.9604488846	7147.3150510909	1361.72307000764	10658.466509128	22283.2320234371	119672.309676588
2	30	6	0.000581349628196263	0.00325695517151641	0.00218014159176579	11308.2918743528	1210.66125888757	119.763913349497	12885.6793190974	18010.4676211396	37592.1643930565
2	36	6	0.000960160092743123	0.00320656692612858	0.00360425269528679	6172.77912993596	673.168467774683	74.719599308701	35090.5656826898	34440.8703412243	33773.5322795128
2	24	9	0.000999222547034076	0.00554844513069362	0.00366465744981699	50796.7809654365	10457.3684829301	2035.59747966343	36323.3031170679	64024.7072017379	233837.7523482
2	30	6	0.000796136731287669	0.00483152776609754	0.00172962329383102	28983.6433834264	2406.58564318367	214.712301762974	39472.1550537937	48891.3347877085	75707.7013771787
2	36	6	0.000981527751181679	0.00375914038604268	0.00212099101447992	10731.3487011051	1007.3131154617	105.712385540142	60712.2924275952	51945.3845713032	42619.9808173485
2	24	12	0.000820857032251988	0.00554069570419492	0.00376793536566874	46234.4629253673	12389.2663856037	3933.62286377503	21747.0673271983	43939.1014279731	266728.463266792
2	30	6	0.000715028310588099	0.00566716294371872	0.00113369663078935	42597.9677981456	2999.13207458125	248.993286465453	44165.6348767133	55153.4276064189	87580.3018877693
2	30	6	0.00064031833330856	0.00575153541718713	0.00187534514192999	36687.0410393358	2654.98514984216	207.206042875383	20526.1082011554	29221.2618181722	64945.901264482
2	30	12	0.000981286555801558	0.00337368132601566	0.00302474860909828	13034.6738486937	3335.12068411494	940.291854639261	49093.9429416666	79727.0165736207	249105.311548989
2	24	6	0.000896174434696484	0.00337511317611026	0.00216684036885171	20637.297774115	3233.04845369997	434.090485392731	35308.5606438685	48560.5103212839	93952.5537337731
2	36	6	0.000709353550025754	0.00132029375240999	0.00351917626781828	1181.85275066256	197.486388755315	34.6022104923486	13064.2232808788	13438.6563705423	13764.2874006226
2	30	12	0.000612499438421429	0.00262286930909794	0.00106387479328345	15493.7881508206	3404.41344447897	756.375151240601	34650.6882764362	57254.3909132637	185244.426297363
2	30	12	0.000722527574097259	0.00573995086339928	0.00306972152157957	49894.7038941689	9351.33069766916	1607.44953818086	22751.8230555516	43519.1376723937	200299.347919205
2	24	6	0.000680709215438571	0.00487254130416511	0.00129468804089402	62289.5875459802	6394.22165920711	573.821456116281	28606.4699650982	43352.0181213676	107567.019168964
2	24	6	0.000647113734288576	0.00295597391067703	0.00172561234840915	16651.5402319128	2588.97498806008	340.545246664463	17868.4509731244	26568.2780217236	62872.589369854
2	36	9	0.000583317653121978	0.00257743253809497	0.00397192678587598	3757.28055878339	707.737138197391	122.159177095807	9644.94198718198	14855.9180165948	40738.409704869
2	36	9	0.000625052052741751	0.00244190621129136	0.00172512715984523	6866.69283960104	1036.87134390197	141.398926765819	25050.1015669716	34626.617738892	68987.9191873483
2	24	9	0.000978406036132901	0.0023732776857865	0.00228018339644119	9754.74932600069	2756.52765486319	880.183579119316	45671.4244429536	70017.5872327768	182835.77816227
2	24	9	0.000735067946169294	0.0038891344956241	0.00170260003830233	37530.231686971	7604.6748190778	1447.54657176396	30443.7690951666	52664.9686314418	183657.053292315
2	36	6	0.000677056334578038	0.0016772863236829	0.00107401118436159	3868.55291822272	463.625633844136	55.8640478634494	35135.5698547523	27326.5454625295	19903.0843937544
2	30	12	0.000854531959364798	0.00304892037861359	0.00258570075994654	11184.5991067523	2900.69262546829	834.130482621482	38452.2511726457	63217.7579304607	205787.625698236
2	30	9	0.000507282696673873	0.00226843427026361	0.00138814393809003	8239.22921184688	1588.57267742626	281.99249821461	14929.7030056835	23638.2684410929	67362.073949716
2	24	6	0.000681275915617189	0.00542113770145229	0.00351508160710081	41789.2653795233	5386.36899830995	565.070492222171	11884.830023007	20549.8071517459	68414.2988968361
2	24	12	0.000679011375247457	0.00262560548765322	0.00151969547998673	13700.9430642381	4278.02404650141	1774.71787003883	26786.7160838604	47474.3131098676	211136.721960007
2	30	12	0.000523097472855719	0.00470748837164965	0.00372348748190112	24394.6162536074	5477.52815616622	1243.02984037443	8050.90128867791	16974.955695579	92759.4992766236
2	24	6	0.000938503350973832	0.00499137539894036	0.00106344852586716	75208.7201911141	7742.17016091569	742.636848463419	82032.012511975	104572.567590867	168837.99251628
2	30	9	0.000581430712858313	0.00434316580252063	0.00144314393192078	41343.2990279257	5185.87056419609	552.699531061095	22698.6017865633	37659.4151201076	119704.336847055
2	24	12	0.000527861663242914	0.00385888800448063	0.00130957401051919	43126.9962832257	10554.4502452632	2843.72045977892	16558.5860336574	33929.2685548606	207067.729565728
2	30	6	0.000950523891245857	0.00491366351209424	0.00275755706748469	24620.5857718071	2317.75515593856	220.015629207301	41657.337549203	51269.417598102	77850.3315788701
2	24	12	0.000767172744746918	0.0034152020299917	0.00174118084561323	24653.995791677	6954.64132393807	2425.22665922119	34118.9372344077	61306.4463858708	277751.893022022
2	24	6	0.00051787353291019	0.00269783775516452	0.00390165602672327	6467.66992274013	1358.33617041159	255.452371539337	4680.80116071095	7766.79366107997	24743.7282501771
2	30	12	0.000948561045330245	0.00541704290846424	0.00272013988632783	48175.2747437683	9053.70160553993	1575.27125906294	52307.7150414173	90101.4675606449	323248.604623357
2	24	6	0.000557159296821936	0.00148690166243246	0.00115277420313376	4688.61179979502	972.032615871099	184.436707233385	15059.3606227933	20695.4289108448	40509.8090778163
2	24	6	0.000500805660261862	0.00145831989753134	0.00106043375853197	4507.97551666467	925.880202643296	173.724940997875	12287.5993526858	17312.2027959893	36305.7082889484
2	30	12	0.00055776533352039	0.0055208846361039	0.00368606197084814	38087.2277959026	7732.28534532054	1498.12391804032	9871.81421654268	21359.7556870165	120328.546415058
2	24	6	0.000684703728460357	0.00140115190021816	0.00379908482629732	1817.37734119732	498.066584213114	142.312846379595	8239.49564302315	11974.3862629736	28312.0883142602
2	30	12	0.000524176525764183	0.00178995843179358	0.00192939494388227	3391.96494033848	1080.83276374781	424.130766387075	12443.0212754513	21119.1911924682	79074.1255275794
2	30	12	0.00068690979891741	0.00221555615141205	0.00161017074633329	7265.53417572902	1965.92375277826	604.305725233974	31544.5693377018	51195.3953125787	160715.086372229
2	36	9	0.000946108478313935	0.00578675362671013	0.00151997215645672	51966.2618133442	4313.06482800447	388.056749034149	96920.5715498335	123600.613987636	202305.73803156
2	30	9	0.000711807298233831	0.0050603692171361	0.00337438999583598	31710.1631618593	4788.95575949544	617.146059346385	18497.3107462629	31631.0624852672	107526.785157973
2	30	12	0.000897173994222307	0.00362714730695065	0.00375330698529048	12612.3805319055	3301.79554469989	960.329213416654	31833.2150641018	53932.2957749468	193163.436894642
2	36	6	0.000544323756546173	0.00321828591215393	0.00260672077210449	6124.83813183388	518.056377766201	51.4701369634764	10412.9688401142	13427.5971411764	23322.9784250565
2	36	6	0.000993029815306489	0.00428603330709707	0.00248589481149326	12102.8156019428	1064.75187117711	108.503764120973	56173.7385227976	51711.2354765407	46728.7963014713
2	36	12	0.000533016635121772	0.00422360340679524	0.00160901555714566	30170.2350187127	4212.93433178254	503.648538800657	20034.6757555195	34602.3240011349	124619.267269304
2	24	9	0.000919443653676116	0.00440683528224977	0.00319313359835446	31019.2516127503	7027.29541391462	1586.83004796558	31823.2619118819	54792.7509796483	192444.311815882
2	36	6	0.00061553192039805	0.00120868144195341	0.00364536658867974	836.111196324838	149.665596962805	30.6713061201263	8671.2607037962	9712.08551433672	11643.0713655315
2	24	9	0.000719901710634865	0.00212743256500697	0.00293074582234082	5214.07750138495	1683.88751354939	654.012923842082	15773.3309514983	26032.9882027099	88507.5517431679
2	30	6	0.000815877250993067	0.00462095653206229	0.00279963130885312	21086.6157584355	1996.06076057818	185.473430651908	26912.1164553468	35448.9139512662	63501.6011377186
2	30	9	0.000911584051142118	0.00521195631249035	0.00325756451281227	35915.8678851761	5301.30129277666	675.1297247358	37153.5741789405	59063.346740675	167570.878432692
2	24	9	0.000605769537207048	0.00145702379270454	0.0022278906911045	2682.00654170328	942.763373659372	420.906238646776	11867.3639126608	19309.1220239908	63853.1437594779
2	30	6	0.000677986011235672	0.00346517334945351	0.00233488599141215	12684.9670764442	1358.54306641681	136.231947589297	18530.4659688206	24748.7041023831	45828.6097151439
2	24	9	0.00092993261310399	0.00328724281267429	0.00285626126926697	16295.6706536001	4212.21034498921	1169.02051266172	34584.257063752	56616.2721055951	178258.565445412
2	24	6	0.000709360107469379	0.00208120167897377	0.00341615674000374	4311.99237442218	998.668129376406	220.108529795704	11241.1094540454	16593.1040043118	40232.2243310857
2	30	6	0.000538264655806878	0.00573810623164037	0.00337078275018409	28135.7560754531	2298.19328358117	179.32706493491	7513.53058287026	12218.7868336556	39019.1248730385
2	36	12	0.000694948794650522	0.00437817334430315	0.00210487940821006	27058.4226966692	4071.19706961167	534.65364946201	32261.3479919776	53103.1979252306	168203.530365004
2	30	9	0.000925665103690822	0.00228693115554322	0.00231906599669275	7159.6593786882	1579.97269956487	338.987592188398	46692.6488230357	64336.9366155839	124672.003604757
2	30	9	0.000603666203497586	0.00569144055567518	0.00298396263176912	46646.0712871996	6192.97215287215	687.838307924781	13675.1971120785	24947.9381662839	98247.7694615132
2	30	9	0.000538449620500764	0.00192155852761611	0.00235766421845425	3512.05412266979	871.728021439423	219.622800013681	10486.7109012166	16624.651765092	49234.4505876627
2	36	12	0.000536641358420526	0.00325448793094186	0.00221111975365901	11700.2711275273	2179.05512987198	373.576816106073	14791.3755081788	25201.8137221484	88207.3058118713
2	30	6	0.000617406987031245	0.00293546188494077	0.00103966911658582	14557.7615978389	1421.97097013347	140.181266590869	29642.7639560981	35229.7011124006	49424.3331544295
2	24	6	0.000725265711359339	0.00469879207781031	0.00359813655607902	29265.3728510315	4201.47520544304	495.236693382191	13381.713174347	22048.7387023962	66231.9783122464
2	36	6	0.000830568773636826	0.00161865768970647	0.00232510333449407	2663.14426844468	372.203658870927	49.0186142921449	29250.8939269423	24346.1972902754	18808.9800678724
2	30	6	0.000588333214748721	0.0041073073984468	0.00279091931872888	15916.0512063474	1550.49459353735	139.955524706143	10896.0749791336	16105.2684401043	39089.8900814478
2	24	6	0.000618949831730377	0.0029187464869045	0.00140797338922546	18764.809566467	2760.29206588577	342.574757448552	19087.9123364799	28147.0431939822	65045.6834361554
2	36	9	0.000962467533485202	0.00591793097610304	0.00137259489672192	57002.2319437048	4598.2930964333	413.011476196275	111864.102446489	139396.031955331	215926.251432162
2	30	12	0.000977657082809437	0.00379014990746369	0.0029895864866598	17585.3838112496	4208.02222072998	1067.9737854039	49889.5873150436	82066.5368971699	264725.713528508
2	30	9	0.000814931475397476	0.00471454638553646	0.00337474777483464	26777.6716637877	4266.90771588253	590.639824715853	26252.9563474348	42735.5313933296	129158.241067022
2	30	12	0.000986897109376772	0.00276905160715982	0.00141356169576967	16145.1139030214	3728.54620850625	901.955800344402	98511.9597327236	145121.773712361	332436.410445112
2	36	6	0.000623297711631986	0.0045941895199343	0.00148581139949216	14048.1825027457	931.679794037388	83.3483607604737	26328.3571739048	30338.4707314927	40753.550836145
2	30	9	0.000593162477439698	0.00189551106531046	0.00162205990919257	4921.22470344303	1104.41938497327	242.907005644824	19145.4704143999	28810.2074532869	72111.1251299778
2	36	9	0.000742466574628241	0.00412844071993271	0.0019834115696431	21401.4027951361	2320.08112482114	234.618166436017	37540.4200558334	52856.6304226756	111302.43232675
2	24	12	0.000676896035191587	0.00127021207858032	0.00188886246110978	2233.67186792988	950.889169255874	680.582709289109	18948.9622786063	32076.6289289804	123660.694987747
2	30	9	0.000727692146379633	0.00244378114206166	0.00127515060299482	11902.0961007866	2164.57544901405	360.59132191202	43268.2955935459	61025.6411466433	125517.77752769
2	24	9	0.000807604820581448	0.00306132580282466	0.00302417679219554	12511.4665601867	3422.14429077143	1031.47697162557	22289.2397022452	37487.8103174022	129278.959359537
2	24	6	0.000770237455397578	0.00333622936646719	0.00347054110350319	13118.1100467024	2344.67422603224	361.696684331713	15273.8137752939	23324.7364915282	59759.9268266459
2	36	12	0.000741968780055526	0.00554536334710363	0.00308808110046163	36442.4379095586	5289.56887485214	660.962315241578	27920.8574476115	47831.5981076106	168509.07088835
2	24	9	0.000573667401819145	0.00270788650762939	0.00109040282981086	20840.4731674787	4586.41611579794	991.767567684825	22314.0089317816	38024.4522694626	129416.312488037
2	36	12	0.000885011799552905	0.0043930661576072	0.0034041568123962	18721.3181851091	3318.15956689957	537.205953648563	40102.7431360357	64220.8601970369	189431.768210834
2	30	12	0.000913638139636075	0.00358103677075325	0.00340982880408094	13340.7757594961	3422.14646533227	965.660651891568	36476.5000309375	61128.2678474957	210976.973864066
2	36	9	0.000645426855232245	0.00103952261968686	0.00365881322073442	791.484863289516	207.990416769306	59.4805106585969	11447.4416680707	15604.2642851882	30108.664802637
2	36	6	0.000925737537152589	0.00128679994228643	0.00397224484590223	1569.46971193317	248.392891035531	38.4433250677514	21464.5186314992	18564.896729344	14810.2157067888
2	24	9	0.000684361121016393	0.0054277920814836	0.00237299253244775	67685.7757744546	12344.940427499	1992.86622546966	19831.0972342998	38816.0929201292	172554.276885516
2	36	12	0.000706546894633278	0.00544215619114367	0.00174980712229691	53894.4681675103	6505.17534369317	676.704965116083	40929.1666675586	67671.0949331039	218206.954886229
2	24	9	0.000739071075985977	0.00332772118121868	0.00395003605909746	12050.1737362494	3399.97850022668	1069.3036742295	14056.5072270207	24628.9159432081	95583.5506121459
2	36	9	0.000827514300875779	0.00511754605973571	0.00351760903960862	23617.2855904361	2645.31285176022	267.85534667041	30423.5453498559	45251.2420173414	110982.479377853
2	36	6	0.000808486753215656	0.0057580498095216	0.0024842843778982	17408.7039311054	1173.82351789436	104.362823838768	34217.7992185542	39107.93147138	51564.7189474358
2	30	12	0.000809508999441116	0.00456915044991007	0.00215307707977286	37104.9515448792	7203.39374304736	1315.44952996096	41308.2731342938	71477.0391013043	260249.290868015
2	24	6	0.000735402630272156	0.00303180171514256	0.00278749274162285	12353.1241123486	2194.02068407617	337.015600486794	16226.5923770957	24334.8229875307	59498.5186714949
2	36	6	0.000649287083623124	0.00176935009753355	0.00395195793151903	1518.70563840399	230.943004754066	37.1882462674904	10277.41987825	11979.2266384858	15908.9846784275
2	24	6	0.000866267524840854	0.00270477488184763	0.00271976617737155	10339.225126336	1964.41839765361	331.166796833753	24934.7019742691	34773.6903202513	70450.7626381223
2	36	12	0.000920806078534933	0.00347493393412293	0.00308951158883142	11410.6308285362	2285.39203934388	439.431533624913	47602.8444955672	72790.9061101017	188937.742114775
2	24	6	0.000639252159789989	0.00155329689346907	0.00183470138104437	3807.46245705019	861.788998334856	184.606365810844	14092.6197994687	19610.9466906639	40012.3575118788
2	30	12	0.000752430197634046	0.00145802488141529	0.00332598928526615	1763.96377408588	649.696386383773	325.476563709825	19052.5768284853	30695.2720614658	97374.7090385191
2	30	9	0.000829474084709743	0.0035121076161863	0.00355074327374855	12216.1914767231	2404.80971436241	438.725050631138	25213.9914527612	39527.243622564	109853.336104637
2	30	6	0.000631959599256383	0.00220807525161728	0.00368433450837781	3242.71331796642	543.881318857643	81.8569210265973	9319.41734110827	12834.3818204248	25896.8052303122
2	36	9	0.000836404238738953	0.00371353348168167	0.00307865556106583	12384.3735524568	1701.28867814644	209.581917400587	34177.9542111252	47986.4321340553	99855.7174413516
2	24	9	0.000524903357213395	0.00152032019158955	0.00332226036193361	1954.88678895435	740.748725566343	374.216821890605	5697.71774592927	9586.15602859439	36820.5884343162
2	24	6	0.000683625408700644	0.00123014484696765	0.00118432012094034	4084.15058146675	891.998062575491	178.459202225965	23035.4642161809	28755.8553773608	43445.7370492817
2	30	12	0.000501128178316498	0.00466802523004931	0.0023688468178183	35367.9058698917	6948.2809582487	1280.45729412645	10676.5116789468	22152.2969995049	117631.57931227
2	24	12	0.000767607925541239	0.00487816311715445	0.00103829389793347	100491.532468491	20354.0025300405	3900.85812402032	57398.361004078	105768.165482529	485644.130789745
2	30	9	0.000531101770505641	0.0048050345510063	0.00284516642010724	31408.2924507555	4614.78842163505	571.785294061936	9957.2811464499	18344.8106334163	72703.1567724624
2	24	9	0.000649190579212994	0.00156762911678185	0.00265125139072232	2813.60967736256	994.728676500484	448.279014308793	12316.908352775	20074.7831936994	66917.594330868
2	36	9	0.000922789534006205	0.00121323105654788	0.00109617957114674	4968.38368775279	864.079214610799	128.42038693163	86228.3725995405	75492.581894755	61441.5459881908
2	30	12	0.000579415998200486	0.00464745520488516	0.00398190435312964	22264.8701569829	5141.59544836238	1220.17457860489	9815.99326547107	19725.8556451246	100822.142806568
2	30	6	0.000576653751606081	0.00535116969748457	0.00206014197612579	31036.8966542882	2344.11936704177	182.571658624755	14028.8019187478	20857.4770512165	52181.6725121074
2	36	9	0.000539264990484911	0.00406233137867946	0.00274481016864321	15734.5165743718	1871.33278370557	194.175765290262	11624.3974218406	18682.7629683068	56724.3383842063
2	24	6	0.000555359360372868	0.00564089120466655	0.00334885597994859	46958.4470767331	5776.02446873137	573.784593123018	7438.19903904422	14165.3768271248	56505.1773151846
2	36	6	0.000634053340218581	0.00464877909875818	0.00181801369888808	13504.8235548284	904.690168875644	80.1379188710189	22959.6478271813	27318.5909448016	39333.562551541
2	30	12	0.000781216258541012	0.00224515897253704	0.00219706445782693	6028.96911423941	1748.69833686831	598.281405301642	33550.6611559375	54047.5946770964	166906.892588456
2	30	12	0.00089415780891226	0.00266994428494187	0.00381613414722877	5889.97733419807	1806.12322192405	671.112637757289	29718.8163886203	48909.9590953643	163742.93318557
2	36	6	0.000776485744644701	0.00500793118466615	0.00166730427117171	16006.9415678096	1130.09900416994	105.69243360456	43259.5371765117	45055.9991395847	49728.253974976
2	24	12	0.00082966106298823	0.0040430165415145	0.00378781461700017	19618.4407117354	6228.53978074322	2649.72542388828	21132.9670315765	39494.1640428133	209840.759276005
2	24	9	0.000706729570954541	0.00259759098875345	0.00380821871308113	6625.85514734817	2095.35944517998	784.102298409453	12307.8188042312	20991.8297273261	78697.7621430406
2	36	9	0.000573103821671002	0.00261239920962605	0.00256120034570869	5637.54387755989	913.010305174017	132.373042726377	13815.0202456142	20687.6088751481	51803.3766216718
2	30	6	0.000870152859547022	0.00559148291210538	0.00198732590077617	35441.3306892092	2827.77815182545	247.338376466514	45011.4463473959	55896.6977482512	87181.2975852603
2	30	6	0.000666778357002447	0.00126269104070199	0.00281594905745318	1537.77086602045	311.561865079625	59.2535623571202	11814.374889423	14427.0827401641	20904.4239440153
2	30	12	0.000934076244240759	0.00539852948329507	0.0026902468408443	48135.4835528397	9032.55134584666	1567.47652580912	50656.1371649175	87530.6172954304	316669.522578965
2	30	9	0.000906305743954179	0.00109794618034638	0.00322820305442013	1921.44618320885	530.75422818281	157.079727990317	26280.8482318689	35170.6275243817	63514.8598821255
2	36	6	0.000874524569960605	0.00206793830514739	0.00192621611150931	4471.81165459918	552.331492978823	65.3720311036411	42093.9542547216	33164.7492465979	24405.0277465113
2	30	9	0.00069442880872916	0.00428430279041331	0.00306976270902781	22312.7245461654	3662.5925780553	523.222946759291	18405.1440691562	30731.9587804224	99013.2539096735
2	36	6	0.000642713795382996	0.00200116334925083	0.00280004992793715	2481.98067202493	318.799432762453	42.9105129720884	14118.6894571429	15688.5175013254	19008.772534825
2	30	6	0.000673817291757283	0.00267833778014737	0.00389519572211728	4908.72367323654	738.945734488764	98.1477870265131	10889.7828349523	15093.4192198458	30886.9808493648
2	30	6	0.000889515302729637	0.00137090167984019	0.00196753699637397	3529.83037571059	606.235376904016	87.234965427494	33567.2469463058	32204.5663545344	29301.8196992209
2	30	9	0.000522975760738317	0.00180043937065084	0.00382609097727738	1966.10770784864	572.622540440192	181.594305338834	6146.36969764967	9938.19858815641	32350.9305056934
2	24	9	0.000724032158570253	0.00379514747206391	0.00291388073142983	22057.9171389607	5307.34259575107	1310.78740124686	17955.4340978102	32020.3831324214	123722.230080093
2	36	9	0.00091270423571854	0.00401904564954611	0.00185211271338877	22189.1656776633	2511.1639075245	270.630958539666	70253.6518712455	89033.7967169635	142120.601818162
2	36	6	0.000621601991216979	0.00466039827953834	0.00345468389936216	10700.8675112956	774.351361252638	67.2668573219	11999.3864532507	16041.1887440476	30737.6574551445
2	36	9	0.000705966342428698	0.00349567683253601	0.00169261932833721	16360.0059864284	1907.06027845698	205.581044504385	37186.3263799911	51177.3968830469	101070.331423835
2	36	9	0.00061722472697516	0.00580520987509005	0.00377577436195895	29471.995592321	3011.51065660709	273.601395685848	13112.0797155396	21688.6364483083	72008.698804694
2	36	6	0.000586534198499915	0.00429284119531916	0.00193937420180787	11594.5420541113	792.169753551271	70.0870705336456	17331.6514093848	21463.1937675627	33901.4986882907
2	24	12	0.000738050447090336	0.00453888043598853	0.00103413052377088	83166.9748295016	17500.0324010181	3589.5148982377	51360.2108773178	94664.9067504556	436283.835435945
2	30	6	0.00054492646587662	0.00457722241634599	0.0012280281889093	28999.2326417692	2135.39121835123	170.620121759942	19048.955718967	26496.6547239364	55257.4080288459
2	30	12	0.00059458738715425	0.00450624295086112	0.00227308718325975	33492.3023488617	6645.50967330272	1246.30322435343	17170.1516756013	32713.7648547289	149724.490040487
2	24	6	0.000966016421892239	0.00368939412679628	0.00317147946104344	19099.0905423115	3159.36920932862	449.015220467973	30830.2944640762	43761.1384275609	92130.4199909195
2	36	9	0.0005353000408266	0.0016365984484125	0.00225679657129705	2062.78683504098	430.80270256586	86.9580668495996	12066.6937836765	17331.5471854172	38839.4702078799
2	24	12	0.000865036248786629	0.00281216528239745	0.00168670334244793	15691.9771119148	4834.48122407032	1966.10268738412	47324.5464229834	80795.3856689805	311529.567888545
2	36	6	0.00099119030396886	0.00354988791002452	0.00158654413057705	11438.6924014819	1102.57028115079	118.516593024749	77727.2832407658	58782.5165691948	42234.6917894179
2	24	6	0.000944566003500456	0.00505501643419022	0.00371713493669364	35055.7966848996	4910.85391288318	574.298719705055	26485.5047653337	40332.4335690122	100773.492126765
2	36	12	0.00074971796430139	0.00115778859086672	0.00111931590483798	2976.27085496137	733.199580551709	187.035864277019	58496.3501591322	73587.8869761212	112199.558068855
2	24	12	0.000719210683539916	0.00255807056464405	0.00140626129974161	13871.8823226521	4294.04778770075	1757.86788095919	33505.6531790443	58306.2989360242	241974.558786261
2	36	6	0.000912162981366715	0.00312065720452695	0.00397911568583897	5357.60106997991	595.964891361915	67.3762979343205	28022.8326299608	29144.4180482288	31420.3431707968
2	30	12	0.000855471331963035	0.00390679957736353	0.00371936386161601	15275.6946249967	3827.89780925908	1038.79958503197	28503.897115166	49219.8767186807	184910.556428051
2	30	6	0.000947719040061596	0.00199518040719625	0.0035396626926872	3847.84804340228	675.207916616618	102.231660206368	26871.3786598033	30317.7326559646	36872.7286654772
2	24	9	0.000816170897810435	0.00597243478847007	0.00150851812093938	124821.682713983	18729.2405878189	2332.62433536933	47643.1520517086	84768.4872924712	312701.399070149
2	30	12	0.000593326130286745	0.00588804771406721	0.00172718039791526	85489.4757134393	13113.1104546598	1697.51295460919	22672.425618721	44860.6585410336	224039.590955328
2	30	12	0.000852166753102951	0.00239808002495148	0.00193890599111044	8160.04718411436	2209.20388071775	681.360711063686	48183.6608119098	75663.4138285914	213227.218430708
2	24	9	0.000685206215728179	0.00354849511032615	0.00332683436876547	16365.6185661045	4252.6382932175	1179.96036236605	13636.1702716948	24485.8324703315	98007.7744067403
2	30	6	0.000789347683584883	0.00325258308991779	0.0023185600444988	11646.0759075519	1350.84843129362	145.741792819867	27848.9874863108	34271.4365812429	51692.0416239001
2	36	6	0.000695832864983145	0.00524034322064151	0.00395921549087579	12531.1550263184	889.364549200679	76.1603727823668	14601.1282861694	19278.2027774923	35737.1668654176
2	24	12	0.000877050200945549	0.0036760613730049	0.00342614719373071	16765.3833068969	5437.69988820205	2399.80558243513	26503.494739628	48018.0522661876	233232.968575668
2	36	12	0.000715768298298955	0.00122641223896367	0.0037812714907959	1027.74055742766	333.019348127764	131.338697854097	16860.7447384837	25429.0182775681	65341.1300669674
2	24	6	0.000532407373912303	0.00267930240073343	0.00187534325796463	11833.318488367	1992.81612448895	284.350596859065	9702.47062804258	15297.8732748173	42094.5886219365
2	30	9	0.000521961926847378	0.00201238105557143	0.00203312959637306	4419.65367902134	1026.6684408272	235.314524076037	11145.2229628668	17725.1232565503	52402.6262138702
2	36	12	0.000633584188535702	0.00417821509247649	0.00235119408964036	21712.1320819752	3493.41606253574	494.940896848492	22575.7369395317	38201.4767041442	130384.184815755
2	30	9	0.000666689828151472	0.00314986389991325	0.00159465991850929	17579.5553472345	2879.69937379598	417.020956333282	28761.9711580576	44271.607964197	115552.438948152
2	36	6	0.00064863877382164	0.00391493152782197	0.00379799509001397	7489.2785949296	628.058789381184	60.0721214038524	12141.8037706516	15763.1594266628	27844.6592283549
2	30	9	0.000928456978565138	0.00370107065566749	0.00231510709396701	20634.1407661272	3470.08345757272	523.038948126803	51166.6475839258	74757.1064009188	169176.329637012
2	36	6	0.000673482084919509	0.00467273005992551	0.00124200099850874	15314.186639613	1045.18150209312	96.8797631124408	38214.097057029	40379.870945341	45783.9223542974
2	36	12	0.000759198394836819	0.00511975550500792	0.00304237576654286	30071.0796989758	4599.20799818009	612.830142786852	29817.4681500756	50213.4538546361	169127.187516356
2	24	9	0.000681699010855566	0.00490788996338056	0.00227933139649373	53691.4284421603	10292.5231954942	1790.88052595543	19977.021528475	37993.4119882436	160761.217936435
2	36	6	0.000928967148877194	0.00368587050923824	0.00262318825194932	9123.36977506992	857.236969569259	89.3639977183368	43934.4238411292	41808.988587684	39467.3007386928
2	24	12	0.000733294288628212	0.00176262778293825	0.00198593469518061	4306.01921254831	1688.02012401445	1029.95196316996	24004.1429081759	40997.205505743	164444.908784233
2	24	12	0.000943114992320774	0.00350096950234278	0.00347017708789385	14788.0309266027	4920.8393812164	2268.23208476839	31620.0728340069	56150.3961891052	256130.465712117
2	30	6	0.000830803004930038	0.0017896905563688	0.00169677880877674	5157.91683574861	811.337393182481	108.221314816984	36278.7563419562	36706.3038558412	36654.5918423844
2	30	9	0.00098214065532241	0.00303022524833297	0.00140325465781953	20437.5038885167	3424.02178943156	517.550684325289	91900.4572614584	118888.102049464	194867.603497764
2	30	12	0.000521837809071195	0.00571662855939675	0.0039553846368344	39338.4473473537	7987.80774259136	1547.08162027436	7953.09143320711	18328.3898992306	111425.559614368
2	30	12	0.000671700780552863	0.00119809725915384	0.00392081979615101	1004.02540130169	401.085520130512	233.001962585736	11596.8712046435	18960.3693273601	64485.5165235639
2	36	6	0.000888312180793643	0.00449569172480284	0.00114374744032135	16348.1031728352	1339.20156176484	137.757021755059	82703.8676437807	67003.3827227794	52058.0969134716
2	36	12	0.000525301074886778	0.00381679463607265	0.00124350549318766	28614.7243167645	3930.65596197953	464.205070795183	24041.9186573545	40349.7540789146	134834.084639448
2	30	6	0.000578178032916398	0.00331331094512721	0.00392448680850141	7747.80934160864	987.660726613172	109.25630311899	7392.67170661321	11080.6683671344	27875.7445138806
2	36	12	0.0007861791083842	0.00238681179773424	0.00368669991423851	3781.42423285768	981.678580441631	272.723290039006	24977.8911453834	38939.1781868096	109318.458051235
2	24	12	0.000771219956831746	0.00416899197761676	0.00213284932357951	35186.868455447	9424.58905612922	2995.13028723127	29528.5237260889	55300.8432523524	279528.560519085
2	30	9	0.000542014552871195	0.00531776182961798	0.00182696194289681	56461.4507975733	6626.16650375533	654.701181199008	15731.2345985621	28152.5401441132	108413.521276839
2	30	6	0.000786195785084425	0.00173300222008091	0.00165947240601147	4706.57805104579	746.808814442386	101.190602269049	31996.5010098797	33253.0900028981	34749.9179614318
2	36	9	0.000682048338109128	0.00439223446689146	0.00172023177026489	26649.8045696457	2601.94356123434	242.464243419938	34136.8018758798	49128.8477054981	110312.815328177
2	24	12	0.00058047036799737	0.00155683123244348	0.00337150735742951	1921.794317485	869.710699106092	705.838670831016	7630.47643421657	13553.7741918175	67378.1162937792
2	24	6	0.000991811593755683	0.00584304282516624	0.00239387041106493	65825.9660586904	7399.27984545128	721.964594977569	46148.6546886785	66695.7407604672	146190.79076899
2	24	12	0.000830869754501563	0.00377441999026747	0.00322039432656353	18846.8553313123	5939.5503159296	2497.65498297559	24361.1239930519	44736.0774391917	224853.019554427
2	30	6	0.000821427356027275	0.00213886891218561	0.00326234196462172	4001.05010867266	670.067175920312	98.6861305656002	20602.3722064424	24902.1809993221	35519.6253879464
2	30	12	0.00083950215258393	0.00225435701389605	0.00177620431241697	7625.73600907392	2077.75240236453	647.481322671514	49726.4116725144	77316.3386145975	211065.202026468
2	36	9	0.000995453979697479	0.00346740657158318	0.00391233250434898	9282.93688757268	1468.39312845133	209.052032765233	43561.849605639	58423.3871373795	107107.12217259
2	30	9	0.000762174823336378	0.00197741728973871	0.00345496981391573	3245.80440469305	857.992992372992	238.402629973128	18673.8192560797	28117.4384855032	71703.3904599863
2	24	6	0.000531693542371086	0.00171098244514089	0.00346904657744798	2371.80820256967	614.195932029162	158.490874478643	5007.08369949516	7754.06356197093	22005.3312248083
2	24	6	0.000873024941378986	0.00234444011364221	0.00111129095026289	16217.5302704758	2688.68130322528	381.380291703248	55957.4747343152	66409.0555563841	89610.1748435516
2	30	9	0.000743194950615338	0.00578286760987679	0.00151338466741274	78769.3965207257	8304.84485221724	770.026796211646	43593.1892086358	69508.0799458529	201098.768947878
2	30	12	0.00083484320523673	0.00315905661645072	0.00116768504820034	24507.8429779467	4985.67160636855	990.602466529309	75837.910622325	117807.315044225	314553.68300317
2	36	9	0.000550732413312185	0.00118015979111979	0.00321521589187793	840.711111898768	219.174476340192	61.7298040427911	8795.57302296493	12569.2259736995	28049.6559537456
2	24	6	0.000781607139170017	0.0026724105799387	0.00227879504153388	11127.9785663452	2022.25349077408	322.138901041861	22369.3115302401	31653.4478540213	66504.5703597127
2	36	6	0.000748469074615145	0.0015262966216109	0.00373080192064498	1468.74649234418	235.222313165274	38.0304923111079	14858.4001190144	15318.0399391132	15821.2450788268
2	24	9	0.000883845870674097	0.00221630616609196	0.00227308220110606	7926.47146536139	2324.06075916004	783.922298556825	34526.0528578101	53999.1886457278	150875.796819565
2	30	6	0.000595724378419575	0.00535548576423736	0.00303516414705839	26082.4086770082	2175.48896222925	175.399317075378	10756.9402119048	16540.0384386212	45091.1141596656
2	30	9	0.000525245256664403	0.0055961799293763	0.00114011156343262	85800.7687788766	8312.79457020004	707.155801640053	22130.8889082502	38429.8290251294	141977.85372478
2	24	12	0.000974954133429669	0.00572769770984063	0.00316088535052608	59596.5283726405	14952.2510526123	4222.83024548914	40446.5627467547	76716.3140318541	394343.656990623
2	30	6	0.000955871527056635	0.00516622758567519	0.00303372796444473	25716.0480100643	2386.98560260736	223.079805782228	38995.8195851333	49064.1956218654	78512.7113249085
2	30	12	0.000645172120787272	0.00592561114412421	0.00147073007403423	98737.7630772056	14331.8243117868	1736.66060523526	32681.6382318477	61492.5648040493	276976.338014118
2	30	9	0.000624193666683378	0.00503028877041315	0.00217702835306846	43698.8575998575	5687.57031793499	623.981653129216	19333.8971115891	33215.3468592338	114824.638335875
2	36	9	0.000619161712065901	0.00282651756882453	0.00321674656748398	5744.66777433512	951.765933297837	141.100973511492	13948.2138378377	21023.952530878	53693.1197951788
2	24	12	0.000661204159219421	0.0010761127796899	0.0019885665676916	1588.54917425898	702.317300822119	545.833316331693	16296.0991977132	27513.3365852974	104502.646990154
2	36	9	0.000808496343654121	0.0020998144750073	0.00295931137554417	3657.6547075978	713.09255696193	129.274952994908	29657.7597435195	39044.9893478161	68022.9027030707
2	36	9	0.000849353264467979	0.00163311969632688	0.00276045357450729	2720.75979739604	569.865868315507	111.904708432188	34102.7257366765	41945.9257344036	61302.350243218
2	36	12	0.000624243275761864	0.00550488175385966	0.00143084965720914	63608.6343141058	7065.02666816815	678.908484885149	35184.1720028156	59335.5052501245	203581.22785908
2	24	12	0.000911908341834015	0.00367380358897849	0.00270810477375883	20692.0293190974	6307.28453673355	2512.36452605339	36591.7512494146	65145.6176105833	292475.306144233
2	36	6	0.000675414113644414	0.00115286465406311	0.00111666442423523	2357.48485818594	319.930457337264	43.1049963709492	29133.0358554681	20964.069106395	14046.5034432031
2	24	12	0.000860093508778577	0.00497996430948382	0.00122517990931667	92810.2105890301	19456.9768893644	3970.85076776497	67368.6285238589	121650.707029888	527490.034859232
2	30	9	0.000536583795123581	0.00387006277725531	0.00313230773091527	16504.4865116746	2909.11756289579	451.289683499468	9031.39181854482	15982.1396373041	58559.6598901413
2	24	9	0.000792507952582906	0.00430209857655988	0.0037118684090493	25107.6037002595	6026.09998045085	1481.69937001454	18717.5285843294	33698.9481471297	132825.578534467
2	36	9	0.000858366219126567	0.00300019384152855	0.00320745497519259	7426.46483971976	1205.59081015871	176.634315326333	34315.8300935451	46674.663410163	88911.3367972214
2	36	12	0.000636731334586001	0.00161013623174353	0.0027305316381566	1875.0208514434	542.731198922819	177.697341238711	17573.2500145067	27195.330216064	75299.7243354201
2	36	12	0.000842507059550923	0.00549170714456084	0.00354073267162759	32032.1651002757	4923.28143041048	660.825189582695	34700.0380368071	57952.9407189348	190961.547316578
2	30	12	0.000629030984804802	0.00328618145997843	0.00314568665967269	10793.6862055861	2850.51279291268	836.365097293345	14192.2280436066	25466.55338948	107162.919851001
2	24	12	0.000905775881809397	0.00259547551245793	0.00186323792087182	12001.5673605282	3928.55666791202	1769.08198280682	48225.7353250021	81411.28697885	303235.60528916
2	24	12	0.000705862837207534	0.00143762360112492	0.0026117585385884	2227.39476822831	970.557576388716	728.127794387639	16074.101880048	27579.1556113509	114422.388038851
2	24	9	0.000677095153766241	0.00303688618612191	0.00378218768706112	9759.28686725122	2859.333532475	951.103766277026	11422.2822400836	20071.7726926577	79423.4806626895
2	24	6	0.000823370929494185	0.00184357977933457	0.00138308060552604	8349.13760735336	1622.09321894913	277.360169950367	36686.3335382115	45234.9921124519	66395.827111278
2	30	12	0.0007131319476899	0.00504602761381186	0.00249122663055876	42255.5166024266	8048.35029299156	1420.26076485747	26032.6225930795	48004.6037343153	204406.121141005
2	36	9	0.00069961948521624	0.00292901067405578	0.00238021639361935	8329.43291837402	1232.75638618321	163.651746124945	25861.9860844917	36495.0908780808	77022.0181955117
2	36	6	0.000590960807692621	0.00322506173395918	0.00201176692684799	7141.80548323572	586.664233924278	58.2550243029995	16569.2379226065	19596.9043980366	27679.2005346942
2	24	9	0.000817359793643	0.00441342558436237	0.00250146267697584	37951.1956811263	7992.11553867469	1611.0489767223	29059.1824213588	51028.9997889033	185403.413454846
2	30	12	0.000594120084000791	0.00298100354904623	0.00295956081466952	8743.10322620496	2398.41520330122	746.007393292632	12693.8186630163	22683.5784078985	95326.0075833663
2	36	12	0.000856935529804248	0.00140023916657658	0.00300717714783841	1923.3328611652	552.831570244786	179.787055053426	34634.4569664436	48936.9617327249	101830.283818609
2	30	9	0.000617697006253531	0.00546484717564913	0.00160078862367625	66215.4576959711	7320.47010882916	693.278271386363	25041.9209906504	42440.1276652077	144100.12360673
2	30	9	0.000923945346560043	0.00245590856558459	0.00321962877650501	6159.33625293762	1433.10378009625	331.61377116444	34735.9104003937	50228.1681461949	112064.846115742
2	24	9	0.000770413082385153	0.00481966591242752	0.00333818393111379	37158.8403556093	8082.52373470181	1706.2924378705	19510.6364854536	36155.5348216488	147893.829667828
2	24	9	0.000866104824048668	0.00598751290061239	0.00330285655918187	67135.7588814433	12770.9269454137	2198.41863494238	27720.0660078619	51772.9509816333	211709.750623001
2	30	9	0.000770311279454043	0.00278071581395729	0.00232859458798458	9765.77643491322	1953.85243384015	366.564942489462	29439.7588426342	44245.0712786255	109304.113540331
2	36	6	0.00090621680095163	0.00477904190802029	0.0034122474399307	12037.7274476073	968.092679407734	92.9439325846208	34074.1915523626	37382.6423440996	45140.2649206173
2	36	12	0.000566827813277765	0.00554185400863379	0.00365729645259144	31351.5939335034	4805.59447955759	634.116030821746	11784.6190139539	22194.5795656097	96323.9258709196
2	30	12	0.000965792275714563	0.00352705908152325	0.00133856276296748	29728.5610482565	5915.91939949519	1139.87938160538	100916.149836499	153458.780338065	384161.821294249
2	24	6	0.000814160547060681	0.003538899612098	0.00105187471419865	37532.2552566861	4666.75191770118	509.388032488539	53705.5128743416	69529.1194423677	115750.74204974
2	30	6	0.000915758088145582	0.00132740121329745	0.00353133118192349	2175.83711578623	420.864259680203	71.6532215161012	21072.7784107298	22966.2087462374	25782.1146062788
2	24	12	0.000863002180275168	0.00120903372052617	0.00149418972281174	3281.4264548434	1283.67409307702	781.00729365854	43908.8239616453	69883.09067354	202933.599125409
2	24	9	0.000691596202425855	0.00232697731540681	0.00338895385058121	5582.77800369885	1803.08434785524	697.986426051948	12652.5784903537	21321.0871777432	77580.2902469293
2	36	6	0.000527906838918778	0.00472715432177404	0.00348673759638024	10752.6133283864	750.559755323551	62.2870081656484	7580.02930685966	10833.3913041847	25083.4584161348
2	36	12	0.000757768124780515	0.0015574366667794	0.00302326025663768	1901.52977142633	553.143558700015	183.201366858736	25378.7214122346	37740.7972077077	91874.0531090989
2	24	12	0.000920798929803451	0.00520316637035341	0.00391565603428423	37853.3581144701	10601.5103187994	3642.30431744988	28174.6903490927	53873.342524202	291837.01785619
2	36	6	0.000688887447578122	0.00542132183689544	0.00251873576534952	15495.9559032039	1014.30378103051	86.6250336615501	21673.3605212787	26878.5891412206	42621.5838730391
2	36	6	0.000976044960685298	0.0034384024412286	0.0012843714756717	11961.5854742477	1160.08427858548	126.66085176159	87815.4493721468	61935.8089315067	41792.5419454268
2	24	12	0.000950172778674448	0.00171655353662445	0.00252868096034064	4037.79946630317	1614.41658802631	1025.02633064705	37838.5357807058	62666.2336275241	216870.694856985
2	30	6	0.000867722431746563	0.00524772109824275	0.0019211465145627	32327.2532452968	2664.3627223222	238.057088803056	45739.4512242117	55930.4423209386	84077.9569639241
2	24	12	0.000672895586092423	0.00291231863608537	0.00245287966902074	11794.4396673188	3960.02352322672	1849.06687639789	17061.1710618774	31260.030360303	159360.410847183
2	36	9	0.000951472557365893	0.00491635454911975	0.00192483298531786	33205.6158671315	3281.48483227421	322.439552182844	77774.4959847925	100302.229627204	167870.483706561
2	24	9	0.000876750310076503	0.0029500315327989	0.00318690726286019	11187.7335871703	3153.50543243965	996.692156921464	26226.4467558743	43246.0467071153	141733.240465411
2	36	6	0.000533033514274593	0.00134997971364637	0.00383084374147999	802.608141385071	141.633100679274	29.9249331219219	5928.54956539083	7321.41058011739	11080.636421585
2	24	6	0.000836454803277297	0.00137365457902184	0.00177425202634741	4415.878112327	982.923997562054	200.901892702518	27100.5594940288	33511.5350802331	49412.3138704311
2	24	9	0.000762549536659995	0.002739758248787	0.00119413291877266	21065.0293909939	4734.37516789753	1064.70478231997	44036.9928455478	69695.8201625319	194612.399938109
2	30	9	0.000821524377074561	0.00148239346593274	0.00237719148290926	2990.59325740525	777.441538733365	210.843905819409	30094.9938522489	41395.6859413249	80292.1962952095
2	24	9	0.000784860004538997	0.00412187771112482	0.00104431317343145	65953.118168587	11195.1021566297	1658.46657143249	57068.0848266366	93524.2281832122	280264.068221836
2	36	6	0.000948565201146958	0.00497766329754742	0.00175820089291282	16613.5640927705	1313.19355288434	130.658217323326	69280.8892359339	62307.8197159882	54856.7032651513
2	30	6	0.000768697000116781	0.00170864517160189	0.00320615188337723	2583.41314730317	478.354453140273	79.323905339354	16556.9897513491	20033.1303393284	28517.634748362
2	36	9	0.000637759361642319	0.00374877504724812	0.00134094373637771	22031.9944511263	2227.39450619018	215.189010944737	35178.3055018414	49319.4166788708	102852.51946773
2	36	9	0.000895698879698319	0.00159416351862444	0.00112428203348084	6246.58946941345	1069.61022330907	157.417658003825	87010.2327628895	83605.9787937226	77023.4721905073
2	36	6	0.000769816016882264	0.00582194516767397	0.00276364639987562	16993.7536956355	1123.60631540377	97.1468341199519	27182.960374133	32708.793788004	48283.4723545187
2	24	9	0.000669482999159627	0.00202643965829677	0.0018333923149851	6744.22718194915	1991.17998230526	675.892042845308	19867.4424559442	32368.5260210962	103224.799445867
2	24	6	0.000534106212515556	0.00378534188816192	0.00212199098669449	25153.670640571	3488.81203748971	395.335707833093	9286.95323933603	15671.4552889963	49502.5341765333
2	24	12	0.000823864220790169	0.00151737001350321	0.00263897881843307	2760.68228656437	1167.31560792114	824.751504287005	24245.310318401	40897.1827891704	154772.136361739
2	36	12	0.000999323598578666	0.00102773183906801	0.00131569432874842	3891.2653333539	885.565075149011	196.487918816051	99797.8335739756	107379.945425299	119652.450959719
2	24	12	0.00096488134934966	0.00570537371065775	0.00154120475625931	110107.921290722	22815.8516834882	4559.19377822352	75783.2153403275	137298.071904082	600677.656423963
2	24	9	0.000531278269097009	0.00403855567409385	0.00245561092533166	29602.6837912648	6526.69748598786	1403.23162746051	9553.39221187235	19191.9166413048	89682.6261788022
2	24	12	0.000803431862688671	0.00401075603851527	0.00148517726546813	43827.9499514892	10872.6751200974	3015.05319071667	45717.7621085589	82469.5028530182	366251.029324676
2	36	12	0.000873540674028866	0.0055399840770434	0.00361324065607942	32310.3267500018	4975.20452785174	670.207807133996	37612.2846449904	62365.3348312747	201564.752097357
2	24	6	0.000868506704640544	0.00220191435951308	0.00132247740958527	12485.3169102985	2219.06232011378	340.712550512575	46250.7588484272	56389.6413999942	80726.6637629868
2	24	12	0.000876518446197319	0.00441301677995429	0.00141346884426736	59560.2701438933	13855.3648421137	3419.42368923503	61336.1993535749	109232.14310663	460293.996568385
2	30	9	0.000569141238946825	0.00282125663788454	0.0025615635023479	8627.23042448979	1754.20795121977	332.144204878053	11993.4967652683	19706.7590072743	62328.3868604987
2	36	6	0.000568252769227549	0.00389857844619728	0.0031043074653501	8072.61903847061	628.169121133538	57.6671529471237	10166.9812182242	13566.3830565396	25823.6107428864
2	30	9	0.000919982403330201	0.00282517504122089	0.00256450939681909	10095.0541097175	2060.42400574937	398.116813875981	43535.74526564	62454.8472233109	135221.698768816
2	24	9	0.000705338476324326	0.00167961609364248	0.00230252902840114	3838.03356758351	1278.0546657635	523.511798471923	17716.2691300647	28433.800741308	88426.1912439932
2	30	9	0.000601479934056463	0.00383236162099225	0.00155345016669186	28850.3027579112	4063.19466005426	489.415121829864	22880.1472829782	37189.9041469478	111757.982771583
2	30	12	0.000991405153408164	0.00156587703361913	0.00248066359130515	3506.51822018145	1122.54061550145	448.375547768512	52772.9735138212	77852.348754805	180529.879705927
2	24	12	0.000552443189814148	0.00211847192679035	0.00378261276291184	3559.56310520039	1509.39349395504	1057.40921241948	6364.82213657582	11741.7157178643	66383.0524023883
2	24	6	0.000702551288992605	0.00159702715541253	0.00287605651119623	2956.33101819422	729.900509044641	177.402296137739	11901.7312671126	16920.6358281573	37029.4486178166
2	36	9	0.000957658016685881	0.00367028340521716	0.00193330130902194	18089.598984703	2246.55551137109	260.035949932945	76016.1390697153	93299.5546406366	137568.83184402
2	30	12	0.000590691616056763	0.0031768629835468	0.0033213769758513	9348.03069362508	2557.23392576756	791.280200595003	11365.6805759131	20624.9925663386	89926.1620934676
2	24	12	0.000794836612534798	0.00553422708874593	0.0030798427252923	55037.3586152628	13969.2104151701	4023.07796356297	23934.4679069521	48431.2864486439	290567.768666359
2	24	6	0.000923588618863411	0.00161551152422477	0.00378126558546577	3273.76146390448	812.43964990732	197.797238576128	18333.0361880191	24721.2381870622	46268.5959361022
2	36	12	0.000935185150085569	0.00441165108208958	0.00214318728665121	28247.4546931414	4325.01737759705	591.810849448101	71676.9525086692	107988.541175579	266474.36971869
2	24	9	0.000835867735110735	0.00352835749555855	0.00110697235392951	43013.1177001571	8191.98855985993	1436.6661217697	62810.8933585636	99098.8390201573	269827.01912972
2	36	9	0.000781006854804982	0.00284237033913356	0.00159018506869701	11239.4654239055	1534.42483667628	191.286220900493	50573.4837051302	63949.7876250709	100990.94656092
2	30	9	0.000801769682720876	0.00230294769784177	0.00314129494269075	5000.19579881958	1202.28169254746	291.204196464611	24048.7835202268	35967.0028085766	88968.5502368067
2	36	9	0.000890923008571456	0.00274737505117814	0.00175129602697687	10416.9518370371	1528.97287805649	202.531231154879	65546.6613926502	78255.6209216853	107747.738338656
2	24	12	0.000562350259290554	0.00411934506829233	0.00261322649765935	28034.8452288022	7993.74957600023	2828.70730672076	10698.5941779587	22676.5099968847	153942.84822238
2	30	12	0.000994190743597786	0.00205711093623832	0.00233038101185785	5691.3522113297	1685.64641481809	597.410457573278	59842.9598854179	90035.9132958747	221874.70367794
2	24	12	0.000777641146926422	0.00407263155111928	0.00380244834918024	19833.4904026879	6283.55441419286	2662.28098069606	17744.8820906372	33778.6123268899	188808.701191306
2	36	9	0.000990409709475543	0.00388864753891817	0.00303070470101536	14695.8630427496	1989.45564495694	244.523247814853	55363.6177752	72783.6990200715	126839.95040723
2	36	9	0.000794503645099695	0.00244824000642676	0.00265988962850772	5383.48650831199	938.09295583453	148.94105596286	32109.7141121704	42773.7470596718	76959.6800993505
2	30	6	0.000742922260843293	0.00391903913325429	0.00340959246323338	13064.5404114686	1444.93917215113	146.107526322742	17005.707716388	23442.9019150129	47120.6034169281
2	30	9	0.000803060969774727	0.00550729091255934	0.00242200167808382	51090.6938544826	6529.18176484683	712.249959184851	34824.7877097219	56443.0463799349	168736.664633077
2	30	12	0.000694598482571335	0.00279738486466454	0.00332872157161496	6859.07688562987	2006.44262263222	690.014915135282	17172.9038340531	29616.1427193564	114528.685150216
2	24	6	0.000963069034013575	0.00276379302700911	0.00105686901874622	24491.1400214504	3720.94567061233	483.259501840838	78650.8677275803	89602.6233632504	111341.656370076
2	36	9	0.000653748362097736	0.00581573255251539	0.002464242477403	38905.9384064992	3442.58751966547	289.387747120572	22492.0017339376	35248.7032663781	101659.346195356
2	24	12	0.000571773104482429	0.00426989517707142	0.0018737086489612	41560.3854527723	10611.906275948	3088.20331247794	15086.8739077714	31545.9828422552	202168.103283978
2	24	6	0.000999359183873624	0.00112783877185931	0.00162633627275329	5086.59096609347	1066.38375696992	193.678105477527	39453.2234521645	43144.1563932506	48363.9616901357
2	30	9	0.000984282446475928	0.001197281823852	0.00377296656005649	2111.33967578439	581.923836218028	171.432903805445	28826.7032180753	38541.877073571	69429.0201267735
2	36	9	0.000880104215706232	0.00126807521920259	0.00369801328743061	1642.33357709515	379.061811379808	85.608269472194	26550.1875660013	32641.2859580179	47607.0291290081
2	36	12	0.00092984614848509	0.00391806558409826	0.00235390587645394	19459.3233424802	3327.2702230847	520.269608530568	63848.793263509	95992.3591452663	235792.197844282
2	30	6	0.000892733270332504	0.00132821140321763	0.00279211533467471	2553.39853888526	473.328131641683	75.7290072588866	24512.5696387311	25651.882511185	26754.670308919
2	24	12	0.00095222012999518	0.00499690450439431	0.00109223250300852	103952.710164392	21124.292942419	4097.65344492182	98941.5207017646	171640.012347507	654437.53392046
2	30	9	0.000578228191613354	0.00432817124200366	0.00153563769565779	39142.4673319775	5024.85513844555	546.853919952369	21137.5563948531	35315.8612456147	114116.98258866
2	36	12	0.000518080137610099	0.00115508937156578	0.00370899885336816	660.684780683938	232.391801990332	103.86181966446	7171.94215858777	11473.9027793536	36527.6608670233
2	24	6	0.000811282649363864	0.00324683252144306	0.00317094666025485	13431.8553423242	2383.0526975436	366.096169874226	18937.5089546824	28104.2357093912	66860.5328830284
2	24	9	0.0005588193387956	0.00105255960421259	0.00127798694950375	2218.82334968419	763.721919105173	331.841332680592	14806.3542457475	23166.0668104735	66263.7075064388
2	30	9	0.000846603390398555	0.00543131902890038	0.00263653391194201	46546.8235912384	6197.95181806191	706.085263583423	37103.8519747005	59503.2142823263	172811.852587468
2	30	9	0.000534919504726048	0.00347775933622051	0.00260019501726648	14590.8973199763	2598.76278009185	409.897287163489	10381.8935771598	17866.0590918508	61938.7390705333
2	30	9	0.000748618200332089	0.00297526571387404	0.00396936696736379	7150.96998895435	1607.3624191904	351.045842581173	16847.1964899791	26796.5650032942	78859.499742032
2	24	6	0.000830628004283461	0.005796964922667	0.00195788435971317	71574.1721752438	7497.1221329471	682.922363200801	34307.0013462432	51898.5276418962	128035.024771208
2	30	6	0.000975267780857893	0.00168183848815355	0.00380335044267239	2965.56076110611	552.460149043077	89.0467924385586	25358.385978103	27927.6055478151	32146.5404495216
2	30	9	0.00091871960595723	0.00242274429969355	0.00255608853262864	7313.53725481629	1612.91955790699	346.213285880592	42296.8309701372	59584.0734858198	122900.106715957
2	30	12	0.000720119554457261	0.00450530471382562	0.00291173295071958	27226.9723730756	5832.6691240103	1234.75836707575	22855.3345406014	41579.2250561866	173684.081354981
2	36	12	0.000593044219074708	0.00108299194937748	0.00209493741237534	1116.06882356529	342.934469843394	124.303047146331	17304.2067016991	25751.6887558599	63035.5168056116
2	24	12	0.000792070277921255	0.00584276428142667	0.00237572318969735	80170.4315403469	18410.5460134703	4413.42635865586	30173.0059813344	61019.606741492	358539.334308642
2	30	9	0.000954618782107717	0.00114966163942202	0.00372253735332007	1947.43067623035	542.128093656861	162.420863226944	26638.3441752299	35813.9078998106	65557.2974399364
2	30	12	0.000565441894570409	0.00567704032538991	0.00394435202422676	38749.0807151574	7895.56623304177	1538.32219530119	9696.3970053378	21176.2828430165	120742.36495849
2	24	6	0.000857627120055192	0.00243816579529709	0.00327792121757671	7023.45375867706	1479.50079195072	285.956974577731	19902.9586534235	28118.6676100167	59536.8541764124
2	36	6	0.000519270721496162	0.00255173936020305	0.00341142417775373	3203.08068196947	345.227323400462	41.3001714807526	6927.72204491939	9190.41683610526	17113.7599112395
2	24	9	0.000642024505596496	0.00314977292339514	0.00315715415126097	12437.6641407975	3404.71601561998	1022.18499233808	11790.3018183375	21002.9539719062	83911.0664276114
2	30	6	0.000531466814460558	0.0058468206487417	0.00254162926750801	33110.6766882987	2481.29270573295	186.903972263901	9377.60232028028	14888.981949191	45005.2095526192
2	36	6	0.00098512902878715	0.00464391399604343	0.00108201762175006	18139.343763337	1565.46968996111	166.799628096922	111305.205179494	80565.9732424752	55947.231448596
2	36	9	0.000703071604426028	0.00338890418081083	0.0025821005290544	11013.6883437171	1502.46207958455	182.787803961471	24742.7559101376	35809.9675113525	81139.2051735629
2	30	12	0.000822428129366504	0.00258629553498931	0.00389095794294043	5198.19317966921	1633.56816702922	628.935469369566	23174.9607130805	38693.7872622527	136708.961486281
2	30	6	0.000522474721064621	0.00396281301273782	0.00274800581932518	14726.4277165296	1448.05072858637	129.808766933357	7973.79106668253	12205.5487935832	32524.6729267668
2	24	12	0.000513141816399671	0.0028610038362041	0.00116956659835862	21052.3943247158	5877.02614568689	2008.04530624947	16242.2069019342	30916.9682878176	165271.966348645
2	24	9	0.000875258805917749	0.00236508066012404	0.00145879443497941	13315.5409082215	3394.68305165247	927.63235683509	51472.6185539537	78160.9289157773	196117.409425101
2	30	9	0.000714504464031553	0.00176175785891329	0.00318715754066219	2642.41452436608	720.466673107826	209.800146646086	16559.1980247704	24915.446374595	63611.1679197088
2	24	12	0.000989701980758448	0.00582256696556685	0.00388065820860119	52006.4916651747	13671.2435219749	4199.09271910692	35020.1370655492	67071.5163595533	357911.386785154
2	30	9	0.000772332684231811	0.00139284758582033	0.0015760244966384	3619.15627221889	881.008006233272	216.05241447059	36954.0558222339	48843.8049093705	84663.5714118566
2	30	9	0.000702412947449547	0.00249339879226241	0.00188802908332544	8748.09980336386	1755.00586460923	330.741752965586	27408.1372267427	41011.8630549204	100074.878120037
2	36	9	0.000725081868909229	0.00372445319221488	0.00181766761993692	18008.3341963405	2051.2349621481	216.592783144837	37719.2078330603	52289.5080199966	105383.717080143
2	36	9	0.000719423383435142	0.00233422019487935	0.00346729804063603	3637.24875263429	700.968417835602	125.818594450048	19032.2497450374	27044.6283359028	58515.5513597682
2	30	12	0.000767442522065549	0.00389925008103794	0.00171678587281056	29585.6099672336	5912.85427036701	1131.55357106553	43181.8316664493	73033.3072258728	250341.773348335
2	30	9	0.000626925242441251	0.00383504558584382	0.00163923561567162	27809.0950464711	3993.01004659859	491.979632955272	24359.6711445775	39283.3702197132	115667.801766971
2	30	9	0.000757489132737891	0.00182998016783701	0.00296436684395771	3178.16823646069	833.133352783954	229.092554877631	20841.1471669993	30794.7609946041	73990.9031181296
2	36	9	0.000620203890501343	0.00254096614012686	0.00271691968693361	5126.10955926596	865.969416474505	132.249776918818	16157.338670883	23691.7387189371	55923.127537709
2	36	12	0.000783373076417842	0.00280543095353273	0.0022314919403785	8567.6101554677	1770.06697892718	355.700709843654	40319.8955011799	61281.3227801061	156467.510307684
2	30	6	0.000924845831324125	0.0051052741255529	0.00204399368476299	30393.111362523	2628.18104297943	242.543481998938	51170.9454830893	60819.2725822511	85637.0598392462
2	36	9	0.000534325122991736	0.00261506667689003	0.00331153998565614	4469.02444950137	784.626350294357	123.99196185889	9015.07021405275	14027.3802843575	39360.4279155368
2	30	9	0.000874110679775752	0.00568906456118412	0.00304147056956677	46864.6293337325	6339.72344855827	732.221628423029	35714.8644467921	57811.0712765227	171969.955717215
2	24	6	0.000941643245385293	0.00168271160331057	0.00355056668590398	3753.7293403968	907.200946905691	211.966351268332	20717.4141131756	27627.1724960188	50025.4063039759
2	30	12	0.000540341169272095	0.00387743012611533	0.00282666005514202	18331.8529755776	4258.67696727884	1021.19370251302	10737.6673200048	20693.6754197527	98595.2101759268
2	36	9	0.000834907681294544	0.00192770117922656	0.00316313226357582	3052.32473663114	626.970223027183	121.149201204769	29850.9948886509	38719.2091506889	64801.0176066657
2	30	6	0.000732294646643655	0.00336430655804299	0.00330998665067069	9526.35481767971	1168.63573853837	128.846995752472	16452.313555788	22263.7855113937	42592.5922981596
2	36	9	0.000773903350136942	0.00132546415122946	0.00218526093410623	2221.57631972572	472.564466273832	94.7607620879061	31494.4067828338	37761.0829800242	51931.3200219424
2	24	12	0.000637909493317052	0.00448252652407875	0.00369403460054166	26120.5480521941	7813.85216474143	3002.10240261116	11067.4829111779	23190.9243988444	156962.367191581
2	30	12	0.000751995051886257	0.00416978794300503	0.00286975086082728	22480.2230524961	5025.49043226586	1139.07779692413	25743.3680526993	45664.651541418	180586.490203238
2	30	9	0.000624576275763984	0.00155037319576134	0.00360033607966691	1672.35360793987	498.843895786239	166.254965538448	10086.9610145987	15598.9240160306	44094.8730407321
2	30	6	0.000893411096056834	0.00306583283231544	0.00259192003417026	10085.1934141649	1292.73172827506	149.830249455453	34502.1192931187	40210.9229233104	53388.7578422229
2	30	6	0.000643202622027638	0.00408429159445919	0.00138436113622765	23122.9041628867	1930.3102744896	169.839052234738	26566.3796239359	34330.5598213775	58887.2810182319
2	24	12	0.000965242572917349	0.00572728124736726	0.00202544951146121	87984.9470465941	19579.9878813662	4444.47945516066	59087.7517215398	109307.87314161	512568.652791636
2	36	6	0.000511323071295004	0.00438595360183996	0.00316009778816943	9795.73054248953	696.052280417784	59.0486861360679	7551.59052129595	10691.9642208856	24076.2235756882
2	30	6	0.000646365570557245	0.00329044113106617	0.00124918822387938	16447.8432481161	1558.26235056746	149.64708677265	28808.1836117789	35239.4206454211	52803.0981721619
2	24	12	0.000850011484078991	0.00372779525833183	0.00269175170687364	21409.198734475	6473.51262791578	2541.42157055503	30497.4863642054	55234.4815744703	262075.382549486
2	24	6	0.000786741169243977	0.00278168637512289	0.00181243086476849	14739.7591441372	2457.59764371933	353.76757950615	28372.8608210893	39124.9436014911	76386.8933787211
2	30	9	0.000590193802927072	0.00547497945655673	0.00349005864041727	37413.2966468181	5388.72036564868	652.490478341928	11180.4406387196	20696.5986765348	82921.7202913607
2	30	6	0.00088960580778815	0.00480517490707895	0.00286704760699646	22798.2356449964	2156.55590627957	202.626064522665	33485.0138494077	42755.2995656433	70867.2633625489
2	30	12	0.000774496087486136	0.00494812386866349	0.00174274933750563	54591.4277516391	9439.56370191401	1452.65745550198	44861.7196520658	78258.1105840074	289224.460223679
2	24	9	0.000768565877135302	0.00287199938229985	0.00358804654695904	9104.1461246338	2696.39694978892	914.748515151383	16529.0572087596	28051.921100561	101505.057830649
2	36	6	0.000984744827809046	0.00292440581979773	0.00338196787681036	5637.7249474484	650.800623392084	73.9838165725274	38628.1839033557	35749.9990245425	32035.3875354655
2	24	6	0.000888772985149281	0.00154867220209757	0.00172743649743634	5766.88742541979	1229.13951722257	235.585626246531	33826.2913803815	41017.4223593811	57677.2280267771
2	30	6	0.000519132237458706	0.00435992341368549	0.00317182987725471	16559.1930955693	1591.64406301972	138.736636286851	6960.35134395672	10971.2531694946	31632.6032814761
2	30	9	0.000818425041563442	0.00429826232112153	0.00239439421292706	28132.0949330664	4278.54026856268	566.182419176358	35912.1422568616	55992.1745329333	150957.476457996
2	30	6	0.000972038939705737	0.00183760782697624	0.00280438488583477	4292.42535633538	733.492214124622	105.771716954631	34232.7453992274	35585.679458534	36959.8793552614
2	30	12	0.000806283729147594	0.00364763716613924	0.00237273318310686	18823.6152093846	4308.78791962266	1017.59012930987	36378.8032674738	61575.549982708	215066.503685617
2	30	6	0.000547738664522271	0.00280563119045117	0.00240191733183228	7515.96957970491	919.750652085062	100.700032465594	9821.3960721676	13936.4132351883	30284.9659261725
2	30	12	0.00086121941285173	0.00166541430425091	0.00306228833782842	2704.10583215238	927.337264508724	413.331488241271	30291.2381591851	47653.6211595413	137542.219170222
2	36	6	0.000544366132990197	0.00309351820973718	0.00269632201483768	5572.14104246459	489.181854487089	49.854332619657	10048.0823685152	12950.758731182	22445.4229401794
2	30	12	0.000700805114152725	0.00301853041480594	0.0036310873462467	7734.58158674901	2225.88976247733	745.98713054744	16419.9614512257	28615.6161905291	113705.033536654
2	24	9	0.00058070140308984	0.00182080525645541	0.00142761733187284	6159.14467667733	1805.7021523776	606.100231651825	16815.4524905933	27547.6094522354	89249.6007095846
2	24	9	0.000839759696446871	0.00329722390817022	0.00199236102333701	21889.2001570546	5116.69581886699	1217.74899489357	36689.1814967607	60244.8478315551	187779.785918856
2	30	9	0.00089926161341191	0.00314708693507654	0.00347887060315358	9780.83489339393	2046.2341594859	407.423771736731	31408.4638177655	47440.1031958302	119311.198480992
2	30	12	0.000906618884883561	0.00583019084341551	0.00350866296786859	46859.73318104	9082.5898204217	1648.65087166933	37019.6020266932	66513.5529537393	266773.756971181
2	30	6	0.000502049196535645	0.00298161310257527	0.00391378555464673	5910.33276424927	806.912309695851	94.7045238370065	4995.02904812603	7706.3343348652	20944.3762861645
2	30	12	0.000816711862306184	0.00544551073213595	0.00204049636761859	61641.6594733171	10537.6166724953	1593.63257898547	45351.0159637278	79935.7501886692	303535.647141246
2	30	9	0.000907116470303504	0.00224758636016166	0.00316782577056982	5169.83527913212	1246.21822136784	303.270934867169	32986.0985903956	47441.5349871618	104403.231801836
2	30	12	0.000715891075608357	0.00261042345454583	0.00256550363994302	7290.33138525044	2056.96243327736	671.540813160202	23455.9764349965	39446.593545337	139949.753413686
2	24	9	0.000683595649293083	0.00567000298087592	0.00393870582093028	49502.0955075694	10255.0289944078	2002.14585540924	12880.0121613427	26664.2423037986	129078.372904651
2	30	9	0.000818120900319592	0.0028968883667245	0.00297271907635118	8895.1557927522	1865.50193793987	372.611943479958	27796.0404237422	42161.1059637886	107355.556684113
2	30	6	0.000672171881171558	0.00491195449425943	0.00292517821430287	22651.4342139514	2006.51637606443	171.98105610398	15314.7949484728	22183.6442457177	51149.4237111419
2	36	12	0.000712926848749254	0.00548339010690656	0.00291643540447763	37006.2376491704	5303.48387076601	652.621214403679	26377.800165111	45429.2814105743	162297.341424046
2	30	9	0.000984697229850841	0.00488064166776738	0.00358822640366935	28502.5682302359	4562.74253113011	641.128958824018	41541.0855730442	64512.7495740307	172337.065102944
2	30	9	0.000925476612366558	0.00266715954798256	0.00160306453254873	13468.2680616006	2505.01526717326	428.643464062881	67754.8174878182	90373.1276135725	159997.901850977
2	30	9	0.000635538619832356	0.00385211583591954	0.00191931425433864	24818.4690231702	3744.69608327429	486.53516732657	21902.614206798	35678.6646276217	107852.08779879
2	30	6	0.000870105742652073	0.00364520689292639	0.00350882007509606	11405.4237727381	1382.60815308269	152.467605952327	25132.5506615878	32178.8175399173	53362.3880531213
2	36	9	0.000645558034897846	0.00277372877041403	0.00165609411766477	9610.17746857815	1310.7981897382	161.708661184684	28891.776540105	39868.935031296	79110.0644348684
2	36	12	0.000936941595891299	0.00226089355948133	0.00214665782595896	6166.24245369156	1404.74596953731	323.898668386746	66049.0586099467	91408.4355972484	178272.002350533
2	36	12	0.000940741415854211	0.00459350459120808	0.00285996397439972	24575.4124649599	4008.91331175777	587.164953380309	55968.5536307223	87143.8014207335	236482.402575108
2	24	6	0.000741803497686108	0.0055657577032646	0.00353938830730868	44483.0031419911	5661.21845880523	589.526920476466	14803.6532980378	24900.0188069783	78328.2879895712
2	36	12	0.000622038259076708	0.00169608548795506	0.00338943866757366	1700.7369026467	510.561310135714	175.865578038908	13607.1982413059	21563.8433478817	64909.2252500364
2	24	12	0.000785174930711525	0.004126425293113	0.00221518867886408	33135.2355856215	9015.58491155318	2946.52492391121	29888.4761301598	55682.9924657744	278648.780100825
2	30	6	0.000870633456640611	0.00103662682713689	0.00237103584081485	2185.67764174825	399.988233982292	63.3527836260191	23436.8175381284	23151.6547825305	21869.304626806
2	24	12	0.000838419600671253	0.00496915982076169	0.00108618844587726	102038.854636132	20728.9996880132	4001.27508179843	70172.0441863485	126483.461889463	543975.94369766
2	36	12	0.000792123599351416	0.0021629736629098	0.00144594374051643	7040.46836524296	1490.48464792256	310.701213246811	60168.9013708459	83937.743191416	167230.047998674
2	36	12	0.000714119126096545	0.0021057525559696	0.00298480594115403	3274.02727549757	857.468440307979	241.560397369657	22995.7689937992	35700.7624280208	98979.7305380181
2	36	9	0.000605699922975517	0.00154205306169774	0.00177582681964274	2487.48026028288	498.569399345365	94.7261791752736	20803.5859696802	27589.8788694852	49030.4337299557
2	36	9	0.000791017485466507	0.00259388273524935	0.00343260366868053	4873.5560343968	881.036196762823	145.981028347715	25250.1051125428	35103.997075546	71167.6251646198
2	24	6	0.000699546005764732	0.00592932885560438	0.00355964410855986	51143.1014185074	6233.47711801644	620.116011371616	12776.7965642389	22285.3399347489	75895.4724811596
2	30	6	0.000623083295844648	0.00539190297449147	0.00112454275551753	39095.6694912397	2703.9866945074	215.846141182816	30347.6263206776	40201.4732257372	73911.1803752563
2	24	9	0.000684562481517231	0.00373476639571984	0.00393033720631049	16203.229551411	4290.01144247716	1223.24932817024	11836.5145189142	21599.9183288903	89855.5381840585
2	24	6	0.000507726421390676	0.00534491588818798	0.00193753073735575	58909.9884851563	6292.68056066136	556.921411412088	9358.08253810443	17169.8965131317	66147.5021994732
2	24	12	0.000713824757235177	0.00210331108753763	0.00126358354545092	9360.51162327458	3093.93397378982	1415.00007034916	35178.5899270693	59826.3379942124	229926.376583818
2	36	6	0.000582712870430085	0.00440732868169111	0.00237366392064183	11231.0078289057	774.68742090086	67.4866701664892	14151.5787998682	18256.2476035786	31910.319784894
2	36	12	0.000666000699785741	0.00356056888010252	0.00208327327363546	15953.9684818774	2757.46116074684	431.122454492949	28336.9051671089	46042.6650913388	141286.980269205
2	24	9	0.000564400732347662	0.00532145426244245	0.0032929086916369	48403.7080566478	9868.89745283053	1878.25812893837	9246.3657694366	20544.0670419968	108101.636536046
2	36	9	0.00096733757346939	0.00415201857781851	0.00359347718469266	14765.0453722912	1994.58808260375	242.808869258301	44682.9194345024	61364.1795024612	120158.042866457
2	36	12	0.000638209100463236	0.00172854200465957	0.00351781389297108	1741.9992683625	522.403027996596	179.678404225943	14130.1881331441	22361.6733244286	66990.163808184
2	24	12	0.000533244720679058	0.00453692736600338	0.00112969064236004	76181.0491198294	16395.4731480343	3485.86602960222	19888.1021987467	42209.0118132238	271415.987695785
2	30	9	0.000768472982528622	0.00245995614153705	0.00341136970529908	5253.23792318125	1253.54569764408	299.559989855848	20129.5129827216	30863.8717902922	82233.0427492464
2	30	6	0.000542949544681962	0.00528132135867889	0.00233082533708545	28631.0074004273	2229.01345440252	173.406708649916	10623.3146222529	16357.1324777873	45067.0419714679
2	30	9	0.000868773810378733	0.00242237756094579	0.00338217129264932	5491.20856917916	1308.13796885923	312.819433123017	28083.2233520984	41537.7361358904	99296.0866507001
2	36	6	0.000664703978273562	0.00571387922967608	0.00107580291774351	20178.3958985183	1272.62539657581	113.824427610025	42990.8893063911	46377.8014032174	54722.404449425
2	36	12	0.000813817511573713	0.00164782387709243	0.00118067864189885	5213.38110768738	1175.58329652368	265.162259122409	74620.6719536147	95922.8131384369	154108.249106543
2	36	12	0.000830045596802383	0.00275539625720387	0.00130828676132834	13430.4235949134	2414.6174503578	405.77390550474	77566.1212537232	108140.188297813	214837.149748154
2	36	6	0.000900795487033662	0.00494942758354333	0.00121284024503875	18085.2836348715	1425.32702436714	144.208556648209	83167.489781181	69768.3420987276	56434.8151270959
2	36	6	0.000948957239701036	0.00511611736720156	0.00213154982142779	16165.0225604765	1252.93164800294	122.294093815153	59033.6579579856	56513.099423803	54292.1261050716
2	30	9	0.00054490769575161	0.00583216221359613	0.00125958748508884	88517.5566075201	8620.75453009249	735.551548616236	22447.0580646135	39115.0192161683	145733.651936945
2	24	9	0.000533520134530649	0.00159070626500149	0.00155284905389696	4061.23010326911	1296.4698495303	494.752538541717	12110.3189825588	19976.3132164314	67551.7068120347
2	30	9	0.000983217533383426	0.00366201305279008	0.00158276220539126	28053.0871539199	4287.47375730333	585.591467853024	84947.1264371346	115122.764671679	212597.449937111
2	30	6	0.000588778069773611	0.00117102624759966	0.00110522186198258	2624.96112774354	448.995143409973	67.4540135021646	19835.2120165306	21172.2163533179	23086.0796561428
2	24	6	0.000959836158940058	0.00214698797925673	0.00233110115475228	8089.32567261093	1650.006190578	302.244837188643	35056.0490463755	44776.3935842582	71822.4363039688
2	24	9	0.000698565481339433	0.00480458489862227	0.00114606616919195	89094.4877017199	14056.9017570463	1868.23596626941	39141.6787552288	69137.1954558996	250052.936006081
2	36	9	0.000579700226887878	0.00487778072483653	0.00289989078709052	23498.2076577738	2486.4760120364	233.85397403877	13744.8505023039	22201.7647038281	68807.5447676659
2	24	12	0.000740595656231642	0.00135922631459911	0.00236752980097902	2264.29790553794	975.009236171828	714.931268338291	19748.484226419	33459.6926443042	129616.380749615
2	36	12	0.000671950708826579	0.00550149374254602	0.00142771288335444	63821.6496879242	7109.92664706925	689.301376774202	43047.0828885695	70987.4320797689	228343.359200416
2	24	9	0.000748826145778851	0.0012993085931867	0.00247230478535036	2467.58735740113	872.611563955175	397.497132796584	18061.8384853448	28223.3734063883	80797.3658412737
2	30	12	0.000777336651614153	0.00532213626602531	0.00288829479297229	43078.0471518789	8312.71680210077	1496.88114937808	28883.7937796678	52855.8040622528	221349.552852121
2	36	6	0.000964411869838541	0.00356364975664609	0.00224038077688543	9584.43883175033	923.833393595712	97.6503700915736	54835.2540307671	47810.8001006604	40076.3344564795
2	30	9	0.000592539003615748	0.00132484002300288	0.00140612989329528	2698.98505459127	683.099471373831	178.925746330755	20319.6168875022	29040.1012985308	62877.7958637669
2	30	9	0.000729916320672626	0.00326100464274864	0.00254963706699153	13117.8130106505	2438.8496625073	412.606097702792	23969.9792842032	37594.150418562	104061.875097509
2	24	9	0.000830926917874351	0.00335243978199511	0.00113231769335039	37113.3690040262	7332.12358407391	1357.5956603019	60097.5492740224	94560.1996982476	256272.206288735
2	36	12	0.000623322461450898	0.0052279428119945	0.00210010526020983	42264.305572289	5572.67909186264	625.856577292085	24610.9110448743	42655.2336978051	155532.129778067
2	36	9	0.000504371529472009	0.00373422542907731	0.00124110331234139	22370.7028273604	2145.72695763091	193.78543990263	19827.2258301511	29941.0440241505	77125.8592517644
2	24	6	0.000976322159906945	0.00303142783647856	0.00163789080269522	21186.1368519875	3349.83400953163	455.279393619351	55929.2849253196	69852.2777502235	106151.481989195
2	36	6	0.00069659857020297	0.00263420331100669	0.00282395957340383	4300.38954518618	463.207080873545	53.4046677344757	18289.8162475678	20310.4824582103	24821.0397464314
2	30	6	0.000843416104295612	0.00208931757117324	0.00322440286951855	3968.02192434505	670.922938971987	99.3268775559986	22137.1813692079	26266.7438248838	35836.0992089963
2	30	12	0.000912214143553238	0.00218682519013532	0.00361809865278997	4061.34701347567	1326.56466901937	545.32810688121	31873.8698760002	51200.5482412968	158609.02670814
2	30	12	0.000561227348187635	0.00343013441406586	0.00349592556348369	10928.5910128094	2905.37519841538	859.481263584747	9599.69952653561	17935.5287503781	82770.2577629582
2	30	12	0.000579041494568358	0.004832227254701	0.001802707274314	49200.525537002	8691.71869101203	1368.75892868883	19894.8992358202	38194.0239700434	177113.630546659
2	36	12	0.0008493179640129	0.00298141257344722	0.00288632525810778	8137.24498925532	1748.73140287358	370.988215710179	39889.6823347205	61043.5040801749	159443.881334152
2	24	6	0.00070969971002555	0.00562409082954226	0.00204205604038617	64821.3790245392	6904.91353268816	624.528675188626	21561.4240646934	34779.1640975592	100587.487108903
2	36	12	0.000729246172750819	0.00214362395158828	0.00316401143671717	3273.12538162144	862.20747479129	244.903065527702	23116.7096599763	35922.7410419169	99954.5202758121
2	30	12	0.000685595052667555	0.0056939715510484	0.00316640121143944	47466.0086349809	9024.50702504258	1583.97700883434	19256.5160088743	37609.9726876273	180332.449174884
2	30	9	0.000918740290574375	0.00102113030255646	0.0017301975641201	3188.82033040472	765.965538190761	179.868563327318	46726.7741836653	55623.8302983191	74939.1584985494
2	30	6	0.000991402657488078	0.00513178732175978	0.00364022176884562	23112.3120136673	2265.02504160756	217.069774694399	36358.7637053272	46291.0017462606	76089.0330898359
2	36	9	0.000600829444038624	0.00494282278592407	0.00290016209160505	24282.7401408149	2548.59474383312	238.853728968701	15154.6252767703	24272.3127324175	73515.8430642558
2	24	12	0.000741541090923078	0.00422459233655182	0.00373021193530897	22190.4377140246	6864.08270693783	2793.13299889499	16026.888614998	31172.6753782421	182483.824553961
2	24	12	0.000979071761713998	0.00277583340558086	0.00357351878300874	8252.41182376762	3057.32344316639	1688.51475879306	32758.5085396035	56615.6005918206	237710.597893797
2	24	12	0.00058098431791477	0.00361663609491483	0.00394331900265861	13742.9080448654	4682.19783099294	2233.32630610366	7834.57381974446	15890.4832400247	106419.139593835
2	24	12	0.000792495199093439	0.00368400463590251	0.00259805996987494	21240.1099248904	6406.70875417783	2503.34377418214	26044.0321095311	47787.7118187252	236122.917043959
2	36	6	0.000644749176062394	0.00102907232403253	0.00289458473323796	897.060131239192	155.728958067115	30.471586212688	11241.4634231052	11269.8818255699	10993.3652901981
2	24	12	0.000716538682800458	0.00317987687036104	0.00100297413350069	33008.7597160988	8347.98280313705	2401.39531814528	46723.7565165066	82050.9216670917	335741.931602818
2	36	9	0.000614633523644383	0.00186317044920596	0.00349734694186516	2017.4422646871	442.489907482756	94.6942069928686	11899.116599747	17340.3634748424	40734.1335912939
2	24	6	0.000615273848649556	0.00318837946417016	0.00392192475281702	10130.5267742537	1924.06796705446	316.937143798035	7521.01313033263	12278.6631895004	37126.3866286386
2	24	9	0.000947056116367931	0.00217877843067799	0.00101854654861968	16280.6385897012	3913.22264812696	976.293996705339	86905.9175404519	121793.757983357	241568.937150911
2	24	9	0.00050669695571735	0.00316630832920379	0.00345882656505625	11408.0188353745	3201.26504881381	994.139041531312	5940.49535193872	11358.9655489743	52196.0224386413
2	30	12	0.000833349197027575	0.00397079955271656	0.00105905811573055	47339.9855104106	8127.48567070233	1258.86809700977	84750.9874725439	134185.34938322	376543.905087156
2	36	12	0.000578224596027258	0.00428662834127603	0.00383762581921394	15196.6909219739	2824.14767140944	479.887162946894	11403.3631580924	20430.3950189691	80181.2029976393
2	24	9	0.00094705008043546	0.0011782836427451	0.00213947634087739	3476.44048635938	1124.46998524745	439.80671521964	35998.4076649424	51841.6229059908	113256.267948481
2	24	6	0.000671622507269641	0.00420460719928226	0.00251520461654713	29094.427474675	4005.52449649569	454.583633099587	14807.5681991902	23802.9212789033	67635.3805104879
2	24	9	0.000862878718791247	0.00553528464827537	0.00297488915456845	59629.8409495065	11533.3587867072	2038.17588309315	29739.9635726916	54238.9720863651	211758.351560105
2	36	6	0.000516532786888623	0.00195844904185246	0.00158532512219666	3157.59106130841	341.307051401369	42.1410740725784	13316.1960053665	14872.1345944106	18393.3914929115
2	24	12	0.000517851656700963	0.00572606308677728	0.00196407045725591	88799.020055442	19568.4009653642	4337.66183733379	11969.1813102834	30630.8289490849	257806.974207959
2	30	9	0.000562359996865235	0.00182516598038146	0.00199690432012023	3667.85112548819	891.135929624432	218.672803608068	13603.3071751543	21025.4863615831	57511.2930314308
2	30	9	0.000814669110092661	0.00544517627396124	0.00351965882843268	37272.1226359994	5444.8916544096	678.706793140092	25753.0873306447	42887.7107745471	136952.328844632
2	30	12	0.0006026303678883	0.00385721952348706	0.00143084058509436	32958.1946596609	6251.77732977766	1099.15582531378	26454.7048815034	47235.9694734548	186221.89479872
2	36	6	0.000667373590406811	0.00460550711820235	0.00147682542512172	14306.2313302188	976.623337564582	89.3861438280203	31856.7636938891	35138.6395825742	43156.4843246857
2	24	12	0.00098222483336064	0.00402782605359542	0.00332183776833481	22226.104404564	6813.21092766785	2739.02664084957	37529.3562760414	67125.5025300001	306744.871766439
2	30	12	0.000548982408783758	0.00561446424391594	0.00159042949554636	80647.8799450654	12418.009484846	1614.54166948266	19760.2025961672	39701.1856820164	204219.471028424
2	30	6	0.00072841535638529	0.00184946752130462	0.00355552627947522	2565.21502608173	472.159903389289	78.7233622674195	13418.7498460348	17076.4465864946	27695.9732819537
2	36	6	0.000545242082427177	0.00530205129101634	0.00189770355639139	15797.3063481287	954.643730101065	77.1570697955829	14729.0354048573	19453.8583638698	36323.3809296733
