# Supplementary material for: Harnessing interpretable machine learning for holistic inverse design of origami
Source: Sci Rep. 2022 Nov 11;12:19277. doi: 10.1038/s41598-022-23875-6 (PMC9652322; doi:10.1038/s41598-022-23875-6)
Supplement: Supplementary file 2 — Supplementary Information 2. [file 41598_2022_23875_MOESM2_ESM.zip › data2_MiuraBased.txt]

1	0.00538177320477426	0.00209322879816406	1.9641593202456e-07	9.04045467637123e-07	2.18177325224872e-05	0.332106568924656	0.000131900666063788	94.8247536672981	0.632270325678435	685.782014864462	0.00358647538931912
1	0.00545819760748606	0.00287036626887395	2.39578214868482e-07	8.24858783218319e-07	2.07652272979281e-05	0.388813400234526	0.000275685853455108	43.971409286304	0.213440976773201	240.46534471974	0.000730026457119014
1	0.00535345979015243	0.00274010947366527	2.00825108312651e-07	8.32593651331836e-07	1.90728677288423e-05	0.363500458669371	0.000175805627399051	58.1631574547615	0.379206943945272	399.956826496689	0.00124383379233105
1	0.00660184781197202	0.00244300732375461	2.13367746102131e-07	7.50364495250155e-07	1.98924711427601e-05	0.598117074826786	0.000184207540371686	41.2090683556904	0.285560298389193	298.181841359009	0.000459211476797986
1	0.00640805737487233	0.00282590957978027	1.96613394240427e-07	8.92206661389968e-07	2.91982475273236e-05	0.513964378744966	0.000112300850778302	48.3149720173786	0.688301258759706	607.420934355432	0.00122265265800035
1	0.00645020772351913	0.00368909391890069	1.62240669363543e-07	9.02110908297819e-07	1.8740956635071e-05	0.489720739183486	0.000136868409522371	41.4327727684795	0.634918778482434	520.557825043846	0.000824806813682812
1	0.00486745718542607	0.00303068481404896	1.62197146397516e-07	9.46258995142656e-07	2.15852096720796e-05	0.588679417757769	0.000127265812751013	64.4958140882576	0.619996996742738	604.246365155522	0.00142197512612675
1	0.00385393958520317	0.00233112976433757	2.16119249026118e-07	7.43988295745627e-07	1.16789616138649e-05	0.598042943374501	0.000292856586997983	78.2016153687455	0.137547011871098	200.19941484611	0.000653149594907656
1	0.00528593351095869	0.00387048277628402	1.89182219453592e-07	6.23957010819529e-07	1.56314109215876e-05	0.378827910253856	0.00021716049714615	29.1072096424081	0.20628182851397	204.811710094164	0.000352427920464173
1	0.00599795021227151	0.00209018084108291	1.50644242209801e-07	9.5039311633296e-07	1.44984016702085e-05	0.328177640812726	0.0002001509695747	86.6480664344149	0.515296319721981	574.958874629518	0.00209085542831747
1	0.00421916138123502	0.00391778045403606	1.68237172386328e-07	8.26402196454579e-07	1.62900365195119e-05	0.268963715339829	0.000204687584835559	48.7623584103948	0.33175333771321	328.611358099506	0.00110746095808725
1	0.00641012923524116	0.00209967912155833	1.64714311371559e-07	6.73851090778816e-07	1.75395535525097e-05	0.59456868770661	0.000254886124863804	37.9986518216933	0.1869046424449	227.634389132321	0.000269713139622199
1	0.0046599081612981	0.00372634691356126	1.66361156014559e-07	8.93772289301241e-07	1.46461156497404e-05	0.330845017307829	0.00026449836693554	47.7201347334338	0.286975274153284	292.654777857702	0.000835288468760678
1	0.00693418493732708	0.0031448160662144	2.19496398254009e-07	9.04500505140866e-07	2.91571967630754e-05	0.279419868972837	0.00018166553536073	34.6704774920683	0.46723869406924	415.015347011911	0.00110199400641183
1	0.00451135579616046	0.00393608271389277	1.74702136518474e-07	9.96159437424804e-07	1.0991519948739e-05	0.523743254588146	0.000108791444832264	95.4155532652543	0.781178398795533	669.533520581916	0.00217133784136693
1	0.00472909153406463	0.0020852613716216	1.5953298567111e-07	8.57411662246751e-07	2.76455231172074e-05	0.395067530088025	0.000110719085243214	90.4103508947971	0.706569275265753	791.682353725182	0.00316844306554494
1	0.00594003186682128	0.00265845856005082	2.28386711305025e-07	9.96995033789899e-07	2.13622571726597e-05	0.436036315261532	0.000212439313852809	59.8036803064808	0.383254403188131	396.642616489215	0.00128785925095591
1	0.00334173859815101	0.0021483596725306	1.65789710638937e-07	9.87308789689415e-07	1.22167678895185e-05	0.206141882270035	0.000179374000180651	175.270195955476	0.495464606739523	667.101331951497	0.00801411086119049
1	0.00411686484859855	0.00353192851628626	1.57126660203536e-07	9.37395974714411e-07	1.43178369327982e-05	0.398257169135598	0.00029018743970796	57.6496435913854	0.267106549786353	292.936755803076	0.00091016045699171
1	0.00329562009115887	0.00268334974324954	1.56907170726467e-07	8.7806834894745e-07	2.16974264241589e-05	0.399793823856115	0.000125143871833302	102.591352034978	0.540914357829979	635.816311654902	0.00311998253899648
1	0.00498518611788285	0.00357395916617739	1.54482222154805e-07	7.74576002942725e-07	2.13735220724876e-05	0.381664535241022	0.000269195629574448	31.3228363448416	0.235571067736883	246.380175649197	0.000473046094349375
1	0.00330608901480905	0.00280728843204268	1.62537040426214e-07	7.83316947030702e-07	1.29603248067448e-05	0.243678006961392	0.000179375836427294	93.3038504710797	0.32398788772991	401.499824345077	0.00221814129578167
1	0.00624221027738352	0.0036610900867803	2.35848174730198e-07	9.54333931651654e-07	2.05423591103294e-05	0.570861417598651	0.000239836224570582	36.3607696420585	0.301717592358982	277.157215957292	0.000599180502877258
1	0.00695317936219246	0.00390146211465049	2.10107391562264e-07	9.1124882644914e-07	1.04704675026519e-05	0.454651582395563	0.00021182145046041	42.9593772493979	0.372774431294336	313.865716170982	0.000570581663296353
1	0.00549018912101598	0.00231734878397996	2.19695157624468e-07	8.35490785189484e-07	2.23054257444726e-05	0.316505472012837	0.000239695746906711	57.7724388127294	0.280189075521848	330.685207635694	0.00143214973629076
1	0.00498392833974826	0.00275530819117664	2.21857993121915e-07	9.46737802837619e-07	2.59132718438753e-05	0.579387115062272	0.000156185912694429	62.0746585071853	0.433198722562557	451.131302904362	0.0014093823987666
1	0.00310831500196528	0.00320909925499053	2.22434356471743e-07	7.30425577271789e-07	1.32629027936536e-05	0.265764884278954	0.000175161135048228	87.186057786824	0.257110669776948	306.149788791276	0.00197945282731343
1	0.00448647148162987	0.00398760544259952	1.94557429842818e-07	7.45376297808416e-07	2.72927491674254e-05	0.428863419923181	0.00014616027685519	38.2641554174891	0.373977068212018	347.600788281508	0.000957350199088454
1	0.00592622207687021	0.00334290044184774	2.14581194357585e-07	8.81328206290747e-07	1.0496429377082e-05	0.203191388474258	0.000176519703434643	60.6487766837444	0.446130881650742	413.133363573121	0.00144381851217655
1	0.00506541856073969	0.00299131629157952	1.56983966127286e-07	9.63869072932225e-07	1.81690720505014e-05	0.579547759916416	0.000258741569376757	50.3595816659526	0.307211558252884	335.350322409748	0.000678144629779428
1	0.00645283855080188	0.00229238030733983	2.39622983469648e-07	8.91495299603782e-07	2.14635185353517e-05	0.318946515461437	0.000241198176164308	56.4035784012331	0.315169086353847	346.134583047615	0.00140916374132339
1	0.00385976273844942	0.0034975753214867	2.16064225585193e-07	9.92574276518117e-07	2.76713614759482e-05	0.421769921821546	0.00014565685526452	71.4938370384389	0.510649622574138	505.802386538814	0.00269043776451323
1	0.00618571771148246	0.00263165014203502	2.09037314976705e-07	8.23895487257836e-07	2.26668227361558e-05	0.562758118035064	0.000240282279260783	38.7561366037497	0.246178478950511	267.183632718037	0.00048056480051998
1	0.00305794754215214	0.00250924249657176	1.91186030838545e-07	7.68318460501826e-07	1.86705220642398e-05	0.296831117127248	0.000102674112676282	125.816282337781	0.513970706299954	627.563437180124	0.00465258916786037
1	0.00625167857456319	0.00399720032066644	1.77635605445308e-07	8.38571549535613e-07	1.6896275732152e-05	0.474553004570336	0.000113760716567539	43.2872421782639	0.660077381768073	517.967134601226	0.000900198585760267
1	0.00357428912399641	0.00262063468596857	1.9395204193004e-07	8.22432687913053e-07	1.17971023674313e-05	0.339466794584545	0.000114544381034778	135.561376952026	0.51232287888424	593.133694728392	0.00345544615699925
1	0.00476124955514815	0.00351696027517073	2.10510046535642e-07	6.58376969748741e-07	1.67061382858298e-05	0.246597816651167	0.00017117391975619	41.5206427211191	0.278122527559578	282.620178892278	0.000852115269087182
1	0.00444330295739133	0.00233884769929604	2.41740330214365e-07	7.47388226375267e-07	1.97305051130991e-05	0.257298270777037	0.000103258969077649	99.4867457909772	0.555639387799037	614.28574095296	0.00426922727307027
1	0.00317479973202512	0.0022272116506901	1.7533365055611e-07	9.32203996447374e-07	1.69147011146979e-05	0.264205024610291	0.00017684803340681	141.938018653693	0.418127487377426	566.08971266674	0.00560450933933979
1	0.00561887480651108	0.00228028173537103	2.4826190271372e-07	7.56928136735115e-07	2.99826429846162e-05	0.584092373677501	0.000127208471448156	54.1412496495883	0.3976080244884	420.771661119617	0.00106688294124302
1	0.00503339953056135	0.00392884631571025	1.92728630764518e-07	8.56361178188005e-07	1.75166078424329e-05	0.28003552245402	0.00010776938538297	57.9433793180992	0.697972947965993	585.455943750033	0.00197147469697307
1	0.00447265366104743	0.00312608887180669	1.96522404924368e-07	7.4618606882158e-07	1.01697804638893e-05	0.589351109387921	0.000174477318936631	67.228037769989	0.267881128136685	292.899980106485	0.000690129219652634
1	0.0062433372002301	0.00265750329444081	1.93980403780562e-07	9.38748346560229e-07	1.86593874539581e-05	0.440988475669395	0.000209548698861928	54.379427911648	0.387537310529822	395.416329424278	0.00094755066594909
1	0.00597683425479061	0.00245052230704478	2.14739269921472e-07	6.86520701898869e-07	1.62222264658313e-05	0.331782737380528	0.000260631333870952	44.0802232202616	0.197192532532554	231.917856038719	0.000595748143264098
1	0.0034121640968584	0.00216924114351689	1.91406553546544e-07	9.36370447599412e-07	2.76330871730396e-05	0.37409282666827	0.000172820397820644	110.846082573699	0.401192854066793	533.967245751026	0.00415079001365741
1	0.006440080739118	0.00321409531042527	2.23922536187003e-07	9.60227358729732e-07	2.91322675224715e-05	0.4876818887364	0.000134493545718216	44.652705902233	0.610644066101476	522.101602370573	0.00124782916257628
1	0.00399394064064144	0.00294631066204429	2.14828660189509e-07	7.62814710808118e-07	1.06528650082448e-05	0.308532528036249	0.000204076099170156	81.5401738941107	0.251646563374092	297.165611556148	0.00138673142251776
1	0.00328573701443771	0.00225124189776015	2.08453510986751e-07	8.21556678174024e-07	2.47050900358935e-05	0.266518685729788	0.00026861808979026	83.9687471432439	0.208223185830411	304.998230265688	0.0026706906111657
1	0.00461290049757775	0.00346120897628539	1.76869391582927e-07	6.4350750468285e-07	1.30602896365963e-05	0.325433394281717	0.000157315964175021	47.5552408164742	0.295154267429916	303.198903002552	0.000715776114428461
1	0.00430295390679761	0.00205275253461728	1.71225732590302e-07	8.51230147149226e-07	2.88194705096391e-05	0.419545483173637	0.000152218840153798	85.0086091953745	0.449176009465192	557.986777984915	0.00252430600825831
1	0.0062382585503196	0.00310232619005644	1.67397272733819e-07	7.28129436127534e-07	1.47490125593651e-05	0.523971726126564	0.00028145329634618	30.8514595652986	0.193984912084901	206.697553118603	0.000241335240867642
1	0.00460405296326564	0.00272923664653426	2.08941219885134e-07	8.96599578692297e-07	1.65320586628306e-05	0.46216271582926	0.000259457118088318	65.6566255958179	0.240960425191036	287.731987153472	0.000996714057278158
1	0.00498737718227006	0.00380159684649487	2.10295033321634e-07	6.80799417095287e-07	1.75871827010655e-05	0.439257664797448	0.000103490808491804	48.3406529304	0.470198273057486	415.169726418447	0.00100035282251261
1	0.00440404706041005	0.00310794736079521	1.67706753834774e-07	9.4810829527831e-07	2.99844417376373e-05	0.490694394324006	0.000239229452040995	46.6183031521615	0.316805890056932	350.173045586878	0.00101488566237701
1	0.00488848847130095	0.00309682520826587	1.71169165049156e-07	7.0063450401309e-07	2.53461756742745e-05	0.29391334710575	0.000229013614205195	33.039801629226	0.234959485259347	260.842368736218	0.000629355115764405
1	0.00523285813861646	0.00341402166612566	2.40943318373467e-07	8.25020379000237e-07	1.7266527299233e-05	0.491053212841206	0.00027848255679138	41.1657345640939	0.198198397304716	211.354425945423	0.000546096645943227
1	0.00349352717302651	0.00253643428695237	1.80179270384787e-07	8.48510865664378e-07	1.10267269647179e-05	0.47814476903743	0.000154119908465069	126.866573200246	0.366494938547582	455.340554462643	0.00206283271093284
1	0.00477472647803335	0.00338920846256306	1.91419703650789e-07	8.8422668312527e-07	1.51033502397418e-05	0.550690281176081	0.000281841696816761	48.0539188888207	0.223131017974587	242.825411999407	0.000582286139754403
1	0.00404852463115359	0.00342063286390071	2.38365010218873e-07	8.84281395507335e-07	1.11832225045699e-05	0.425987879329613	0.000237451666339493	77.4281246128106	0.242091640960309	267.19892313887	0.00120534068215337
1	0.00615039391760629	0.00363102763750944	2.44220179099557e-07	9.50654948518344e-07	1.1034008980283e-05	0.572733161799176	0.000106696204530685	74.6917252473152	0.68919089697161	553.507663848322	0.00142730314285226
1	0.00671817006722544	0.00312998495465609	1.97269406052365e-07	6.97461422856915e-07	2.3226318890039e-05	0.285809211061105	0.00020550785657584	27.0451806061108	0.285637532500424	275.035035665866	0.000565871594754425
1	0.00591525253400802	0.00315715939438463	2.31302285388944e-07	8.56850992438972e-07	2.09423384280684e-05	0.428284343500515	0.000230316428400541	40.6707784114554	0.280874909802765	282.354770033811	0.000709940472627412
1	0.00353577740786756	0.00297253306336394	1.69954573343913e-07	7.13738772251351e-07	2.99083795110166e-05	0.46663953159504	0.000118549672494101	59.0723660994556	0.400175677447209	449.308053681451	0.00148639957173459
1	0.00593698715938973	0.00226255409331091	1.94551955242473e-07	7.46566205670369e-07	2.48836766003173e-05	0.385531156477878	0.000115039723923193	61.0208745334986	0.547391067068018	556.207229757462	0.00155523961687675
1	0.00523089550648847	0.00367644341918597	2.10098143433614e-07	8.8204959856351e-07	2.89376097420234e-05	0.50415597050487	0.000119118200193123	46.1607241809053	0.581480047055293	503.189361598398	0.00136974064912646
1	0.00553917821610646	0.0024539063800765	2.33799945203038e-07	7.40335685988441e-07	1.50849900602874e-05	0.538397054701999	0.000278854784016328	49.8990819674802	0.1669302129909	205.988927567437	0.000455411620885345
1	0.00309508875999186	0.0032800222724775	1.73591074782846e-07	6.40854459105532e-07	2.98656130329219e-05	0.21476908029514	0.000235380136298153	39.1760551237288	0.176866084494266	221.959419023531	0.000970646150480134
1	0.00355906692424424	0.00369155064213468	1.73911957093015e-07	8.96654668296384e-07	1.31034218480078e-05	0.321472360159835	0.000152318338600262	87.3785254393001	0.460903899294672	466.47926310337	0.00220785645337239
1	0.00629104087513181	0.00253412253707138	1.60562874939822e-07	7.5076384905796e-07	1.25429372269906e-05	0.258554395678513	0.000226277562835739	49.3957884484178	0.309726460846434	334.597555210405	0.000787824038500163
1	0.00627891777207959	0.00207342302117992	2.29718824595608e-07	8.95509132993488e-07	2.57451758502496e-05	0.336737395675866	0.000272116455889734	56.4586633243591	0.281968409861792	333.677614034178	0.00151433286546694
1	0.00374196118293772	0.00370601458849248	1.71854973656731e-07	7.04622779235754e-07	1.78793898818626e-05	0.351941005572474	0.00024220226305114	42.4659008684078	0.212760721936384	236.266044321079	0.00121663972148734
1	0.0041921033951404	0.00314518892841397	2.15540700206475e-07	8.74252085825407e-07	2.65141852015285e-05	0.544385828830318	0.000144311804258687	61.5302206321865	0.409531193707857	426.026042657006	0.00154882646468747
1	0.00593878658820735	0.00229294505099193	2.42453809945458e-07	7.76960393942228e-07	1.02981203911945e-05	0.548879248175635	0.000212031022967745	72.4372665816619	0.241078000363422	277.027618008234	0.000661974073312582
1	0.00452450430659531	0.00201587947641578	1.64620685664212e-07	6.59218775384613e-07	1.18180451781743e-05	0.414872765992528	0.000241210287893413	76.412953816656	0.190027409758689	266.654066578344	0.000813130250539897
1	0.00602109606364163	0.00393065756060585	1.84372414806182e-07	9.77123437031707e-07	2.24281720158845e-05	0.516710761610489	0.000200914939565196	36.5220171876037	0.434678909018107	374.805841727669	0.000751868649423083
1	0.00651242197227876	0.00281422428458462	1.9713589448506e-07	9.88065453709208e-07	1.21347028208585e-05	0.263839938431225	0.000269646383436395	58.0610345004396	0.351614587482746	358.757619314625	0.00110491949581561
1	0.00661681452196953	0.00391074261869524	2.27662945515672e-07	8.45994830752775e-07	2.65071088498982e-05	0.551153017243566	0.000154017259981828	30.4191784746448	0.4357605496269	355.511462009145	0.000645069291331469
1	0.00608618103866774	0.00237664178223579	2.31323135391497e-07	7.64074804633922e-07	1.39005058887099e-05	0.230189974797009	0.000167398695373546	68.9782942405855	0.393611672613896	415.471615547592	0.00191235535566704
1	0.00454252921071851	0.00268175248280711	2.17496401136369e-07	9.77601246567116e-07	2.3867283353448e-05	0.301235464942944	0.000172501147984949	78.5580655429627	0.464529457868124	509.371758002029	0.00293646685816312
1	0.00611276046163832	0.00253072465706353	2.15940508079187e-07	7.88514282933707e-07	1.92591560495252e-05	0.295442667722012	0.000195904917220455	51.1105307276825	0.337144702036124	356.575299065961	0.00116624639300275
1	0.00331087374258506	0.00220837405720273	1.74490687683747e-07	8.07466856297481e-07	1.44815968756205e-05	0.587845275896527	0.00014711130162539	120.52534532588	0.335530893367963	450.342459974685	0.00186342122997341
1	0.00327699315148864	0.00214745231500191	1.65991843331093e-07	8.49722489087087e-07	2.21923539421055e-05	0.28283150394071	0.000164346316121922	114.809113539958	0.407448681861839	554.259954667697	0.00462030958546422
1	0.00500809955516133	0.00201532015513909	2.40210187541308e-07	6.08136613564524e-07	1.93303637724717e-05	0.27281206395404	0.000103796561682645	86.311422235831	0.458391353553883	523.154570727076	0.00324682622984146
1	0.00572395131902696	0.003155703553969	1.65475949065007e-07	9.67216179265455e-07	1.49952210867964e-05	0.26305278451775	0.00025755985768865	49.9315872940951	0.37075749964035	374.878901088619	0.0010416859675375
1	0.00577417638534917	0.00231679999752932	1.8211334133991e-07	8.96218189522039e-07	1.26439704627314e-05	0.252588859053173	0.000271748694152885	70.6013582811669	0.310369461082894	364.251120437652	0.00153011405365548
1	0.00688764471962972	0.00328487140889701	1.69957500280032e-07	9.85771573486704e-07	2.40476856544993e-05	0.201981463288752	0.000249632709770752	32.1607851810866	0.439464454509641	401.505767806471	0.00097451812112645
1	0.00525427655443808	0.00333530149501009	1.8083314471741e-07	7.96836456813254e-07	1.45698302597577e-05	0.46806406890946	0.000196695501684754	47.3139804593481	0.307391272935507	309.646249661405	0.000641562345076078
1	0.00541115105888585	0.00316790522027215	1.80664209263669e-07	8.4341862886948e-07	1.78911359853217e-05	0.359718980269575	0.000239567521395006	43.2920277984923	0.288476636920444	300.759355932574	0.000727681993197047
1	0.00396745465771596	0.00244167463074197	1.7854876706742e-07	8.49088342353248e-07	1.71685892072149e-05	0.356837433236877	0.000234368410639404	80.9600852402255	0.267962962955147	346.972165066413	0.00160749365255214
1	0.00698737332179186	0.00231508334184882	2.13814335020666e-07	8.78452662886143e-07	2.75246945482729e-05	0.520739273663568	0.000173344981995887	46.4271646452715	0.416988870218983	413.408061039858	0.000844197913167331
1	0.0065454550871729	0.00385875541460379	2.17967062836873e-07	9.91603260594367e-07	1.91063285137813e-05	0.338422772844588	0.000201800293733047	39.4275325020966	0.455270709812052	382.89211821611	0.00100890495515586
1	0.00436717218526147	0.00286613316735106	1.56875691754978e-07	7.87427904640855e-07	2.01642203948057e-05	0.399710192733798	0.00010028190438437	74.2586570548265	0.645508938663807	659.913561010078	0.00195011991965446
1	0.00517931885644669	0.00371341110297705	2.27548245573749e-07	8.34511998959588e-07	2.78393318688835e-05	0.514283691682065	0.000208362428774388	34.5797231679851	0.284334762879734	274.405848368381	0.000769020475187794
1	0.00506000065809632	0.00277676641654391	2.13409562789207e-07	7.34497984838683e-07	1.74503374249764e-05	0.479248017874952	0.000224355889259219	48.2737068793254	0.217582182254554	250.453397746877	0.000610395055762019
1	0.00668807537609646	0.00354396595063209	2.49593094829845e-07	6.24044493015729e-07	1.26663148646425e-05	0.375422847022211	0.000120014790120645	40.4827491679258	0.397836368763399	337.774283162745	0.000617106733205248
1	0.00550583097314571	0.00200340950121753	2.06308698323164e-07	7.28093424309745e-07	1.44339984406161e-05	0.519915979860784	0.000225907297583915	67.7178554639055	0.217240887418426	275.792112375585	0.0007053704617833
1	0.00312911989907889	0.00367552331799043	2.17233333176153e-07	9.61752066339229e-07	1.19102883978703e-05	0.225724743930473	0.000241718933474859	94.9117308767931	0.280915047007922	313.235700334981	0.00251120134614783
1	0.0058404709030097	0.00312708184974743	2.23191164998099e-07	6.26682815710086e-07	2.0253881130281e-05	0.441693974586314	0.000213094716641169	30.2121369617245	0.199405943184349	210.16436180086	0.00035767427996189
1	0.00362777398738427	0.00359569245351059	2.48441226770158e-07	7.50745347637482e-07	2.3951532365627e-05	0.280160468422489	0.000191746050955978	52.3072580854475	0.25423404290221	276.063842303688	0.00154776068217805
1	0.00424631911463174	0.0023820799637708	1.83060818442908e-07	6.85493668976008e-07	1.04998114004702e-05	0.235912568151879	0.000127010819227832	103.323714468883	0.41494685863615	491.784598775603	0.00250694183676232
1	0.00621549742481149	0.00201141390745102	2.27929867766512e-07	9.5710958877924e-07	1.71701488460833e-05	0.452553252815941	0.000278832839072991	74.7398732481485	0.273184039358035	329.755456767888	0.00123389502920648
1	0.00334725666976624	0.0021804647856769	2.36556499195352e-07	7.74216576588363e-07	1.44808641297569e-05	0.306376923494817	0.000202788440272091	123.147208241103	0.240577926208923	341.376480255332	0.00316397528356047
1	0.00635920323860201	0.0024390219946135	2.12628041164088e-07	6.15516263728481e-07	1.96465751846971e-05	0.574013627165842	0.000212127638447637	33.0294944939095	0.188260958650349	212.989531870646	0.000277249560923658
1	0.00642131762331732	0.00246870896236378	1.94201988640402e-07	8.37474104256998e-07	2.00447278866088e-05	0.286336621156001	0.000164677015529673	55.5924674981002	0.477545585865353	477.827438434755	0.0015086805179931
1	0.00530321070968645	0.00221522681286145	1.77038146422514e-07	6.43570219016349e-07	2.73918999105916e-05	0.207694861029324	0.000248207339644281	38.239317113859	0.218565272790542	276.417643695289	0.00108656997039782
1	0.00657979781580173	0.00397837607872375	1.98423462640564e-07	9.77631990992626e-07	1.14024635672937e-05	0.246774838250087	0.000110794458640088	62.051187821076	0.916688951978471	686.189676149746	0.00196326529549753
1	0.0037190378392382	0.00351884831766564	1.50445426947105e-07	6.39308900949835e-07	1.20076437549545e-05	0.48332421770571	0.000127498633466619	62.3484201549138	0.335168924197255	354.281457043339	0.000803942976456595
1	0.00311545434580192	0.00274968501494276	2.27110676178686e-07	6.73913637935693e-07	1.35759502846793e-05	0.41264215107582	0.000223353271063825	82.2609450037584	0.163029764224534	222.808218049505	0.00113039514538964
1	0.00520086920671887	0.00204267615077412	2.20715643200896e-07	9.11411139024687e-07	2.60908506379131e-05	0.415302121689601	0.000261311646344416	69.2804473663521	0.267183387902258	341.485281131482	0.00162092291036003
1	0.00398378389589158	0.0038515402811784	1.50847218431991e-07	6.228796615718e-07	1.17403263622811e-05	0.369920241337478	0.000208762041948299	42.4595210093532	0.206650055069432	221.851654977634	0.000459359698750371
1	0.00553431450529677	0.00329016534077403	1.59891490297907e-07	7.90517819099318e-07	1.54815185784915e-05	0.51648619155528	0.000292518935987432	34.6834051515811	0.209799767811831	225.187513375389	0.000330699456425488
1	0.00337495510934137	0.00252742038921658	2.1255312944845e-07	8.41819195988956e-07	1.20156882222979e-05	0.434291521070297	0.000290633985553983	99.6508860434028	0.174006141105722	245.795134920114	0.00133090637635602
1	0.00388501666795418	0.00354026230469757	1.80618816770434e-07	8.62151663728984e-07	1.01316352211541e-05	0.318717346293506	0.000222523578827294	75.8363486517541	0.290964420682636	314.618650914983	0.00127940107587402
1	0.00450420752231974	0.00399466386255231	2.01536698923368e-07	9.11020378005633e-07	2.51234332361103e-05	0.39732846770896	0.000105618554136311	59.792495802792	0.706844014105246	599.748882163518	0.00231412280004549
1	0.00308694546412318	0.00248304604694192	2.48464525518181e-07	8.43727491373155e-07	1.14749519576289e-05	0.374623474448044	0.000217077192246419	136.744660689217	0.226139763373656	311.622699606772	0.00278764038363883
1	0.00401046424043895	0.00394625708901618	2.13816322825109e-07	6.09397638561169e-07	2.8560505577421e-05	0.341955971992549	0.000143291096012844	34.8495677950547	0.281674373116166	279.358830245703	0.000866291287608634
1	0.00584508993072652	0.00377842168104732	2.31866202172747e-07	7.88305477525594e-07	1.40451017026465e-05	0.398782801669487	0.000206689191513907	40.5433461977159	0.286522691088835	265.477214646937	0.000626383960552407
1	0.00514603265936234	0.00360461585050813	2.32845632530734e-07	6.73197996264992e-07	2.81163984618607e-05	0.354196950446618	0.000264055701136723	25.498062502936	0.1756243249846	186.374763476392	0.000448392766989441
1	0.00508192720535557	0.00396353475608126	2.22146940750641e-07	8.27364566926981e-07	1.59935689586879e-05	0.408372213606824	0.000130766982261053	54.9772684151055	0.483963148046234	420.021445329859	0.00129010965675181
1	0.00564929419254542	0.00206303198932999	1.84476907317657e-07	7.46455977341042e-07	1.7710074034647e-05	0.507381860413336	0.000229395893568827	57.4896404674464	0.235475618994921	291.531881153109	0.000655411805936307
1	0.00397044877284345	0.00306791062878705	1.61356761217206e-07	7.77941205273699e-07	2.87789112088159e-05	0.34294228108479	0.000120775607949243	57.980947825552	0.51245171301242	539.667043417044	0.00186827504457921
1	0.00600341165462859	0.00377519314212092	1.73474172976868e-07	8.92474573118963e-07	2.38897505946357e-05	0.26163409284699	0.000172149413626355	34.7647150909294	0.515433312819096	444.575749097521	0.00108031506000041
1	0.00387786951931755	0.00389650833137548	2.19389516689158e-07	9.70276558542977e-07	2.59162795234437e-05	0.283608350586368	0.000188638616607016	57.6824026714579	0.399989043830725	391.107580456608	0.00226856051573638
1	0.0064630981810808	0.00295958856546786	2.23454764874496e-07	8.90463772370523e-07	1.1054281274686e-05	0.303256018978776	0.000229861554592771	57.0594703944972	0.330490842733979	327.050945070845	0.000945766479133897
1	0.0050897154467175	0.00378011338148958	2.26631761102041e-07	6.95742128777054e-07	1.56743211823048e-05	0.535576771365847	0.000166601618030154	41.3337582370953	0.274192782279555	262.485839141622	0.000568347138616714
1	0.00408190090950578	0.00327855974498354	2.31839682221761e-07	9.34025558290468e-07	2.7646265857298e-05	0.332969968886673	0.000229564116139229	55.1117826595092	0.293295313406702	321.878100930746	0.00172129705485745
1	0.00561911364255044	0.0026404786180421	2.30297223605021e-07	7.10938788720761e-07	2.60879130868779e-05	0.418870729016284	0.000205323166169531	39.6722899921226	0.24259239281024	269.251241326811	0.000671243362433734
1	0.00630455695587472	0.00354543732419562	1.70287311141022e-07	8.56355275379954e-07	1.30296720961382e-05	0.259787341099893	0.000213708578973361	40.3888525151652	0.384684077137651	351.458627139895	0.000741639374730056
1	0.0063442246374685	0.00379591167105815	2.00586080986962e-07	9.97070384904112e-07	2.22042166469636e-05	0.530494625471272	0.000287512464191533	31.4504747920609	0.294183187699051	270.599893189688	0.000511223841676487
1	0.00489358379719761	0.00388227357833362	1.94218709611883e-07	6.42277636176215e-07	1.38106543257072e-05	0.216062277981411	0.000290690118712211	29.5049311116822	0.162810306604591	173.230316450488	0.000408007790302435
1	0.00549454451304033	0.00214146144328076	1.70906293081573e-07	9.11620135144534e-07	1.21627493270522e-05	0.411410020488632	0.000288346569945106	80.6761127029166	0.270307505805358	339.677695012041	0.00107891668982092
1	0.0051083783140849	0.00301883431284047	1.93017248162941e-07	9.60626858491876e-07	1.87453239856098e-05	0.379451231420575	0.00025016922283752	55.1551073813072	0.316895110029078	340.69668185339	0.00110364552221424
1	0.00447418255251311	0.00327886543212516	1.93509109159705e-07	7.14914887240173e-07	2.59702838453092e-05	0.345216352725183	0.000198125602148947	38.3415758678193	0.257475113209559	279.188091007937	0.000819737372864849
1	0.00443757859725909	0.00352138351442491	2.04157826411243e-07	6.53904269991058e-07	2.83548509620634e-05	0.28692105820904	0.00025788339874638	27.8996861542709	0.174193898927697	194.931065110206	0.000544617383726287
1	0.0061677638845096	0.00215869988435529	2.46961225522355e-07	8.17986780519172e-07	2.5023215733015e-05	0.282638243964163	0.000124936962733131	73.43954366168	0.586939362681075	591.729204739999	0.0032139875299623
1	0.00628065365462643	0.00205059721168043	2.28195752297731e-07	6.05586792896933e-07	2.16582988527811e-05	0.492270059267475	0.000161822421655274	47.1216044896711	0.260127843211297	294.381554313852	0.000597204888842556
1	0.00317566773398597	0.00236328662611398	1.80805285794975e-07	7.62797367653799e-07	2.5254393365136e-05	0.441797139655017	0.000218035165621318	75.4963607608843	0.215767284201749	305.349564894954	0.00149259880253471
1	0.00428684381870869	0.00366679713127198	2.11786921381406e-07	9.05218926915018e-07	1.66787187707081e-05	0.355188584914229	0.000270091713773575	52.9687696530573	0.246192908279039	261.359016678489	0.00104809809409239
1	0.00392598626193663	0.00280276646047439	1.64992106897627e-07	8.13715457565724e-07	2.75063257093134e-05	0.488594963093657	0.000114870045090054	69.3737328536016	0.526319856249568	572.77517836516	0.00185107399974552
1	0.00646388992882666	0.00305977135772149	1.57744219859513e-07	9.04819117924298e-07	2.48161130642883e-05	0.329002134035412	0.000188709393168162	37.7357262647275	0.492999737829948	459.189043269563	0.000905166927355119
1	0.00363380486951822	0.00206538241556849	2.45429024667089e-07	8.92735905484736e-07	1.01654134395819e-05	0.210980071694479	0.000245975129977617	159.105423414	0.264371041727984	379.174425861282	0.005725773943197
1	0.00440708772546693	0.00244351832813892	2.29725161443476e-07	7.23434520632888e-07	1.50960879867009e-05	0.277965196195748	0.000239112145142147	69.4720390406919	0.208831434508302	268.296696226174	0.00138548436456641
1	0.00638685305947521	0.00345555211121676	2.41188261015043e-07	8.1542773724786e-07	2.50905782420777e-05	0.358275044968598	0.000109191577728746	43.1128004049731	0.627881796126812	514.647527611935	0.00136027175236038
1	0.00468840990341884	0.00359223869370507	1.92221080059708e-07	8.84558385931263e-07	1.18970316610138e-05	0.513048449494162	0.000228997981590944	58.5482841129102	0.282135417832782	288.52900874721	0.000773991132389794
1	0.00373732807125813	0.0036338578647076	2.18227214402753e-07	6.7870270514848e-07	1.03605339079646e-05	0.300294814661498	0.000260832641275215	56.3145193359091	0.162524352277306	188.495477812897	0.000721115530058778
1	0.00365161685646292	0.00251943736193977	1.99437082835187e-07	6.70099292001787e-07	1.61913329025757e-05	0.402805234337032	0.000214822549163082	69.5972125436881	0.188602000821289	253.701923290884	0.00100912901620132
1	0.00360712067986007	0.00263275720623607	1.64459372237829e-07	7.61586807881931e-07	2.78777007225393e-05	0.546716601030572	0.000189597034967329	56.4368189043452	0.259571931067206	328.988571509659	0.000990899387347915
1	0.00624022361778264	0.00307130321231512	1.66149412354729e-07	8.81007102742893e-07	2.37158634291243e-05	0.523061555338547	0.000243178788636127	33.254527823682	0.308573716679747	308.576011277126	0.000464849555675095
1	0.00630003864078637	0.00315400074733484	1.65266325373611e-07	9.89241447326509e-07	2.1574930507527e-05	0.272622283670616	0.000230144278225226	41.1469696829684	0.455168574876195	432.451139147155	0.00108014235741396
1	0.00610621506379444	0.00266561620274316	1.67338096760407e-07	8.72870740036168e-07	2.8569688111922e-05	0.36799475279231	0.000287199145975763	34.7891026017666	0.275928667535265	303.984901375583	0.000647715119472087
1	0.00635355739566166	0.00311941889069004	1.72965999844718e-07	8.76734119201387e-07	2.3713635169998e-05	0.455638422836592	0.00021811100344325	34.7530573910518	0.354063706459709	341.71067840825	0.000579089859474369
1	0.00473341131007724	0.00213300848293533	1.93973437877729e-07	9.56180475381883e-07	2.7036519463963e-05	0.408871464399293	0.000219095458185548	78.0784406403482	0.353333002586073	439.995189823984	0.00212160436213589
1	0.00359849196962414	0.00321362792949967	1.67961847102454e-07	8.45102190892574e-07	2.55235127876455e-05	0.201345120536117	0.000184611870750699	58.0598840594043	0.370803756103822	414.827701628516	0.00216773099868144
1	0.00465504515576261	0.00202146686507689	2.36758313746076e-07	6.41619248170518e-07	2.7957288761144e-05	0.265988921561746	0.000259977711359494	52.8220290671116	0.178841781261495	250.18245643188	0.00160902292940938
1	0.00693834472729421	0.00392034174521413	1.90838540727736e-07	7.36982884024751e-07	2.96692590291998e-05	0.200050489202293	0.000194043293731306	19.4025402401362	0.35443717875826	299.229571915078	0.000547328763675301
1	0.00471070769526699	0.00221822314939906	2.48007589486947e-07	7.89630425815532e-07	2.85148715480351e-05	0.532146400213659	0.000285573022657334	52.4151983797857	0.167525988953179	227.012759160089	0.000791200326819344
1	0.00496080941715959	0.00387347061514386	1.785269001763e-07	9.86349753569745e-07	2.78987958382653e-05	0.334008116985438	0.000265134127357367	36.1873928413629	0.33773607309349	325.584812963525	0.00100877137316222
1	0.00457673174642732	0.00340015141219099	2.491785963274e-07	9.2242624372593e-07	1.46927134618326e-05	0.311756514374042	0.000146896842949893	80.8668813994292	0.47453358850748	459.313196999216	0.00240187153104756
1	0.00348887260669992	0.00337539276595369	2.46401266904149e-07	9.88691213189503e-07	2.00366883054925e-05	0.241498383002174	0.00010098911732277	116.363170977576	0.736301756195343	716.513482589925	0.00671132532726018
1	0.00544607096051359	0.00241032507626311	2.40999446430032e-07	8.69811877628458e-07	1.98591360258771e-05	0.345284719061302	0.000109032662781932	91.1341084228677	0.655554193648201	654.142807276162	0.00309542043893316
1	0.00520247097684682	0.00209590304420086	2.08478582695764e-07	8.23677233639985e-07	2.73563903832586e-05	0.419121419704712	0.00021377540981587	62.1716141614588	0.290852172603644	357.422633436102	0.00138521512487222
1	0.00677873679581091	0.00374670285099595	2.03668386489709e-07	6.22440126577781e-07	2.35508627416649e-05	0.568600127122485	0.000284996301975134	16.336868343759	0.152009202990231	150.503161303613	0.000139113589960645
1	0.00693673542783378	0.00329685592788821	2.05826264569556e-07	6.22680115667755e-07	2.96639241575211e-05	0.546362463933416	0.000158245639472674	21.1373475887134	0.287639108514253	261.752278177141	0.000284009301330976
1	0.00481624181174841	0.00253732399931382	2.37884068432218e-07	6.91663629696136e-07	2.91194379801428e-05	0.325980411531401	0.000204182943981069	45.6326174295311	0.233623057114489	278.981538028702	0.00108471952211124
1	0.00392812285197045	0.00365908574842735	1.94239143571744e-07	6.68169895805993e-07	1.84771124337581e-05	0.252770345231744	0.000214252795350691	41.0840452884891	0.214506196145731	234.702685976965	0.00100536086817292
1	0.00362357351260117	0.0024137422078562	2.08765197486851e-07	7.53918484608204e-07	2.35024974865234e-05	0.574702816697259	0.000241122030337475	62.7206181530813	0.174801083095125	242.647452615944	0.000878820188064084
1	0.0030146534184689	0.00213888053469304	2.27903857715096e-07	8.55681716232461e-07	1.11777616873898e-05	0.316523475376006	0.000276198041953765	151.411644972881	0.190481224625091	295.283786961502	0.00310066305326587
1	0.00390879140496443	0.00258363577237461	2.08269418858878e-07	8.04663059664455e-07	1.18823778098653e-05	0.490864015737233	0.000238276491284071	86.2488839764176	0.208003466924076	269.684570245236	0.00104847357826525
1	0.00465518104423544	0.00323720270871282	2.40146302622055e-07	7.3378906758519e-07	1.53350544425546e-05	0.432722675532473	0.000135832135550586	63.9045833047602	0.359221832068944	362.742135041931	0.0011988199644099
1	0.00601072134100392	0.00226225702177274	2.45078424901742e-07	6.152861562509e-07	1.76133736498219e-05	0.289883391893046	0.000141361811142159	57.8260512765173	0.342218779662805	368.505722195432	0.00133990407223491
1	0.00599056095851344	0.00362219631737423	1.69746411116163e-07	7.0778668154665e-07	2.62433552938224e-05	0.527597372894402	0.000188475749953917	24.470222066069	0.289311875904405	270.639182910538	0.000344769018069052
1	0.00554232749098304	0.00234809489657528	2.07125480254017e-07	9.24422203878186e-07	1.7791090630904e-05	0.310460849662706	0.000160267860529029	84.2020188737078	0.515516724594988	549.70243649306	0.00256382039953985
1	0.00497429766391951	0.0021449143329075	1.7484450155318e-07	7.15421819576115e-07	2.60258687489107e-05	0.367025352720075	0.000196514668390996	54.6391029376851	0.282798229053505	351.522549364538	0.00116650771211471
1	0.00621818583893451	0.00313369190768437	2.31449720262083e-07	6.10375031859338e-07	2.33300682222072e-05	0.258006101011176	0.000236809875577462	24.7823267021396	0.194524706073396	203.138904544086	0.000420473678007975
1	0.00651197765316612	0.00242790550860601	2.46149983809803e-07	9.26406185984544e-07	2.64917120951748e-05	0.516168357770284	0.000221678019455857	48.1229696265948	0.315462386089824	332.311464047659	0.000857829429065884
1	0.00583530011743796	0.00269030855512482	2.00912737669493e-07	8.25074272841697e-07	2.38371492310714e-05	0.273799223995417	0.00011197850351789	59.9714467323122	0.674922794640534	636.162937792318	0.00220649631630612
1	0.00591803566625196	0.00278497604746415	1.92659754510335e-07	8.16014079430478e-07	1.36641759738128e-05	0.324676427946108	0.000243536772772987	50.6491362797931	0.276560777470713	297.402419121574	0.000759884253239592
1	0.00540728634891856	0.00353668338324042	2.27371755917515e-07	7.54577582404635e-07	1.80633364102262e-05	0.235770763007324	0.000260716353310693	34.1967488767871	0.220422917880359	226.170640542338	0.000681265805960864
1	0.00618636614808618	0.00369084422902505	1.62885737108053e-07	6.28907226416508e-07	1.49051100570463e-05	0.32578867432561	0.000130012707027396	32.2944850549567	0.409039762894606	357.117849665537	0.000499939570542662
1	0.00565715909639856	0.00250084150479467	1.91157385657902e-07	7.40541159943258e-07	1.19936747984849e-05	0.560026596828802	0.000282386597738519	49.1063708731471	0.174565892007077	212.308775397466	0.000355765010156774
1	0.0044223192334097	0.00234747043067048	2.00998689661014e-07	7.60477384560998e-07	2.76246170525525e-05	0.585599861507549	0.000204667080673258	52.4176072916869	0.230364023695753	291.875746864479	0.000795358876479117
1	0.00432308512199438	0.0037746911467684	1.83123133055346e-07	8.71453492354518e-07	1.94351595599038e-05	0.481703335970381	0.000289627844274403	41.9705052136972	0.220111936143413	234.348020049094	0.00063963930236636
1	0.00349103509290175	0.00293005574033095	1.55794741194283e-07	8.60367500200292e-07	2.32221234016157e-05	0.467578301792415	0.000218205166549161	63.7743837497714	0.285194072955094	347.479865022955	0.0012416966642771
1	0.00612344120807473	0.00260017831396124	2.36030470481274e-07	9.53922717918268e-07	2.12903111071481e-05	0.220263156756213	0.000237992074943079	54.6500745429056	0.363272564786605	383.021744296535	0.00185510782987837
1	0.00365290330857672	0.00242658612489673	2.34351391130372e-07	8.76900739575999e-07	2.1192902875249e-05	0.442239180931859	0.000186217579799022	96.6477465541127	0.297432498308622	379.765679387152	0.0023238852034017
1	0.00555824218653379	0.00333524363841826	2.0888278656379e-07	9.0679672648075e-07	2.20190828916539e-05	0.206934381819514	0.00012757423434436	54.0746050095994	0.663616826944051	589.462605813306	0.00233638717261787
1	0.00341312113669843	0.00246550327853751	1.9128920239292e-07	7.28753566598893e-07	2.2990828398394e-05	0.58087444862719	0.000158201964899779	73.5204523756306	0.263744666919773	343.143009927733	0.00123431703331448
1	0.00424524482052102	0.00353651176616742	1.74369251758979e-07	9.31196070434161e-07	1.59002301427035e-05	0.510932446985301	0.000198160723399065	63.2587606525964	0.360975049206893	369.661528932758	0.00112308259612077
1	0.00471006365059579	0.00374298027364121	1.91863159929586e-07	8.37537071727278e-07	1.54963746965425e-05	0.517856142906411	0.000113215975243423	64.6789904884603	0.556514450853674	497.642685592703	0.00137353761126991
1	0.00659638813962237	0.00294720769213566	1.88126425197392e-07	6.59634024164049e-07	1.20524259084633e-05	0.242383913041308	0.000207474752568346	37.274759895805	0.268195794204721	269.6584934581	0.000521639566594411
1	0.00323626527076754	0.00338394603036145	1.70226941888965e-07	9.67979749293025e-07	1.37272862132971e-05	0.256416086702633	0.000280518493487407	82.2076499100229	0.270287122797598	318.853367051378	0.00187440454541192
1	0.00667940869324928	0.00393290866175536	2.34177527072441e-07	8.4560487673147e-07	2.151375081668e-05	0.494212038114821	0.000185562497966295	31.1997541300184	0.361471413198379	303.516544357348	0.000579008414963023
1	0.00311820523024304	0.00251070840877503	2.02058670471274e-07	9.03480302626934e-07	1.68486844500901e-05	0.230835404281536	0.000218906499513234	112.777104115787	0.293053615408782	393.661826551167	0.00380240408014296
1	0.00644511043932559	0.00244890713190609	2.08296414165435e-07	9.85351517072934e-07	1.93477715196373e-05	0.557143220250008	0.000211203093673844	57.3109182379273	0.377176899708668	390.890545071025	0.000875925099872333
1	0.00303042929254467	0.00311158729997214	1.56785908716124e-07	7.6029451228488e-07	1.76732951340595e-05	0.249044066959998	0.00022826459440368	66.4639619287365	0.234391660320379	294.209570193135	0.00145217852372075
1	0.00393185715015156	0.00315524626126958	1.99888083689303e-07	6.59295781835367e-07	2.05426713038065e-05	0.247409511900258	0.000198293769647835	46.2059536497256	0.22523815071662	261.926286223852	0.00103069166253545
1	0.00497192151197082	0.00371245069149772	1.72443994547618e-07	6.39782606824545e-07	1.92345356623288e-05	0.260839308044244	0.00014396226516656	34.7087581956401	0.349260993455909	332.386243041716	0.000733670873760619
1	0.0064178036622838	0.00365693223484355	2.3156014705892e-07	6.7856977373496e-07	2.52860724322833e-05	0.424017731166753	0.000198197881060028	24.2599364379571	0.255319640702504	235.328242827613	0.000583984445719933
1	0.00528997409608447	0.00356678492557149	2.34781691098542e-07	6.43618170849903e-07	1.43270171920428e-05	0.512654101240728	0.000196112263160023	37.659618307114	0.21138494596045	214.313884994311	0.000453048162730761
1	0.00372121547433712	0.00330981377136895	1.75543157616399e-07	7.67062504130861e-07	1.71402091735148e-05	0.202144329467155	0.000115980232455094	74.5728058790422	0.521436457703515	538.296517738225	0.00260695005781536
1	0.00471002298744233	0.00390938504967084	2.47691302927301e-07	9.86747951017425e-07	1.38918050853487e-05	0.430190147165733	0.000284687080670469	56.5946626336583	0.249879199787657	250.343292441903	0.00100731347399405
1	0.00651771313030355	0.00377033586809159	1.62863785778776e-07	7.04036169755349e-07	1.23172433044548e-05	0.385867146449394	0.000177300716648546	32.6036022599017	0.341629507311062	300.819629874046	0.000388620425855269
1	0.00603031145711109	0.00232798255408298	2.47318061891974e-07	8.16790896168274e-07	2.83180687015596e-05	0.564176101887484	0.000220620457015699	44.1400212253927	0.251371291286765	283.758222413964	0.00068084928904028
1	0.00608896181429882	0.00215632183209288	2.1101508911764e-07	7.12628814469321e-07	2.37204453130556e-05	0.487129218224162	0.000254880313951768	41.9783207365111	0.197352694626995	240.218012066679	0.00051378520093224
1	0.00516404364326466	0.0030124721403172	2.13510489448553e-07	6.55817536074484e-07	2.04527888685471e-05	0.454303168335608	0.000144134375401585	43.7148167912926	0.308253714836253	318.419456294806	0.000697964766464208
1	0.00385828855733305	0.00283634217193131	1.75714480137737e-07	8.81897533783246e-07	1.44264455404773e-05	0.583217180782901	0.000106585932110192	106.925341150351	0.581141162591959	622.001907228078	0.00218610263813211
1	0.00597913963488275	0.00324931560160897	1.72127075120948e-07	7.43398963326047e-07	2.96847944951317e-05	0.311362570234542	0.000281661845967579	23.1792367609988	0.221106712060536	230.654280151379	0.000403608034114336
1	0.00416046358460338	0.0026659452018566	1.97912339545748e-07	9.18450193417613e-07	2.09949894033618e-05	0.204636763184109	0.000155564660998886	85.825893109509	0.502300527415497	563.691035117684	0.00387271065353777
1	0.0041120114296963	0.0030741769477447	1.9645770887317e-07	7.72613368615484e-07	1.31079929211755e-05	0.405771440272961	0.000238942990821142	62.6039946966213	0.214572789000103	253.236341313356	0.00084754598771096
1	0.00420097721442472	0.00202073797991762	1.66692312402065e-07	6.97106578746879e-07	1.49321319049559e-05	0.40392643676876	0.000103635247944931	114.474929801245	0.504351785784514	615.135396119201	0.00248922237190922
1	0.00581957070145383	0.00337624989612367	1.98634136112082e-07	7.06813610489841e-07	1.25705215069644e-05	0.58763854735762	0.000241383383289254	35.0883629057706	0.197923310223747	204.416744211866	0.000288797212631059
1	0.00686545170616596	0.00268423905000278	2.28791470937583e-07	9.67682728582446e-07	1.76061240345246e-05	0.251146233796529	0.000221214962543782	54.0422272046115	0.416059578404864	406.636122600734	0.00150812298435537
1	0.00464885041030189	0.00373903946118386	1.90475914442177e-07	8.37041210337086e-07	1.87366260421211e-05	0.262104229337131	0.000191961488480898	46.3716622720846	0.355145415959906	345.959530553909	0.00120505825534395
1	0.00593366044692429	0.00284111489590763	1.94357688758703e-07	7.33374835686931e-07	1.83333108396991e-05	0.34137997029817	0.000169387492549335	44.6209219337104	0.350211931406748	353.888437376284	0.000811397259695528
1	0.00456027977166335	0.00226926160925006	1.64433100333463e-07	8.09066754507749e-07	1.80830497714647e-05	0.38084027867783	0.000198499771854564	75.0189502274698	0.324908397898966	403.127896621054	0.00144303941423791
1	0.00522709748664287	0.00304760700896011	1.79564074160143e-07	8.80787072715118e-07	2.08341064468382e-05	0.259082051155625	0.000142976649553508	57.7986156088564	0.568545916153969	551.743637159589	0.00189988096525422
1	0.0068988186152871	0.00220160112682688	1.76286835541324e-07	8.10173094909567e-07	1.93931492993518e-05	0.442020300778622	0.000288487461775466	42.6960145010157	0.239991400876095	275.549629599417	0.000511002180711186
1	0.00695019971216491	0.00388455660693142	1.90707200289057e-07	8.884632932967e-07	2.92314971651347e-05	0.539885872228589	0.00029235724089964	20.6610218997106	0.259431190845997	233.291225228538	0.000313250642890393
1	0.00343523846334028	0.00215692184025545	1.80161248309116e-07	6.19117560852297e-07	2.62254727527066e-05	0.466045815935587	0.000193147017050431	62.6368272537856	0.186291605711811	271.090291763513	0.00437970347851895
1	0.00379673036654604	0.00231263278560379	2.39487950326116e-07	9.70330003157075e-07	2.94575134369726e-05	0.358111087656142	0.000121439393104475	118.528136920904	0.594954113301134	692.338084246454	0.00594136302392755
1	0.00653523414027677	0.00201033933262764	2.16829240781336e-07	9.77308558253265e-07	1.69851221137216e-05	0.308595808265115	0.00022352657742137	83.3739765651959	0.424661654526458	470.435091958106	0.00260602577392712
1	0.00660068287834079	0.00390636407618627	1.802406724813e-07	8.29990595026286e-07	2.76433323633947e-05	0.514257106398307	0.000212082801158047	23.7142837693558	0.333963106346656	289.49819261174	0.000404635230840056
1	0.00659110002619304	0.00229501204485046	1.98501833808908e-07	6.01688459104305e-07	1.3892951341976e-05	0.535200225131777	0.000135666352565214	48.35240900974	0.311442545275858	323.833635690183	0.000437774083634454
1	0.00549457374079182	0.0025548376273061	1.7369127595663e-07	8.12061141353848e-07	2.07279115666173e-05	0.457911714502428	0.000191663067921031	51.4746620287586	0.337822322223316	370.492437636907	0.000815507494824077
1	0.00589278389907758	0.0025903896649448	2.3701558598633e-07	6.33616840525226e-07	2.0582182647478e-05	0.329217640424872	0.000161867447229388	43.9416136931671	0.29018064256983	308.120978360894	0.000824651126005225
1	0.00362027208864622	0.00239011996376755	2.17273306934952e-07	9.99518997537028e-07	1.64687007161028e-05	0.251876897728603	0.000154324232473075	143.962674794086	0.512344726711009	624.142464107483	0.00644768285344091
1	0.00620379425914071	0.00208472935757457	1.82150816148938e-07	9.35116419183132e-07	2.76235356579515e-05	0.238361927299915	0.000265173087442566	54.6478147362894	0.373408181080279	434.491388955888	0.00231241106788594
1	0.00655373171762369	0.0024025712920787	1.79738445716518e-07	8.7934536602439e-07	2.45595028025257e-05	0.419085952749595	0.00015362330830498	53.4990297556148	0.533118485372482	523.888799985087	0.00118791264845262
1	0.00418916107051829	0.00346498744666697	1.52049369957097e-07	6.78091239223546e-07	1.34304462763823e-05	0.284736275690528	0.00020394082339472	46.153231997128	0.251467359511881	274.281527468323	0.000756415581341155
1	0.00410860233134155	0.00208954537462339	1.90825351336663e-07	6.74835541465316e-07	2.11135491132989e-05	0.320044740103174	0.000276383872332029	62.1330227939497	0.169275951881291	247.381676111402	0.00121123915962422
1	0.005596599572727	0.00317285811023013	1.86690426007286e-07	9.38285541831251e-07	1.94945083837787e-05	0.492235503177368	0.000178984724919456	51.5226717795614	0.438014214373162	421.958848176426	0.000984292090052115
1	0.00617317675569749	0.00357864823262988	1.66143344856868e-07	9.30142500705791e-07	2.01501468402029e-05	0.457466544582798	0.000234025468863001	35.0781366158418	0.368525904968402	339.761029649747	0.00059183610654912
1	0.00556968192938006	0.00368593668382499	1.73789644939748e-07	7.6915616081165e-07	1.59621415050426e-05	0.50241202514387	0.000104297784531171	49.686918961388	0.596804504909137	507.433435216742	0.000920138170721564
1	0.00689445915916737	0.00247314747333945	2.25451358630627e-07	7.3179795507597e-07	1.49213564014674e-05	0.25952134126582	0.000222861814642028	46.2846952696944	0.280418476700174	294.520270835755	0.000863926142225364
1	0.00477883677537706	0.00304954252341794	2.10230946084674e-07	7.96575224493735e-07	2.12760159947042e-05	0.478226008526884	0.000262826634294614	42.8433906936967	0.204937647687557	234.756355102815	0.000627137024657735
1	0.00440021309954582	0.00205453177978692	2.01136905818055e-07	7.67647472739073e-07	2.71951761873207e-05	0.273416608516193	0.000179048516150604	75.798434771825	0.34087840193111	437.205539628643	0.00316051485615302
1	0.00622399378966956	0.00347313054675801	1.90485828461505e-07	7.21547195227765e-07	1.16370453454925e-05	0.371638098924362	0.000205302425563399	38.2396021320456	0.279965129917823	266.335922478048	0.000453862631592012
1	0.00467170427287734	0.00279289922020187	1.76415883285736e-07	7.33855518540739e-07	1.08720256427278e-05	0.545934786483429	0.000250591398011327	56.8941985211714	0.190495829167279	230.777841767202	0.000462037181507942
1	0.00331129207139972	0.00351616191308073	2.01724027380924e-07	8.32742644562921e-07	1.22914823942611e-05	0.238498759317932	0.000113787799655517	108.645173616181	0.529143291249688	540.100587391418	0.00354111459783733
1	0.00576476629377145	0.00281523986688021	1.5580044182267e-07	9.58632598005538e-07	1.88928271040118e-05	0.266944899414746	0.000115591020795072	71.9503178646067	0.922986313735253	848.476059567214	0.00265702536451504
1	0.00676816168131933	0.00296543287709303	2.38762436964918e-07	7.29351991442732e-07	1.34484436621278e-05	0.345243587226119	0.000250993749625022	38.4492140757764	0.222755469395323	227.586257026755	0.00047316959129036
1	0.00532688411341331	0.00231681170465425	1.74350594606176e-07	7.40072378166473e-07	2.73410984184213e-05	0.30273014614914	0.000119210999019728	59.9960702241367	0.550003730535858	584.746279198845	0.00200851993087755
1	0.00699856168739381	0.00342832289571882	2.33567554477218e-07	6.05121226735549e-07	1.20514491523642e-05	0.280755753455917	0.000234516807628068	27.6658724498673	0.198741697204307	191.802754987191	0.000304864310946017
1	0.0056114830128605	0.00293758163389368	2.15670166171863e-07	9.47844428512979e-07	2.0660286881958e-05	0.46277764887649	0.000156417402714576	60.981664390299	0.489166983297555	473.630872476281	0.00139467981165892
1	0.00410390453030393	0.00204157530411821	1.86954760795009e-07	8.403615933626e-07	2.27811770233474e-05	0.206422741477061	0.000218197678086606	88.2583231949037	0.331588092639868	447.917838842194	0.00451570925229715
1	0.005126087778756	0.00279481302468005	2.05978641088791e-07	7.73808059940804e-07	1.69665718115136e-05	0.200996056716597	0.000159148351192819	60.0901684336127	0.405813551589058	427.076566415821	0.00185305386351491
1	0.0032545469245601	0.00211849518158066	2.16242843261024e-07	8.50918938206836e-07	1.09505909441882e-05	0.376227814785889	0.000206906277518623	159.322970724713	0.261217861036453	376.379073308013	0.00324449640591759
1	0.00654907550588851	0.00276368870316589	2.47782482900136e-07	6.49116751525554e-07	1.189203195348e-05	0.212468045372282	0.000125397361120115	56.1696677473661	0.434387097877385	408.492086993789	0.0012746143624421
1	0.00642771817772988	0.00330174033295481	1.79408983140196e-07	9.03520394106039e-07	1.37755971585534e-05	0.371723965562329	0.000288088863797678	39.4407701025193	0.280544129827283	276.750131269747	0.000521591550220805
1	0.00444752661846944	0.00371588156093723	2.05973480907292e-07	9.11119471477917e-07	1.54194607927257e-05	0.476572510376367	0.000225454448202483	56.7438140426218	0.292125906018095	295.79755746716	0.000979842904893746
1	0.00498426083049177	0.00257725646322206	2.40289556561343e-07	7.43403253819937e-07	2.62051408652365e-05	0.479741746372432	0.000136292246118885	57.5669206947169	0.367081705686976	396.146915344858	0.00124016234490399
1	0.00386392204993161	0.00356080747115708	2.13110721681797e-07	9.46120949278433e-07	2.53743190825571e-05	0.26905963674548	0.000196505594241341	59.4438434623989	0.370192149943332	383.900352634073	0.00220759793937744
1	0.0058252396325161	0.00399255794454395	1.750906960001e-07	9.4175850136356e-07	2.39139569795166e-05	0.571177569292564	0.000263125071230707	29.6322563494098	0.305849640418587	279.76501290498	0.000482294481947428
1	0.00658829718559792	0.00295887445148677	1.93451367722547e-07	8.47272624388721e-07	2.63325639487919e-05	0.32653959393331	0.000218748020140018	33.7559035028078	0.347097097432225	338.170611412144	0.000743650729376469
1	0.00665418447403552	0.00223464615209987	1.92559846942945e-07	8.36114976065251e-07	1.27631329476316e-05	0.389074703238309	0.000233300822684517	63.6373412380805	0.307848039032475	338.86217202296	0.000859241153086357
1	0.00641641095641185	0.00340635499135509	1.74816900694984e-07	6.0458058826159e-07	2.72842704633029e-05	0.320643534051581	0.000227892850542811	18.5760427243764	0.21028982745133	208.305994150479	0.000262369378070089
1	0.00671328196300603	0.00264839564540888	1.58517997289924e-07	8.55314137225857e-07	2.75440850736151e-05	0.571829554827246	0.00018573181893596	34.7924205808559	0.404035826487406	396.406701839491	0.000511266188420375
1	0.00443827931951798	0.00202444648407504	1.95679218196576e-07	9.58277505735539e-07	1.50876995897331e-05	0.513816727447387	0.000114176577246807	149.333525859568	0.647629185497757	750.016002825316	0.00354585237886884
1	0.00596366547969033	0.00385261758650524	1.59969936371129e-07	8.04153814208608e-07	1.00490025130635e-05	0.301966107771132	0.000116971118962114	55.3190133678229	0.662045331824852	544.421442774126	0.00108293910008434
1	0.00642158773882719	0.00298083285723461	2.15748193709313e-07	8.70019322455545e-07	1.66838092117105e-05	0.522887097053932	0.000203852418534313	45.2966465085143	0.327739128349738	319.519558938378	0.000619089779257142
1	0.00663777825624763	0.003438462854686	2.06917578710395e-07	8.38571999584532e-07	2.5921586379308e-05	0.235386008182236	0.000278183525042626	25.2904117587808	0.269502979099386	257.931882607042	0.000595956393105311
1	0.00492609132248645	0.00229359105817046	2.24038688778927e-07	7.60226892357188e-07	1.42656232388497e-05	0.436029158829034	0.000271763714262645	67.272247020331	0.186028225200317	242.255959951131	0.000830842044075441
1	0.00636027633412232	0.00236711078041638	2.14379279927484e-07	9.90763973519279e-07	1.1620370408991e-05	0.402038625831638	0.00012174450881254	110.487156869148	0.747697075349267	708.4206648237	0.00248363211124555
1	0.00440173080205941	0.00333312274584202	1.58389663186796e-07	7.37775772063294e-07	1.47263384222233e-05	0.536890378745204	0.000104405521846196	65.3139727297931	0.516126849426893	503.296552339831	0.00109816875126884
1	0.00568408400145636	0.00276543947919517	1.60643558803861e-07	6.60106027659397e-07	1.1780903638285e-05	0.253279963217829	0.000187198704011946	47.2913629157894	0.297694826346576	319.583153483788	0.000696707827243401
1	0.00550940494425415	0.00268565573038857	2.44572474307012e-07	6.60917022930787e-07	1.82115029858126e-05	0.53102731694054	0.000281712199201898	37.1094640618558	0.143781212229316	175.089995250868	0.000339882119345232
1	0.00443529234085524	0.00203430371399884	1.79960300687305e-07	7.10632860260834e-07	2.94306843552732e-05	0.476643086049312	0.000281891603500572	50.1896121379028	0.167504359667716	241.653661109295	0.000729144248742649
1	0.00626866875773027	0.0030689387859935	1.58008922406853e-07	8.19848906743332e-07	1.81737170089791e-05	0.527691424883258	0.00013567864384909	44.5897338820882	0.529550157237924	481.777399479917	0.000685685628939199
1	0.00334647222633411	0.00224658730320315	1.60554718699368e-07	7.58210159733476e-07	2.72528129558082e-05	0.209152210117828	0.00015758197677857	84.0610866549578	0.384573666997826	513.083012285378	0.00407240259118745
1	0.00355482547308631	0.00244053061175982	2.3887133090283e-07	8.17449917138232e-07	2.73014507988514e-05	0.402821372119722	0.0001608711707729	87.0131281457372	0.320103211265336	403.426980348142	0.00261852059788597
1	0.00471308693022876	0.00385494521451108	2.09874190869771e-07	7.17341388084265e-07	1.94573965279601e-05	0.312536208861169	0.000248959469769844	33.4407731972494	0.205378134492232	211.583080535068	0.00059097886902969
1	0.00664704685525737	0.00327627756970709	1.83834104873358e-07	8.98158626925346e-07	1.33874268515492e-05	0.422269232830151	0.000234132882275729	42.6837824911214	0.340791535853444	320.470127282878	0.000570610940541254
1	0.00591250983491772	0.00207810133844906	2.40629497870234e-07	8.37404470150338e-07	2.14651571959837e-05	0.217307233176121	0.00015963844328425	78.4834730667973	0.487878330668568	530.574282536379	0.00421826614008339
1	0.00357100604316131	0.00270973669668123	1.77478669697192e-07	8.3322355894749e-07	1.53363578569909e-05	0.399049618000414	0.000265598975745579	76.627015304877	0.21384644964405	280.621153081778	0.00120356528648229
1	0.00577793521474279	0.00349581653531137	1.58662155050313e-07	8.64475947464385e-07	1.45221452789815e-05	0.26636598383403	0.000141637741549068	51.6255707123388	0.609856863459142	539.272545158198	0.00127831843627704
1	0.00509321548763973	0.00255653372052222	1.544325504124e-07	8.07216627739264e-07	1.45257005821713e-05	0.226830123488704	0.000282732525382201	54.2921903678858	0.260627949599658	314.542120675315	0.00103793644491948
1	0.00671973448404307	0.00226779226159386	2.40217890006387e-07	6.49733891910473e-07	1.57401345236733e-05	0.215812233617066	0.000170550319590284	52.366391245728	0.330870403745107	347.473576671642	0.00138642994484639
1	0.00413892458657228	0.00397804035249012	1.86810494168154e-07	6.97901797311485e-07	2.21250107057508e-05	0.244303704864638	0.000134701643742865	42.9954771258313	0.392327473525135	371.602872330665	0.00127224353801238
1	0.00632803231405858	0.00312838220204173	2.17619432251481e-07	8.5963097417595e-07	2.35030238411886e-05	0.251596659363549	0.000252885505968456	34.0229699796391	0.293949220368841	292.037116594814	0.000826513248239677
1	0.00475517207431554	0.00298542222898066	2.15457515445712e-07	8.23262781723293e-07	1.23011817783879e-05	0.288762684895177	0.000216429860472558	67.3727404686765	0.284928673969432	314.947953280628	0.0012831091693086
1	0.00309724276682785	0.00383437898969497	1.84766752941532e-07	6.56868876866781e-07	1.26612690541231e-05	0.214933497973193	0.000199275346728767	59.293673393002	0.212615870938592	239.123919418256	0.00110068561716697
1	0.00535324326019899	0.00332682000504419	2.26913568228934e-07	6.44540293829957e-07	2.59993843724004e-05	0.214265799814	0.000101732903023332	40.0336931434152	0.506958504752767	461.238800823901	0.00146605533122012
1	0.00415525907210003	0.00302536887802715	2.20028567056327e-07	7.92006576139358e-07	2.37493103094215e-05	0.363681701274883	0.000285125919135931	46.4164344512462	0.184452770461694	224.723196564685	0.000878684946402688
1	0.00541350541235316	0.00382381342820555	2.44218294597069e-07	9.39666187721516e-07	2.67578916854525e-05	0.316341416494235	0.000277597957168556	34.1117885376129	0.268393514354562	259.263666719369	0.000921660660221587
1	0.00600186588490569	0.00391228668979066	2.36184814053773e-07	6.08874107211695e-07	2.13475667332523e-05	0.54092693796959	0.000199226695015274	23.3477528349505	0.206242452159519	193.999520411677	0.000282332713923706
1	0.00466023957132115	0.00306103318334194	2.00802943899527e-07	7.64487688420957e-07	2.54913875030689e-05	0.363974936151305	0.000171081607820801	46.7335451832095	0.328524819710921	349.97666845216	0.00111334524788607
1	0.00675446679226529	0.00247412263937163	1.68810569711643e-07	8.74281871011059e-07	2.18180494655317e-05	0.386797895503145	0.000203280056553376	46.1472557235201	0.411011288531437	416.471116745665	0.000848812668083771
1	0.00621521197235101	0.00395100298988211	1.53722878212719e-07	6.95408316836942e-07	1.23752606651505e-05	0.440083936687974	0.000158711801015399	33.5317282419728	0.37242053211784	321.661176323713	0.000391253599549954
1	0.00480968712725899	0.00355336500927148	2.07908239223592e-07	7.71183201077984e-07	1.09351981133685e-05	0.304531668840559	0.000262961867202979	49.4537990477351	0.213703062005333	227.667780439809	0.000691258824720929
1	0.00677614644501207	0.00201599133747274	2.10323647853305e-07	8.22263242196448e-07	2.83391846091342e-05	0.363015199409242	0.000205397366001106	51.6684799830726	0.359002606924641	392.432018194865	0.00138303241213641
1	0.00352991290762479	0.00299593435179563	2.3513123003349e-07	9.62501311731449e-07	1.3206192436384e-05	0.398588081770779	0.000190190338322955	112.707422109295	0.333945275928018	387.603813376909	0.0025937058203446
1	0.00373003788333833	0.00235932672068105	1.73393510285023e-07	9.87007458997513e-07	1.12674997809772e-05	0.592517974628522	0.000149075608985204	144.941535798102	0.471042459985403	575.936600201194	0.00239939987505471
1	0.00355944895557442	0.00228257815086274	1.69258454566698e-07	8.84128080655185e-07	2.8517580736495e-05	0.505153004170871	0.000135854306489434	94.5801678461134	0.470828671321361	586.921201944354	0.00263408174711515
1	0.00676965074650922	0.0037589969782786	2.14053891915321e-07	6.04682380714574e-07	1.26635471969534e-05	0.53382797393496	0.000219772987834076	25.0301140246111	0.191704534077652	180.116443339612	0.00020263902764663
1	0.00547402882831726	0.00367455066562357	2.01982874023032e-07	9.65099006452333e-07	1.85601947547397e-05	0.265891126778529	0.000215288375552445	45.8585321162565	0.404615062109462	376.039615294447	0.00128650733558313
1	0.0038531838086392	0.003282364338247	1.70195250745511e-07	6.82479655713518e-07	1.61601655091752e-05	0.365029944341124	0.000130982726584797	61.9764147434098	0.363060299649827	388.80812564138	0.0011952223071572
1	0.00495614921572095	0.00319273927923737	2.38703681642789e-07	7.5022158670982e-07	1.73135850971867e-05	0.236781515487512	0.000130060071702124	59.6560273557129	0.442311974090921	431.932934423168	0.00181217212900815
1	0.0051892495786264	0.00325374962125787	2.33670055731808e-07	7.09321752354931e-07	1.38329605836647e-05	0.463473120934376	0.000234596143477279	43.9564997255317	0.198126014778711	214.371700509359	0.000502668298532599
1	0.00487748642023396	0.00215573025753966	1.94574894057685e-07	7.79612092526891e-07	2.62785564385434e-05	0.446259254809367	0.000295614632174702	51.3414777342392	0.185056866560937	250.912553833037	0.000789379622051139
1	0.00609642758969524	0.00294665064689447	1.86145859179605e-07	9.40644334073266e-07	1.14724459289217e-05	0.374283046076121	0.00016698594796321	70.5936850432173	0.516552828295655	490.670330264048	0.00126455038310269
1	0.00415154730888855	0.00340742869128881	2.24165343478306e-07	9.66483432722715e-07	2.26643077691552e-05	0.474600130783879	0.000278612984443694	53.8696240261784	0.238917797770103	265.430327881959	0.00109837697806533
1	0.00423226910802405	0.00228485133891231	1.89799185057977e-07	8.91591305312121e-07	1.9536122985635e-05	0.463575649755019	0.00025431915208912	78.2228836718405	0.2475487498204	326.957352538669	0.00132527266799473
1	0.00496074084229389	0.003664937484916	2.32829405419716e-07	6.40267691151074e-07	2.39075264549092e-05	0.289708607624491	0.000198720994200559	30.3408258163358	0.224932329618216	228.130632655104	0.000624803869315471
1	0.00458582831112412	0.00201251904031359	1.59530941786668e-07	6.71426375989352e-07	1.76151247918151e-05	0.502685099722995	0.000104382278317518	86.7951162670019	0.464948633821376	552.976296666889	0.00141960256869418
1	0.00538638814613325	0.00341295732812945	2.22649375723455e-07	7.85654001340669e-07	1.43427034125151e-05	0.286546697026757	0.000142909476309329	55.8807384542627	0.435300818356147	405.909083519852	0.00130850651694276
1	0.00342691378309164	0.00211129266094231	1.51049505814835e-07	8.52193577482004e-07	1.70082878347099e-05	0.464538700267518	0.000167325398333581	119.461736456948	0.375953440820547	512.457184452272	0.00238951946511356
1	0.00426603943962823	0.00314959947225976	2.33774694637102e-07	6.48719802425574e-07	1.22882212897669e-05	0.559716249957713	0.000157309458798696	61.5548412540298	0.23866583174836	264.625857064886	0.000713842514385119
1	0.00445424318637257	0.00336048654228788	1.63038114297831e-07	7.52263604464776e-07	2.58527021541943e-05	0.223793098741859	0.000129323866946384	45.9020087739485	0.498641745035205	492.16386534416	0.00160718592677008
1	0.00335515037292613	0.00201910464398722	2.48514601793344e-07	7.78677206366436e-07	2.23285088964758e-05	0.506126809120599	0.000120317007127752	131.41571584605	0.376336873694243	500.307736049153	0.00351687875737744
1	0.00651540525201449	0.00353638806549943	1.56715129769756e-07	8.27282036919798e-07	1.73337422780023e-05	0.590152561596303	0.000276957630657269	27.1223830481747	0.250225506317426	240.655421928724	0.00026099077218617
1	0.00633599588142233	0.00240731995577994	1.96230734392131e-07	6.556791082603e-07	1.02723601907658e-05	0.326504526631403	0.000177486439683522	58.6126106010466	0.295327770577525	317.549927130694	0.000735568655958197
1	0.00321230230515549	0.00301393592177438	2.33827096716694e-07	8.99197057642356e-07	1.55674764646171e-05	0.282382932222927	0.000145243871282002	117.865684566727	0.417499090238145	476.992390912011	0.00404525614418089
1	0.00448377811108604	0.00290325435034512	2.46856316644376e-07	6.48897783535707e-07	2.7892884838942e-05	0.26909071816445	0.000104869455557112	55.1970641107834	0.4427409104516	456.8988674143	0.00201690372279841
1	0.00659537933130575	0.00234624463968543	1.71134640552687e-07	8.02676391763334e-07	2.40460908310995e-05	0.552056132819308	0.000185644912810261	41.3285827689806	0.353721099344775	369.282402569028	0.000549699913525617
1	0.00650148905178537	0.00259125072402307	1.53094753009721e-07	7.15319597474087e-07	2.04315523514104e-05	0.276002741336125	0.000264510808413074	31.6380239516253	0.250933461867584	274.980524897164	0.000494638495016369
1	0.00449876735708426	0.00255535940753751	2.02631323453582e-07	9.3425106137445e-07	2.6194363708853e-05	0.569146255692568	0.000125463390957506	78.6011291634931	0.538900951098893	578.742434324621	0.00202216255268794
1	0.00662843882473145	0.00342219754171183	1.97536565087816e-07	6.1316016134575e-07	1.09714485296633e-05	0.3123439119931	0.000198463710814424	31.7955557381412	0.239870658904319	228.694620588785	0.000330494037668026
1	0.00401690891649813	0.00392027692712442	1.9985540312991e-07	9.27361911880159e-07	2.21817410793928e-05	0.326445760960625	0.000117797929433077	69.705530745233	0.638075233018657	574.517900071831	0.00279970323378305
1	0.00629942526855907	0.00331891935979128	1.529276371892e-07	9.0070560723281e-07	1.22593002606717e-05	0.473472955107315	0.00029977383960136	39.4297706305133	0.273038981472725	273.102276941386	0.000385817031678912
1	0.00593061324303318	0.00224444690438698	2.17984903855957e-07	8.98048140672756e-07	2.37729332122481e-05	0.422002586981452	0.000297892197135018	52.2976837879879	0.236800460927907	286.470775485679	0.000931052456071169
1	0.00426065392658134	0.00300590143254775	1.52424805496969e-07	8.52668053881037e-07	1.16305063829018e-05	0.411773186473228	0.000207934018313097	73.8603385140095	0.328189288688214	370.271674256135	0.00106030820895059
1	0.00671233674386625	0.00272700821171526	2.44526206235254e-07	9.11463948945547e-07	2.49440559555796e-05	0.386065259566095	0.000208860978343889	44.5395269710709	0.363318764677794	356.406941034005	0.00101457565840206
1	0.00586141890500079	0.00385398561500234	1.59344652992941e-07	7.4147129530281e-07	2.24902454246276e-05	0.403843534551175	0.000243967018681561	24.1407069850285	0.257793688947845	244.120675793917	0.000395809555477655
1	0.00301446130629351	0.00221074172688495	1.77025047772577e-07	6.1413894274689e-07	2.26707322965597e-05	0.261619882608289	0.000202484175306438	73.7068574984446	0.1916194689314	287.421458063841	0.00188597827235266
1	0.00570950772248369	0.00217708726534222	1.72161603666179e-07	8.64548942486669e-07	1.18009017154775e-05	0.242091314974924	0.000234758343117347	80.8225143902932	0.358275463134658	421.13543261778	0.0019666449579937
1	0.00342539062625848	0.002976014754867	1.8739587677711e-07	8.14814297923762e-07	1.75289478429208e-05	0.366241432324694	0.000138666898190344	90.4061255945556	0.4066499021878	463.585373449184	0.00231879128499103
1	0.00591115191818284	0.00377889547460152	2.13243537716782e-07	6.42830688241395e-07	2.20340164341701e-05	0.483280783310325	0.000140877270237459	29.3020530901179	0.328162131987423	291.915191743402	0.000468887194651291
1	0.00441395038840366	0.00371093650580332	2.07182821535767e-07	8.20380142653693e-07	1.40284419570175e-05	0.215606680364938	0.00016199217518135	60.8995463265767	0.398417550026401	386.502604304863	0.00168033278654779
1	0.0057794231872819	0.00292073839751972	2.27341510906595e-07	9.42447317741727e-07	1.34258440285491e-05	0.42602622247801	0.000206703913266723	65.9622183925709	0.357573416422762	362.450772908624	0.00110164003236965
1	0.00612076807778635	0.00204253613907241	1.84186705309465e-07	6.09463712708889e-07	2.88171648093617e-05	0.465242961530258	0.000103476648699581	48.7587924712433	0.457547274553956	478.725639815788	0.000917294537052228
1	0.00560695397103675	0.00295735320446576	2.39839650227114e-07	7.71061292361922e-07	2.41045914689378e-05	0.50288458057018	0.00028680798551784	33.9756643494514	0.178555850477538	201.767367377978	0.000444669618013411
1	0.00602974852211675	0.00313291272844629	1.7643233784865e-07	6.80992813510932e-07	1.93295007148271e-05	0.354357166875499	0.000110102928142902	41.891532555663	0.519432907832321	470.256614907528	0.000846553847453091
1	0.00332494597041951	0.00238498659494928	2.35470038836468e-07	7.33328707440054e-07	2.83558895276725e-05	0.587351411640963	0.00018189281624773	70.9106941527705	0.212844688823762	289.86173338662	0.00132140629427702
1	0.00601109158217524	0.00271691142576867	2.18515357191432e-07	8.20691617879486e-07	1.72789631779019e-05	0.37033306386498	0.000198444013135952	52.4254345100513	0.328553671973383	340.751935850859	0.000943134819018345
1	0.00320099678388479	0.00217523072762339	2.12401548552178e-07	6.17858651507494e-07	1.32817019860662e-05	0.535727773962818	0.000248416265456957	84.587184798339	0.126067738369504	198.437208400441	0.00079461586510764
1	0.00573151135038141	0.00312158579488849	2.36702272881265e-07	6.79271388851848e-07	2.83864096968502e-05	0.502232287147355	0.000105454045726869	39.8366773626254	0.454991791181684	416.419765128066	0.00087130222541231
1	0.00689435973100635	0.00331429443623704	1.9257807358925e-07	7.19724807319803e-07	2.36664414631898e-05	0.422784462650726	0.000109160617724883	34.0866696132666	0.563258585032292	466.369998478727	0.000703339214900637
1	0.00689554773884483	0.00347241276549323	1.85784995594648e-07	9.67767777996237e-07	2.1445370675699e-05	0.52525567996832	0.000100826157525434	49.072123903745	0.924136566724518	708.653155375842	0.00126841095882751
1	0.00651943099073645	0.00386649535030544	1.88701999242291e-07	9.99536781049741e-07	1.92163130489261e-05	0.288414344121708	0.000276209785231073	32.7302540006423	0.357871550898399	317.709327569444	0.000743240186102022
1	0.00503830280833176	0.00345798264951783	2.11095023568288e-07	7.03706060422784e-07	2.15862915999017e-05	0.428798099449543	0.00021819784583175	34.1456485211864	0.222326851970006	232.087900712573	0.000528574540939919
1	0.00609605352905226	0.00385997473251998	1.77161452617122e-07	6.7045814815884e-07	1.68583518445221e-05	0.482337870670704	0.00022313923340113	25.2112339746694	0.226819738351512	213.775695037469	0.000264637394137674
1	0.00667309692527919	0.00366432486337884	1.70510867053282e-07	9.94985462870558e-07	2.71827783020185e-05	0.28723344538225	0.000213135909176169	31.1248102872679	0.505057660612135	432.865536036485	0.000942380024113657
1	0.00356053897032663	0.00364049256093794	1.66265896178325e-07	8.60109036963217e-07	2.66446239577796e-05	0.429112916507149	0.000206726031178418	50.518498989362	0.311145665435974	333.993752468726	0.00120866758934287
1	0.00533748403791787	0.00281855866349785	2.43712835208637e-07	7.47539235856778e-07	1.43266007989449e-05	0.261728155591748	0.000258211475341154	50.9758408042375	0.212107320471756	242.203409377808	0.000904258062426473
1	0.00385735495802136	0.00333150567821724	2.08196828893019e-07	9.74041243587562e-07	2.63437999405669e-05	0.319881590435421	0.000200102397958168	63.8535976687194	0.372978514915348	400.018259726115	0.00223324657437676
1	0.00551029435020744	0.00354560941341	1.89011834335413e-07	9.97038332863403e-07	1.00475550758687e-05	0.397616771187843	0.000246727677418989	61.9454153922067	0.352558418780631	341.024590540843	0.000926533802286905
1	0.00628739883086707	0.0029856224273062	1.93080366803853e-07	9.74076147498655e-07	1.6477274860404e-05	0.291875277701594	0.000256408994080292	48.5465775184423	0.356614339104828	356.83240612645	0.00100752775096767
1	0.00439721079471382	0.00374931393352003	1.70427641290319e-07	7.27933178843837e-07	1.9542412599553e-05	0.228585183595091	0.000203621188196754	37.8134297122843	0.282133252254401	287.618992947715	0.0013914549588802
1	0.00446871961318715	0.00354690738561126	1.82797632839763e-07	6.14703924220019e-07	2.38335880059043e-05	0.260437874835702	0.00028241711279309	25.6461666320473	0.152753337155169	174.715795598291	0.000404756625581298
1	0.00665969182297734	0.00335926205865621	1.77550270767615e-07	8.70047378269213e-07	2.524785237468e-05	0.332850426543297	0.000142179227505123	36.7780796507803	0.603337755161712	511.674794583817	0.00102256199802655
1	0.00517581666848733	0.00200470907727482	1.83978666105763e-07	9.61542828772779e-07	2.03618493514595e-05	0.380568284815056	0.000292584197651226	78.7847436946716	0.28569385106717	374.60798401708	0.00178131300077474
1	0.00388275702589004	0.00340814335618298	1.8494941279184e-07	7.02542275997012e-07	2.54687542616347e-05	0.388349420122254	0.000101261421751396	56.9253889691729	0.485822208443845	484.003769320776	0.0016359536693266
1	0.006364987840907	0.00275981080335432	1.9622136268155e-07	7.60098514424905e-07	2.72243330918098e-05	0.209095245646824	0.000256604284187385	29.9931925607553	0.264630904054842	280.955012173721	0.000770886086517182
1	0.00412681782554228	0.00264621292677004	1.90981462472853e-07	9.59367345904509e-07	2.32794457217978e-05	0.209106856146141	0.000154329445558825	87.0857875145789	0.55164752681284	617.42442389853	0.00435844525449292
1	0.00324435011756262	0.00258961443481069	1.79733718074998e-07	6.62045609893508e-07	2.80364954079754e-05	0.289843891490253	0.000295361460478824	47.7697485485192	0.141230880470603	205.356002995516	0.000910937076785279
1	0.00539736746134295	0.00382921326050504	1.6673997042097e-07	9.02133353533245e-07	1.62047521948006e-05	0.470437389541328	0.000213054885009972	42.636981215642	0.366085270005064	339.390470979523	0.000692132650057616
1	0.00648616936935452	0.00208576283766406	2.30282007281669e-07	7.07208594749292e-07	1.35457667435022e-05	0.251221908091928	0.000233932568961153	60.8900817632756	0.25900006590793	300.652248066738	0.00138517988151488
1	0.00505098818933088	0.00215452592942038	1.95402785054086e-07	8.40313447534016e-07	2.62299191717864e-05	0.414081300954292	0.000266436809805742	57.6870780292988	0.23883251472527	307.420590944206	0.00111734303417274
1	0.00599321161749874	0.00283009834299549	1.55382762363275e-07	9.70916520277079e-07	1.10081484821288e-05	0.4207258592372	0.000118238735846904	89.3695886431925	0.840068342766622	766.597437507421	0.00172353807262951
1	0.00453589623296786	0.00233905906106088	2.37418915091934e-07	7.09117392832388e-07	1.85032258551494e-05	0.39100533472028	0.000120080206169034	86.522744275962	0.402844523017326	460.309699318551	0.00202323748258233
1	0.00380268603159873	0.00321712246031126	1.87568753926148e-07	9.19913207294205e-07	2.22955978616552e-05	0.482200896917194	0.000127429811295415	80.2304615354116	0.530832242554903	546.885733158417	0.00230249588129079
1	0.00355217370501251	0.00358691541582714	1.94905193454513e-07	8.42247714860311e-07	1.90846004982286e-05	0.358593544921019	0.000166679713999386	68.1347473453778	0.357354377391296	375.918853930571	0.00177941022021669
1	0.00565309846273384	0.00365947451914007	2.32623841736493e-07	8.15749831359247e-07	1.66814831932828e-05	0.326807365121929	0.000101389865056949	58.0906395565808	0.659502177112348	547.357477005463	0.00174311448027517
1	0.00632397539902054	0.00349825980840246	1.75084844020335e-07	6.52013391225216e-07	1.25210481708039e-05	0.416725804828264	0.000280813038108142	26.7891631048395	0.177147279077895	181.094108988647	0.000213297120649704
1	0.00676142598784551	0.00314362028199934	2.10511361868111e-07	7.35631245863258e-07	1.82008766168196e-05	0.449730916981514	0.000178400910830475	34.7251111128844	0.320798909531819	299.216742564417	0.000478585192974634
1	0.005791365806276	0.00362168883478011	1.5844912647409e-07	8.37250317315915e-07	1.57174158308394e-05	0.435543568194007	0.00029096827370551	32.9166280844457	0.248876391260673	247.480971547425	0.000393215721023689
1	0.00342889744061273	0.0027225624024153	2.29720486812414e-07	6.01893625351588e-07	2.7340123991696e-05	0.370749625449424	0.000157111931780388	56.5848428625238	0.223289703028267	282.937576461089	0.00128299458285801
1	0.0063323255189822	0.00322607024712536	2.05883536895593e-07	8.4332214967265e-07	2.06246336553973e-05	0.492405992028818	0.000152932530442298	42.1365032460872	0.444119800207408	400.465396571123	0.000766661436627884
1	0.00686692235310274	0.00348819135550363	2.00204687563235e-07	7.93343528295947e-07	1.71234218227756e-05	0.413001271851142	0.000222950018670729	30.9512630827053	0.296208201202732	270.622675248728	0.000432571821607363
1	0.00605694170415462	0.00220461367719333	1.60907131787737e-07	9.21307471912735e-07	2.6582234271824e-05	0.272329359859149	0.000137326528886007	69.1394542954207	0.753433086346012	764.123750361595	0.00308199766422799
1	0.00614008868423341	0.00248863852173586	1.72808692319733e-07	7.48863983678492e-07	1.10646421613762e-05	0.55569165278369	0.000286633743607527	46.3965694554114	0.18874092353024	222.213103032565	0.000307104636295423
1	0.0041254929898142	0.00395621500514252	1.55444782345007e-07	6.64479852403571e-07	2.34933613609188e-05	0.430295715511233	0.000109194850512934	42.3196823661906	0.450205312305085	418.646226638478	0.000943189925597289
1	0.00339863344128006	0.00370906033077299	1.71243992571173e-07	8.39552323404886e-07	2.14773918003904e-05	0.300648046739697	0.000155476490404422	64.5113400288592	0.41363510377793	426.516793909139	0.00200474235975611
1	0.00316027615548893	0.00369683741391634	1.64007963015876e-07	7.64148118485219e-07	2.58504933006437e-05	0.225864045656831	0.000185336944904489	50.5026863030795	0.303335390406793	331.90123483519	0.00157383233036326
1	0.00308806801008796	0.00235172640610067	1.5599575271796e-07	9.01873854432263e-07	1.97314552773578e-05	0.523407689919458	0.000182581643983351	108.90238530661	0.342176357342738	463.024749018197	0.00220797481706357
1	0.00485722800191555	0.00391821786061881	1.8940973456556e-07	7.46624809535571e-07	2.10340585034203e-05	0.547384613189548	0.000193475009412537	34.6736962565941	0.271959895068535	262.63171856778	0.000526039254544659
1	0.0063669760186545	0.002494070633999	1.89674931846023e-07	8.36328738357721e-07	2.39792614456624e-05	0.238476930374026	0.000290352484146925	38.1896777531423	0.267341461064868	299.389878791772	0.000921150300958955
1	0.00361663139238677	0.00227734433663095	1.83273825908149e-07	8.96068682443578e-07	2.01080706342712e-05	0.489024981612818	0.000291566621725831	83.1764063484167	0.203889467998137	292.338837059892	0.00132853567122393
1	0.00410521518956463	0.00291886923684223	2.40990250940792e-07	6.81578844838551e-07	1.36908451660512e-05	0.514397378883678	0.000206104068423517	62.3879708189683	0.189239318399715	228.8188528847	0.000735705114042094
1	0.0037961034686082	0.00299648974144961	1.68603711176207e-07	6.16583735059924e-07	1.2361795891834e-05	0.262369562889233	0.000138980890671448	67.152191476722	0.307716710651535	354.25466408149	0.0012148074102473
1	0.00419179881217563	0.00369991443660355	2.41519327253593e-07	7.44796384436535e-07	1.49433563149123e-05	0.315797935932169	0.000279175579096542	46.2333947553107	0.175380862121941	194.530153325225	0.000762841705570377
1	0.00579056119108153	0.00302320093905686	2.05476043756708e-07	7.04302074471874e-07	1.59593793325212e-05	0.368560183416076	0.000217721553217703	39.396068537291	0.239539210837685	252.125500477814	0.000527034687052431
1	0.00549877701853334	0.00338076183098098	2.22231286365924e-07	6.22053178444085e-07	1.29644210034628e-05	0.249172305302763	0.000200658269474174	37.5860387539261	0.227795416788408	233.193886276016	0.000575839022857685
1	0.00521314102355997	0.00348810390413645	1.76507465493705e-07	7.60511022709114e-07	2.59388993143744e-05	0.52527079730611	0.000128690633967118	38.8359695681328	0.452582469028695	418.20865255231	0.000791117436413073
1	0.00311367569147539	0.00259778440299692	1.79280729179179e-07	8.156278184821e-07	2.60902889759025e-05	0.376566148452892	0.00013553752809844	92.8544640385221	0.412891284028538	512.189340702899	0.00299907176360686
1	0.0037414746602671	0.00228306176550534	2.10294943732357e-07	8.6367455570062e-07	1.57847902236884e-05	0.533925897678835	0.000239039180064271	95.4015941668833	0.220117098517798	302.54961373782	0.00138529266122329
1	0.00655170454629145	0.00255691263820265	1.82906593767348e-07	7.55822063283097e-07	1.3789640399693e-05	0.361265996185263	0.000159188186612162	55.1453031162655	0.411864537225384	409.372839521031	0.000851358770382989
1	0.005397003391235	0.0020070999538464	1.52295995554579e-07	6.58018128958211e-07	1.4984240448925e-05	0.40868446685786	0.000142557092876595	71.5911197197153	0.37495734728256	441.191828438522	0.00106658482045172
1	0.00581127306311119	0.00311461983661333	1.83005293799714e-07	8.6712026970467e-07	2.79835352417581e-05	0.312733141197256	0.000271921627286971	32.1212257900876	0.279628323631229	290.784348727055	0.000710051685557975
1	0.0048760732687224	0.00326357042455577	2.18269990473227e-07	6.41884119486815e-07	2.21704798946497e-05	0.211650135427056	0.000167113353468315	37.4884442653043	0.282840452434364	293.996051900497	0.000964362841562265
1	0.00364626037806477	0.00359950301491595	2.45666794691764e-07	9.01144330823395e-07	1.95874304891425e-05	0.440684940606185	0.000154404164167447	78.5894167053141	0.382178579499321	389.909013780838	0.00220771193914
1	0.00378961840711756	0.00350352628946517	1.58720527432189e-07	8.13667169248859e-07	1.96229410760361e-05	0.471563923697592	0.00020919475194606	52.1198474426112	0.284627048058718	310.759527486788	0.000895247519142591
1	0.00368700513593429	0.00385547363120988	1.92534776630278e-07	9.9762965046405e-07	2.16065239347139e-05	0.334205873885482	0.000104236876195072	89.6269557916075	0.795299807211591	716.573806792998	0.00416729770904589
1	0.00528608813484864	0.0038818620336917	1.8370952090601e-07	9.93914532816471e-07	1.68246871110915e-05	0.235139625931545	0.000278316321424696	42.231597720372	0.337814211850007	321.557600652586	0.00107294378038773
1	0.00334306059350677	0.00396213110682073	1.56722877976485e-07	9.68423751824805e-07	1.2413421999436e-05	0.213318201201593	0.000156334038416688	93.9100924014243	0.554747200814745	543.03711299162	0.00305210437921701
1	0.004969423435613	0.00205065840763869	2.1541239323597e-07	8.37555217229717e-07	2.42221875875186e-05	0.528714305100515	0.0001465120743197	80.5618699908047	0.403827752231532	473.252982365992	0.00167405118707606
1	0.00682157692183814	0.00222281839414909	2.1024160043974e-07	7.31475120929527e-07	2.08240263236271e-05	0.232443188897127	0.000108187995627207	62.4750882386729	0.665373907661262	628.361760949005	0.00254668766973197
1	0.00522596062846901	0.00231841648706595	2.00183319446859e-07	9.9791578866349e-07	1.25131896957746e-05	0.250696822050256	0.000278044687951542	90.3970038487292	0.326654714549191	395.478064027425	0.002321625840683
1	0.00492598781048505	0.00393023732870988	2.21977077185089e-07	8.08342180987481e-07	2.92147233420656e-05	0.284195515778646	0.000229701820576051	31.0757064653002	0.271044320354236	262.400235566282	0.000882593231463144
1	0.00535061885735193	0.00259410172939109	2.45344308837681e-07	7.8703706156376e-07	1.45169821871656e-05	0.267067892978732	0.000294155978071686	55.8345214314527	0.198169307421265	239.027545013521	0.000996601879128352
1	0.00443930784161942	0.0022126160193387	2.10197540030544e-07	8.27080390991812e-07	1.37754622850093e-05	0.38165258499579	0.000197777598839799	99.8961501342974	0.299779056576658	379.25911706346	0.00191752409879866
1	0.00661837408782405	0.00368404853281903	1.92194201957324e-07	7.78213256783425e-07	2.13607256046652e-05	0.373716557408163	0.000262834257685405	24.4696348766148	0.247744487193164	231.680990849215	0.000366814357547149
1	0.00621102415869718	0.00261778922116498	1.99481816365268e-07	6.29731608524259e-07	1.36943557690355e-05	0.401702799034299	0.000155479814565634	47.2291397709987	0.30144763523143	312.091708330292	0.000555605291031956
1	0.00628636828238746	0.00204675607310073	2.43268664034775e-07	8.34929357639492e-07	1.12488231673715e-05	0.481642106246363	0.000158279494131409	97.4159629216764	0.397122134036	428.038815651911	0.00139138723787188
1	0.00446996212901377	0.00331054094802679	1.61829788829841e-07	7.89603953834437e-07	2.7862791896323e-05	0.452930541970548	0.000264652369856384	34.107183342982	0.22237616979546	249.014249510896	0.00055461520189841
1	0.00400779372686584	0.00316246765653212	2.33554143742253e-07	6.84992961272647e-07	2.85826816164791e-05	0.442477456622074	0.00014821300091071	48.6147610344404	0.286047905459236	313.435205559285	0.00112035128365138
1	0.0037161937914049	0.00265773473277172	2.15932119442756e-07	9.16397161869937e-07	2.21291871723201e-05	0.456128211379965	0.0002952822001451	70.2790575116253	0.198702729210224	263.109943753025	0.00128915674278017
1	0.00638797764802843	0.00330475034369707	1.97783789404541e-07	8.4072457005506e-07	2.38102503504043e-05	0.478839591822992	0.000229232912433735	31.1036165260061	0.293853213709511	281.681616888285	0.000482995066772274
1	0.00456350729416487	0.00252470061039997	1.89280069922797e-07	8.63196685965833e-07	1.76371105407324e-05	0.376095961503624	0.00028429389351529	63.879934494377	0.227781632905884	287.802907384065	0.00107353913359788
1	0.00396882018742109	0.00389121169155549	1.70662124563684e-07	6.42454896218383e-07	1.3268994986394e-05	0.331977416622501	0.000155970906298133	49.0986972352958	0.28863377643797	292.26104812802	0.000788460743227886
1	0.00552901728296807	0.00276484111319367	1.67234082509324e-07	7.31506155028686e-07	1.79337557391705e-05	0.433191028174494	0.000219018611081068	41.5901371690132	0.25748001552066	284.465309530171	0.000514889163479946
1	0.0050458855161836	0.00324999978817636	1.95827986376462e-07	8.73377238581755e-07	2.30560702829971e-05	0.373636996328644	0.000214656055229098	44.7659505087993	0.323793131976573	333.178097275351	0.000996293288411799
1	0.00569330064301094	0.00208655863279522	1.79945164896555e-07	7.98879312554729e-07	1.08914331375315e-05	0.598711235834244	0.000155317779050631	84.1293132968579	0.37259983793988	421.367730514419	0.000838427836067486
1	0.00579831198069101	0.00296463658237922	1.61753994953072e-07	8.39578934984055e-07	1.72999781801747e-05	0.350599355619149	0.000185862026163956	48.052179726749	0.411484821045936	410.471679840906	0.000884052264727393
1	0.00476257315194278	0.00227386021498272	2.41441850046784e-07	7.37644737944565e-07	1.03083186504297e-05	0.582648197673447	0.00011811652721625	108.128755992504	0.381924592050463	433.974998288024	0.00136322008872233
1	0.00326332806387461	0.00201051844868564	1.80622472482681e-07	9.87482800500141e-07	2.04997697999554e-05	0.387000138225739	0.000256027873461029	129.879166848674	0.286425477867953	427.752769367089	0.0036471730340809
1	0.00465892307690022	0.00331219237209335	1.79027872939117e-07	6.7096152495159e-07	2.76471276856171e-05	0.284587133054666	0.000143324110093015	37.130842972643	0.358507806734663	363.995257085348	0.000978906888656845
1	0.00528738952247105	0.00234440850358202	2.10560039105589e-07	9.90615196678781e-07	1.25323713271784e-05	0.383249282200617	0.000221857777724176	97.6204042538559	0.367741546572052	423.689190437872	0.00187515040497183
1	0.00571327701002607	0.0023874988391933	2.19697303586299e-07	9.08903232528895e-07	1.85538440645321e-05	0.30444523111125	0.000270413062872904	61.3002120676255	0.279527123905041	325.742619698811	0.00137732473174425
1	0.00677366784123043	0.00336191639110718	2.28348158984281e-07	8.17713657127489e-07	1.09284987935355e-05	0.398092720675738	0.00015796785616912	51.8220681663344	0.422934404093208	369.466920832857	0.000776939140084276
1	0.00664012349873342	0.00313310645652811	2.01922930299593e-07	9.66367989220257e-07	1.46377954189938e-05	0.461438513299819	0.000246982632828626	46.4203068426162	0.334308554506259	321.052976808443	0.000643373494424408
1	0.00384083481806834	0.0034733247626655	2.40887010526861e-07	7.45426527529631e-07	1.04180283389039e-05	0.428839556944213	0.000297812159466067	61.7713483049796	0.148136346168314	177.676881356067	0.000673083105350988
1	0.00349643503242068	0.00285323587695848	1.67940075411902e-07	8.38995337651653e-07	1.73077583308848e-05	0.380711809402929	0.00026134854307855	69.9329526865697	0.226021698416449	289.094197411409	0.00120566719428651
1	0.00373100913711936	0.0020455863721375	1.61596199748603e-07	8.53402853003635e-07	2.75481255807674e-05	0.520382693749478	0.000241854064852129	76.1773726295671	0.246277686493727	353.686324941962	0.00139225224368375
1	0.00665643711298907	0.00390613097968912	2.28442056063672e-07	9.2791421088767e-07	2.17793905894931e-05	0.495566103337983	0.000210561346976439	32.6446080533585	0.362843613680434	308.505851281971	0.000628875681978024
1	0.00626450833856013	0.00299995702716472	1.91667712290695e-07	6.48925922595352e-07	2.2101878062839e-05	0.217722157762657	0.000176296113625884	30.2101902099561	0.311450396701959	307.655057008312	0.000673346945366047
1	0.00545153630688029	0.00210989367082417	1.72207359097053e-07	6.69102603012252e-07	2.54416858039342e-05	0.57900722962291	0.000101241381882879	56.1583921133858	0.476936568277755	514.831643791999	0.000908569137751152
1	0.00659444237562365	0.00362250458414846	1.6672446601191e-07	9.93258092212634e-07	1.84677922049182e-05	0.591206097360762	0.000262116294057233	33.3409038364383	0.346001923942157	314.412018422964	0.000446524964102824
1	0.00698228461675673	0.00285196180716619	2.39272496636362e-07	6.87815004836021e-07	1.54983882828992e-05	0.230293024351885	0.000241911953952735	34.2328945409691	0.23387307551221	238.113836543047	0.000578387448640518
1	0.00494157112403103	0.00220221253248894	1.69981008552336e-07	8.68313784489723e-07	1.9858143923238e-05	0.406769299028552	0.000156121619185819	83.9239907327863	0.474452801384056	546.426420752943	0.00195093750444534
1	0.00429333390395595	0.00319359745489389	1.5924905720524e-07	8.31875640028359e-07	1.94426116984264e-05	0.466030048586595	0.000105718898390478	71.5113113248045	0.631467632921065	619.811492502985	0.00175354018868426
1	0.00570872956035428	0.00338904756852277	2.03791728637878e-07	8.26742235706918e-07	2.09553718785526e-05	0.317856370052237	0.000116740750321746	50.2236844108861	0.611499714586816	535.000316808633	0.00150715943155211
1	0.00683846601570432	0.00345443072318718	1.61988646189094e-07	6.69906513916233e-07	2.74244217488202e-05	0.387023468288215	0.000170085963674639	21.6863463728228	0.344438233777696	307.594985017649	0.000357342100738058
1	0.0056871880991674	0.00327674135994912	2.41864865156701e-07	9.29963272773587e-07	2.50404901676724e-05	0.367400078374615	0.000109335468749738	59.7568581528889	0.714994689793414	614.979443708096	0.00225227527615929
1	0.00386107160663961	0.00245077553134294	1.86918694497488e-07	7.07153709739001e-07	2.25399350515066e-05	0.339843587637032	0.000153771115399546	71.1705315662227	0.319057836653917	396.405978721561	0.00177045405875195
1	0.0034686078033822	0.00384848121081153	2.49620647857317e-07	7.1047920733924e-07	1.62168056690727e-05	0.364467803827127	0.000218576929190561	55.9841705168248	0.195692007090117	215.50898562819	0.00103707844376214
1	0.0033970132240918	0.00263206440469387	1.51172613887319e-07	7.08502789701276e-07	2.53612713691162e-05	0.210060468185259	0.000167103277767632	62.5531754256863	0.324436135700574	410.412676708527	0.00208556854561272
1	0.00366440790011037	0.00328601049306763	2.05495160169892e-07	7.27638985997046e-07	1.80322941895861e-05	0.33018291493433	0.000287488159674905	48.7016342101083	0.161782965538564	199.223693947658	0.000785414420718395
1	0.00394252226411377	0.00335630839045747	1.69783946932393e-07	8.40985783327595e-07	2.34568758740649e-05	0.325052982007964	0.000162156726340487	57.4662114880983	0.412146948129807	432.353388809091	0.00165344240738192
1	0.00542340029627286	0.00250605262286654	1.58420000026212e-07	7.48679968533744e-07	2.57784226043013e-05	0.304620828901365	0.00022132342556304	40.8234487149388	0.293894236437485	336.867697197258	0.000863786087117676
1	0.00502661680557826	0.00259559798754414	2.15731191981386e-07	7.84169269687066e-07	2.07901732705687e-05	0.325440219639778	0.000220804265717935	54.2214873188193	0.262988810905139	305.572776558186	0.0011329554531507
1	0.00596794957948428	0.00240449349902864	2.4904748640586e-07	9.8015964170493e-07	1.308352718047e-05	0.575831592980493	0.000163039696440025	88.3967953267319	0.436718281876516	449.545910200586	0.00135180426328516
1	0.00343239819172836	0.00387909055153047	2.06668547349178e-07	7.83944625194316e-07	2.51325298913464e-05	0.252413765857142	0.000129053768226655	59.9646544400551	0.435615256011801	428.039751254087	0.00236980434977654
1	0.00331259470856429	0.00344271107818046	1.76827235669312e-07	7.25722537443557e-07	2.58777764300857e-05	0.369667543358374	0.000145830690369771	56.0207809157807	0.335162046450157	367.035613865632	0.00147736416622713
1	0.00338436926777788	0.00260989064413099	1.92687367529154e-07	6.26838893306138e-07	1.43962605173311e-05	0.536630082621898	0.000120246026250655	86.5240585898747	0.289636823866819	360.915082045843	0.00120589373606073
1	0.00467360280418971	0.00211853773849852	2.4603692811292e-07	8.94626501220128e-07	1.90903611488731e-05	0.589239983905119	0.000164854728784722	94.1960700113426	0.346322660143974	418.329985909007	0.00170269407312627
1	0.00325503339492001	0.00267851125505955	2.09050705558707e-07	8.98059598784037e-07	2.04169849016252e-05	0.251736406894896	0.000198483922578838	96.2246999897411	0.318633258671112	403.55442639328	0.00340681310673161
1	0.00506609937772008	0.00276607800500823	1.85936745152536e-07	9.35226954489679e-07	1.49602319406986e-05	0.313033696043738	0.000291086271464555	61.3372753038523	0.271083095881471	314.065153138864	0.00112087231725615
1	0.00688450051598008	0.00212863679535132	2.19393241972706e-07	7.01939598530321e-07	1.35152960938225e-05	0.40803440603079	0.000114178285524163	74.380318446892	0.506565226281971	495.135949080494	0.00124372048117417
1	0.00546140336591614	0.00364730431770235	2.28843558030887e-07	6.68487752962e-07	1.88279477235836e-05	0.239430375699666	0.000236086539704135	29.4975954894714	0.210969282402925	212.789934008023	0.000559012775760007
1	0.00454365743172928	0.0032366043238073	1.70151402554462e-07	8.0142198822658e-07	2.72169072685837e-05	0.481343334633273	0.000127580089794381	49.9382242509453	0.483334582545113	479.108345977365	0.00120703226122692
1	0.00602809532711508	0.00341427244753594	2.22417872910046e-07	9.0944574526758e-07	2.63830257452388e-05	0.512329239839817	0.000240227310330333	33.5389414093533	0.290536433970544	280.112987810467	0.000610745914475025
1	0.00499958849127084	0.00264039890756436	1.58177001761112e-07	9.99169531489733e-07	2.53524615398002e-05	0.55640402865092	0.000174591295499586	62.0484662829853	0.501153608885835	535.814843511585	0.00131665425081117
1	0.00442831962047686	0.0023461430369941	1.66171370715197e-07	6.2300992850946e-07	2.50030601746551e-05	0.438565654822689	0.000298611773387052	37.8830188821472	0.135797986198867	191.36802046761	0.000403933755065246
1	0.00466667361335393	0.00278596622357331	2.30173653162367e-07	9.5402546097937e-07	1.62297604582068e-05	0.567760734497137	0.000143756170670968	88.3217676436704	0.457383948259418	479.695136761711	0.00177488642845348
1	0.00619542115035745	0.00380517120830853	2.0639085136159e-07	9.37617049589294e-07	1.92888119796756e-05	0.319573730591255	0.000204440137587239	38.4314991614069	0.415276734058937	362.408879820911	0.000941242017245715
1	0.00484332038516001	0.00364834269094821	2.32668756162347e-07	6.92449025155671e-07	1.96852291149101e-05	0.578291946797445	0.000112401803353822	47.6374365829357	0.397727602049012	366.56363270237	0.000889112866429806
1	0.00407844742035478	0.00222890937479716	1.94436250529999e-07	6.37930844335266e-07	1.13576861301234e-05	0.429090003466791	0.000185049270251306	85.9530392901552	0.21401457737325	287.168540478897	0.00100281042528263
1	0.00636801296391086	0.00240621005578289	1.86043719195217e-07	6.35722384976731e-07	1.69859459967143e-05	0.59153922195351	0.000157356959396708	39.9282918576153	0.278778783558732	296.149580174654	0.000362689947461804
1	0.0036398109947048	0.00229723041155264	1.87185885784103e-07	7.20261678099882e-07	1.22571293908565e-05	0.484335852141464	0.000276584421886046	82.5421874923321	0.15434885849266	226.192636916584	0.000820302765759623
1	0.00695911213573862	0.00356891856168229	2.11797345646727e-07	7.20512406255832e-07	1.06789724650841e-05	0.459700223848042	0.000156070449701643	40.3501392437099	0.361245122094427	310.743130219106	0.000454242018051536
1	0.0031002547784046	0.00230825442119937	2.0012940535306e-07	7.357709714307e-07	1.98155314523522e-05	0.220136155311386	0.000260563690657044	83.5310571367307	0.186725938748685	277.59348769356	0.00239616222053585
1	0.00392378602396213	0.00244794189075881	1.58535039925751e-07	7.89564927482075e-07	2.0358729227855e-05	0.541604221849413	0.00020086411300317	66.5029050164673	0.267095180306536	342.371139437747	0.000957781727109494
1	0.00561151169656075	0.00364144055729315	2.24368743117896e-07	9.82866106132207e-07	2.61356940048348e-05	0.320629783782785	0.000153108366281561	47.5460609476647	0.57014823950926	495.114186440268	0.00178710288539034
1	0.00323582102988895	0.00389251272889822	2.33382138624157e-07	9.90799916297782e-07	1.57843460769737e-05	0.210639234378394	0.000121565975876968	111.581285971735	0.610754331516548	581.393066628116	0.00538917222335463
1	0.00354739437988818	0.00351348137269894	1.83584181550143e-07	9.36313344019434e-07	2.14241182615444e-05	0.394985373813284	0.000282993458531854	57.4398722623843	0.239982644648494	274.249765497513	0.00120589342331892
1	0.00335267044818787	0.00233069734722471	2.10424422148988e-07	7.53165571732673e-07	1.77072058982734e-05	0.412144273494581	0.000114985128273992	121.54358917871	0.413296404026779	519.075175198991	0.00312394102550349
1	0.00455149144329089	0.0031765616554835	1.80451063771056e-07	8.93328677707637e-07	2.39196915673586e-05	0.208356284509344	0.000147039089658962	58.8594512763448	0.548352047452635	548.795354238984	0.00245575283596803
1	0.00657200948116735	0.00242725564315061	2.10701509381025e-07	6.91936272043381e-07	1.75698690200375e-05	0.224802374724092	0.000117864217746496	56.5678524383403	0.53830461581117	517.037097901167	0.00175019946637287
1	0.00342475323677078	0.00385586261081011	1.71695328881874e-07	7.40037530816726e-07	1.72304250859264e-05	0.263623519428005	0.000275277892495677	45.0991248639414	0.187973968615133	212.675271591491	0.000800431972993415
1	0.00596557349777064	0.00342561511645205	2.01494129384043e-07	9.92421533297459e-07	2.68740509426537e-05	0.485590790905934	0.000150142201089633	45.6090330406905	0.582084984726539	507.327836112171	0.00124094179669108
1	0.00528743178110667	0.00300244530667484	2.49402905774417e-07	6.94083333510911e-07	1.60715446554277e-05	0.581151742448633	0.000107942694052178	59.0443103825139	0.412066612528223	398.624674416608	0.000938077079970787
1	0.00528476652257524	0.00212682420105783	1.76607893485435e-07	9.6306485085178e-07	2.30589188056818e-05	0.43427851718541	0.00028218974565223	66.8179214833618	0.290311875068009	366.08534770557	0.00127207235858245
1	0.00477598525319493	0.00242073817822655	1.95436237217216e-07	9.55041426091058e-07	2.95458020296779e-05	0.263579785142392	0.000121013371175202	84.8547513250813	0.743092445994095	782.155033495651	0.00472428134737049
1	0.00445200691639632	0.00278561104284711	2.00174078835805e-07	9.42875701960701e-07	1.36379908496582e-05	0.597038553799179	0.000173852829478527	86.0261353813782	0.373164005671714	413.340813018333	0.00132908092226447
1	0.00500568176383191	0.00206113803842065	1.78969070705075e-07	8.23056536723829e-07	2.83262641008847e-05	0.556557094793589	0.000121623836363767	72.5009740711931	0.51368552233902	579.852686437517	0.00157381840325066
1	0.0050684811478106	0.00245326791477742	1.6829009082558e-07	7.55246918405804e-07	2.58655020933751e-05	0.401852199837476	0.000243850550253801	43.3833803733356	0.237979309168411	289.076914438337	0.000706132502687726
1	0.00309009476728841	0.0033786279930806	2.35977679142739e-07	7.87118184944321e-07	1.73886014120754e-05	0.273575613077477	0.000103417821915892	104.581309752	0.493907345404725	517.933426175112	0.00402316740530851
1	0.00463686380102228	0.00281048101992624	2.0010501917974e-07	7.35886522457648e-07	2.88952215354748e-05	0.585589719048118	0.000190475637549019	40.4862643787856	0.244862272029614	280.448955367598	0.000633927844442673
1	0.00621883025764184	0.00376603864374451	1.81950006877819e-07	6.99715035471993e-07	2.19826425028454e-05	0.336573404552537	0.000289337886871902	20.8390366088264	0.196670358107971	193.124952272762	0.000287410107202632
1	0.00418596165008399	0.00294482805894802	2.19721779846955e-07	7.54715104726033e-07	1.79008010580402e-05	0.291292340611085	0.000170010536262957	65.390140021401	0.309426952865104	348.164538334952	0.00159428796133803
1	0.00369001623528925	0.00219167987379805	1.82707431063176e-07	9.76283445690574e-07	2.32066918658989e-05	0.583275560965076	0.000203649363331347	97.0029274598396	0.32826600376397	437.351084335387	0.00196377011121571
1	0.00326441988460521	0.0029717622813322	2.08318481234159e-07	6.05382745765686e-07	1.27673311017173e-05	0.443119416720836	0.000154439666387458	76.1780127532461	0.217473237214943	269.746682473352	0.0010249799266977
1	0.00378187770455986	0.00278715687567076	1.61032132571883e-07	6.98932022008861e-07	2.04156919649702e-05	0.290972543210122	0.000211540505940233	53.6252898462629	0.238003646671156	296.972845892631	0.0010766057173825
1	0.00654387754522774	0.00279245980783823	2.23439545200897e-07	7.14753229347202e-07	2.80922536453317e-05	0.492461453740298	0.000109047515070626	40.0492025741369	0.5046376878197	455.539252110123	0.000825159990565307
1	0.00473980256765245	0.00246743160442727	1.72504361779078e-07	6.82056581353067e-07	2.68127288622549e-05	0.581347074168656	0.000158590086714985	44.4187749460215	0.283415241380406	332.387068007369	0.000628498553813774
1	0.00592215321449807	0.00395373744993138	1.56563582884578e-07	7.65534109577527e-07	1.12446761338055e-05	0.445210615585283	0.000281834770391342	31.7983488978871	0.226826372482874	217.283928490245	0.000288135378891193
1	0.00546464297830355	0.00320936469997699	2.0599655947734e-07	6.79547251950738e-07	1.84584973898594e-05	0.356483817853126	0.000174968452946161	38.8350440936269	0.286249875664693	289.400585090364	0.0006489125181628
1	0.00691542412413619	0.00260326780640425	1.66709440229688e-07	7.84794895819396e-07	1.50678880407744e-05	0.314501976467003	0.000196819734583335	45.3978015220684	0.378618757154098	376.506293247544	0.000721814309556346
1	0.0057760246195483	0.00212617853111099	1.92534146359321e-07	7.96635248234328e-07	2.8166550261268e-05	0.440282768309551	0.000214499300245401	50.5491291041775	0.292302438598633	343.980149842018	0.000952775818377479
1	0.00541595806952373	0.00342856138158589	1.77798205290242e-07	9.94593556952811e-07	2.09335821426131e-05	0.503180445035114	0.000188261343050128	49.5956676263713	0.4610758693752	433.715108311851	0.00103632581428655
1	0.00670639737480247	0.00381906909348949	2.05829477662443e-07	9.84844303486495e-07	2.45800479911331e-05	0.544444468709205	0.000229315906453673	30.7303339975935	0.37241499439051	320.725085879561	0.000585272138855171
1	0.00636480574697417	0.00314896138364676	1.74671737817876e-07	6.65267395629128e-07	2.76113961794125e-05	0.576096179513719	0.000196905253458716	22.6983852414786	0.246299662403088	244.188563707825	0.000259587680174236
1	0.00525454041657352	0.00298683202274408	1.77686833977728e-07	7.01733427394384e-07	2.73150189107527e-05	0.38158524171244	0.000227286961848388	31.3487776762951	0.230786166314143	254.323168980821	0.000512094452369071
1	0.00460361173754398	0.00299429884000481	2.33879859378672e-07	8.571254773212e-07	1.75353710424561e-05	0.257476206591566	0.000145589779730626	75.1893479551912	0.456232895503177	470.470932917071	0.00248598886919949
1	0.00484964810443216	0.00329072504775818	2.28301360207332e-07	9.62677289457665e-07	1.4947926232999e-05	0.543188372578035	0.000165097011495969	72.9372920461571	0.417609352471454	410.744386316759	0.00141314861622075
1	0.00632009229077268	0.0024873555274523	1.78567580207368e-07	6.47690296057294e-07	2.26210785892995e-05	0.571026111103352	0.00019122611181961	31.7126602515513	0.238724991773641	259.899688717063	0.000309214779044269
1	0.00497131360548672	0.00364367470132791	1.65104899327358e-07	9.93668322176445e-07	2.49815388769244e-05	0.404478276616123	0.000108829176751072	61.1691226227317	0.889847836183164	760.162681615045	0.00229581541296002
1	0.00583339824645631	0.00244678985795989	1.67083963652023e-07	8.39209415976982e-07	1.78465196415498e-05	0.433359723926986	0.000156000923525258	62.8927355728979	0.472576246898917	492.180834271617	0.00111470102593569
1	0.00549171659199926	0.00287837168332058	2.27208395642822e-07	9.28608037683605e-07	2.03987125893316e-05	0.32432918365854	0.000197220219000992	58.2568302685739	0.386686251079343	397.033866126254	0.00154555828922441
1	0.00351965522678798	0.00384526134368846	2.06336911723567e-07	9.29660204584961e-07	2.65262758280487e-05	0.247528206666651	0.000251812410200473	51.2911979890069	0.276445872081697	294.578032161324	0.00175901253198866
1	0.00549383407778759	0.00206295321848556	1.55406565261146e-07	7.4453104673923e-07	2.61327492377031e-05	0.287057563575373	0.000222797712397649	50.6118259088735	0.31025090685895	380.414405224716	0.00140554459688524
1	0.00684926293814072	0.00375225961690846	2.14456670407408e-07	8.22253983399791e-07	2.43451731465401e-05	0.533018988814775	0.000217999153870706	25.5835895924681	0.2964660728837	260.971499275468	0.000394796292919792
1	0.00634241544725637	0.00235965598000554	2.32210537761673e-07	8.37039367567182e-07	2.67853101879885e-05	0.328111759661118	0.000240243208099007	45.6218139763404	0.288535493171276	318.426393551191	0.00111258246571593
1	0.00581315714265621	0.00337354953507912	1.8590818944247e-07	8.9092682836613e-07	1.68423532583733e-05	0.390148640389458	0.000293255480846139	38.1082091028274	0.254645945956045	259.817451246412	0.00055848957675318
1	0.00308237870249655	0.0031710305187694	2.11619444123016e-07	8.27664984960949e-07	2.03312126243331e-05	0.291988174608698	0.000156886932173907	86.4569788970076	0.348743494122772	402.241618548444	0.00281141827992944
1	0.00661363299489116	0.00251640065919953	1.979157407737e-07	8.52721401655644e-07	1.19584182134122e-05	0.432214734837506	0.000175821154887635	66.2004320000635	0.408945713294254	408.713017056938	0.000899066167971673
1	0.00571199066261386	0.00350725533767597	1.8657482114539e-07	6.99024728336803e-07	2.23263048201052e-05	0.351055669694447	0.000204812618996248	28.6992014670352	0.265599845117744	259.861830731394	0.000605935946153016
1	0.00379265949595725	0.00221807964764434	2.11912325947526e-07	8.0322286940406e-07	2.30190582613764e-05	0.41505226465764	0.000253236300974872	76.7713125095253	0.203532609590308	286.529437079921	0.00152054328700764
1	0.00478398926624365	0.00234118083981278	1.50977452991392e-07	7.90753362989582e-07	1.39308621507004e-05	0.234735103774012	0.000157015116065516	83.9304334788071	0.472171398534105	545.357484147071	0.00235737614141386
1	0.00497526887206298	0.00351566654160781	2.34319002108512e-07	7.49972559802994e-07	1.59810530934172e-05	0.283343208929794	0.000182197691437841	47.8572774508675	0.303487271824507	301.211557925403	0.00105343855248184
1	0.00668933267237864	0.00203331659326706	2.10478436838446e-07	9.88378962664952e-07	1.20335914167581e-05	0.411270022213824	0.000196694117529898	98.8997737343783	0.460451250483689	491.302889381176	0.00182870800250918
1	0.00372519344798009	0.00256171878851356	1.58009957038644e-07	7.72600510955564e-07	1.96884348379911e-05	0.518311764215806	0.00013175261453632	80.7675665784707	0.406898540832394	485.478252361437	0.00150832101374272
1	0.00379170729601125	0.00265108716097658	2.40389563186892e-07	7.18578140282059e-07	2.85035983899794e-05	0.343562338368801	0.000191481431797384	59.0385553433231	0.236671370031681	295.9978590389	0.00157796193794159
1	0.00543591347555066	0.00285952077219139	2.07932538764491e-07	8.18676980643241e-07	2.72526813095315e-05	0.324632101951644	0.000127634518983051	52.7783910734057	0.535439860882131	520.171225438832	0.00170516522052961
1	0.00691210855325574	0.0027847869996067	1.83651356363202e-07	9.86478997751316e-07	2.21725073498806e-05	0.372243700200014	0.00010496109598081	63.1539084586303	0.998359946579811	832.925323678169	0.00204500360325489
1	0.00699938004583367	0.0021917077287637	2.16322446871809e-07	9.06889006281005e-07	2.95736198125303e-05	0.38350139384477	0.00015613855215212	56.2303937162834	0.543562464025781	530.674651447472	0.00167584650242928
1	0.0040528328736003	0.00253900179994946	1.56691456430267e-07	8.9920896530181e-07	2.37337575321103e-05	0.392923044149132	0.000239815147512169	66.1975195242186	0.303683516911718	380.890060935934	0.00143704668044535
1	0.00319948303096858	0.00229848209458518	2.26343354279665e-07	9.60071132821505e-07	2.6349785766702e-05	0.317567660633259	0.000242499537236013	104.692128982914	0.267408214563586	375.488764108786	0.00381016389970276
1	0.00469395302873683	0.00307282502654311	2.380626110227e-07	8.66857727574318e-07	1.98169957212427e-05	0.384898623273559	0.000124170599153158	74.5237318285301	0.515278122977723	507.510905770746	0.00217927587160077
1	0.00415360182741638	0.00370407425015766	1.6908916182417e-07	7.8276097777452e-07	1.23250575615436e-05	0.375578493661628	0.000120463955578796	72.8342043814603	0.502368153954346	479.192293475937	0.00149062222837379
1	0.00502714988857913	0.00327786367841812	1.73427934479922e-07	8.79057695691507e-07	2.7413229705395e-05	0.255981689283607	0.000154356866854461	46.226420406072	0.525955622707915	506.86817466189	0.00167763651376745
1	0.00375731892885241	0.0037492304241185	1.5445836215698e-07	9.44825594938421e-07	2.23621498479737e-05	0.398680168001302	0.000162009095590642	63.6609201421414	0.501988707600362	495.540781497491	0.00185854613001922
1	0.0055451464544214	0.00391441927635262	2.36337820853246e-07	8.11256795447303e-07	2.3435477194689e-05	0.57470627149345	0.000116986490843837	42.6371592062791	0.499759739783532	416.827780373752	0.000998177757727763
1	0.00672023246092669	0.0035110695605329	2.12163863151932e-07	7.47909794535095e-07	2.73131884224503e-05	0.21791319555586	0.000109022529099891	32.7138634354525	0.638240681670371	514.541570267927	0.00124235450230209
1	0.00381928700554318	0.00262655000093411	1.66847535939212e-07	9.34205134060595e-07	2.49619954679532e-05	0.392512247129561	0.000243660229514193	69.3573840279739	0.299422933302715	376.126552547887	0.0016470438303154
1	0.00532639655371501	0.00285259060351553	1.92444709373172e-07	8.09668401608767e-07	1.06935895923463e-05	0.296972268400873	0.000252376710414841	59.98500283033	0.25415246526163	284.129990357224	0.00085026459692356
1	0.00594758641320883	0.00346990468467397	1.56010534707673e-07	7.58848064242501e-07	2.30445149454155e-05	0.409579602457072	0.000292081627388574	24.3158952648353	0.218945118906761	223.526568350239	0.000308637051252093
1	0.00319470420061168	0.00217917804316554	1.85260506669497e-07	8.22622234070493e-07	2.63906819473513e-05	0.343000262268492	0.000160984488123861	104.8369011593	0.35722224983919	487.806091946356	0.00371749872699025
1	0.00625314137461128	0.00204676531859157	2.49171033346083e-07	7.48183457076359e-07	1.22665372541099e-05	0.223928783386254	0.000170677184769685	86.4052904556207	0.38903920536746	428.362438467332	0.00295434336607602
1	0.00556256193930562	0.00227326676339256	2.28105857315042e-07	8.19652410898928e-07	1.58021684711866e-05	0.337775616140981	0.000227591952913593	70.0954815557854	0.280025742279651	329.5500729323	0.00140229608173487
1	0.00678846453058622	0.00237833562941244	2.24854062465511e-07	6.53471544909851e-07	2.5356519505607e-05	0.495289541609844	0.000224720578912189	31.5894221861975	0.205832063444416	227.357328469109	0.0003594289381978
1	0.00395848869345226	0.00222013646698643	2.32079509245424e-07	6.49451233167338e-07	2.74633076531931e-05	0.564195119988313	0.000260454178282406	50.0784716927939	0.13429231073689	195.973680294983	0.0006213393057048
1	0.00651412534202644	0.00205702339499953	1.62202916670485e-07	6.55252394032859e-07	1.53846172363564e-05	0.303126211287195	0.000257063711251136	45.290736359321	0.227668066181724	273.713499999268	0.000681933479666769
1	0.00514580985654536	0.0025490352156859	1.80537880676555e-07	8.70000957434525e-07	2.99073193264261e-05	0.310566009258739	0.00019128752971236	52.0492309659412	0.397974098454861	440.327843808979	0.00160275823250732
1	0.00610456943661002	0.00324612728215064	1.62603659173873e-07	9.71017829579806e-07	2.78820901694364e-05	0.478811882095817	0.000272633879607594	32.2968083259119	0.331880992206461	327.776729697354	0.000574288473317259
1	0.00479078089600354	0.00275643625680848	1.66105007670994e-07	7.63911221230093e-07	2.95945026799562e-05	0.292782255716318	0.000113909321874814	54.2964413456119	0.583258005318503	598.03290983025	0.00191776540168288
1	0.0040227814306652	0.00244107741575278	2.26074579849412e-07	7.40066470539872e-07	2.64108430972952e-05	0.525365547448172	0.000129742017269416	72.4425307835037	0.349839848547551	414.950561168316	0.00159280216888565
1	0.00502194480892566	0.00308191327150983	2.41121364299627e-07	9.61414493800956e-07	1.10489841401316e-05	0.561629862859472	0.000255944179912575	71.0484043486701	0.251678902751707	274.464785235344	0.000870065350243585
1	0.00453422108736629	0.00306242166214922	1.72629299842878e-07	8.73003092676139e-07	2.29026742625902e-05	0.548012652640071	0.000116522837809525	65.0715116235912	0.577681915552491	572.443423359768	0.00153869156324022
1	0.00571125991996621	0.00253599714048397	1.58222327707529e-07	7.69769836051979e-07	1.9094670719661e-05	0.313649778120789	0.000125952092864573	59.7698976081625	0.571803657319381	576.37091738088	0.00145952879606551
1	0.00505901229709293	0.00225857862982547	2.21547671069992e-07	8.68536991508397e-07	2.49358265820227e-05	0.586085631116202	0.000182424712384983	63.8950301917575	0.32069367491126	375.101572695862	0.00112306975314031
1	0.00417080354054273	0.00310811255237629	1.95110161829143e-07	8.22779404088034e-07	2.14927400343734e-05	0.431913435343088	0.000205059349129051	55.028966877836	0.278509772138431	312.751089707225	0.00106964902043992
1	0.00310806198107815	0.00354180715652569	2.44660328486787e-07	8.95521462242402e-07	2.8430632741654e-05	0.214841098556294	0.000290423576646987	56.0178131497181	0.200712131398397	238.63629108265	0.00192817296305996
1	0.00633833009903346	0.00339029027086934	2.31952098691837e-07	6.28707561853855e-07	2.6255485473587e-05	0.215245051042595	0.000221785829560434	22.1673152806526	0.222796587443986	218.890302460359	0.000471006208700262
1	0.00620564707845122	0.00335747058133085	1.74233865194644e-07	6.96719536801422e-07	2.68923075665443e-05	0.229302990401767	0.000224331859304782	23.0005810852972	0.269812033275088	263.753470815794	0.000486340720512169
1	0.00468438929411554	0.0035655057147968	2.18333424614224e-07	6.93162530287616e-07	1.6861114950792e-05	0.348791780593672	0.000233647494116484	39.0154595022268	0.201779308447526	215.613290997792	0.000603526372377086
1	0.00594964347147583	0.00269237663483432	2.21087710619073e-07	9.21748652110986e-07	2.6620117048463e-05	0.56274811236404	0.000287092232662751	39.1409131444271	0.23127625791776	258.104146000058	0.000567991364410322
1	0.00414562120967379	0.00378702526811736	2.15249886128896e-07	9.03666171189631e-07	1.80012268156714e-05	0.396246258793262	0.000228056813529027	55.7692549851596	0.285723575940833	292.453692764525	0.00121247312341559
1	0.00333230284332355	0.00341724509722752	1.5138268339482e-07	8.27936652863469e-07	2.63766467692469e-05	0.410440750305614	0.000100247673507864	74.9450657278979	0.644167266421869	651.531736485275	0.00262677408886123
1	0.00609602659890599	0.00301041034574167	1.52697388333018e-07	7.90284857234592e-07	2.58847782922998e-05	0.408546343770458	0.000253622649734877	28.9386522039368	0.273738371880827	284.108360554845	0.000426070257939558
1	0.00669356961209859	0.00362334432262458	1.62482901267472e-07	8.04983298542584e-07	2.47742768593871e-05	0.287002305443621	0.000117764180894572	33.089502406082	0.702670619258653	563.775427945847	0.00100059976001123
1	0.00641702742860106	0.00214997477142587	2.38652749467284e-07	8.01591424689055e-07	1.14587987743296e-05	0.516325759624506	0.000188200097460949	76.3683405945357	0.305299106793614	335.249111438311	0.000843575460363344
1	0.00382989017016524	0.00298195469192867	2.20531262573662e-07	7.45762425384483e-07	2.98569193152225e-05	0.562382968296754	0.000182048875297222	49.3543296686046	0.240698754749046	282.511059208793	0.00094213006430303
1	0.00454082804697066	0.00328711444774371	2.38692708404183e-07	9.90335178380205e-07	1.85170517431264e-05	0.496475268579706	0.000266004806133586	59.8991703063224	0.256803678643186	279.890002188628	0.00110941267582296
1	0.00509059933686311	0.00277547708228072	2.34426346412438e-07	6.20421506079818e-07	1.46920582556562e-05	0.450205493045318	0.000109043289358942	63.3220312130429	0.377584252111702	389.097605638992	0.000985302783897938
1	0.00376112803333555	0.00201294800380247	2.25244667379334e-07	8.83742134163879e-07	2.74017449673356e-05	0.379675922153744	0.000114017907622481	131.816384075917	0.568679905013663	702.757156021268	0.00606199458002371
1	0.00505442758606556	0.00277807313121452	1.94486523874351e-07	9.8240097337779e-07	2.55797405994633e-05	0.594853187962475	0.000211753836190182	53.2598031622402	0.348504202263466	378.538019059016	0.000999387800729308
1	0.00628264255694569	0.00313380470284659	2.47842145461016e-07	6.20115779066535e-07	1.30277151108848e-05	0.452338014454318	0.000189278851995691	37.8798101939309	0.225317177056083	225.943125133778	0.00038884890926908
1	0.00319917482687731	0.00224898053917728	2.15644371850535e-07	9.97154994341224e-07	2.06921117943018e-05	0.43287187808807	0.000250734499581493	120.444005670429	0.259428334110607	370.086720276831	0.00304417431843457
1	0.00424160449546084	0.00344019707947614	2.21051810893355e-07	8.6478463828229e-07	2.45222165977479e-05	0.329183229262368	0.000244250849675215	46.9950780912829	0.254025153267728	275.668665245968	0.00119247634593124
1	0.00362835856563131	0.00362715937316393	2.17591908217356e-07	9.47171839908368e-07	2.79370122515855e-05	0.440517514962667	0.000183325693208161	62.0780612352543	0.361965681945032	375.061217468074	0.00192918325667012
1	0.00411203077559825	0.00382349933347876	1.65139052876758e-07	7.14989172460062e-07	2.28566909314145e-05	0.281001190580898	0.000179721631638987	38.3186655649003	0.306777855259102	310.235339207232	0.00294587344463549
1	0.00573075778600146	0.00304392606831923	1.8232767061242e-07	7.1506303493366e-07	1.34520675259135e-05	0.5010454043226	0.000166008472572769	46.3207252796348	0.316272607304825	317.732525301781	0.000521144095539971
1	0.00699971000060514	0.00326515718738676	2.12242584723813e-07	6.77989478921721e-07	2.95712329451491e-05	0.441131497413917	0.000138685822544046	26.0928544805674	0.389453318998154	339.360965812755	0.00161364326398278
1	0.00485133574705217	0.00335769095171777	1.51335847753967e-07	7.23178390483995e-07	1.34049302719405e-05	0.313829309619269	0.000256999549364479	40.0515714237177	0.225970771493731	246.301195846001	0.000506135417865905
1	0.00544273094872498	0.00317809191512249	1.78849023914552e-07	7.96530855406477e-07	1.38001739156235e-05	0.466222907966662	0.000230809698516561	45.4306887693382	0.261420855744851	273.714696841195	0.00052538086450146
1	0.00655202824779337	0.00306313336287761	2.19429984866432e-07	7.74995449848841e-07	1.55553702600965e-05	0.533026542392567	0.00015207975547061	44.6803638055183	0.381223554783742	351.617638317025	0.000600787851682574
1	0.00666759663284024	0.00311421098103045	1.74905028345481e-07	6.86655926505099e-07	2.48488829378958e-05	0.497051542257292	0.000251766884126788	22.2439324870243	0.208834761628971	212.811669901821	0.000232037537782497
1	0.004980780336273	0.00268523507924552	2.12418909049534e-07	7.79139368913796e-07	2.24829072726612e-05	0.523842482907635	0.00027270858498136	43.0943125855527	0.185528547950112	225.065378828508	0.000543932617082261
1	0.00482072793248906	0.00260168335512182	1.64789039430373e-07	6.08309209808309e-07	1.72015712205491e-05	0.553928950862816	0.000196719933047369	41.0875304175815	0.196079012431567	237.885648771963	0.000360449636200131
1	0.00525341301284871	0.00336354713276772	2.40413766742904e-07	8.92460691607633e-07	1.31401467882784e-05	0.49773622522176	0.00029984142132834	50.220753759713	0.204875552409596	220.336524777331	0.000614773229660915
1	0.00685419175054017	0.00358431935059556	1.96833720851564e-07	6.04974102913288e-07	1.25217696215402e-05	0.225758919533462	0.000277096898917687	22.5370745461069	0.176710435923371	174.182510171337	0.00024443295068127
1	0.00599757488275864	0.00388142444117533	2.35214390217511e-07	8.79000438264214e-07	1.44250000473491e-05	0.286592540354126	0.000121134417167828	55.5645146646614	0.63080734923362	508.989989749995	0.00165355760079508
1	0.00681562433320337	0.00379520814574372	2.11727241821778e-07	6.84567908887475e-07	2.1283005934181e-05	0.495663925315729	0.000137844258689048	27.5476298698742	0.386261323836981	320.304014358074	0.000440578939620563
1	0.0065739204017365	0.00358858020411208	2.05806131759563e-07	8.4797678589171e-07	2.23000651930765e-05	0.58382799189745	0.000153950706177025	34.2121552736146	0.438151657263572	372.91158568837	0.000599999415809664
1	0.0059920541915252	0.00223788038188794	1.58814734365325e-07	7.64712887735785e-07	1.51149702959916e-05	0.270097616578162	0.00015910427619798	66.7430323790536	0.468634335844697	504.319226646031	0.00161960847719684
1	0.00569280134518486	0.00389091176288836	1.50958087448017e-07	7.94358553472999e-07	2.79216554334494e-05	0.48760228692503	0.000269208920435054	22.5864489828211	0.253137276077085	242.64326672087	0.00033247956987389
1	0.00626928129256204	0.00214002009251108	2.15311688284434e-07	7.83077142665367e-07	2.79262694120741e-05	0.561022442947524	0.000168110741436613	48.1691290740512	0.341048171698737	369.598134884677	0.000778796866791566
1	0.00585158797101362	0.00237105381658826	2.16336608771842e-07	6.23230057823116e-07	1.352167707032e-05	0.59657312600367	0.000219433380904068	43.9593534684611	0.173984707946417	207.931258127358	0.000310743975727244
1	0.00644595187613936	0.00246061756405809	2.01489881370855e-07	7.46739536425183e-07	2.71686909046575e-05	0.519921832282487	0.000227680777269674	33.9381281566202	0.240215868075349	263.15926090394	0.000431221657328712
1	0.00612635979094619	0.00380164572985536	1.90430655443716e-07	9.57273282484905e-07	2.85077813278892e-05	0.587233424657844	0.000207999762624263	30.7831400525996	0.389703778777794	342.770489329	0.000622887442349764
1	0.00652194617139986	0.00221064636293536	1.74464192892458e-07	8.06331828731079e-07	2.09985730628409e-05	0.389853029278813	0.000194973543275999	52.0083702532072	0.373875725316636	401.845165876005	0.000953035114984063
1	0.00609959598187938	0.00291912768492165	2.29948864296833e-07	7.11175442462868e-07	2.23166601431145e-05	0.500653531666774	0.000115174444448755	44.9520022890953	0.44970100416112	417.119391911794	0.000825635518872721
1	0.00522115425055652	0.00216152375272205	2.29016489277064e-07	7.73656959965955e-07	1.77088047248879e-05	0.365303355134134	0.000266233303740766	65.2112762093436	0.20855851936221	268.47115953681	0.0011180750316117
1	0.00486875616845671	0.00241699686981495	1.57714808135678e-07	8.75996603085104e-07	1.36311165644387e-05	0.504057563789019	0.000208197748194747	76.6334989710989	0.334349214302775	395.587811370888	0.000979461401696199
1	0.00523667656131155	0.00245777822254145	1.7412004792706e-07	7.47192138864599e-07	1.97316691568497e-05	0.449626953979921	0.000187329315192677	52.9414257953154	0.300496235787974	344.112982027285	0.000777589214250039
1	0.00388991927906565	0.00326524806991045	2.38787166933165e-07	9.08068593509371e-07	1.90836560794119e-05	0.348013334740019	0.000281839811603006	61.8304647077672	0.214737676155555	251.02406826672	0.00133810054455319
1	0.00579179680001152	0.00275178540888731	1.5006663910575e-07	9.00837433421947e-07	1.32070089177828e-05	0.298438394416966	0.000243156456349365	56.72369799816	0.369052584107346	393.80279323838	0.000976547654282201
1	0.00390384408145506	0.00358048707072775	1.70675928838074e-07	6.62288484396625e-07	2.12677061889244e-05	0.387630194846275	0.000137148365341425	46.6772241273844	0.334100963630218	345.119001711905	0.000948107846176617
1	0.00485555145355464	0.00214018406696178	1.8742769587347e-07	8.50728370755079e-07	2.38997690240683e-05	0.544194961817628	0.000213922681093062	64.814929929016	0.283503518472694	355.545821367443	0.00104399144129234
1	0.00358248281158375	0.0026332494191245	1.83873421693245e-07	8.74321788464417e-07	2.53012329988028e-05	0.410859568788587	0.000200873307432541	74.5748708601578	0.306761532480449	383.886579825424	0.00186926350768071
1	0.00617292089027082	0.00205734141024364	1.58553925254853e-07	6.07148864313349e-07	1.22447500996589e-05	0.485357617737893	0.000182575043938376	53.11737874147	0.248768735300691	291.783371304011	0.000426033765030687
1	0.00304412166809045	0.00226651975067986	1.89514148625627e-07	8.98236174213711e-07	1.75398478779948e-05	0.509526097132263	0.000150394377383664	139.363942678077	0.380220778516375	509.365817347944	0.00320444034812427
1	0.00683903155803134	0.00389694077678878	1.89620039253592e-07	6.69558758427865e-07	1.59119488949838e-05	0.353150583628161	0.000215341644220159	23.7582405542708	0.254859899797305	226.837796240945	0.000395556264342632
1	0.00576595932747768	0.00219928387592982	2.159261627017e-07	9.97268378912322e-07	2.82922546114698e-05	0.286504555238512	0.000246162794974532	63.7456126837093	0.377236937622541	434.760012059513	0.00249646811628544
1	0.00396321339147774	0.00325176959427746	1.97176696693667e-07	6.49265715963822e-07	2.35927885427616e-05	0.405000514431713	0.000194321243746405	41.2836611184887	0.211060987546088	242.467835916301	0.000753335739939653
1	0.00645078312999115	0.0033430847034598	2.48439718591642e-07	6.41576877316309e-07	2.62043982436172e-05	0.563554839742527	0.000134454294806354	28.5781015291345	0.330558976101542	296.993895910738	0.000452367955842984
1	0.00377373406168522	0.00388244754486532	2.20180627914452e-07	7.80522166209058e-07	1.32469084944911e-05	0.278996392824969	0.000295747245840415	51.7417261891789	0.176761588166298	196.844453549417	0.000865841573126728
1	0.0050406162960691	0.00271781988381276	2.31612284238993e-07	7.23619725268302e-07	2.85617225425781e-05	0.314001691923396	0.000251510410077363	38.4915313954269	0.203656495340143	240.751264530364	0.000826989024731313
1	0.00530445547342898	0.0037615073461132	1.55864062945601e-07	9.57192813138993e-07	1.84939295408358e-05	0.594710826962944	0.000240232497926415	39.9565905810771	0.349354360179351	332.356483508205	0.00059244378512491
1	0.0051960955387175	0.00362703557637511	2.26707538839838e-07	7.67969338058669e-07	2.74009762663716e-05	0.352695653554772	0.000193862519098279	33.8162169642108	0.294721934061176	285.90668393398	0.000820519624078414
1	0.00615226598347975	0.00351542976934975	2.19840636907724e-07	7.25376682552684e-07	2.27953964151915e-05	0.394620488696477	0.000185106465641368	30.3473697706319	0.29989733899646	278.824054349359	0.000544569284446992
1	0.00475751803033268	0.00294390845744327	1.61714330628852e-07	8.69920799497398e-07	1.27692985185624e-05	0.408503190322388	0.000210140862985207	67.0685403243053	0.339309901933399	372.260411955835	0.001000154124699
1	0.00569064559128942	0.00318510831824388	1.71469419813286e-07	8.0523327400062e-07	1.97910990505004e-05	0.302775559064136	0.000135660917886737	47.3588867373449	0.541327988562634	502.334335162061	0.00121124431631335
1	0.00691167310022376	0.00296720784812435	2.17048305479918e-07	9.77543707807116e-07	1.01317205891205e-05	0.202150675260424	0.000180390594252282	67.8691044177471	0.544766126970767	492.095231873312	0.00175730574073487
1	0.00454046008295256	0.00333420960719547	1.61640838212436e-07	9.99322195296798e-07	1.80104545763128e-05	0.265118431188275	0.000216564725765959	61.2067465905141	0.439191751436868	451.643027906245	0.00174654478699499
1	0.0069392775711852	0.00224163566081633	2.27009387680829e-07	8.38807392404909e-07	1.2726492171159e-05	0.483883560864432	0.000235256952877554	61.3778248402363	0.274930813887588	298.691359405114	0.000677513633941808
1	0.00457286718044417	0.00201512610600062	2.04857797676365e-07	9.15678413255151e-07	2.66340958082553e-05	0.320267344844217	0.000242084660842662	82.0358132983139	0.309046881459948	408.351017057477	0.00292315257939583
1	0.00663610872360797	0.0030218064899896	2.05275733842255e-07	9.24849731287271e-07	1.7917073078479e-05	0.520690816617435	0.00021542618516045	43.2065617873611	0.351269023355804	335.919028255799	0.000625771498372043
1	0.00647400209175109	0.00355998082879426	1.88789451955588e-07	8.22405227045584e-07	2.44634558962354e-05	0.58088943224102	0.000235246804732173	25.8187319674124	0.273544378349606	255.455679429096	0.000349040543718834
1	0.0035851855589636	0.00230367681998623	2.38586094907086e-07	9.04604922602189e-07	1.45211559445597e-05	0.280798048112557	0.000160803292230028	144.611684518942	0.399095517497116	506.844734300256	0.00519130434787912
1	0.00457177699393995	0.00392153148946419	1.72846698277002e-07	9.96905826741747e-07	1.28977053329241e-05	0.271545222034062	0.00025525499198795	57.8281165160391	0.356941313876234	348.079848339086	0.00129241243444473
1	0.00510752797491623	0.00328606457564261	1.82027195842875e-07	8.54836542168368e-07	2.20097571723472e-05	0.581554217393996	0.000219161290220281	40.0369990922911	0.286526140749181	296.092947007942	0.000596874688819047
1	0.00649046563514327	0.00367134721691821	1.7514210010466e-07	8.85428129657343e-07	1.1452521396592e-05	0.347152705230371	0.0002784175157988	37.8285105881702	0.292503753169437	272.875196210835	0.000486993049187983
1	0.00661399669767785	0.00377947079242054	2.27632667889158e-07	8.88791616233323e-07	1.86511020966638e-05	0.541325598169833	0.000162545040392682	38.5877191580945	0.437812669872158	364.299797034546	0.000705634953268972
1	0.00646268169460269	0.00237192375465916	2.19618867672783e-07	8.38608229280382e-07	1.2521564141454e-05	0.443172357768537	0.000126689417547861	83.1012293655366	0.541735044877395	525.839828301596	0.00139245507443344
1	0.00633401768045707	0.00324164640699405	1.8381802844748e-07	6.89844828495396e-07	1.76890985155426e-05	0.257987927805417	0.000221244172885574	29.3349039684543	0.262634800532281	259.22547117788	0.000481992184791093
1	0.00685928087305356	0.00338279409052387	1.65711416397364e-07	9.15322038112053e-07	2.0120830165205e-05	0.515848756318666	0.000234664992265572	31.8380735729826	0.359361033840512	327.912303196297	0.00044572867039667
1	0.00403181545267864	0.00369474327433459	2.10045245921766e-07	6.86701713781048e-07	2.37292741483179e-05	0.490242299990241	0.000256310954354484	34.3544276529067	0.168063819259935	188.486835522963	0.000491633950208571
1	0.00432111595870082	0.00391082207123806	1.76920889727926e-07	6.03010123304732e-07	2.18428708891502e-05	0.499041265116622	0.000111191612132457	38.5277564881585	0.362738027730391	341.886013060233	0.000955091339280121
1	0.00512702131601324	0.0035415683545083	2.19984917790829e-07	7.40017555762766e-07	2.27491085410856e-05	0.294964007542759	0.000125914140100233	44.566789237691	0.458287868217905	420.538132871085	0.00132936088778171
1	0.00652175717076383	0.00228898884233871	1.51770551864179e-07	8.04186908878418e-07	2.6413632584821e-05	0.493019836165048	0.000242755090483927	37.0618480262021	0.289777344888591	322.748147808784	0.000479518882862856
1	0.0039966650036659	0.00292472013383538	1.93059411016517e-07	6.98399417325511e-07	1.15240474062761e-05	0.409429617207078	0.000147721336500439	79.5588520087054	0.307504763602194	350.747923943289	0.00116761108173506
1	0.00345615224526538	0.00293500356811664	2.0101328772184e-07	8.60783767940699e-07	2.02939671494027e-05	0.302028267386738	0.000107079345001111	104.371989386161	0.591813961758067	640.979500729294	0.00417172865113323
1	0.00626238296429678	0.00300345361835709	2.40383272073542e-07	7.21175878595384e-07	1.08642510557834e-05	0.377906320874438	0.000240446514690785	45.9306544184267	0.218351576026469	227.945855136194	0.000501565658229478
1	0.00493949160286306	0.00249689482933729	2.30850615671993e-07	8.79249600087336e-07	1.76058440593441e-05	0.475595471167073	0.000278384455457427	63.7693283296157	0.212547899947686	262.694791035588	0.000911091035296085
1	0.00418473727326251	0.00369563162287475	2.18868490108578e-07	8.45098026742289e-07	2.64607635956434e-05	0.294444239612025	0.000100469431298948	63.4710646130195	0.653136972178457	589.446313059176	0.00289486538543259
1	0.00517068218836412	0.00307218315257087	2.33777540926352e-07	8.69657934996949e-07	1.23128591978821e-05	0.545287730526291	0.000196933561268269	65.6246456857707	0.298829350066607	311.604334346371	0.000877244480984601
1	0.00514751173351224	0.00313655317818205	2.44511090358545e-07	9.39759012514697e-07	2.97451666652588e-05	0.568656702723861	0.000279559414866831	39.209403393446	0.226466942511341	247.181879070273	0.000714619662682084
1	0.00633208685362113	0.0020540293190529	2.36892032036635e-07	7.06915163125904e-07	2.24203922716198e-05	0.361957439531352	0.000262735163576032	47.2696359191366	0.207732516057219	252.962135528155	0.000867617481748372
1	0.00554171943277036	0.00395648232543806	1.53291634187361e-07	9.91833773710632e-07	2.63348441652551e-05	0.306656527294531	0.000221522042462907	34.4181962213135	0.473670715236697	421.073194836662	0.00101765201891826
1	0.00480400646720794	0.00221302773069913	1.83944824210783e-07	7.94317730538221e-07	2.44615184147574e-05	0.252879570500474	0.000157711801832918	71.9045214614221	0.439940632819976	515.938198236864	0.0028949308235884
1	0.00506322790162274	0.00361902139481818	2.26608570822767e-07	9.63802097574239e-07	1.88568019055492e-05	0.596630521572018	0.000194678989221309	52.1074075271446	0.357716035986848	341.091713186443	0.000979937139519885
1	0.00378326837446978	0.00283708588167689	2.31056835933766e-07	7.7209999942314e-07	2.03035169138849e-05	0.451919014481816	0.000129521782058144	81.9369982440521	0.374907204007272	422.586516777264	0.00196403913763091
1	0.00518666621176959	0.00371015806773313	2.3356425836578e-07	9.2508809887229e-07	2.04055130567259e-05	0.373502688819662	0.000152535733228288	54.2193542689215	0.484770148382426	434.05068016273	0.00159040210160433
1	0.00611761414392217	0.00399631217523852	2.23871934707325e-07	7.96505777069781e-07	1.37754414089243e-05	0.271722985289692	0.000220844475779154	35.4145586644499	0.297072703737122	265.435846094643	0.000663133206935756
1	0.00549391888515807	0.00344075063332689	2.07924310721364e-07	6.77247562330641e-07	2.10917528016831e-05	0.334442885636334	0.000214093265712362	30.6041296510529	0.232286039532383	235.817995559527	0.000507550554033029
1	0.00644857094241294	0.00245608526007297	2.24591129532118e-07	9.78577133128758e-07	1.81045849122131e-05	0.556366252828466	0.000228277456478929	57.7428340168623	0.330150339126893	348.242072199475	0.000822001785575459
1	0.00564320867705143	0.00309097460808317	2.28168742124663e-07	8.20465563872958e-07	1.02433263138098e-05	0.51945170721818	0.000256959650411923	54.2210576463837	0.21854015415737	234.213299242906	0.000520325009693882
1	0.00441914274867325	0.0030176529582003	2.2871183090625e-07	7.51981055807986e-07	1.22395845338703e-05	0.334158829748191	0.000105063147473157	92.9346910004952	0.508161867150848	513.381159581609	0.00221935138155779
1	0.006552366179102	0.002565954304788	2.06615985291989e-07	8.44657749298729e-07	1.58124887266705e-05	0.497176559493043	0.000230763633708548	48.8883109663558	0.284333956956875	299.846249016044	0.000580893918265545
1	0.00556944711999388	0.00252561035759292	2.38110702435178e-07	8.03228356975243e-07	2.41527375612182e-05	0.48143433247076	0.000205317229020646	49.6765681631931	0.272646391364018	303.870436919425	0.000848686916267644
1	0.00466349272293842	0.0037334625261212	1.96089346217885e-07	6.43142585123887e-07	1.24694148912208e-05	0.479125597904611	0.000155461972863905	46.530109591983	0.271671164804838	269.335370850961	0.000561986115745297
1	0.00490801665189687	0.00335809930358253	2.06443326925936e-07	6.31657428474066e-07	1.62867645698141e-05	0.414579520815756	0.000287049427894149	32.0567279311941	0.143769567491089	165.757462408897	0.000325728301475958
1	0.00485753815618559	0.0025471490728903	2.03020654079313e-07	6.56126267096682e-07	1.31684649096365e-05	0.484150066245158	0.000216318126680483	55.5267688598291	0.190558930218763	234.015683183967	0.000527622795532071
1	0.0064796432450817	0.00320459732328453	2.3787377700119e-07	9.87548465778157e-07	2.78055227636296e-05	0.341457404761722	0.00019870773415406	40.8682946783269	0.439251822258797	400.451389078943	0.00123190449136582
1	0.00370578926526634	0.00362696976187741	2.29744904159757e-07	8.26131415142056e-07	2.52666207211365e-05	0.421284884194596	0.000109492447533974	70.7200609603036	0.509577800769451	491.47668713005	0.00250519953810336
1	0.00406472363519176	0.00317772866879076	1.57673318081752e-07	9.92893583072298e-07	1.52511899776508e-05	0.421269472043101	0.000191593065402262	81.2768516198769	0.443719636045417	476.439685359354	0.00172589824183135
1	0.00677005204289055	0.00344831134192234	2.44652736547371e-07	8.90086057346293e-07	2.14299399111976e-05	0.426901624292391	0.000148352309434428	41.9985988587279	0.500683459274134	420.150921725079	0.000995825285005691
1	0.00524464838539535	0.00218980197437492	2.30624329941977e-07	8.05469974071246e-07	2.78526562989084e-05	0.464806095638124	0.000294449267071682	49.7175067567309	0.186178543324858	243.252656578153	0.000807283085399301
1	0.0058434357073943	0.00287610924711729	2.09712913149065e-07	6.42601229799857e-07	2.16514218553445e-05	0.282825482736375	0.00028935003448885	28.1446802809019	0.164611712840895	189.239616664535	0.000398612280086989
1	0.00440752305136789	0.0037305726405914	1.71464390905456e-07	6.48143376821569e-07	1.33541409935969e-05	0.222967637067182	0.000240803575345824	36.7974209355811	0.19711666617276	212.016061397706	0.000537975988504628
1	0.00666478262080883	0.00308212616437315	2.28955352023081e-07	9.48801400115747e-07	1.56679215677729e-05	0.232221954250686	0.000132887704861197	62.1190490798891	0.693032532234786	593.524832549784	0.00213914284846431
1	0.00313959494022714	0.00234506506957944	2.37150244246769e-07	9.41667472125295e-07	2.10881392740628e-05	0.291325211447372	0.000115723374700653	161.098534668424	0.575812283937776	707.637441615113	0.00851145640274984
1	0.00374522584911526	0.00282875852448515	2.39019060566206e-07	7.43431282509926e-07	1.39280285964438e-05	0.580732598454589	0.000156084718814767	84.1460451433518	0.266138167816789	315.529945945515	0.00120922276824409
1	0.00332770857018351	0.0021498214586437	1.84717433490196e-07	7.49868948065791e-07	2.26790293578274e-05	0.321252199491644	0.000292417002051917	76.4755658496762	0.169654167516157	261.478767562252	0.00163318128552724
1	0.004825497808625	0.0035065644346625	1.83047072174264e-07	7.95359951197888e-07	1.49974205160655e-05	0.24521098971752	0.00027217814955169	41.5267408526535	0.23301357435949	248.27726305576	0.000740392639375678
1	0.00528258634355838	0.00324892913323402	1.62512594114639e-07	9.13109171795818e-07	2.62521814738697e-05	0.333663931709458	0.000290613220344338	35.1345108655796	0.283823718654032	300.548214969433	0.000732290144156942
1	0.00358094861411768	0.00231334686006377	1.95673278561131e-07	8.1002291249806e-07	2.36804258224685e-05	0.434879161965185	0.000290931137543008	69.9692311558627	0.176372806509496	255.457408822472	0.00120407124473016
1	0.00533837137468202	0.00311352070799913	1.92704323164453e-07	6.45689710094894e-07	1.71698479436216e-05	0.357605901651454	0.000216018325091881	35.4903932886276	0.214061035094308	231.990492975489	0.000464785149851217
1	0.00624848647899821	0.00337764727213984	2.39559426169119e-07	6.72071110040113e-07	2.14701076942944e-05	0.376665807741388	0.000269676116750896	25.4091339373959	0.179044918302535	184.297155446072	0.000337156126017035
1	0.00556411940235449	0.00378428039650599	2.0680314405738e-07	8.50471122508023e-07	1.69273923588575e-05	0.517074309221086	0.000108524088875345	54.8740305585072	0.615654506765555	511.849822389173	0.00120995001411604
1	0.00507312206274402	0.00398604636053924	2.11776361145285e-07	8.05813900892151e-07	2.73147982699782e-05	0.212453846550999	0.00016105744417965	35.128362387652	0.420990198235085	376.059777094296	0.00133538612519463
1	0.00315655892258324	0.00325000985086902	2.33415770855736e-07	9.84033764583695e-07	1.32564054088103e-05	0.303594697510584	0.000260406223380468	102.240724072726	0.249463031609062	300.315713905177	0.00246449004927106
1	0.0042317111720427	0.00317448737995901	2.05839387299108e-07	9.39238887689254e-07	2.2629181432832e-05	0.445123390541963	0.000239988690673484	57.3454901012891	0.280649949666838	312.912580556303	0.00121978761170318
1	0.003859159769949	0.0023239638542387	2.34391178273482e-07	6.57821490882011e-07	2.07875042335367e-05	0.456968542593832	0.000290124445945464	57.5970217427551	0.127759867304937	187.778598081531	0.000714775216432048
1	0.00536311847318514	0.00339903371246115	1.75071654712505e-07	6.10400151113912e-07	1.16804526807689e-05	0.350143431480533	0.000100229394800329	51.2526431982047	0.465225735087026	428.209450208208	0.000787702941613331
1	0.00385814300702376	0.00272681651420204	2.1227044255821e-07	6.25713571692639e-07	1.31111121125235e-05	0.490231967542454	0.000149504084356881	73.3089650142091	0.241402189816534	293.494886227411	0.000918506516151179
1	0.00564550119649671	0.00393100393228271	1.6766806128875e-07	8.29455820400529e-07	2.77189640847792e-05	0.417579674150216	0.000265019652530927	24.9240744169763	0.268026860005295	253.861196872744	0.000446469051973637
1	0.00340290483156646	0.00296816905663143	2.33438332954524e-07	8.03983511685425e-07	2.4803467618647e-05	0.52102761228241	0.000177624104768393	69.5472610763534	0.26390815158225	315.802456432765	0.0015091342714052
1	0.00509081371562216	0.00344685405751207	2.40812410283541e-07	9.11974038497504e-07	1.53301739867979e-05	0.497480113684475	0.000208787401912923	57.1033963472415	0.308398917861236	306.825304849189	0.000981595462273712
1	0.00343807080986852	0.00346748135912421	2.15527936759922e-07	7.23354610491326e-07	2.30589963789956e-05	0.414316927721997	0.000134046158981136	62.7812138101941	0.338030150044127	360.888203600694	0.00161010666596311
1	0.00528323741189397	0.00249292401737273	2.37035673596318e-07	7.03743201472414e-07	2.23533664161687e-05	0.229256563948673	0.000171219381318216	53.4748580239933	0.321671315791449	358.72076953742	0.00169051200576356
1	0.00336356343365835	0.00202180247207884	1.95504430131707e-07	9.83798597582367e-07	2.74421592049476e-05	0.491798598937252	0.000278878588026277	102.024847350801	0.23513765434818	354.98044479037	0.00237621644642709
1	0.00567632110968639	0.00247543637827032	1.66902053518698e-07	7.23254795111729e-07	2.26329851620378e-05	0.555622552061279	0.000135840186195921	46.8287602292624	0.402476745170146	422.284668908085	0.000671783209276003
1	0.00403707066484004	0.00334996311198898	1.60636473591939e-07	9.01135956192924e-07	1.71395592227463e-05	0.487794707900036	0.00015465667262009	71.2819066031628	0.459636433124337	473.166022289324	0.00147311139481829
1	0.00678449910339492	0.00394032590582483	2.42690009754127e-07	7.06930281863227e-07	1.1500595911359e-05	0.587284785512111	0.000111083687576951	42.7955897020476	0.460764926279138	362.540234133681	0.000558783092506854
1	0.00579328187197576	0.00232919761952518	1.87301397548026e-07	7.97135378136226e-07	1.65322556973599e-05	0.218660492768184	0.000234714059687349	57.032158860531	0.309152808497294	355.76436086783	0.00148331646450465
1	0.00598658001352737	0.00256984934354513	2.33483391406639e-07	6.7623050980243e-07	1.79061858815326e-05	0.335639313237427	0.000153320495201355	51.2560559861678	0.335625192942355	348.419067864781	0.000972673228978019
1	0.00318884588711178	0.00355902007182791	2.32975311630224e-07	7.91474693336508e-07	1.96452146936859e-05	0.280993837136545	0.000199384963655357	67.0669233746751	0.250045241643244	282.232771058028	0.00182351947787001
1	0.00677666500925911	0.00347387789326966	1.77234652512758e-07	7.95529124687589e-07	1.91735386830745e-05	0.563762229352898	0.000225525741648101	27.4783561890907	0.285057876665771	263.544355579192	0.000313713669349687
1	0.00472830260886141	0.00361658947139419	2.46349419342586e-07	8.59853227537674e-07	1.04861809749838e-05	0.486598559289682	0.000117722150786538	88.4494025485365	0.506045083204216	461.232296949931	0.00172072771517493
1	0.0063817107193438	0.00389009354535835	1.78456766024459e-07	7.50770029102034e-07	1.67031384690894e-05	0.319797985517629	0.000136946151193524	34.8539395547979	0.494302171974068	408.134826205541	0.000723679881433013
1	0.00646574438688781	0.00214589775208149	1.52987562112972e-07	8.14736669058107e-07	1.16660984504472e-05	0.376909516756506	0.000275221150423989	61.1094247563662	0.277639170776558	325.762753295507	0.000723998471106216
1	0.00690541249535655	0.00376516780687621	1.50735793863925e-07	8.97965419340308e-07	2.82684282113664e-05	0.421231234092421	0.000183942849318594	26.502996937162	0.513086075218995	425.099589147716	0.000586418785290789
1	0.00495488232731776	0.00264071016998215	2.18609058460133e-07	6.25453930464572e-07	1.32383032811114e-05	0.205327381161987	0.000236566258171384	49.9658845836549	0.190607975659909	231.553171371221	0.000854816078831608
1	0.00406619199852332	0.00214727377985768	1.51103710431851e-07	6.70540013367288e-07	1.32772059375687e-05	0.284417435934308	0.000175610111802689	86.5050734477672	0.296673181491401	393.990347849129	0.00176698395473022
1	0.00420609688752526	0.00219805939140348	2.36072292574749e-07	9.37601826569656e-07	1.57351465393775e-05	0.305763476927654	0.000161355615292842	132.471092877491	0.444943214872363	542.046776727612	0.00469687913632282
1	0.00402670134428495	0.00355472302836936	2.31523886451849e-07	6.99630689092406e-07	2.03053218217722e-05	0.490251478564526	0.000111945943086002	59.9601413392774	0.391819839658076	385.789383120112	0.00135225180642351
1	0.00674321401010798	0.00288135740010584	2.40086814968712e-07	9.70057199653547e-07	2.40355736996699e-05	0.508208359404119	0.000257212799050847	39.7204167989716	0.29586512642231	294.942011039618	0.000662757614143852
1	0.00679958378680771	0.0030599895338516	1.69491285422327e-07	8.37752041689181e-07	2.67181609240319e-05	0.562196176569926	0.000273167835820514	25.2617168516712	0.253978652319823	254.320264866673	0.000301207354900786
1	0.00354672259125317	0.00274005148419599	2.3047140394992e-07	8.8770121320833e-07	1.04873676514347e-05	0.496092046220914	0.000187567590125374	121.689085162761	0.287348474645953	352.687787619803	0.00192931611880243
1	0.00459562684079714	0.00343513386199534	2.27063149524969e-07	6.07261237614769e-07	1.95901009001345e-05	0.213663963045224	0.000254028914712338	31.5033626162973	0.164222645744067	185.639275262628	0.000579393627056559
1	0.00694504813159517	0.00392657228033565	2.0362069860152e-07	8.56201796529935e-07	2.72722233166897e-05	0.428184112183568	0.000177712994856091	26.6834814874644	0.427076752229624	348.476232817668	0.000599477769363859
1	0.00640262842367775	0.00215252142522168	2.23252720771329e-07	8.34675953336818e-07	2.86924381638061e-05	0.318801666823637	0.000106635982938438	70.6262062293872	0.73640147240623	706.664203039096	0.00306264096973826
1	0.00575375966374516	0.00316353433972428	1.88236351418766e-07	6.86958029568398e-07	1.19399899707521e-05	0.474780459446424	0.000195154877857266	42.4958569378826	0.251501425911923	257.441483915247	0.000411163711646968
1	0.00541625999559836	0.00338260466840623	2.4149254194778e-07	7.99384402336629e-07	2.26378275132353e-05	0.541141400744757	0.000151969263067356	44.0607437963299	0.363348530211177	343.418415488953	0.00085694957628978
1	0.00685716595166255	0.00352827449885525	2.40903994141329e-07	6.17638399971599e-07	2.49794262033332e-05	0.349381740676326	0.00023437396896417	19.9699308545474	0.199321659875289	190.700278482659	0.00029358882296998
1	0.0046401053253036	0.00266994411383968	2.28933062165021e-07	6.7416646108825e-07	1.57306741078848e-05	0.484767552368101	0.000234210823280357	52.4820500921755	0.175126480107864	216.724133156573	0.000586333635013807
1	0.0056916225790504	0.00343666929050181	1.68852992898389e-07	7.58039347986977e-07	1.68592542893036e-05	0.246340943345574	0.000172370927683257	38.6989806308162	0.392658265295302	370.489631519665	0.000986194073749909
1	0.00629421251342786	0.00324657523743593	1.58470403768406e-07	9.99513549497103e-07	2.73164104364406e-05	0.507212746576235	0.000230138186758978	34.9249646730597	0.422039706867308	397.16615385014	0.00066277758296803
1	0.00534490562346508	0.00271925937999779	1.91613399588867e-07	7.57353270386468e-07	2.12942673176968e-05	0.415065367756181	0.000226925919820352	43.1486112725068	0.247068569687216	278.850398290424	0.000655430130109774
1	0.0043227235312376	0.00260183661386856	1.56946568890492e-07	7.72215625829985e-07	1.07010934591658e-05	0.544575369103765	0.000125562241724823	93.9584222787377	0.440625419379443	495.474309119114	0.00119676677246396
1	0.00507584329811593	0.00259634810819299	2.08896906890651e-07	9.91936420203372e-07	1.42544273381278e-05	0.381543146137591	0.000240845104623758	81.2338077816595	0.330202962209469	376.580284323894	0.00154229628514924
1	0.00520246594897833	0.00345196351185366	2.47303190756169e-07	6.83138718935583e-07	1.25592596113296e-05	0.557970324713598	0.000130637093847755	54.6043790277887	0.334823063539485	318.949896531842	0.000732301534754386
1	0.00471083549353139	0.00389874279040547	2.2634236733374e-07	9.88504058392028e-07	2.86473439312744e-05	0.237879203315934	0.000228959503726346	41.9467718822381	0.362215578580015	344.760103362527	0.00168195904902725
1	0.00670854092338901	0.0020274281620127	2.40750397130977e-07	9.69391165088725e-07	1.24443990872836e-05	0.516257849220441	0.000155229888049624	102.605253030248	0.506387391886691	517.045598072098	0.00167075452428754
1	0.00495873122321925	0.00219492799768159	1.64499403283059e-07	6.66416550874444e-07	2.90880682837072e-05	0.247278096273713	0.000224717869613173	43.0315391485244	0.246812893044759	313.956656126911	0.00119054035558718
1	0.00533858295676947	0.00366836271300773	1.8004572878242e-07	6.66282330977681e-07	1.09239518070639e-05	0.442386360547718	0.000100798433894555	55.1217244017857	0.495604313573578	437.045758545531	0.000799621971360176
1	0.00407383509218279	0.00262069320919799	2.37253264697231e-07	8.94037643705693e-07	2.06860283798749e-05	0.216339462888091	0.000185851486343991	84.6564470287269	0.364993648490699	430.304891888379	0.00350119436467452
1	0.00600868354766287	0.00220773314884032	2.26807151194262e-07	7.57706880522692e-07	2.18741865585158e-05	0.524670530670492	0.000146934183840079	58.6516269555076	0.369527444433654	395.54094826688	0.000947047128387503
1	0.00689930221918166	0.00225713303893131	1.9205682023792e-07	9.9832906919222e-07	1.12861846872494e-05	0.237296842562593	0.000176427571936016	92.1869279527017	0.627442013000546	620.251742616491	0.00288008316177555
1	0.00350298437609911	0.00220499941383769	1.83837729502057e-07	7.37110730176208e-07	1.50738627621075e-05	0.446182433036503	0.000225501226807489	91.9289291942165	0.202237158401967	290.733689290983	0.00130383414313664
1	0.00336799197914622	0.00321844533154699	1.99055984427027e-07	7.85569844128657e-07	1.09851170001187e-05	0.254413482330614	0.000230343882729271	81.7648499165273	0.227097871423396	273.518950189476	0.00151638899540445
1	0.00628763732875477	0.00371530917435143	1.54382605344821e-07	7.77377320948134e-07	2.18166316025492e-05	0.388746464693386	0.000271240732565221	23.524149327206	0.257867965804463	244.911443512972	0.000328886516877026
1	0.00571413450100821	0.00280371043087531	2.36448737895159e-07	9.46389742128526e-07	2.94302511983206e-05	0.201646502206926	0.000200020617107822	48.6889131305589	0.424119496186513	430.76679684736	0.0021848949694839
1	0.00386376626065939	0.00223330233404367	2.44273436555392e-07	9.23957926518759e-07	1.10084421709139e-05	0.553250043391822	0.000175192741379146	145.124901730228	0.318004816798788	408.327021474151	0.00228268680337042
1	0.00387934256727615	0.00238221385829867	2.27547881463014e-07	7.27942776549412e-07	2.13198273407519e-05	0.336285674987556	0.000125452055661632	91.5052049440023	0.392141208945002	471.967936385367	0.00277940936036628
1	0.00504389156729231	0.00267878001120601	2.15317977390364e-07	7.572044547408e-07	2.42078197379404e-05	0.36397275759439	0.000115564990605287	62.4403873044929	0.501564570142001	512.577056354054	0.00177235813126789
1	0.00430632009589364	0.0028193939358233	2.30052722824895e-07	7.83887456362486e-07	2.96121664486503e-05	0.512356579264768	0.000262519965457931	43.5176889993036	0.182963709791161	225.858094922932	0.000732327246883767
1	0.00456412764916735	0.00275247458542427	2.0391884448373e-07	9.0439863904157e-07	1.72346689794701e-05	0.321561006306985	0.000236250291345652	68.8866171583003	0.294568537572535	342.552945500483	0.00152177649824572
1	0.00351078772871562	0.00265034102898204	1.83081469300108e-07	6.9078474548509e-07	2.72529175416226e-05	0.328236170369525	0.000220696321889857	52.8800232741667	0.204333039614024	269.876657871642	0.00116519599598233
1	0.00352165437110368	0.00203912130384944	1.98692714056949e-07	8.63532074220534e-07	2.71712814904825e-05	0.274383853651427	0.000124273398375008	126.705140524586	0.552978313674965	709.293569962104	0.00766291662583901
1	0.00343591532726363	0.00272578388803294	2.32038870111994e-07	8.21719205816167e-07	1.10652713975941e-05	0.213707678489772	0.000125811345008991	139.187388687257	0.457137240816122	532.416910700504	0.00470298763500373
1	0.00678112539408392	0.00333660930560949	1.56892879753171e-07	6.6642572477363e-07	1.41542455366915e-05	0.529645256878431	0.000206413241308164	27.2855030762447	0.2542295166774	242.042923567417	0.000219436426745223
1	0.00652676876659039	0.00315355062456755	2.3002065032727e-07	7.27512917497204e-07	2.101244201308e-05	0.515306903201742	0.000191107436356316	32.1948678297707	0.274303361653805	263.660437111103	0.000433332464210873
1	0.00671507232399085	0.00389227050315486	2.07340430507775e-07	7.80409257068904e-07	2.6782045694927e-05	0.302711941995609	0.000236089037552431	21.9166341327376	0.283499776485667	251.132957125835	0.000464449697841698
1	0.00386535269656557	0.00238599938587222	1.7463941726975e-07	7.92555323007132e-07	2.16996751125755e-05	0.343203281460689	0.000145976762689439	86.1317703246773	0.409487178742355	501.104837224695	0.0024144906540944
1	0.00689205011493462	0.00305811915825168	2.42695326732558e-07	7.5684202553959e-07	2.19563722956382e-05	0.367542195090266	0.000272708659529059	28.8468547579636	0.21346742413733	216.268324373216	0.000425879533289747
1	0.00403304501829304	0.00336402326702215	2.08985184260876e-07	7.63233198969476e-07	2.97358072966553e-05	0.372108015308559	0.000230576737856417	39.9226269020042	0.223199024996905	251.075655733882	0.000920027058632391
1	0.00342041513207346	0.0022766430678486	2.14378901837035e-07	7.66239328018118e-07	2.77297045048584e-05	0.219964879691792	0.000242557325561897	73.0457795814828	0.217895103376652	309.87660143635	0.00276676150984418
1	0.00343489267916811	0.00278104170183813	2.35685954876575e-07	8.11940681178475e-07	1.51736585218926e-05	0.495752491660157	0.000148136722016018	104.242041920668	0.322580479543892	385.352646073165	0.00207012237211796
1	0.00424214933584251	0.00246903519605091	2.28807774220207e-07	7.64426152287473e-07	2.55815184368963e-05	0.315319100398799	0.000195484686197342	63.8455567821391	0.270452465073222	333.93324709773	0.00177575598000989
1	0.0062649330668045	0.00239443256783445	2.43272638366411e-07	6.61260035701222e-07	1.82188579992846e-05	0.286888668644785	0.000213327230997169	45.1636211730926	0.241779473528319	269.538640039883	0.000865824206027249
1	0.00351491512572747	0.00390469336076	1.59529042636822e-07	9.90312525668438e-07	1.71571389664266e-05	0.333623009844465	0.000293088171357125	60.5582772830762	0.283748400679787	304.181487456627	0.00131933649585236
1	0.00507504987147908	0.00274154459859005	1.81616408534893e-07	8.93867308593931e-07	2.89008685295385e-05	0.365215900477649	0.000184033961759027	51.7519925586618	0.414702476396833	443.602921450612	0.0014355468305752
1	0.00514953301635743	0.00313189031067276	2.12183828407072e-07	9.60741941293714e-07	1.50819460114202e-05	0.497734462984486	0.000296312447742979	54.2616828445005	0.238784644098525	262.411790709944	0.000742406826719383
1	0.00507276448790367	0.003159771675713	2.17609656330153e-07	6.93857147710642e-07	1.74349237483967e-05	0.595366261681332	0.000220698184275735	38.188854055111	0.193613570082298	213.180472953829	0.00040140364491444
1	0.00656159933204124	0.00320939179113468	2.19875674437082e-07	9.90552219592871e-07	2.78039474235265e-05	0.217368096622656	0.000161637534068882	42.8281667175947	0.615610367060882	534.938986061689	0.00191002236887865
1	0.00664453458464567	0.00324879482181609	1.50479936431468e-07	9.73691998823754e-07	1.67572933289464e-05	0.467470669105641	0.000225151756942133	41.1527983006503	0.441372462943357	406.776037644056	0.000617395934448285
1	0.00332043867013039	0.00252190864418591	2.05631754239217e-07	9.5846111296513e-07	2.46250322010419e-05	0.400264546376927	0.000219206273364429	94.3323715325631	0.298183995038221	390.300549208699	0.00271548874983735
1	0.00682884410072553	0.00210955891994366	1.68348017114939e-07	8.65875620698848e-07	1.25559090531076e-05	0.219383088331201	0.000254703824362766	65.3034070853878	0.372876540117095	415.323715835825	0.00173823632694033
1	0.00604894646075189	0.0023803589420432	2.33372346196101e-07	8.48549639567067e-07	1.83349980965748e-05	0.289372849755079	0.000100756010924283	87.350372344202	0.76127932254699	720.457718034319	0.00332714836656785
1	0.00474834280383967	0.00248272437584391	2.44453504103181e-07	8.2716661774674e-07	1.68030542721344e-05	0.226853876059215	0.000119780185269323	98.5665774430231	0.557869410781669	595.693125401943	0.00413052933385366
1	0.00327122708622463	0.00287808044427572	2.09981669008345e-07	7.8089598634852e-07	1.36976143104877e-05	0.49262649772776	0.000216174216457564	85.8179898549594	0.207932852617975	266.453126312423	0.00121692030519866
1	0.00403952731903431	0.00250631909416506	2.0856929788803e-07	8.04489347888963e-07	2.09737539632971e-05	0.364661045278409	0.000168444138246091	79.4497282599128	0.334141709462297	403.929216062133	0.00200736941358782
1	0.00590403580772489	0.00321576690475749	2.1350595192051e-07	9.13647101899251e-07	1.61402541409427e-05	0.358244850741644	0.00026653361656935	45.0715091180497	0.280251362336818	284.332803664866	0.000769906519252397
1	0.00638252389912187	0.00321272583362518	1.56266114617817e-07	7.77415218024988e-07	2.54326845413016e-05	0.246978377905113	0.000150633000036248	32.490146739822	0.519564294411452	468.231804845113	0.000909671398570886
1	0.00586628435897027	0.00366886749580696	1.8185373215351e-07	8.01840981875143e-07	1.93005605508827e-05	0.428010395599856	0.000225824678331576	32.0986705672303	0.288540455863498	273.273485536819	0.000532024903082128
1	0.00423640135681749	0.00313137842074159	2.21168768195965e-07	7.17543671957067e-07	2.55948272467713e-05	0.453936654858596	0.00012495296386817	54.9047934550226	0.375637702936395	391.83999096102	0.00131157716343461
1	0.00687423818934194	0.00246949173176577	2.36694117395469e-07	8.75847649206207e-07	2.81784382320852e-05	0.301492209701321	0.000287083262217376	37.8325092918417	0.264292710929676	286.251281137245	0.000921728721832384
1	0.00530075648312084	0.00394567171314514	2.44004483386607e-07	9.56595082895212e-07	1.15099789708549e-05	0.435756538316843	0.000120697104583755	78.9384259752847	0.622892209407367	516.495802593279	0.00188739732745908
1	0.0052041962214975	0.00354615815682429	1.72686961238397e-07	8.06881280503811e-07	2.95633325966895e-05	0.496240269601299	0.000108767941889812	42.0473865989755	0.609723379421077	537.073733526758	0.0011250262600732
1	0.0062239237777122	0.00214746500702701	1.93582742117908e-07	7.65757714395606e-07	2.84298959721534e-05	0.549433727563694	0.000182641138208171	43.988383735573	0.314315084940791	348.392800664285	0.000656085743500173
1	0.00422029953644811	0.00235931260756131	2.4775764389386e-07	6.87249533427493e-07	2.67808851884369e-05	0.4552136124097	0.000271016074131125	50.7801918341052	0.149529546546795	206.631443137692	0.000784688902089301
1	0.00492257970775494	0.00291385212781301	2.26869570340188e-07	7.935509157226e-07	1.45572136817105e-05	0.217042070557527	0.000198685517786397	61.7114818387862	0.307072646408678	334.616745130627	0.0015347030442127
1	0.00421686386616357	0.00225021097560271	2.42235498929653e-07	7.01995565948539e-07	1.35988404878672e-05	0.432176360823494	0.000118050434376882	111.674491247408	0.380329763044145	454.331896266232	0.00215064996520779
1	0.00467513933418476	0.00334005121232109	1.70917903457053e-07	9.14231405748909e-07	1.73307301184176e-05	0.24447311239005	0.000125756431965787	70.5826210663542	0.681455963125187	643.439637932839	0.00252196662977676
1	0.00333865072689346	0.00205677620678422	2.13533577408576e-07	8.04502115078398e-07	1.12533058076638e-05	0.482190506687502	0.000187275880060867	148.824929920138	0.253508530127804	364.589885671532	0.00229982840944781
1	0.00448150350887822	0.00301826536285803	1.99119395525323e-07	8.30935195759459e-07	1.33233354038634e-05	0.390607656065612	0.000233866531704829	64.5552682691919	0.252015780326641	287.181013292417	0.000970060943564191
1	0.00418811925368431	0.00232220202155686	1.87691479196297e-07	9.53133356689587e-07	2.34284192295735e-05	0.591518792999799	0.000202591168819639	78.2832963917031	0.326149246380397	407.5106252818	0.00144621859063668
1	0.00499551376423952	0.00325625400020412	2.07384248679146e-07	7.84288799324814e-07	2.79021113515678e-05	0.376436409226795	0.000236450724098292	35.0591325256939	0.242718412235442	259.487625641462	0.000718908903070618
1	0.00421697116640745	0.00204072351086652	2.11384116716262e-07	6.20521693172546e-07	1.52210716530856e-05	0.520189225211229	0.000100408937899286	100.02275383912	0.377454293629691	463.70898743759	0.00154931841644144
1	0.00463827865820993	0.0032215091606023	1.56469013957621e-07	6.00705207185324e-07	2.19791705383571e-05	0.585918511283628	0.000197157525660094	29.4247079999407	0.195859705290661	219.746754438836	0.000293775638517986
1	0.00616427413463851	0.00337558437801244	2.31522633174712e-07	6.17639632562364e-07	1.36156190536219e-05	0.342954795239879	0.000226882054684002	31.499640428021	0.194598138975118	197.094216219112	0.000350426169645048
1	0.00502258674348764	0.00207705589305105	2.46897038607769e-07	6.4799174067204e-07	1.390923907639e-05	0.469010676126822	0.000290240536892269	62.8011280704876	0.137302462667136	193.196080435405	0.000610096628073934
1	0.00690913189801814	0.00242936969741575	2.33406698831416e-07	8.70492719197336e-07	2.87579514221785e-05	0.21945787590279	0.000168722019999609	47.9308993410864	0.503807409569328	486.846642295958	0.00213104720280423
1	0.00320760855694594	0.00214489207509614	1.88028601325917e-07	7.82628835844536e-07	1.7423673205289e-05	0.42847033178962	0.000280519140837075	94.8725373232206	0.170662683290746	263.952618607692	0.00147697967170153
1	0.00690155897281501	0.00314650216010296	1.81470026719885e-07	6.58583940107983e-07	2.62701501653742e-05	0.504233352892567	0.000101757128025068	30.2869065498639	0.523132317185075	443.200180567193	0.000517817282744473
1	0.00389953757529164	0.00263727835304606	2.15499359180482e-07	8.19573611956066e-07	2.17404669326712e-05	0.467587535906619	0.000134018708785435	85.0944470956268	0.403138570858871	463.403716877876	0.00207723567010586
1	0.00429135721082279	0.00264939840243852	2.02878917554726e-07	7.62482826127739e-07	1.74870595788804e-05	0.460184950886302	0.000108730334894862	85.9855063123235	0.481407291420861	522.258530332286	0.00184578276020205
1	0.00384591374564993	0.00300075586901851	1.7312589257205e-07	9.00455165768184e-07	1.87970994491803e-05	0.465333192789167	0.000187970816345386	73.5352279443483	0.352923917510982	401.306297446046	0.00149146161215035
1	0.00449992077902811	0.0025959081314739	2.08781514452623e-07	9.98293443262483e-07	1.15604866683662e-05	0.30889589403579	0.000204919704119021	110.312919120049	0.39563099510494	456.342967645042	0.00264710011597378
1	0.00686421383958205	0.00328221595644399	1.52811859564835e-07	9.63000034167343e-07	2.10663153334556e-05	0.496647073551405	0.000224675369033952	34.4848273182918	0.429946872118435	389.907990877913	0.000536832318749236
1	0.00622579474408015	0.00247194652262231	1.63338864880669e-07	8.72713055939791e-07	2.60731020606187e-05	0.473432800790033	0.000206770080206445	43.624018575419	0.376732120491779	397.738650372618	0.000739292495504961
1	0.00458961847875231	0.00227934232791977	2.15311484517061e-07	6.36423770962693e-07	1.48431492813701e-05	0.348482388060057	0.000130005597221183	81.8766839555713	0.338800755597297	401.963563721559	0.00160045504858337
1	0.00313796366260298	0.00252940553779659	1.5201595313632e-07	8.55950148176214e-07	2.75022633796221e-05	0.223245400107755	0.00018196642808787	82.5546348876128	0.384287703062555	499.138779970932	0.00350690137101325
1	0.00539353238321589	0.00374715126727874	2.16905587384751e-07	6.64153273500133e-07	1.911312270904e-05	0.402615038122202	0.000257315696348156	27.6040918252421	0.179615121888734	184.351140815182	0.000382017893015815
1	0.00443893431779319	0.00391831808690379	2.22231931516631e-07	7.20769994427458e-07	1.56294505242287e-05	0.301745409297818	0.000179325560023049	46.784713795515	0.284685568822293	279.044405327597	0.000973667208927375
1	0.0038068704856118	0.00371119982840119	2.10197192055899e-07	7.38385452227136e-07	1.5163325499205e-05	0.21041499994823	0.000236351369290994	50.3139435112207	0.216504989602265	237.40567298231	0.00108929094320079
1	0.00467722615038911	0.00238026808807612	2.08635276087553e-07	6.98853327699113e-07	2.94796411414353e-05	0.328413936857792	0.000172919160073258	52.4373125856515	0.292502511736506	350.255026980561	0.00139705798562805
1	0.00529963310944876	0.00321060343443299	1.75445858981862e-07	7.1098873818437e-07	1.77072626712709e-05	0.460392853700631	0.000249795094084798	34.197334553599	0.206248780290798	224.199028312466	0.000382294099189494
1	0.00359856329877115	0.00303597602686418	2.255695639128e-07	9.88657980909246e-07	1.11098213747944e-05	0.487704446803167	0.000164985000655353	127.412176214137	0.396264513858237	443.357783739368	0.00257758613629428
1	0.00563786399822414	0.00313207695853275	2.30972724742326e-07	8.96092151673825e-07	2.30724116731633e-05	0.421798870913079	0.000111460968940392	60.974538164748	0.651438840037412	579.99956446499	0.00184528394100661
1	0.00592856178947821	0.0026540213076714	1.96337281807696e-07	9.56012562966669e-07	1.82788604070706e-05	0.463849386436304	0.000107792913460592	80.1843891893992	0.789985764560501	727.346405017716	0.00201852020678989
1	0.00589723666390406	0.00301878923287459	2.41232354834066e-07	8.64513316099819e-07	2.47187833642424e-05	0.56620165237884	0.000111123004249227	53.5136764065617	0.576180987562553	515.293519962817	0.00128028665429149
1	0.00695664323899174	0.00339942533880309	2.06411237076589e-07	9.45976666827082e-07	2.93059982153451e-05	0.512644005200658	0.000180580163114873	32.2464329826031	0.459769979605266	394.364651283201	0.000703536673959586
1	0.00656977352105961	0.00293292435246848	2.37261492461615e-07	8.86743815307786e-07	2.98035614685306e-05	0.238586041019927	0.000183740675925779	38.7844987164133	0.43715774174332	409.776764239426	0.00142052179757671
1	0.00405759543327053	0.00224810047464208	2.27325307646439e-07	7.61927419135167e-07	1.2305872737325e-05	0.25045054349654	0.000123413462726038	131.91236649239	0.457844822742077	550.726724058479	0.00443334149727906
1	0.00426792296553791	0.0022825635881676	1.88021037886325e-07	6.49085575449494e-07	2.66607783006552e-05	0.435812607566446	0.00012897533494475	62.2236166782347	0.336448976360885	408.404433729264	0.00128426250188091
1	0.00505144659710456	0.00257831994095386	1.54790958606718e-07	8.67546942559789e-07	1.94834815191645e-05	0.598364403023542	0.000153564981161289	61.2358458757375	0.448639681720735	483.64335969323	0.000946580335108699
1	0.00614465560970585	0.00267140764397558	1.98876237497576e-07	7.13050597016879e-07	2.36927459810921e-05	0.439916235046437	0.000255546302007529	32.2745481762118	0.206495027185192	230.382456348414	0.000407737477263584
1	0.00478100643621715	0.00282541759853287	2.49340473090155e-07	7.20911602985793e-07	1.73174653904095e-05	0.535786606911454	0.000204836017745654	52.9207454887108	0.211739337957938	244.203223029744	0.000678633304849843
1	0.00540372089797176	0.00383974935577695	2.32743511214152e-07	7.68097219501601e-07	2.15169051027462e-05	0.221443424344632	0.000284579815860141	28.5080995624819	0.207179943399503	207.416828290108	0.000624736178869777
1	0.00499709125548014	0.00335914630540091	1.82884068128436e-07	9.96111056986854e-07	2.32831913663059e-05	0.546957520482407	0.000195838013881319	50.6779068284028	0.414097283173532	407.302816214437	0.00106879383692447
1	0.00512021582541467	0.00357453289208142	2.42955880414168e-07	7.78255633040694e-07	1.22091061977548e-05	0.386251841442254	0.000237279203621382	49.1186745916174	0.227442014846144	232.920643916018	0.000693319036577625
1	0.00503703162117853	0.00251869991963927	1.57698671631638e-07	7.34818624492348e-07	1.04418161749796e-05	0.292200713334417	0.000181866976479082	72.8092834619655	0.338454539773276	387.734037295015	0.00113443443905612
1	0.0043283310898197	0.00285864910240529	2.20638343528284e-07	7.29199783053298e-07	2.86654829061486e-05	0.57415438684278	0.000178847395184109	45.3610791744743	0.246763702963237	284.250858879319	0.000789996837493576
1	0.00355786546641142	0.00211836162703233	1.62779187830251e-07	6.71586208000752e-07	2.06949180305797e-05	0.204267773251443	0.000240790017554127	70.3036260234615	0.210842029601122	310.132576736776	0.00217697806972056
1	0.00662966921190742	0.00296084752544596	2.15555130545365e-07	8.2614685232755e-07	1.83864091893658e-05	0.211398260977279	0.000178121331583072	43.4799781811937	0.427148649159767	400.339978701597	0.00122997257506518
1	0.00577557317813978	0.00385824315505433	1.76596698171183e-07	9.04287542223712e-07	1.89159128109572e-05	0.542535343075904	0.000288913445015827	31.6992023819066	0.259287418373915	248.159669887902	0.000422893046592224
1	0.00549973716484992	0.00248596540507279	1.76519955028177e-07	8.79184807853289e-07	1.25653220705036e-05	0.22861875870554	0.000201287722189213	75.5766319783643	0.413342011132533	454.737514820153	0.0018972015826388
1	0.00587636731301534	0.0024014668953021	2.15676708205377e-07	8.47854750747968e-07	2.17491307591403e-05	0.42754279624507	0.000258285371369898	50.2027801853934	0.250905557821334	289.725853713204	0.000821492218247538
1	0.00505614572879052	0.00253505209582092	2.22890676994853e-07	8.97008490332723e-07	1.91452973602628e-05	0.408518922383459	0.000189106956952297	72.5120983645277	0.35793299342723	399.64713510628	0.0015792410514763
1	0.00677541814422611	0.00366297822952231	2.46802203582769e-07	7.84814410903863e-07	1.67992479128993e-05	0.394240765335851	0.000260438796314827	29.7513966838823	0.231652346130322	215.9634514609	0.000417063026923644
1	0.00311263934781157	0.00302358043517832	1.64445315411752e-07	8.71972784669766e-07	1.86739475291328e-05	0.384279723968442	0.000144012265923714	96.988034548484	0.440692932809225	509.47648395351	0.00263674162786076
1	0.00314773252653046	0.00202879240366757	1.78517354256952e-07	9.83505895356853e-07	2.13563148369818e-05	0.338825992119976	0.000138387129528871	170.899383826349	0.570632410533829	765.327979503587	0.00796238764310486
1	0.00384665064084941	0.00349569546123035	2.49456106290109e-07	9.91734535564899e-07	2.475383755195e-05	0.461716964727651	0.000131926860772468	82.3031696554055	0.521737091680762	509.247167289393	0.00305247557798716
1	0.00377206584179508	0.00359617664136626	1.94211217114333e-07	9.35068478572816e-07	2.42354451202121e-05	0.401734775971079	0.000280288647067042	50.7760411990635	0.243071768099569	269.740806654225	0.00114860633760663
1	0.00679106932152119	0.00349975121972601	2.07481529306798e-07	8.52935236699844e-07	1.36160997731382e-05	0.264957200599338	0.000105857680501193	54.70441091532	0.773210281282742	611.001953147737	0.00155836726099361
1	0.00645289788055244	0.00382024300759989	2.48376251516782e-07	6.37166054872248e-07	1.27661851041415e-05	0.439910595029042	0.000149919180101039	35.7023761265609	0.309238759468192	268.566053898273	0.000459392154996368
1	0.0058752400409452	0.00224376997950627	1.88623940956704e-07	8.65071250661661e-07	2.34993688633959e-05	0.533564479263702	0.000209608878825248	53.4409953640655	0.32112565451063	363.259937477185	0.000814116377313014
1	0.00302198664872236	0.00235934246627602	2.13770835401949e-07	8.35685778450414e-07	2.04622660301591e-05	0.489626061800376	0.000219436800786752	100.579898845917	0.217284158587628	309.587347405645	0.00194744565671725
1	0.00408586378217884	0.00228070739400642	1.55496400276456e-07	9.1355222057494e-07	2.65123778427458e-05	0.455297081764972	0.000274837391170332	66.4903297795532	0.26142427412992	352.037441951602	0.00126234214785972
1	0.00595957419945173	0.00309537366789566	2.39647887175494e-07	7.93198596722819e-07	2.68323607188824e-05	0.211465971749255	0.000245796105925731	32.307039969053	0.263594739536256	270.634058963415	0.000921156878458742
1	0.00542751854729422	0.00350157888242743	2.01935264753869e-07	8.79798563572971e-07	1.09125247229421e-05	0.233922189199783	0.000181828480942783	60.5516432086423	0.4206265121498	396.21895457332	0.00135459992442075
1	0.00475884060046474	0.00382966064913103	1.71766234038705e-07	9.53593464672233e-07	1.47879968936855e-05	0.348003908605238	0.000203347196240387	56.3286992373164	0.418719764658727	396.454974971553	0.00124457690793982
1	0.00501249770902458	0.00297906526569658	1.7357697510976e-07	8.1011454342686e-07	2.87763279724487e-05	0.22002080598655	0.000162573071936885	43.8979381412169	0.447129412701653	459.052850146419	0.001601172753735
1	0.00466445203631675	0.00392489869841548	1.76581766659045e-07	9.96158510265208e-07	1.07195238162886e-05	0.212383022271399	0.000110544925060473	91.7908134786181	0.890931474021352	754.567334117083	0.00335112187367295
1	0.00376695981392633	0.00289603063422565	2.47731024003771e-07	7.61018374886615e-07	1.75012320211213e-05	0.464538403074737	0.0002054922647512	70.3358469209758	0.216695402535128	264.059377126892	0.0011965552590802
1	0.00660294772097738	0.00251254382574955	2.36057508721065e-07	7.04205693623561e-07	1.0980257786792e-05	0.480039938598756	0.00018228415211589	56.4921285589683	0.275657140572105	286.90239086324	0.000554597231936553
1	0.00496886040650655	0.00332824448529313	1.83327769206226e-07	9.38475848070517e-07	2.93517260391719e-05	0.281064522393916	0.000136787740886288	52.1088267056827	0.638429214079739	594.868953750884	0.00219491249195934
1	0.00419753183441749	0.00251524509052641	1.98277686048332e-07	7.64721121031973e-07	1.18018697155016e-05	0.359618400146016	0.000237172779893554	80.5120966140827	0.219660956600483	281.771298836967	0.00115508783930638
1	0.00330360539819391	0.00344790016127201	2.49730399288032e-07	8.84321327000376e-07	1.16121529361168e-05	0.288550478033113	0.000217341127820146	96.7978472231141	0.259205740964134	295.051607503247	0.00220580603563683
1	0.00691890737612561	0.00353288918964236	2.40972622003058e-07	9.22679579558512e-07	1.51651575280201e-05	0.281922534728068	0.000110128068059928	56.9588549948293	0.786108363551147	609.429365484123	0.00184525308844842
1	0.0055878289186225	0.00290555436194478	1.89846512101535e-07	8.40775584820501e-07	1.67432659239354e-05	0.383974504379082	0.000281886233138439	44.4763046076776	0.236751052576127	262.436591089075	0.000630250961286032
1	0.0059717008818896	0.00301579556248062	2.45583666334358e-07	6.81988105446639e-07	2.7905191353973e-05	0.448410828940492	0.000240393147085706	28.163948661599	0.19308127597208	206.815991488944	0.000405806180638672
1	0.00490693804233886	0.00345609669454936	2.05286962371961e-07	6.85226932227018e-07	2.57546837771674e-05	0.330883310205085	0.000197200073620412	32.4523745930093	0.250706179973863	258.996029643669	0.000914501127109837
1	0.00561330709787994	0.00254402429090898	2.03459652336484e-07	6.08055453844727e-07	1.27598429146123e-05	0.285314848104519	0.000238649853774011	44.8465433909777	0.186900235711813	221.964568117374	0.000552450350503254
1	0.00432993872657941	0.003263231478672	2.19407449072563e-07	6.07565879608708e-07	1.82751387757756e-05	0.461352814060449	0.000123935778005998	50.7471664044436	0.305949935240306	319.790562686027	0.000842152872908463
1	0.00483533531984965	0.00331370031559194	2.03207414472444e-07	9.77176740719232e-07	1.30322213715069e-05	0.348495181067898	0.000286875421741819	61.4821307403816	0.271559436447928	292.160436178137	0.00106811675320519
1	0.00481252837872576	0.00251835393614543	1.51778342932213e-07	9.51187328353377e-07	2.95858340236872e-05	0.228874015093693	0.000219041385305346	56.8366007786021	0.445868223858747	512.306839246031	0.00229152014909325
1	0.00457446947566607	0.00340790319450479	1.61275376848597e-07	8.22447008450758e-07	2.64225211743403e-05	0.353796168661624	0.000274547976385426	34.6880044227494	0.242445879266433	264.662649581011	0.000671974369362897
1	0.0063702376269235	0.00260108942626945	1.97080829533335e-07	8.30161061891152e-07	2.70124395861518e-05	0.316995040562323	0.000187147146645196	42.3781440887855	0.395905763869192	399.974531142663	0.00108079695831693
1	0.00329195732281957	0.00363199031060718	2.07610329763592e-07	7.96778001406784e-07	2.39088439255116e-05	0.345389875992241	0.000164007091525014	62.17438380684	0.32204172395486	344.862419094415	0.00181409211074825
1	0.00498468482234997	0.00202112128535207	2.00023883245344e-07	7.00580192528391e-07	2.73433590548893e-05	0.309790546988739	0.000162940799115863	64.2800756900098	0.340787463363539	416.704624608846	0.00210962833061195
1	0.00510729828886453	0.00310745133163929	2.19192735133042e-07	6.9688700991326e-07	2.25194994757107e-05	0.435995301643823	0.000123364115104215	47.8040263461614	0.39765765289357	391.222641004034	0.000992204882854389
1	0.00377110642686356	0.00308699770913405	2.28932408434547e-07	9.22542038091314e-07	2.94767771988385e-05	0.497674264691455	0.000297323701711693	52.1531047024945	0.195371155548067	239.678314899755	0.00107033759449378
1	0.00327642494445906	0.00392884061130949	1.78580190007326e-07	9.96692346680642e-07	2.32194802153169e-05	0.224457169957848	0.000142166438166678	79.1207472549744	0.599439939824877	578.700943928631	0.00389100617630619
1	0.00610782614595406	0.00383736077725888	2.23388828257456e-07	7.19593325367685e-07	2.08316974529712e-05	0.315980148280191	0.000212198459319801	27.3983855469579	0.264569633374839	243.217265423355	0.000621236681493693
1	0.00617013562257286	0.00271258464806252	2.48594745423497e-07	6.99959193277813e-07	2.29083549700036e-05	0.269696005555447	0.000157287768936201	43.3557937751665	0.35535919404016	355.178937845149	0.00113200204408151
1	0.00513037742188333	0.00264425562196855	1.50153000605562e-07	6.45378030298217e-07	2.46729077036514e-05	0.495922434023914	0.000152549763590535	38.4552361861411	0.311246157630615	344.18752436295	0.000522126948284779
1	0.00484544130668254	0.00272126439338844	1.91108538614494e-07	8.21022139664712e-07	1.45483933943356e-05	0.525413904915676	0.000138906828162725	75.6895736875616	0.423428089259691	450.312051248037	0.00118976439810669
1	0.00412719476815917	0.0039508683945911	1.58763379897271e-07	6.5794255578043e-07	1.6461091706823e-05	0.250083452685771	0.000213466682738104	35.8044252181574	0.232716408238442	241.193130660417	0.00093757268655763
1	0.00559737938779097	0.00253175315698058	1.78955650781917e-07	6.42217408518967e-07	2.85371554129218e-05	0.214487380401039	0.000275753747582031	28.5735703571791	0.191014655407754	230.283888726736	0.000608883886558621
1	0.00482797835867288	0.00344384833827726	1.8551917701808e-07	9.92942682899426e-07	1.82269996629997e-05	0.575786617437968	0.000247824502339951	51.421822344555	0.309625066282002	318.328425612588	0.000822080704030698
1	0.0056110961266643	0.00346135609490624	2.14359225100569e-07	6.16609106835255e-07	1.10721822403679e-05	0.222391390413507	0.000188725415174038	38.8095272272466	0.245791075220589	244.830464346092	0.000577939317003019
1	0.00572325218320509	0.002701924923922	1.62034601677929e-07	7.16549159674635e-07	1.77759149338822e-05	0.485892867450558	0.000176094420662855	43.3427989010929	0.315408981136941	334.819879431488	0.000523902739152183
1	0.00385361906483071	0.00302744379056334	2.35976035747305e-07	6.85778808046756e-07	2.21263251184978e-05	0.276332978964374	0.000234557041244263	48.9063547642591	0.186137760760463	227.864807800351	0.00107624044134284
1	0.00403313027800097	0.00234005615896527	2.25186468989115e-07	8.86886092857626e-07	2.11268086609678e-05	0.4463582828976	0.000212715402323525	86.8599928813911	0.276685189398193	355.330641902402	0.00188703319380164
1	0.00313861446174736	0.00361283218247793	2.02143835828225e-07	8.4540977796446e-07	2.33778150887523e-05	0.218680583010391	0.000154831158675559	70.9775252706257	0.391418305360164	416.121331848585	0.00286702738677185
1	0.00424964731472298	0.00334661892235096	2.30762499851088e-07	7.52141438653595e-07	2.34869101508692e-05	0.292118959419827	0.000294822671517006	38.7186183412466	0.171818365820357	200.742002575938	0.000782708761291925
1	0.00511763779288974	0.00372728579348837	1.70006783738584e-07	7.87263405769136e-07	2.82161332288999e-05	0.428447065447731	0.000159858015904696	34.1639892414402	0.405114050765049	375.4953118164	0.000791865603867132
1	0.00349702089971806	0.00276356290819955	1.79005307290394e-07	7.63649072195702e-07	1.16865037900356e-05	0.33969535553829	0.000283397445280798	76.9384435186542	0.177952929948141	238.941271584407	0.00102268108853365
1	0.00527312796758395	0.00249055012849526	2.14929240709465e-07	6.14603978978795e-07	2.36281835175059e-05	0.27289629911098	0.000279560709489284	34.6181212754046	0.159493487565909	201.476399036857	0.000599074218526083
1	0.00677416409181914	0.00207108588503488	1.54211556722907e-07	7.71462996704815e-07	2.95820086478033e-05	0.495863865928247	0.000103709357218903	52.7288671834988	0.706704410362505	677.647269238839	0.00112217501199508
1	0.00624790988067015	0.00364718103259141	2.44875443161983e-07	6.68452890414546e-07	2.09056910268509e-05	0.394002520034712	0.000284803671941683	23.342393885448	0.168032753123612	169.624442118375	0.000297631359404923
1	0.00518506539949686	0.00393081321670478	1.55864597672678e-07	8.01302926942014e-07	1.98404495443324e-05	0.326295445668843	0.000196804650316989	34.6743049872139	0.362680649176157	336.219555642869	0.000710364670398647
1	0.00423315597704589	0.00247244933271994	1.71508135034919e-07	9.6331786726923e-07	1.9587455723544e-05	0.501359670039546	0.00023269660261483	78.2641101372393	0.315785114176727	391.152231452874	0.00138634028011858
1	0.00497039866560733	0.00294270537264394	1.79384600012095e-07	9.21150975691349e-07	2.58763751138966e-05	0.390742985071456	0.000147485736154631	59.068319821639	0.540760449521768	542.499895665064	0.00171158890606109
1	0.00440342128630556	0.00223512096029058	2.37169590101566e-07	6.65790722554414e-07	1.85478301977746e-05	0.542918478497762	0.000241851623155287	59.1978504897721	0.156998505497201	215.495153297985	0.000658390478080131
1	0.0059565815365561	0.00207942745182532	2.3766496462014e-07	9.63066653558106e-07	2.40732492328146e-05	0.507083431993907	0.000282262928455573	62.3035461896121	0.254013867575242	309.695808121435	0.00107831500673066
1	0.00437914536440257	0.00211901610283712	2.18069629620146e-07	6.36083346282712e-07	1.84034929322979e-05	0.582433424412332	0.000252304930693922	55.7258426460229	0.139625569341056	200.203653932235	0.000515214011272195
1	0.00587281146310704	0.00278578179835986	1.52466659285005e-07	9.69973516293384e-07	1.14573927228241e-05	0.242751034865991	0.000266026346697899	62.0261574693702	0.385837359078608	409.835384564859	0.00117662860278129
1	0.00399298251313723	0.00375535497084224	1.84772415046235e-07	9.02825617439197e-07	2.37158505944066e-05	0.307851854729091	0.00011911405010406	66.0386457808508	0.62901969681771	583.528323720129	0.00264169481778795
1	0.00588553921689805	0.00329223574767327	2.33021138111235e-07	7.8399468506395e-07	2.09312124145599e-05	0.360970832267337	0.00016755245211252	41.4052049569709	0.363623117356986	342.598467472329	0.000907351047108324
1	0.00429030291204161	0.00261045068580452	1.76741381426742e-07	9.15118047090819e-07	1.90454505235853e-05	0.436646154708774	0.000288487212158657	64.9629306533287	0.238029219482856	300.878399513634	0.0010534728841503
1	0.0065125580282441	0.00387207014401607	2.11365346193769e-07	9.74203419283675e-07	2.33829463164978e-05	0.556994926370918	0.00024418818198932	30.9015355926281	0.330652283088553	290.556384542292	0.000549444978971544
1	0.00334742420643115	0.0020591227361846	1.7794441149905e-07	6.67753116604221e-07	2.26824391204096e-05	0.372749716492547	0.00023323845835906	75.6228417751158	0.18085043257309	275.816947143224	0.00145497052438344
1	0.00685362251875317	0.00207304573080577	1.70317279729768e-07	9.11551823444762e-07	1.86379016653689e-05	0.328618577346931	0.000122160165274083	83.3463398155576	0.828897211820123	794.537456330513	0.00274680767591857
1	0.00648292808876402	0.0029723329460842	2.01845300975718e-07	9.59251198625391e-07	2.36298617483657e-05	0.259127987378953	0.000132377223330286	53.5266133265241	0.735883705084607	643.624522096103	0.00208958573358278
1	0.00616923601377305	0.00250946700823457	1.68510186881379e-07	9.73090884318491e-07	1.40304296221098e-05	0.316658576488853	0.00027091115012227	62.2624923250159	0.3573565113104	390.858087588249	0.00113940339387236
1	0.00541163077049729	0.00213646115638946	1.99096361307382e-07	9.66773963615437e-07	2.94042065669064e-05	0.220909737065559	0.000184212013599809	74.0511834039562	0.531739370829049	600.019315335676	0.00461281917336288
1	0.00674571517816366	0.00298531074381448	2.38695304331513e-07	9.04170132795092e-07	1.62342796583063e-05	0.370916671020491	0.000183583139399016	51.7135009524618	0.415680388560693	384.708661117006	0.00103089153359328
1	0.00665689620623338	0.0032170348107084	1.80222707225998e-07	9.15173381635598e-07	1.81709644004057e-05	0.239222753190237	0.000231778229354443	37.8812379983951	0.394813854889054	369.244063590906	0.000888237795078765
1	0.00390389457618121	0.00356316763653228	1.68819613107306e-07	8.36088479456899e-07	2.24615958046572e-05	0.495500399559493	0.000212393352658321	48.476145232067	0.29245892552355	313.115549143314	0.000916717769339507
1	0.0039751097240095	0.0026983752272885	1.71472484851022e-07	9.31694530533e-07	2.53949468150814e-05	0.376662007861166	0.00022449958836794	67.0773656365289	0.328775759813948	396.999680161784	0.00171903015796269
1	0.00437610040127832	0.00291878775341733	2.22969628414824e-07	8.6816826448395e-07	1.43860953466015e-05	0.380489842727951	0.000133687820008816	93.3866396219754	0.471212333034353	494.479862689204	0.00225665062393488
1	0.00585035567357971	0.00289599898977797	2.05336810693458e-07	7.44984121909622e-07	2.4913961101078e-05	0.553333097663983	0.000140607065655115	40.1825228945836	0.381169852261481	372.462925405018	0.000667830536183373
1	0.005793192207347	0.00230425143875206	2.35278894549813e-07	6.68723128031294e-07	2.88013840667164e-05	0.315631231015955	0.000247429313776219	38.0607144064569	0.201448075888982	242.704879528819	0.000794586741645161
1	0.00342614544728478	0.00296814995111583	2.07038766380133e-07	8.34064743084519e-07	2.11586263983993e-05	0.463429449407994	0.000157522276334379	80.9702605445835	0.33739060838562	392.236342920998	0.00191846759703114
1	0.00461542486889755	0.00289781785284091	1.73421592481569e-07	7.98108501900305e-07	2.09912745957613e-05	0.381203297950377	0.00016340155562673	56.6733854916458	0.383233323316691	414.068468313675	0.0012267451101606
1	0.00528258956948807	0.00318192706530639	2.0620853710676e-07	9.4690093167453e-07	2.28999684693716e-05	0.269414000748894	0.000230522910760514	47.16543597808	0.354526295210475	361.714706965092	0.00137668648151472
1	0.00522230971720644	0.00396540205359825	2.1665727697508e-07	6.95440406743395e-07	1.19915068019553e-05	0.420272848099317	0.000261290643284138	35.8418878256352	0.182660970224673	184.112667672268	0.000380491992654615
1	0.00697881489773187	0.00365952627282244	1.87737450603113e-07	7.12660881737629e-07	1.98203966229986e-05	0.201708376347982	0.000151533132320554	27.2167697509571	0.441941450818827	369.702473318476	0.000686123272963858
1	0.00475241962527308	0.00356679756849001	2.25168522127263e-07	6.39046019201987e-07	1.02660271822586e-05	0.291732714388217	0.000275645539162603	41.6955664926786	0.15409515565085	172.157725228615	0.00045488532339149
1	0.00484839630078191	0.0027815000257773	2.03667749306605e-07	8.23906439720202e-07	2.79868597726258e-05	0.30788417290496	0.00021064022679003	47.5518663341531	0.303467414655071	340.343819653237	0.00128963551792727
1	0.00439112368363228	0.00347964336184414	1.55717894627286e-07	9.66653987712734e-07	2.03469615696767e-05	0.569966876879147	0.000163275436968114	60.2078469232631	0.507535221400131	498.156151818911	0.00127053871532939
1	0.00687270367851056	0.00207867477301331	2.27974128359381e-07	8.85825456202225e-07	2.64114041038339e-05	0.353198235074249	0.000134253335103491	69.2254174270939	0.622538316893121	605.789960665032	0.0024513217494035
1	0.00692529237285913	0.00376544876970545	2.05087592972548e-07	8.62082244227254e-07	2.15142459556056e-05	0.363438332805484	0.000106731104804509	40.4598468871303	0.759883635313071	575.99308393543	0.00119213721327534
1	0.00486436706348827	0.00397841242971604	2.01866746497771e-07	7.6668332386762e-07	2.50044116989007e-05	0.326383433509958	0.000245947659685039	29.9421285073238	0.235934306340775	233.164873208971	0.000637680754125611
1	0.00669186617437528	0.00338875661387675	1.59453913710554e-07	9.38068756242969e-07	2.93822628190634e-05	0.434696127201943	0.000171599075371679	32.7541158522662	0.557837803397149	480.974374839259	0.000777608981262185
1	0.00481067606989602	0.00399517639777865	1.86956858811481e-07	6.64480480158516e-07	2.67246326092076e-05	0.290005109542507	0.000150319354416859	30.2627536472593	0.339626570372887	315.061527085593	0.000772099762417836
1	0.0042034441802725	0.0027553385713755	1.6321837941666e-07	7.45050726737071e-07	1.4127744300214e-05	0.475042021533898	0.000183391750236861	66.5589385607409	0.283023525621962	334.577508056095	0.000865002219495269
1	0.00566082922774557	0.00232658566508675	2.09231247372097e-07	6.54705263317238e-07	1.29023317660395e-05	0.342178163920396	0.000168529308308677	63.6497406875012	0.291722783017887	329.820312119267	0.00096567519415245
1	0.00341413887865179	0.00278455275854042	1.87729302174897e-07	7.85729384108509e-07	2.56703659931926e-05	0.264571659521689	0.000147873240292918	74.6098899423054	0.382518530486924	455.195196926498	0.00270602315751374
1	0.00443856407612844	0.00294536787142109	1.50027892828641e-07	6.69262215244367e-07	1.67021524445787e-05	0.532524601648156	0.000200049884637334	43.7695919602229	0.227681101062995	265.061440804916	0.000454466173970471
1	0.00621157360889756	0.00309177750572317	2.45651087123755e-07	8.46511057901975e-07	2.45448385587277e-05	0.460283252625847	0.000213121023821474	37.7932384897422	0.295353094207136	290.216374769946	0.000689246731326734
1	0.00521431232644193	0.00276830986046962	1.70323424558579e-07	9.61632995705291e-07	2.9186832388057e-05	0.257172898533638	0.000218388463595602	49.3681786186365	0.428495414449631	459.334294227941	0.00173977288395053
1	0.00608579793924963	0.00384606434572956	1.7316830055648e-07	9.29905630749378e-07	1.82841154562217e-05	0.239296418860036	0.000221441194291504	35.6464056551304	0.423142660470545	373.870467126277	0.00092570883471101
1	0.00587357513206288	0.00381194508233688	1.81015751854325e-07	6.69844460154689e-07	1.01229909109642e-05	0.295688945994788	0.000264497655838995	31.5849475376533	0.19895263529259	196.58191086169	0.000322259072186175
1	0.00645239854979869	0.00241712505662338	2.42612556254679e-07	9.26089289401351e-07	1.03704426510738e-05	0.396974767015779	0.000214630112624348	82.5516261627758	0.348302276453691	367.001364595367	0.00123520757453129
1	0.00387938087886338	0.00201375407423014	1.67448199493098e-07	8.41768950944112e-07	2.96995208822462e-05	0.264718513069637	0.000181196796120567	88.2616572043359	0.400609862627949	536.157527534151	0.00442742063763118
1	0.00404517866406684	0.00362031182104713	1.81407687639357e-07	7.90609946725658e-07	2.92050215878506e-05	0.360548600658878	0.000161955331676932	44.3991610685674	0.366992475426391	371.350996487553	0.00126936394858348
1	0.00530926848808564	0.00348236207069616	1.5228718572198e-07	8.40572598471489e-07	1.98337315869473e-05	0.473671937577484	0.000180047891842095	41.175493153788	0.405204721302766	387.5196254242	0.000718211370489646
1	0.00364574606048889	0.00381909395531799	2.26513158679989e-07	9.74577068239259e-07	1.76161570423426e-05	0.353981322572531	0.000100271487216849	104.533174707182	0.727257346057039	659.418871585978	0.00442976452147988
1	0.0057875652446881	0.003495124670075	2.08330270445002e-07	8.14022867925559e-07	1.34615948999402e-05	0.342067688978021	0.000224026507256493	43.3488944266945	0.288621191663977	280.025166442722	0.000679884149431862
1	0.00323551813266647	0.00388489705402334	1.59326672310372e-07	8.23563126258168e-07	1.88411821349628e-05	0.306574586190584	0.000119515679328798	75.6768109372427	0.538527997140002	528.078598907331	0.00244977938030157
1	0.00659691934257501	0.00377536046609804	2.10540801825937e-07	8.56402383558466e-07	2.00682444934652e-05	0.307268022786968	0.00029720507747804	26.6992121255927	0.247185426304658	230.955835449145	0.000473829337347835
1	0.0041378092568961	0.00262589875864521	2.4349115849124e-07	7.90084790652322e-07	2.70698247090061e-05	0.494868685550354	0.000165409834589049	64.9088840739204	0.296150639180889	348.691966617203	0.00145664670285424
1	0.00502328878562815	0.00307047957326236	2.4221041165402e-07	9.45722699382309e-07	1.87360091915964e-05	0.379660882781455	0.000256570036121075	56.888265020116	0.270791245061996	293.820870444765	0.00117474068146261
1	0.00488054234545848	0.00263777889839615	1.73302731044979e-07	8.89464070030965e-07	1.13268606427306e-05	0.568638504798622	0.00015747687840286	86.7228355301134	0.425857041018495	463.118836195199	0.00113886656793729
1	0.00509349492966576	0.00200943035495635	1.65367018238912e-07	7.38492456976059e-07	1.58933188798802e-05	0.23829280964609	0.000165752230638553	83.0111516917561	0.414112408305616	501.193988816164	0.00297068432430348
1	0.00611909330440923	0.00335163231224695	1.92728948552254e-07	8.02157758762062e-07	1.88021940332101e-05	0.33829692773211	0.00013384467098732	44.3958875425252	0.524799726107753	463.043470771926	0.00103974286795893
1	0.00461263796730974	0.00345548450349298	1.5367294397712e-07	7.06195298245047e-07	1.88990318880771e-05	0.38252389165167	0.000136527652829504	45.5680785279773	0.409858988218509	404.702197663623	0.000872234071261478
1	0.00343974449270245	0.0037394327363765	2.29428982808029e-07	6.76155570615208e-07	1.28518784408249e-05	0.315349215371033	0.000131367921509996	75.3267143698076	0.322277579256611	333.650416194927	0.00162964131600621
1	0.00454939380202226	0.00233661504164599	1.57702441822972e-07	8.21938647170539e-07	1.78675381338782e-05	0.263656509805696	0.00017060524133047	79.7623785894136	0.432294862561066	513.369528352245	0.0023546084751338
1	0.00610468294885327	0.00310708579458393	2.08594141771965e-07	8.99144918386657e-07	2.35500624580377e-05	0.502779853391382	0.000279314909600849	34.7682495725576	0.248241748725969	256.578917968081	0.000512707647788749
1	0.00578901446500259	0.0037713494026048	1.83204088915211e-07	9.47327388151665e-07	2.36825734875132e-05	0.575581486474443	0.000178943854621402	38.0541591664925	0.447667686905885	393.547160568422	0.000766075604059702
1	0.00463141114411618	0.00286234847081791	1.88732789925589e-07	9.57256125754634e-07	1.35326143860904e-05	0.359957835865209	0.000275521443155121	71.6085044141472	0.276492496473801	321.40350773679	0.00122063014480519
1	0.00458757682173173	0.00225148946546004	2.23495505221191e-07	8.75845281714923e-07	2.93098506821554e-05	0.320945136668213	0.000211616631607072	69.8102529445855	0.316544529320872	391.887356626695	0.00237631654459353
1	0.00381088655128479	0.00306500771057704	2.3076311888087e-07	9.14023332051408e-07	2.74565945956298e-05	0.538611772270177	0.000159295774720109	69.9163881793074	0.370967550950396	406.211946117069	0.00189330414874465
1	0.00557296627550409	0.00378908551309035	2.18015882155447e-07	7.95271628414036e-07	1.41692488262761e-05	0.376805510649959	0.000261535472837531	37.463825271206	0.227995653086604	223.714679555345	0.000527592290194943
1	0.00449665521321549	0.0025759722465438	1.86554598380404e-07	8.80459116581246e-07	2.56308838825262e-05	0.516607192242519	0.000125046529425622	74.1914101174043	0.529896103837872	571.912571299247	0.0018591333775512
1	0.00401273183621115	0.00364719605309145	1.96304166279581e-07	7.31251812966141e-07	1.91523200699338e-05	0.332921656247647	0.000186217500597127	47.7870259217855	0.271959589261119	285.763969423434	0.00099003676209678
1	0.00655516608093329	0.00236118719059602	2.18815906975415e-07	9.2616558288693e-07	1.31134590297911e-05	0.389911663232453	0.000104977861316899	101.119496293013	0.80621441199958	739.266742248294	0.00247509750999221
1	0.00589843386253734	0.00317480672399133	2.08050336426076e-07	9.64569485565691e-07	2.68283290160372e-05	0.266183818888977	0.000181880875952737	44.8204435491201	0.496089112284268	464.109821832956	0.00161888261375116
1	0.00404814510934264	0.0038527730491333	1.5023510984933e-07	9.01017873132219e-07	1.59515754755496e-05	0.242211196743185	0.000258300605036363	50.3856711004707	0.314148166349424	323.974674068969	0.00116092447123413
1	0.00571484595035776	0.00234474660526959	2.01661125285222e-07	9.33851138594023e-07	2.77668678293135e-05	0.536284051725303	0.000235653141004557	51.0257650611002	0.305494105466353	348.315785717904	0.000895426306584208
1	0.00510031045845643	0.00337769108649799	2.00503427176543e-07	9.00138734582182e-07	1.32234714964462e-05	0.511919103139528	0.000160826235067378	65.561785947119	0.423713038159435	407.161389880849	0.0010886602232632
1	0.00652808718505924	0.00275888814573592	1.8012143301454e-07	9.14400196158491e-07	1.83892668836571e-05	0.373528147721804	0.000273547573458376	42.8236672735816	0.304697759550842	317.729680217346	0.000677770002939453
1	0.00315763497553221	0.00240195895668892	1.55838239549282e-07	9.90690646413655e-07	2.40062658111654e-05	0.445762343903651	0.000129554431503943	129.19440136777	0.614507396673939	758.985222100049	0.00446615787516686
1	0.00562781706404772	0.00227531934189634	2.01601018683594e-07	9.53484230046104e-07	2.62040439878e-05	0.588490392940011	0.000256522447178839	52.4244593614181	0.27491899780768	324.991147295802	0.000806074887434291
1	0.00385453202572837	0.0034106082007247	1.95629031563611e-07	8.89105149515706e-07	1.66098680282071e-05	0.417764093383702	0.000275440222576567	59.4963795654273	0.223771052280148	256.024181502415	0.0010033327795439
1	0.00439654246695144	0.00211688392462176	1.63508654794432e-07	8.60430937669484e-07	1.43340552759154e-05	0.599299940944688	0.00010939223007214	116.74550029769	0.582906477881928	675.859103985411	0.00196144013848575
1	0.00417932148518097	0.00279695153545011	1.62292739927846e-07	9.89097495006132e-07	2.13757429306033e-05	0.434494698108193	0.000196702442435435	75.0480778485511	0.423307296468139	480.121982910747	0.00177167573819565
1	0.00422492914731134	0.00226022654887414	1.60962438575162e-07	6.38379572188342e-07	2.21579865596425e-05	0.280559826217892	0.000269776528516463	47.9992156712558	0.17477498793536	244.49342263429	0.000874453241691868
1	0.00667844461363537	0.00202077275457393	1.57839358988088e-07	7.47677205538316e-07	1.61123888285735e-05	0.32673135876661	0.000278453946351968	49.4918022151945	0.255897469151242	305.73655541358	0.000790803201032561
1	0.00663049630810348	0.00396115800555169	1.63316509496679e-07	7.21732457590162e-07	1.59963460731592e-05	0.486792238836743	0.000156949701068712	29.1948386384355	0.392458803385238	327.921225209775	0.000381213447772859
1	0.00561269605900346	0.00331585274695309	2.21924671272263e-07	9.96870192249674e-07	1.16461329167751e-05	0.311087280197913	0.000142562404457722	81.5482938310238	0.619546875419469	556.869088413991	0.00216000189644282
1	0.00509915811978775	0.0039026723195919	1.88066067835812e-07	6.13043826510651e-07	2.32868162636525e-05	0.408420698550944	0.000102509775112013	34.5351654965352	0.439190434945032	385.158702577934	0.000730179609850292
1	0.00573497440906161	0.00325986497521211	2.02693794204811e-07	6.38535026161134e-07	1.58262233764298e-05	0.568401725899999	0.000208765987022428	31.697344773456	0.198860466004113	207.26090380043	0.000283939514075115
1	0.00648390486695521	0.00398829424106553	1.63856321293431e-07	7.00172510611261e-07	2.99911978825941e-05	0.230358975367911	0.000143197186186159	21.5008681796312	0.46986419988541	385.910924796583	0.000633831431184419
1	0.00377087137577609	0.00329074413181757	1.93398511525832e-07	7.97553035460036e-07	2.42119845538269e-05	0.404915188496448	0.000236801010548523	48.8362941887764	0.224732142169224	260.354296413341	0.000966820001926798
1	0.0059468910408854	0.00300784888489857	2.46578214704773e-07	8.99509270869572e-07	1.68556234127815e-05	0.377391658934185	0.000109935394065111	73.2295359971937	0.673745713751532	596.052728979337	0.00207129322308675
1	0.00597308909492455	0.00234529137701197	2.30937727916941e-07	6.9087538949183e-07	1.67087762397464e-05	0.478533977307774	0.000299646146814399	42.9055323029745	0.153802574053381	192.159236701394	0.000402667943806138
1	0.00539493732730689	0.00369282900217495	1.76673606481552e-07	6.53693451821564e-07	1.42510516766221e-05	0.533519943460079	0.000149357641907055	37.3884659709219	0.31000887312904	291.606649581822	0.000428834211882719
1	0.00409030235714201	0.00268279782085072	1.81111905949331e-07	6.53920385229273e-07	2.12999503199661e-05	0.4445169390888	0.000266959367739866	43.1382892460772	0.152027676684088	201.175098774333	0.00050277356340854
1	0.00533832109779186	0.00368864074001481	1.97343166565632e-07	9.50880170793474e-07	1.33604059003645e-05	0.26061624230868	0.000258315353852842	49.3035095849237	0.322206700075623	312.657809753154	0.00103427120320817
1	0.00517311654615954	0.00219010619494783	1.83103268386063e-07	6.84409806925539e-07	2.27499235705771e-05	0.59037692405313	0.00021698684234283	44.4923223283653	0.202162878986193	255.494725006778	0.000462276724818597
1	0.00583000831470629	0.00367794580776904	1.88387208349728e-07	7.7068977607698e-07	1.78430104110452e-05	0.326619980822694	0.00028006554547795	29.0985801268404	0.223170089382044	221.504599776133	0.000451209081437886
1	0.00637457934334447	0.00297401963607197	2.16841979533088e-07	7.38221595815557e-07	1.26259253532152e-05	0.563013306042072	0.000282364995137794	36.5986613565856	0.179190962494848	193.964927763267	0.000282994162788013
1	0.00670202639550821	0.00227184445078099	2.03469824892224e-07	7.9509224113365e-07	2.83574983206305e-05	0.365073362990921	0.000223434257688734	40.948546861986	0.305735681140658	331.038492429889	0.000868357317571738
1	0.00461313397084777	0.00388596266462492	1.61745986588816e-07	6.11683702929357e-07	2.47706277540023e-05	0.282001806506115	0.000101930142416415	35.0289227625489	0.473264007255178	428.305687001812	0.000940475127583438
1	0.00624897490747587	0.00278640877992314	2.48712065574334e-07	9.56937819403495e-07	2.45285543808565e-05	0.444289504604907	0.00011314693160077	65.7348697616861	0.707166149605234	626.628652265718	0.00202272740781477
1	0.00439161872618803	0.00366694272902793	1.55145797864697e-07	8.04947606790799e-07	1.05871589131955e-05	0.329058630559346	0.000184498736491268	61.6865076251773	0.359711769924943	360.939458957003	0.000986480307683769
1	0.00425254395302436	0.00399746368763491	1.82966947145007e-07	6.31587033109796e-07	2.0314578496361e-05	0.360503580217132	0.000161186971511846	35.9309445505312	0.273327497898158	269.491298170473	0.000663417204564005
1	0.00324331539441566	0.00248374704195746	2.3891215737866e-07	8.30035707327318e-07	2.68595419279559e-05	0.316138623351838	0.000195794818502358	87.9093838187423	0.269288858123139	356.9875370926	0.00306581761065341
1	0.00600392356429545	0.00379945939232129	1.66674441429845e-07	6.61272397265745e-07	1.85802480397758e-05	0.451640458727973	0.000140213010112791	29.9531109313253	0.377624583150325	331.393368409155	0.000438013164713167
1	0.0065918762162442	0.0033170830075335	1.89956473163106e-07	6.8300041722648e-07	2.53019194231216e-05	0.416845594512926	0.000165086076909426	26.5391134585063	0.332739292078605	304.923492657413	0.00043715217701457
1	0.00653398997552191	0.00262891037412305	1.6657334066891e-07	8.60744855671948e-07	2.38164267390214e-05	0.598333465595738	0.0001572649009785	41.6874839534656	0.461942925441165	446.320721060468	0.000623562806412524
1	0.00483058380125034	0.00241574155468047	2.05345629588377e-07	7.26812818753476e-07	2.40223692015995e-05	0.344594897378064	0.000281482562459473	46.1037886422814	0.183856067605933	237.615098279246	0.000815583734862607
1	0.00567333118846893	0.00326956732051322	2.04854550597228e-07	8.08308781433249e-07	2.03428747086422e-05	0.583542779674487	0.000213953306364145	36.5765544213173	0.266914296245025	268.419533498203	0.000493689954414079
1	0.00475469699668615	0.00315184469275414	2.22475514673292e-07	7.65436975567283e-07	2.59573959957395e-05	0.435510201587339	0.000152594500176929	47.737984284891	0.350276515963405	359.07705209115	0.00110603251801354
1	0.00612992738897519	0.00279133858000165	1.58999961195361e-07	9.69643591266045e-07	1.53182816612497e-05	0.4283310269609	0.000169526898619277	63.6184138271105	0.565513325144047	545.588721829219	0.00115603080271215
1	0.00409720031955276	0.00223057468088124	2.01928254789366e-07	8.33363007277001e-07	1.56307356469592e-05	0.430712321336496	0.000209076756825243	95.7841072707053	0.271040636224204	355.653903098109	0.00168484355717865
1	0.00639734171151008	0.00268855598404575	2.42875772083682e-07	8.64625353503526e-07	2.6959075628299e-05	0.203114102578027	0.000299900264438069	35.7207012874729	0.24977440461687	272.223716211803	0.00104948396254642
1	0.00647014030399201	0.00317644924487864	1.66486639854249e-07	7.22662558599994e-07	2.64514046914264e-05	0.509797793201668	0.000105149136295618	34.2069246808323	0.581243838375111	500.197759086327	0.000648324027040835
1	0.00444058233015973	0.00326689475555373	1.64618106251489e-07	7.69429528744944e-07	2.11750868398097e-05	0.465333064398188	0.000188598408637474	45.183177720252	0.301792951836195	322.933617403568	0.000759243030967413
1	0.00562605904004132	0.00251376487068335	1.7947457899162e-07	6.39601110973903e-07	2.73918237685721e-05	0.286579057799905	0.000176315801069932	36.2952642698992	0.292323068540252	323.89633392062	0.000802737967277498
1	0.00449815070429894	0.00377388021024465	1.84514026712932e-07	6.86528737480124e-07	2.07773890442225e-05	0.323123908249033	0.000145716097781098	40.6742185518575	0.350210683599836	338.585470068885	0.000913454054578191
1	0.00561952631708394	0.00229697453917226	1.80245534631799e-07	9.78826270039017e-07	1.35071488696741e-05	0.276133468488783	0.000181727385193362	95.7351764091655	0.539922627733985	586.499397102766	0.002823925021155
1	0.00651103228442751	0.00386304696245711	2.13751072711792e-07	9.89228115244678e-07	2.18750142545564e-05	0.361089847942074	0.000205924153190216	36.4602042418251	0.442357866482427	373.954075607379	0.000934827280035897
1	0.00667236895293066	0.00349690039637722	1.8916709499262e-07	6.66664341930701e-07	1.77904434968354e-05	0.233768143911644	0.00010014609731816	36.1173968153414	0.602836418230575	492.485295959616	0.000934469242682083
1	0.00512259055962492	0.00367044423721989	1.82843638310368e-07	8.71419951882436e-07	2.11291884755635e-05	0.381556736881413	0.000180301754440923	43.664259820206	0.404781722039693	379.949951891354	0.00100367499712892
1	0.00334343702617438	0.00393824529194122	1.66949867504184e-07	8.77897660053018e-07	1.82612394320052e-05	0.312662201108818	0.000202369715323647	62.9186555550535	0.336976324819519	349.538426826907	0.00161612571627622
1	0.00415417073357973	0.00392482416939152	1.63856647339711e-07	6.49738984161792e-07	1.09602849487813e-05	0.205570830218744	0.000172375589143307	47.5965114525121	0.286540345628413	288.303038299548	0.000823893515374429
1	0.00651632958902855	0.00380131978224733	1.99432676400448e-07	7.07359694185484e-07	1.67887456230934e-05	0.434892870207708	0.000220274970195655	26.7103603027965	0.249662051276688	228.402903385317	0.000376047295203569
1	0.0041807023491327	0.00274587732431083	2.39045034566403e-07	8.76593918204793e-07	2.57797319083535e-05	0.476880287405586	0.000171114950488702	69.9253379481437	0.33794176115174	384.833542026074	0.00175743660304811
1	0.00349599495681129	0.00371840456979317	1.61054519269812e-07	8.62332107487788e-07	2.63060232523587e-05	0.291699918329675	0.000222394994427128	48.6928631569435	0.308507863544031	331.394189413584	0.00140605524093013
1	0.00565341390811192	0.00255975688433285	1.84419980947016e-07	6.17093464822841e-07	2.02496446055637e-05	0.317011280491776	0.000136502508128703	44.8069754961408	0.354550752602876	374.96311506422	0.000853052364493258
1	0.00555927427534611	0.00282785927977419	1.99275966011306e-07	9.3192598856138e-07	2.3516932753221e-05	0.516038478557955	0.00028513552032409	42.8714870113894	0.248263862340437	276.409644519632	0.000644558322577104
1	0.0054630644895311	0.00286455282970121	1.77477979601669e-07	9.81230880389376e-07	2.86742608312133e-05	0.417356429896578	0.000241451212762009	45.0392119854949	0.360472933891319	382.196447930726	0.00102973748566856
1	0.00582198662044232	0.00309250415964154	2.07072148891684e-07	9.91700018576966e-07	2.18732513192588e-05	0.542059776831409	0.000180166189109948	51.3878858226081	0.445861514041473	425.133767086948	0.00103542887328791
1	0.006747476305932	0.00362674739078244	1.85244364986786e-07	9.96258501075598e-07	1.04235793601352e-05	0.558639501077271	0.000234727240675214	47.2791535473169	0.376671924208084	333.409916139135	0.000541974466046633
1	0.00642655781469953	0.00211142735458838	1.94355568403142e-07	9.55994791457327e-07	1.01356962300115e-05	0.401640408119456	0.000180433031515826	104.681876974825	0.488908445612717	519.115755561255	0.00176799004799632
1	0.00601857542466813	0.00237658161225028	2.23093392532016e-07	9.59553623111544e-07	2.3209285854797e-05	0.448959935515214	0.000295529926922268	52.690075065986	0.255358541931725	297.155704016773	0.000916367789775947
1	0.00659525753031308	0.00393324494262638	2.31000158622854e-07	6.7281809511527e-07	1.23977451347767e-05	0.406429898547893	0.000111172853281432	41.2673565236627	0.473210293754263	377.629224682858	0.000670247571675108
1	0.00472330312718871	0.00344970277594434	1.66782754194671e-07	9.94143315922124e-07	2.99098193150656e-05	0.377199605438949	0.000143323511967792	54.3333744744245	0.654975773318231	610.95133137341	0.0020060611243448
1	0.0046626554265515	0.00383221922369687	1.8418715248302e-07	6.3311263039017e-07	1.02236906357567e-05	0.321305872584667	0.000165250418519529	47.1149656657557	0.272817986840564	269.30137452844	0.000615383354798495
1	0.00552515600398275	0.00393830928203585	1.54228120452468e-07	8.96010306235771e-07	2.1860071706384e-05	0.445106281844875	0.000172348989316767	37.9084260999432	0.492033125562959	429.605163301165	0.000826383763483079
1	0.00389889185642968	0.00365956753818074	1.81770803269223e-07	9.08597099348159e-07	1.86372535517339e-05	0.225379599241376	0.000152925692850406	68.2644275363747	0.500971968355849	493.758434264463	0.00249017692501573
1	0.0047068124532186	0.00246237139288663	2.42074351618588e-07	6.67935751079378e-07	1.62318107251622e-05	0.287220582023156	0.000201809955093129	62.9730681492233	0.228435608994808	279.601184619571	0.00127893864239936
1	0.00314922792294973	0.0021636239063857	1.61097316833937e-07	8.15150184000797e-07	2.24277395260286e-05	0.56777274479007	0.000161620514155921	100.11222548124	0.321243390933926	446.289246678514	0.00190440712298064
1	0.00617108124426377	0.00253906402896989	2.49627324177514e-07	8.23051926906606e-07	2.04356536253973e-05	0.440349282587242	0.000156275819915175	58.4428020255314	0.398569638766517	400.49319470771	0.00115441536512559
1	0.00537518512211755	0.00314570608545088	2.04597307169665e-07	8.37150046488944e-07	2.00588944694352e-05	0.310875136462867	0.000164553733619716	50.7273585938292	0.418694645110595	410.321242193987	0.00129036770361931
1	0.00347581403066197	0.00359228120608356	1.68917628114356e-07	9.55004266310309e-07	1.40545463234809e-05	0.378193636208231	0.000130489408108074	102.5101630701	0.587558091739398	587.03857756286	0.00288460963931876
1	0.00475682768159123	0.00347360351226602	2.49932475791903e-07	6.55588490221701e-07	2.16689672958036e-05	0.324983981982117	0.000181849470104225	38.669000319989	0.243328525995189	251.664572754528	0.000801603366344619
1	0.00500732402482891	0.00368127345488488	2.40621494391332e-07	9.1051353664413e-07	1.10856494213619e-05	0.572182812466595	0.000270313507967954	55.7382954784742	0.22623893685144	231.486448816631	0.000650344442536397
1	0.00438371216944957	0.00254330735430228	1.59113612736997e-07	8.03065178524451e-07	1.04382174687141e-05	0.222903208808615	0.000191513649913408	89.0293093987387	0.360340099414429	429.963545376837	0.00194577068181996
1	0.00581949914258015	0.00211137541782969	2.19018475241988e-07	8.32279228701381e-07	1.01720732452291e-05	0.438985815927785	0.00010732491672916	125.532014395422	0.621527649631748	638.988824876039	0.00229463948621772
1	0.00630906091421417	0.00362350587863057	1.88901892595908e-07	6.9963437030837e-07	2.09400823212558e-05	0.451316858208826	0.000286400278267331	22.1273249477208	0.185636862568011	185.516968189979	0.00024466064585997
1	0.00688823537573802	0.00339545241814933	1.71325612119463e-07	9.07895536978181e-07	2.68203147468948e-05	0.399154783762536	0.00022667504713118	28.5189897585051	0.387036645792266	348.554877700327	0.000563758641528976
1	0.00323702429876509	0.0030120495587037	2.17346780285123e-07	8.72461635418832e-07	2.83960284846679e-05	0.261349974123958	0.000237046404650785	65.1948577878491	0.247307934753847	306.400577672332	0.00222317735090425
1	0.00619158109293026	0.00322592789600362	2.2254503524202e-07	9.25451028168658e-07	1.3983618870235e-05	0.494905643785234	0.000272225261044514	45.6743493082132	0.25937914875252	260.622816914091	0.000564855907880314
1	0.00478097196427091	0.00333159650813978	2.36264631329588e-07	6.27633892948133e-07	2.92393665580121e-05	0.365745374366768	0.000171684314150494	33.0728717049609	0.243735152333027	255.712364708468	0.000698400587671536
1	0.00383227542575273	0.0039832274106669	2.10291191536796e-07	9.41425897894606e-07	2.27299126892787e-05	0.282249683319471	0.00019425776961554	57.4925000488646	0.375741803716493	367.992454458968	0.00200072629753123
1	0.00335375573398038	0.00261655646169361	1.84594410334935e-07	9.44819708739493e-07	2.8473502161708e-05	0.264453271494514	0.000150681501261395	95.5678921442059	0.502502298597664	602.715665527023	0.00470635941510758
1	0.00393629163044203	0.00253357126860908	1.68410167650501e-07	6.20999612846014e-07	2.7659997862536e-05	0.400165746808889	0.000153054662725908	50.0224760390893	0.269543784521236	334.877707331466	0.000971586710197974
1	0.00650518183725949	0.00340587220166049	2.33183019905395e-07	7.50137424464586e-07	1.55202913823257e-05	0.565710572031093	0.000293438867489427	29.1843941268227	0.174419155324041	178.216295414676	0.000258263734103051
1	0.00447308198120557	0.00202737756801029	1.71405575827042e-07	8.992730067046e-07	2.41728305244571e-05	0.310558999081194	0.000188037835054613	91.2986119630785	0.429622720017073	543.825495374725	0.00351903338467412
1	0.00653488674566308	0.00226484479023775	2.408866031949e-07	6.2911108650872e-07	2.87661220226003e-05	0.506597013262626	0.000292409560127648	28.5799904534635	0.144533667644976	177.693135285739	0.00030141716100617
1	0.00545243448960314	0.00310613435367145	2.26504183055407e-07	8.95176527929835e-07	1.30778766109928e-05	0.214415875653282	0.000122130853583011	79.5229641274765	0.647309165606524	596.380803180038	0.00274150456095648
1	0.00572045699663366	0.00293632297230484	2.41989372291539e-07	6.17328463085586e-07	1.20354847622015e-05	0.438946296468858	0.000125261777414308	55.6390057034269	0.336474491011713	332.769992210419	0.000706347541295253
1	0.00315789992976028	0.00202560091279858	2.38763494517294e-07	7.56421252558444e-07	2.35658915010105e-05	0.342699435348988	0.000289363072601598	93.3034683221153	0.155403195550838	250.090708339082	0.00227948889570643
1	0.00473474395891869	0.00205368551730534	2.27385820315275e-07	9.66499922035737e-07	1.10313776069585e-05	0.394596017256687	0.000292272354599161	118.713484947861	0.243752414215285	330.131975987276	0.00200727554451915
1	0.00463154699606117	0.00307189189710821	2.28876315366514e-07	6.7342115136967e-07	2.23911680538381e-05	0.220321875405915	0.000241236359997268	37.93510792267	0.196023608558719	226.275259845405	0.000854768609111569
1	0.00622458936219064	0.00286489527715173	1.53987418442322e-07	6.6109811139529e-07	2.61170005396969e-05	0.499840565200292	0.000225571683590649	24.534991557335	0.226602526492544	240.851037350595	0.000259322428620793
1	0.00523095645280885	0.00214534480876342	2.27900631786844e-07	9.07763676718604e-07	2.04385701734953e-05	0.594847275946789	0.000157897598099349	81.0097061768007	0.397063038966706	451.063660108298	0.00144486595465421
1	0.00396171890861391	0.00277839536173134	2.0276832623967e-07	7.64191286027656e-07	1.71477047763047e-05	0.513800862742811	0.000130251288238028	80.3744568094219	0.375333798362274	423.715555279002	0.00149020456742458
1	0.00506555629227134	0.00244470843916315	1.9224300244257e-07	7.35685896158158e-07	1.02023750586901e-05	0.209059149072422	0.000123962985307477	95.714322175426	0.508480021974686	548.875110135637	0.00263562655414661
1	0.00432857620872473	0.00306353470573561	2.00743262521423e-07	6.7818674987167e-07	1.64996399284858e-05	0.464689687697591	0.000184896180852982	51.3137852579612	0.232105293929037	263.766696058257	0.000692097532178523
1	0.00438149106190931	0.00278085429513478	2.36705084815404e-07	8.31527330787464e-07	2.01200169985356e-05	0.306651827645438	0.000233486600167784	62.3891205168132	0.24920787812802	295.61140683092	0.00149769448040706
1	0.00635552480939886	0.00380912374454015	1.79750407684729e-07	8.22390439504575e-07	2.88166974559098e-05	0.409887244330174	0.00027255308844596	22.027788887335	0.262126801344627	243.839666452724	0.000387885172394471
1	0.0046283323518211	0.00342690484680156	2.0708105954207e-07	6.42762860308744e-07	2.72188929884535e-05	0.318221652144302	0.000218770067744525	29.936933420291	0.201829689102601	219.764003443248	0.000580863268156116
1	0.00448346414364356	0.00339511285052582	2.44721492890777e-07	8.2110845520991e-07	2.67772070459716e-05	0.201138069960535	0.000239009013818116	41.3891539454103	0.252454674035323	271.33627181531	0.00137584994371227
1	0.00360266855244326	0.00246881636071946	1.96795775130626e-07	6.4348004684026e-07	2.07882816081603e-05	0.203836241143178	0.00027375879598144	54.504339150879	0.156860353749806	223.072119460254	0.00121939517336105
1	0.0043990059190546	0.00340478990806659	2.18866955892951e-07	8.44398852982206e-07	1.95179985493087e-05	0.233716226030029	0.000241237120572982	49.2332815236851	0.263271145161019	283.861305988126	0.00132193112513192
1	0.00463101097736849	0.00334693159503265	2.36544078922499e-07	7.2502042559559e-07	1.07317619265054e-05	0.463745174534921	0.000144567483124421	70.3811043943506	0.325083554614123	329.324064371909	0.00101207930719648
1	0.00603839009269993	0.00343410160266022	1.63108511742389e-07	7.88290894000327e-07	1.10757157893585e-05	0.545182243690232	0.000176155644684955	45.0569798955031	0.360931139963853	336.197650846117	0.000465125277677632
1	0.00459959045617387	0.0031059827342089	2.24705005442705e-07	6.01999116753761e-07	2.41763696312162e-05	0.459081238791932	0.000164890625670852	38.0529687681871	0.227312916203765	250.575242427551	0.000596999368240273
1	0.00554233508556761	0.00341164535573688	1.99129328282174e-07	7.79693507251509e-07	2.1602756300693e-05	0.206832696010338	0.000197864103769441	35.6074601448487	0.333611486978607	324.657005548645	0.000970765518252292
1	0.00322988514088023	0.0022571544596528	2.00470208896574e-07	9.01535624436678e-07	1.0764968713026e-05	0.421962706669745	0.000157289030137752	175.534961600739	0.378625997865813	503.596560411791	0.003665799855589
1	0.00644697086197322	0.00355819302508663	2.37933373803308e-07	6.04136625485548e-07	1.00411181600114e-05	0.270422043928995	0.000293344566290253	28.629584491953	0.151006897975923	156.038785405134	0.000262788922874193
1	0.00441422635763623	0.00350192484573989	2.02752194225181e-07	8.18188579604034e-07	2.09080884308948e-05	0.320090654417925	0.000192661703793047	48.9885466099097	0.317007259636763	325.988565918062	0.0011939393097977
1	0.00378748626734891	0.00254908645872027	1.57885802666072e-07	8.10168903260709e-07	1.67068915059738e-05	0.431821637621921	0.000233209514900902	73.4661909789261	0.248308947592877	322.54219891518	0.00110953967180433
1	0.00611367127658297	0.00242762857758768	2.01961939489667e-07	7.90106166805025e-07	2.23494304268626e-05	0.2372099790883	0.000251196788350511	43.4316336230931	0.276325597882382	310.987892669819	0.00109770548990329
1	0.00385677744970172	0.00205015734452151	2.04916090928731e-07	9.23869421293406e-07	2.81858029655385e-05	0.420304043737733	0.000259156354692126	87.396668443751	0.251756527484002	357.708083755103	0.00232278778427406
1	0.004718951425718	0.00245007310476874	1.89687291358794e-07	7.54802598563579e-07	2.41187703963752e-05	0.345783418583675	0.000124326525609912	68.512360740276	0.475823732434369	524.100876187934	0.0019458262534565
1	0.00386979547988584	0.00238243207323204	2.34372513317825e-07	8.42921325455659e-07	2.84062690102922e-05	0.260597427217815	0.000192344425762825	78.3003129562992	0.315378884748754	399.541330243413	0.0032950016780312
1	0.00578101036177875	0.00248491188663873	1.77003707564451e-07	9.03523007696355e-07	1.77467091290382e-05	0.519889589984528	0.00029402449582104	50.240864747257	0.242558112558128	284.149193374372	0.000578600891874655
1	0.00397155528257941	0.00204520376845706	2.16213326688038e-07	7.08901382120809e-07	1.71996964205727e-05	0.469307935272641	0.000271035225392081	77.6897335906677	0.156142475854292	232.982570983854	0.00100560286242435
1	0.005854641067229	0.0024015626534617	2.34888009646884e-07	8.06595368773467e-07	1.09831737489336e-05	0.215481021874851	0.000239856808907901	71.3702393498283	0.281164008194852	320.630571227954	0.00160177628911103
1	0.00624437422970287	0.00202605652321586	1.7462537607088e-07	6.18621223565632e-07	2.86513943911567e-05	0.470197478630339	0.000180542024878756	37.592126214997	0.260648208894795	302.071197371191	0.000520380368077275
1	0.00497960160083134	0.00311800697368862	2.48795920593867e-07	9.59660727516642e-07	1.41615679200857e-05	0.546039742683143	0.000290518668224842	60.1755486623509	0.217894927406351	243.263615091553	0.0007908035271898
1	0.00339835671431012	0.00333335277545693	2.1532954805495e-07	8.0299437454273e-07	1.43422132091944e-05	0.290226311954584	0.000230512578961692	72.6211206459717	0.225544203051931	265.558435205913	0.00148992824829649
1	0.00428413838812538	0.00305341953253813	1.74936146068385e-07	7.88115339062884e-07	2.42465489571181e-05	0.443350894528604	0.000282275171686892	40.8055477364188	0.196551027991995	235.452712790443	0.000621114211532993
1	0.00407639174468498	0.00258993837275677	2.26387734875805e-07	8.09491315104042e-07	2.83477987350818e-05	0.461497387241292	0.000134293103518982	73.1184600334129	0.398409791827866	454.358323695183	0.00200611381950555
1	0.00504161103389693	0.0022125033990506	1.79755981990545e-07	9.12563134401489e-07	1.00071365556262e-05	0.494866156217648	0.000175597594899547	112.341119624889	0.409413198143951	477.662409270246	0.00151290092773471
1	0.00477834708968866	0.00268980337424195	2.00804756640972e-07	6.2635184357636e-07	1.93387051864206e-05	0.297091849175293	0.00027677075076481	38.3990379666947	0.155363701301907	196.62823138773	0.0005402245797922
1	0.00484620445330664	0.00283882319474836	1.83974160417251e-07	8.80985316333151e-07	2.7288684508533e-05	0.223709573476295	0.000136164649743605	60.3275594080845	0.596096300787456	605.815571671315	0.0027364039347588
1	0.00688818622028477	0.00377138240344222	2.42501184757862e-07	9.09598158260428e-07	1.81317507514834e-05	0.262988791911798	0.000262461454335584	31.6228027494879	0.304052080997898	269.991424174435	0.000710486283319434
1	0.00464022375868035	0.0030328525417684	2.2422005044719e-07	9.29859633499316e-07	1.7860671333817e-05	0.364058543164125	0.000263527956905252	60.4069819077591	0.258407400460379	291.531455973476	0.00121944121986188
1	0.00688953185383936	0.00356113247694785	1.52164706021033e-07	9.17469502655748e-07	2.48825114595475e-05	0.385799014563117	0.000116834737847294	38.2757387912443	0.868137815636318	679.774126484657	0.00108963374736778
1	0.00596247437146123	0.00213576871423763	1.9093937913515e-07	9.00093237559019e-07	1.98554199784008e-05	0.566051662298841	0.000103024513735594	85.0233407282114	0.723381523843356	716.441911267878	0.0017387486828734
1	0.00676691862974959	0.00387206715310055	1.51320225565144e-07	9.07607160207245e-07	2.4783895586969e-05	0.491939264170198	0.000131344630932267	33.2968592271162	0.718660118946747	559.913957798211	0.000772677013251673
1	0.00574399911098266	0.0034429253304279	2.30988195780679e-07	6.35390633138578e-07	2.34022705312811e-05	0.445551432601159	0.000107231234677944	37.1270418968201	0.427161462934169	380.13289532694	0.000756841343964248
1	0.00457371594931537	0.0020110345590798	2.31252113058066e-07	8.38943673186818e-07	1.48848550305404e-05	0.260416850884807	0.000198773173438638	112.135600351874	0.334419530076139	430.51316544472	0.00409796346199918
1	0.00458598423678894	0.00229141337778851	2.0950709795507e-07	9.14216833560742e-07	2.73498591438429e-05	0.2835324524457	0.000206270093132645	73.9859725199721	0.364223905099322	442.33103244063	0.00285901273671674
1	0.00634357112998079	0.00311553078543245	2.16430682344223e-07	6.74385812068889e-07	1.08041426387187e-05	0.567961417158759	0.000197816506797046	40.0980161407008	0.228491990425342	229.357225354746	0.00031551639935046
1	0.00391115657258264	0.0033472446280238	1.56245026970505e-07	6.78635316886365e-07	1.83293361622527e-05	0.331922904895376	0.000235866146590608	41.3645158617477	0.204063088355239	236.923454019752	0.000622479828393943
1	0.00611423572368049	0.00321766866178092	1.70190239562841e-07	7.22728153443584e-07	2.266413098446e-05	0.302350003152785	0.000193226750030577	30.0784501291557	0.322704197500545	313.407683416165	0.000564182250601333
1	0.00372757002715412	0.00370800125466014	2.03549606243721e-07	9.4750053791851e-07	2.09970645048724e-05	0.372689530863635	0.000164662332855917	70.9916707247758	0.432391326436859	431.990172998761	0.00222169583075581
1	0.00444648958756762	0.00379001885195576	2.15080733155882e-07	9.4957008586152e-07	2.80927504631364e-05	0.324059651789317	0.000228116127360538	44.0475491954947	0.328906167581951	325.574860452464	0.0014087211428972
1	0.00621478301274695	0.00214010047699163	1.69968364177121e-07	8.61545240524772e-07	2.70262328516631e-05	0.280499644927639	0.000191455616531312	55.4219533895776	0.463554691324503	504.905158677701	0.00198298088249347
1	0.00375827521833451	0.00210633437179935	2.2262512457913e-07	6.46900004857509e-07	1.92748129311514e-05	0.408342170834295	0.000117177261859368	100.938474306452	0.345520574291966	444.850158905332	0.00233322027462495
1	0.00432160302441833	0.00209211610433726	2.4907195625768e-07	9.46582970332995e-07	1.52276453462826e-05	0.415433035175982	0.000236310039452049	118.067902890269	0.274314090925731	364.501169636509	0.00255771313389309
1	0.00518544652205349	0.0033336437710768	2.19410514756182e-07	7.47559047593583e-07	1.57324717358634e-05	0.285683328042533	0.000213644947933291	44.0255459618777	0.259443032648933	268.141379129464	0.000810932133734456
1	0.00316943009362526	0.00216709860807733	1.84397760420427e-07	7.48967583993702e-07	1.60037473792444e-05	0.235258307858165	0.000101620923689319	151.14334496315	0.548644711054183	706.368243845407	0.00688969483987744
1	0.00625962174731501	0.00294267302063233	2.10879975552663e-07	6.39307143488977e-07	2.91189535477377e-05	0.444393346887145	0.000126452331152615	31.956539326525	0.377525350137122	356.370484288515	0.000585914825705371
1	0.00357050580353297	0.00227420428924357	1.87845933105162e-07	6.60268816405403e-07	1.73614369072179e-05	0.544861643119094	0.000109365940661122	94.4700883036699	0.355297522964755	449.084197032324	0.00155624974040461
1	0.00354336971656644	0.00381223030474673	2.41873255655128e-07	7.54328993280912e-07	1.62881312066251e-05	0.291722648035551	0.000159056480756326	67.2402065457692	0.309431855764755	318.315360594716	0.00177801695698997
1	0.00408714294337548	0.00378811526480366	1.51561521390876e-07	8.29481388829795e-07	2.27780307189861e-05	0.375003635391931	0.00014478450503302	51.2703101487761	0.48330936041563	464.649988158228	0.00136887262421209
1	0.00688625900665267	0.00384675989569168	1.63051677807839e-07	7.33094469635195e-07	2.51492259260389e-05	0.387847940234584	0.000291525522287863	17.5681986527696	0.223116577464516	207.187410099898	0.000232431108073886
1	0.00625211784094738	0.00368392287234224	2.30928664313033e-07	8.73683841786011e-07	1.14984948015327e-05	0.3763146600015	0.00025781625073471	43.2229177527887	0.270776521926918	254.085271754666	0.000610374255068025
1	0.0035446841865612	0.00282617004314621	1.73935489351583e-07	6.91299566504449e-07	2.18182804353034e-05	0.38316017659424	0.000113362999451884	72.9737029697099	0.412959391199656	473.316920727357	0.00179967565242221
1	0.00696802086974563	0.00332543892690234	2.4834073010253e-07	8.08902450595752e-07	2.70368503816661e-05	0.572087523885299	0.000293726302149099	23.396971604151	0.195789660534372	193.728133045902	0.00029300786429672
1	0.00435146676372526	0.00212786276585652	2.46444137367645e-07	9.68096901570518e-07	1.84278033044461e-05	0.547721078330352	0.000202216844012998	106.318278018094	0.310338512397122	395.539966884718	0.00206389260967853
1	0.00424739562601361	0.00259955381487442	2.32417582416271e-07	9.39675720381801e-07	1.36696551901331e-05	0.473725589321835	0.00010648552117715	134.38774178264	0.623256235645305	660.778859031023	0.0034316027560379
1	0.00689780329740353	0.00256750432582158	2.10643225531551e-07	7.3773889605883e-07	1.37472724469505e-05	0.277028083058575	0.000157781244852545	53.4684547402422	0.413100799342411	400.05844591251	0.00105280131724398
1	0.00473417431550308	0.00347119059225181	1.88139807568082e-07	9.60845103041908e-07	2.0778988380711e-05	0.54812313039306	0.000222072894796945	50.0299879522318	0.331331737680505	336.155328456581	0.000919518220289954
1	0.00331415135704664	0.00357432194637275	2.09755546779539e-07	8.48630271532258e-07	1.59971924262959e-05	0.408474256387931	0.000114654698201138	98.079092581109	0.495494246468386	500.876395733798	0.00281522758973414
1	0.00532267956039689	0.00314712032460259	2.1741757374517e-07	8.76349810340432e-07	1.04320569286814e-05	0.348242178394192	0.00024065779494711	63.6379305639803	0.278031770650616	292.545596237425	0.000930143469592904
1	0.00619763136448701	0.00298939073609443	1.83093913067846e-07	8.89089989698542e-07	1.88369404401715e-05	0.302487478081146	0.000249535968888524	41.1296863360911	0.325301362233076	329.522464908276	0.000805903367290255
1	0.00493503451369746	0.00372488411661212	1.66213850205221e-07	8.64513467880816e-07	2.79574337521158e-05	0.259045201305161	0.000133611488815138	42.8545685030774	0.612570218170184	547.342811277169	0.00167734263685275
1	0.00491105089211249	0.00262196736468233	2.15221840694533e-07	7.21933075287087e-07	2.24786019023074e-05	0.522739243717167	0.000211686706680801	46.0801157006234	0.218597535015752	258.415647263771	0.000631258617928389
1	0.00596322838423476	0.00200153937994997	2.23960748447878e-07	9.83498579630519e-07	1.84682700737443e-05	0.310732464370253	0.00013066778585871	114.749595897442	0.735283532932478	760.800675902315	0.00516476302590334
1	0.00639442663844358	0.002763020642606	1.80722976406042e-07	9.80818698246961e-07	1.22796965576096e-05	0.335269275281581	0.000281166454295335	57.5209741567111	0.330387481170632	345.905258402127	0.00087705193315883
1	0.00540341679665038	0.00217883823087033	2.16034792473042e-07	6.30475719755319e-07	1.72372331046284e-05	0.357858833389486	0.000220025830169821	53.6493166815963	0.203922107293686	255.010025776784	0.000808564791385776
1	0.00674048493785973	0.00376675594348245	2.30044253207585e-07	9.10035484288195e-07	1.11918185239168e-05	0.312313630449432	0.000167582276268954	50.8044803970713	0.483356128413425	399.701522014544	0.00103471166896853
1	0.00689835704625807	0.00393287795119278	1.60431756820116e-07	8.90977888132731e-07	1.84653350518275e-05	0.488281619612448	0.000237746610579281	27.8017485431593	0.357193635572027	305.977185867281	0.0003927989666759
1	0.00605642045133193	0.00239132622301622	2.15502137581732e-07	9.31424886487433e-07	2.72676392513375e-05	0.494668139100195	0.00023859516228712	49.2596328876856	0.304723473503806	337.490294562818	0.000894176339847466
1	0.00339306750927219	0.00369073880134162	1.93287421603405e-07	9.696619707457e-07	1.59462911559972e-05	0.268610421851179	0.000252519137836066	73.4525308242103	0.290444258800388	318.098938905232	0.00193039935385499
1	0.00463358217632137	0.00219392402759404	2.41058065805323e-07	6.34909220868536e-07	1.6961737599353e-05	0.351512129687861	0.000290712528496049	57.66628165166	0.141044551096682	199.122873540967	0.000810464181121775
1	0.003142164836084	0.00290469182791849	1.88586977266766e-07	9.04154424205442e-07	1.44285741848212e-05	0.204418380597211	0.000198186364286381	105.08230210166	0.33845097982481	415.691506301541	0.00338309056280357
1	0.00667316623188356	0.00229676638067699	1.58022413533773e-07	7.13611343588161e-07	2.35561500904306e-05	0.448376879273531	0.00015882461628789	41.1385984346718	0.390742849045778	402.10994846056	0.000604719318515265
1	0.00460297369420242	0.00203114752321467	1.59236501569369e-07	6.81795422036486e-07	1.6423756508217e-05	0.303206788129045	0.000172348340032092	77.9572678037852	0.320783278991295	412.089903994465	0.00180191312191119
1	0.0047015681293014	0.0035858144121106	2.02819410323506e-07	7.86671883536401e-07	1.56173283874013e-05	0.243174407462091	0.00015067424431701	55.091545918635	0.415549576196867	399.578100351253	0.0014815209109389
1	0.0039806990605326	0.0037856370209828	1.95990953380479e-07	9.10326716229792e-07	1.72761604758587e-05	0.274666152535123	0.000296779303028876	50.9353214354326	0.234532574006297	253.031825957805	0.00111611928708361
1	0.00624909587468154	0.00369863526727899	2.28127372663514e-07	7.45044943097625e-07	2.07328282063487e-05	0.329873069019213	0.000182501098848354	31.3113467103088	0.326639708848944	292.591367545813	0.0006520833953374
1	0.00543993295526524	0.00308857770914364	1.5754453705602e-07	8.71784692877884e-07	1.25263299717069e-05	0.349225333300412	0.000214974938481475	55.9227376787228	0.366781318239867	376.12639137673	0.000868339000215543
1	0.00400984239846416	0.00320814591096746	1.71734017127432e-07	9.907991057674e-07	2.39805689022274e-05	0.501065314331842	0.000128091507245697	78.6333500908334	0.631327764014382	633.637342012813	0.00241395936753558
1	0.00516773351249916	0.00224016376370812	1.95613834939676e-07	7.50453815418258e-07	2.89111852152059e-05	0.486847508172555	0.000275171866811321	42.7824580269257	0.188569551033226	243.91162582066	0.000611875278964255
1	0.00418062301650512	0.00316158599069169	1.80005531805398e-07	9.9912409412563e-07	1.25635095563272e-05	0.531746404434383	0.000200040123795347	86.301687304493	0.380236468325035	410.528228823674	0.00143003900412087
1	0.00603451464661968	0.00323815258740866	1.52180716021147e-07	8.25080756466856e-07	2.68798533261809e-05	0.342567866125719	0.000273644984744057	27.1203710562597	0.281152636997516	285.141495150745	0.000481415085246764
1	0.00502085225331619	0.00264527501940863	2.05279373078922e-07	8.66268883133192e-07	2.66613096162758e-05	0.296824770242876	0.000286005016566654	46.1988160949862	0.239819128263042	286.18843278601	0.00111540360435924
1	0.00407495241883601	0.00207044544996361	2.41499511409242e-07	6.92893773836703e-07	1.43266305960006e-05	0.218081936305343	0.000252713094094662	89.1099566988952	0.192623730878401	276.05032774784	0.00254028313430016
1	0.00571479223413296	0.00373381560707869	1.84612248407137e-07	7.95177343652849e-07	1.44971564820009e-05	0.407204011255221	0.000210378984557393	38.5362035625765	0.30484227215558	286.037293003564	0.000555619289927929
1	0.00555067954303464	0.00299671457949706	2.45690988833474e-07	7.57090781047989e-07	2.16152445702233e-05	0.529780652562299	0.00022154105795678	39.1902923561608	0.224103477303251	240.071450814094	0.000543199363119935
1	0.00510014350459753	0.00302647855398774	2.35387921689826e-07	9.32969778606934e-07	1.05019730446079e-05	0.37438668418912	0.000272346893693088	71.7511578094457	0.251197157483077	277.592882695125	0.00104991739641436
1	0.00676942606834614	0.00266233127237253	2.4173816663415e-07	7.63884362960997e-07	1.23855251509848e-05	0.519090575200728	0.000138193653334637	59.7862795181514	0.406543493609339	383.675789697653	0.000741786843894287
1	0.00482429576457637	0.00395041191456629	2.12549009718105e-07	7.77253838609877e-07	1.12712426733886e-05	0.217309966621915	0.000181573471605436	52.5261687794075	0.335173552291521	315.679110416895	0.0011320018883881
1	0.00520713199141787	0.00310312846454618	2.36501437291164e-07	7.94043801288561e-07	2.84010511635018e-05	0.241793126997956	0.000247694612732782	35.9276983262703	0.243853784949107	263.487046409691	0.000998964790224332
1	0.00400187935059613	0.00225920109363703	1.70607619541605e-07	8.21841816808825e-07	1.93499992675043e-05	0.507366621336723	0.000177902200331204	84.2895407496233	0.322223034500397	412.486283694333	0.00143996739137814
1	0.00652300426131495	0.00298763370750168	2.06215337967281e-07	7.10557399001601e-07	1.03622907747157e-05	0.429726276463471	0.000244938628685691	41.5404990054195	0.214023491335871	222.180673995102	0.000350271947488066
1	0.00480193129281047	0.00278344483656857	1.66966689549208e-07	8.66864974279824e-07	1.44074857266682e-05	0.508352871227817	0.000138977487794349	78.092153195999	0.494728680640975	518.230003993884	0.00131326052733239
1	0.00478182876949652	0.0029470844256393	1.65850506518917e-07	8.53480746394523e-07	1.72104572096658e-05	0.303905166434404	0.000234227224752274	54.0329202924026	0.307337984861667	342.37868121658	0.00106365976951254
1	0.00621369972599938	0.00209198118267156	1.7925675832443e-07	6.75268677574546e-07	2.78429526751178e-05	0.445230755608044	0.000278327086620895	34.5836648493432	0.183585053185646	229.594562812664	0.00042485508365682
1	0.00527311635385113	0.00246648247831222	2.45216828599317e-07	6.40719952715506e-07	1.60587796630994e-05	0.403996680758959	0.000181280731911556	56.4171311705635	0.236058752957851	273.889518403788	0.000803165434137536
1	0.00674605413323901	0.00373647542042575	2.13432061444302e-07	6.44925956218043e-07	1.63290200915038e-05	0.516923130660133	0.000182724755123254	26.2099237654698	0.257537488194931	230.604944147615	0.000283982115957387
1	0.00424811476346591	0.00337259806423363	2.25026040507186e-07	9.32941799078623e-07	2.39414348786717e-05	0.443385119099684	0.000269675104233454	50.6417867861028	0.239563999054955	265.284517809822	0.00107579179877491
1	0.00536953976692323	0.00263539773309864	1.67620419971634e-07	8.47151646194873e-07	2.34937997555132e-05	0.348885841260064	0.000116765884078874	64.6040660556469	0.672142366615913	665.411111491584	0.00193986063408518
1	0.0064272285967834	0.00251282823370276	1.58841454325461e-07	6.4638043498397e-07	1.63775368771287e-05	0.388230725880587	0.000222937764512557	35.6799231629223	0.234112601530807	258.033511035229	0.000360717970412007
1	0.00579203228341352	0.00355149144736235	2.12666250531815e-07	7.78877416799207e-07	2.85909811302309e-05	0.311383009688563	0.000269986017828354	25.5970232811657	0.227181945803955	227.504088272225	0.000531412028163799
1	0.00465234887131561	0.00263007593015053	1.93481721821568e-07	9.78738731045661e-07	1.56024810568485e-05	0.365951285557104	0.000160655330257822	96.9749435356614	0.511509181028688	556.385069453371	0.00251971201467011
1	0.00443710544508576	0.00226460559158506	1.58560746952356e-07	6.92435520927254e-07	1.77936306875182e-05	0.347192546074311	0.000207801787462174	62.7316663304862	0.251730085592261	325.591100068809	0.001062199713957
1	0.00582445488743995	0.00334779907925173	2.01668571770791e-07	6.31368291091194e-07	1.22525950657964e-05	0.399217843610288	0.000269167053109916	31.7875139256528	0.164807531647261	176.961113165159	0.000274785510488378
1	0.00584134767772644	0.00362179121311607	1.76931087038495e-07	6.71858369726801e-07	2.66476099503022e-05	0.507196150902365	0.000126809116099463	28.8321299112397	0.406927744820432	360.875032377041	0.000510484277814632
1	0.00401244928922141	0.00267577164090775	2.30825165929814e-07	9.28015517645139e-07	1.35380101348066e-05	0.236000898924893	0.00012337038665382	130.350702935028	0.590331621599906	644.785985651089	0.00520711099952713
1	0.00514115759020191	0.00342167427497476	1.57630203019361e-07	8.44952969201695e-07	1.88134103102205e-05	0.501621210061782	0.000298145275534808	35.3651836626806	0.228127549152576	243.773356843978	0.000430804013012403
1	0.00698963734781182	0.00358422160357696	2.49741909224168e-07	9.98585589661969e-07	2.32898012476539e-05	0.249083403677797	0.00021441184321458	35.8412869382461	0.435188890215307	371.415783859312	0.00118008165778581
1	0.00553021704238919	0.0030824709743261	1.54069477861013e-07	9.85994320231681e-07	2.2701122609916e-05	0.397407708084556	0.000239745637800297	45.349578931434	0.399618924096329	406.900857364461	0.000932093483715421
1	0.00405090612492761	0.00384154218481317	1.61389841363299e-07	7.25468248985878e-07	1.69320022319595e-05	0.332004199229087	0.000112291694296322	57.4587854603425	0.503436590509546	473.408431882426	0.00140359714488216
1	0.00660413631956952	0.00242351387345165	1.94206796515417e-07	9.88548898773859e-07	1.6718520071721e-05	0.419540644372004	0.000196439130161327	66.9902146794353	0.468816809316392	473.213113476465	0.00127512776760613
1	0.00328728536979872	0.002345824808123	1.67226284352808e-07	7.40873822680038e-07	1.41022230120597e-05	0.306921572733612	0.000261415233513076	88.1366127389986	0.192068537810684	279.444048142987	0.00149534433489063
1	0.00408714263889102	0.00239377454602724	2.06925161846449e-07	6.02217809508729e-07	1.74912208189652e-05	0.414472904586574	0.00016564667136615	64.5433400211726	0.22271286447153	285.977047428088	0.000949222275950568
1	0.00454348344957415	0.00307865272629495	1.53836470614052e-07	9.74350938473421e-07	1.17193961042738e-05	0.369482583180897	0.000159513920227567	91.326263964377	0.567876360871076	581.973955053146	0.00193155871806544
1	0.00448737732144758	0.00235503216042294	1.85673356339088e-07	7.27057873986456e-07	2.89597785179642e-05	0.438681822105326	0.000232333888740907	47.9647855988296	0.213472446262609	275.561130254131	0.000821576694136247
1	0.00549636914829742	0.00295325198363792	2.24899231194906e-07	9.28055069804455e-07	2.59628614056017e-05	0.304795773957827	0.000218957432175196	47.5643951125417	0.351266886644553	363.003313703119	0.00139195610705646
1	0.00362092316070207	0.00342483671758828	1.61078733445728e-07	8.17137285194639e-07	1.4822719581975e-05	0.255323913843602	0.000264071634760694	57.7119486045042	0.238105832477998	275.322122219738	0.00111071554335827
1	0.00402009944641358	0.00309109638449197	2.39501339312558e-07	6.59661850594032e-07	1.61183092749244e-05	0.509851356164699	0.000196995917763746	54.7812000496943	0.190951093989075	225.403872083229	0.000705632862431991
1	0.00369418652283721	0.00299142707865807	2.29679913454393e-07	8.33097348320576e-07	1.39589129779925e-05	0.449880173469026	0.000201848680375082	84.9033768447257	0.255229151445698	302.730991178727	0.00146708664282265
1	0.00567928751363542	0.0034933496170776	2.33789186960677e-07	9.3596108233245e-07	2.55550491010787e-05	0.402365367332652	0.000157955658333779	46.4634932614448	0.485310163331435	434.199980312381	0.0013732011556057
1	0.00429971556096108	0.00249914990792717	2.00841611774167e-07	6.18825002525547e-07	2.61989795834838e-05	0.457302418846482	0.000181908843079051	46.1673447708219	0.210776827913209	264.501344869992	0.000716337357841574
1	0.00656628162271285	0.00287340111211724	1.85340793163948e-07	6.85290010956748e-07	1.5299992241722e-05	0.337529656248187	0.000145738419700726	42.5275971892257	0.396058181015197	376.053688836101	0.000672091976170963
1	0.00695157099585519	0.00303692581983974	2.45933197216804e-07	9.27025403108738e-07	1.77743309580886e-05	0.589302337155046	0.000258157697119234	38.5055162869581	0.264414465517251	258.350482131002	0.000474554763110509
1	0.00651439435665017	0.00311264861445349	1.67628386515099e-07	7.81816879262507e-07	1.05497459798747e-05	0.322349000728179	0.000293816185031365	38.4239778555038	0.23402622259734	241.749167526557	0.000394866320206215
1	0.00440391620704398	0.00376252092945794	2.15101755315558e-07	9.54936879046098e-07	1.31650431471642e-05	0.460474964447708	0.000242741032699504	63.6468348123278	0.285390996895425	289.808890258284	0.0010773945620624
1	0.00596120752866685	0.00320817567103708	2.31102966657973e-07	7.62275263954045e-07	1.7164192130034e-05	0.422652560612821	0.000218500800883701	39.2141430823673	0.254381823355852	255.694234714851	0.000564644353942379
1	0.00435533909336802	0.00211120547756215	2.22397028845761e-07	9.93532729942963e-07	2.64336046770567e-05	0.31750060567797	0.000151517499841731	113.244219297439	0.548525420930039	653.235330091453	0.00564930044273355
1	0.00672228245942492	0.00291938615676681	1.70679417964123e-07	7.05533748613902e-07	1.38269374911645e-05	0.584579397767936	0.000117374512315113	43.6835955292996	0.468538233152439	422.953286545142	0.000473479731145559
1	0.00361258638356368	0.00392160658414629	2.27448435621453e-07	7.13262829313634e-07	2.07804166482075e-05	0.296233663587961	0.000173132639478946	50.4294678992369	0.269440474197363	277.836942376135	0.00129262207609048
1	0.00603320278628493	0.003986435849386	1.72292560177979e-07	9.91465300726413e-07	1.1606451698654e-05	0.477599648793973	0.000107664826679023	68.2961796445436	0.902993230892946	696.03250480995	0.00150604125357549
1	0.00634785136913362	0.00241516247348359	1.81519401213728e-07	6.06605022102663e-07	1.85548514040904e-05	0.245174524420183	0.000235126580609865	33.8289044406098	0.214564418315056	244.699153620666	0.000544242853987741
1	0.00589856500354266	0.00245216836711682	2.27995960017472e-07	7.74017605920948e-07	1.13293437423925e-05	0.491843048118107	0.000290223868271352	56.8240373492873	0.181619194986544	218.473754190718	0.000499546476950561
1	0.00567224311017144	0.00249252349624258	2.30825336135143e-07	9.63437373015671e-07	2.91263357530436e-05	0.383103115126608	0.000145193387333442	67.2967727706702	0.563804218118061	566.697368257165	0.00231704498220901
1	0.00489565114250012	0.00354312857207622	1.54596345180044e-07	6.70659163298851e-07	2.04437955804908e-05	0.43392344802059	0.000111197837892418	41.7244893302654	0.47104174342327	439.599739781285	0.000786372800724839
1	0.00663672910740389	0.00368698009607447	1.53287846814161e-07	7.75398929865509e-07	2.61887087085788e-05	0.53764974069126	0.000220545682086878	21.809730960255	0.304942380062089	275.361353595309	0.000290140485316984
1	0.00689665438878473	0.00225270628257274	1.51534243993147e-07	7.66111116798924e-07	2.39248276427848e-05	0.266623310472741	0.000258092454294549	36.1821754252547	0.307163623802859	338.959087488522	0.000795367059760183
1	0.0045775227831033	0.00353763981243084	2.12041262730573e-07	9.17854024464915e-07	1.639802779705e-05	0.463931727588048	0.00022202243979769	57.1585247353551	0.300175765696354	307.451998781744	0.00104244477316783
1	0.00407333615030742	0.00346382904535611	2.03223838410272e-07	8.12390280737099e-07	2.98664055896116e-05	0.503553485479057	0.000252822358267422	38.6509863632367	0.210703893645964	235.61459685345	0.000719385159306788
1	0.00391538531360696	0.0022002114749395	2.21637979153146e-07	7.24785645972027e-07	1.8770610571067e-05	0.277844522302221	0.000118544591871385	108.305007070442	0.441432865254419	540.692215386048	0.00403895383473396
1	0.00302258364643111	0.00224955529944866	1.67336631026635e-07	9.81077980360458e-07	2.81699492276891e-05	0.491915527721243	0.000182951167368805	112.081077709107	0.38319460973861	524.223698095519	0.00327433892302166
1	0.00460018367775673	0.00325320679460313	2.15583333646885e-07	9.93110128242986e-07	2.251196500041e-05	0.342008761203431	0.000183344598069148	64.1895184526033	0.438393611865392	443.356198202935	0.00204231380120955
1	0.003117505478521	0.00249560145464401	2.10603430701321e-07	8.26620310089706e-07	2.55917844947641e-05	0.406556267901378	0.00027135768236633	75.7538062173168	0.183068487519906	261.629244506456	0.00161350012922934
1	0.00584796823901872	0.00391946817091711	2.09368897274501e-07	6.66426491451094e-07	2.55757800592871e-05	0.353186321900632	0.000137569939642116	28.1632486561135	0.379367560694728	327.961120509018	0.000642787601343688
1	0.00658190979984682	0.00358661121572001	2.48469371783314e-07	9.28505519482196e-07	2.53695682496838e-05	0.319381868462631	0.000104128556363327	48.0985131180196	0.811849621232561	627.729418509046	0.00199973853525305
1	0.00538076198822113	0.00309568964506917	2.02301501141281e-07	9.76286390737319e-07	2.74127758894143e-05	0.334736899936377	0.000165906552565928	52.9338577831847	0.524222579950798	504.793477718363	0.0017930847884808
1	0.00657657988017636	0.00211317891565475	2.42283701693172e-07	8.02389511270154e-07	1.13939078978123e-05	0.329890067958209	0.00019864308762363	81.5750454576007	0.336555658230345	368.275930912083	0.00154258436025137
1	0.00485334232806586	0.00226826385159338	2.27922000663097e-07	7.00776076488597e-07	1.64804529210637e-05	0.461594350275268	0.000146304779528246	76.8960350750149	0.317195658311198	372.507863731706	0.00124228469736288
1	0.00688356865610243	0.00300554506346803	1.73150787638259e-07	6.69079993444249e-07	2.87566558193911e-05	0.487709225495467	0.000111016833820974	29.4635675997615	0.499021012447668	436.053340487759	0.000507670083645126
1	0.00555576450530676	0.00384004987455306	2.40042246766644e-07	6.48303521032752e-07	2.81421029368015e-05	0.438777626541828	0.0001458433872179	28.6097869314123	0.314157676646289	283.697003296444	0.000594153527107686
1	0.00372557301727043	0.00292410690099446	2.02007915356658e-07	6.74319651359175e-07	2.60703059513332e-05	0.298797144727353	0.00025014922110415	43.5651480499259	0.172241833152271	219.710602820577	0.000871875781084113
1	0.00432197520217527	0.0024732680279246	1.94140291663171e-07	9.4838478823843e-07	1.40985083672147e-05	0.472787498446422	0.000192048695021152	100.607142362387	0.36435246004737	434.583672358377	0.00179954707422271
1	0.00693949739594664	0.00207038062573879	2.2720549991711e-07	9.12473813507215e-07	2.23360787104334e-05	0.597394165938355	0.000108586760271684	71.8217758686777	0.679333689590057	634.333996846625	0.0014407611199216
1	0.00552090038950964	0.00306127391393818	2.05270645357354e-07	7.5634278703485e-07	2.75434304977365e-05	0.330104197353806	0.000206818640502004	34.6291926385154	0.283999331519008	294.81303363102	0.000763059892433005
1	0.00385323420751754	0.0036286676127699	1.97105752952368e-07	6.22644336522139e-07	2.75580195783191e-05	0.279699308769719	0.000131268784170201	40.6385986164737	0.32311722527519	331.908813382802	0.00113728814845696
1	0.00527540188932585	0.00229471959760927	2.29553692913458e-07	7.03444322610054e-07	1.34919929016627e-05	0.484545731869076	0.000190930748493427	68.2238377855498	0.240728880715279	287.315604498378	0.000787972031489849
1	0.00437289431182398	0.00218597180872245	1.67893421426083e-07	7.67319001928116e-07	1.7198063259735e-05	0.343778209041031	0.000182400837334674	82.5819356729808	0.330198888993599	418.749502823284	0.00179994608077586
1	0.00360878202018647	0.00245659915780731	2.05422649605876e-07	9.28733079714542e-07	2.38976992893813e-05	0.459992568499751	0.00022584504203659	85.3581412749651	0.274538021890576	359.132651131732	0.00197417499371693
1	0.00596901182495757	0.00273803938289819	2.17806633647794e-07	8.1807143062643e-07	1.69288700041796e-05	0.305256071709493	0.000247670846888696	47.5717188940859	0.26577454678636	287.536162069637	0.000866224556655773
1	0.00595918935045953	0.00350685289673279	2.24952179104626e-07	8.9203331380425e-07	2.82952722658776e-05	0.562940958319994	0.000223140503217861	31.8548717065675	0.298255404220022	282.489468925317	0.000590816943905865
1	0.00331795019554783	0.00302399668796149	2.41177289313188e-07	6.85147733008745e-07	2.50752195247102e-05	0.46108161513618	0.000289034280602464	47.9533065281284	0.129050500225215	173.726859621504	0.00072694673659006
1	0.00697441949949529	0.00270774189447657	1.71977375767118e-07	8.52366654953808e-07	2.04705958910983e-05	0.359768268820686	0.000238926637517164	37.5163161008219	0.3371721669069	337.685731285861	0.000618511593781529
1	0.00399097219473169	0.0032452126219866	1.81261291117465e-07	7.6553978190573e-07	2.84433034416877e-05	0.325405525954378	0.000224117533357979	41.5219748509798	0.245808957764799	279.814276965674	0.000980632442050985
1	0.00538432947079293	0.00250638396652446	1.96945238159177e-07	7.87618473253737e-07	2.5310465086215e-05	0.326750139153744	0.000153006143967938	55.5798941683707	0.424383726769002	453.160944095999	0.00152499560729955
1	0.00608167627962579	0.00212079153878115	1.68280253836459e-07	6.46484822250356e-07	2.87635824445882e-05	0.466157768162956	0.000288894242525486	31.0036216143268	0.16615402618661	212.305415509667	0.000333603449936035
1	0.00597644100450362	0.0021375055162384	1.85040582936147e-07	6.39617923368818e-07	2.77531738540136e-05	0.210755365642363	0.000208103116966495	38.8541811024268	0.275111208445966	323.1186602424	0.00129929183337627
1	0.00673771575635085	0.00321567314468379	2.43460298147213e-07	7.61710315816277e-07	1.77294613273395e-05	0.364964437631129	0.00017784113438638	38.3125512961486	0.337455690174133	309.564594314454	0.000672358910435963
1	0.00693313353885213	0.00392696209908091	1.67329531737514e-07	8.52812054761969e-07	1.29865304535555e-05	0.502848861193496	0.000164681370045188	37.4069102695969	0.480118943697489	389.016764194898	0.000515063038841564
1	0.00367461997943164	0.00302484223002571	1.95666732535536e-07	8.97326907409414e-07	2.37527328199554e-05	0.403049010071524	0.000103489428924453	93.5115790110632	0.643777893073608	666.989142066845	0.00347608557213058
1	0.00583739292163878	0.00373176901101843	1.80180775383503e-07	7.60887147336379e-07	2.47560162533106e-05	0.387841190771868	0.000164592538461157	30.6109744211021	0.387106932853935	346.418282748767	0.000641154220477031
1	0.00542674844749394	0.00218790576740886	1.75462617068811e-07	9.21820408153684e-07	2.02381211362306e-05	0.228576354661021	0.000233088321140096	70.5171209275316	0.396109886758996	468.100527363958	0.00263521557757836
1	0.00688227283663479	0.00323777777122994	2.25975746734145e-07	8.6370157053008e-07	2.93112622030311e-05	0.468453487536151	0.000154010444711664	34.3853930668989	0.465394325015996	402.401771649764	0.000784730325056039
1	0.00651561412888183	0.00347356795053005	1.69221424280815e-07	7.00653588425442e-07	1.41372206501038e-05	0.343534097048146	0.000269216853639052	27.1049350238201	0.2164812221269	213.57793507064	0.000284262652602756
1	0.00472115979880335	0.00331930610688365	1.78312156385047e-07	9.45302903847864e-07	1.65362027890115e-05	0.211683787994474	0.000208704529300812	59.0716352640306	0.412590446517312	421.06482135359	0.000399063214196624
1	0.00391876246962447	0.00226530835398996	1.70678592925216e-07	6.34678330942849e-07	1.22065018591491e-05	0.352435742137916	0.000131910627532431	95.8332127688058	0.32945957647789	418.645874277752	0.0016109504945443
1	0.00451819919634296	0.00209517232195492	1.58257784635057e-07	6.09924316193404e-07	2.01447116213523e-05	0.355965763733486	0.000155257620046208	62.495827682022	0.289940620766814	370.766836917983	0.00115554196713959
1	0.00526461840922168	0.00299342125299931	1.80415413524564e-07	6.89279014423768e-07	2.32139700697415e-05	0.367812731162533	0.000103382669835294	48.3120299737258	0.528813784200902	507.173796565231	0.0011560147530743
1	0.00587922367236009	0.00257765682421139	1.86762700001042e-07	9.6975595337711e-07	2.9685097868416e-05	0.579443888179075	0.000288186254373368	39.5231598960114	0.264997796202297	299.152862065702	0.000602195014465651
1	0.00489791499576116	0.00305964339072943	1.68232853224458e-07	6.80362183008691e-07	2.65687450067851e-05	0.277268953452441	0.000194078773116112	33.7958008325404	0.274798546421952	298.559209356831	0.000735521840166773
1	0.00509852987510168	0.00356196916994375	1.84615550382394e-07	9.7940647420421e-07	1.1218107293023e-05	0.447772248326413	0.000162896577882969	74.6183771757399	0.513959137572978	476.014398822461	0.0013773910213103
1	0.00513095554014756	0.0031882944437924	2.27680237674514e-07	7.68494532745242e-07	2.1246994121577e-05	0.227687616307611	0.000146909551017924	49.6119942612523	0.415721117960694	407.825409881718	0.00160322339513619
1	0.00480821538285757	0.0037889591993849	1.67727568344806e-07	6.18251658181547e-07	2.16993105338229e-05	0.298551192320826	0.000244273940738129	24.763922224825	0.186323485115274	195.928408570826	0.000364735416886846
1	0.00568826532150032	0.00321370482475511	2.44540287255961e-07	7.88289882490925e-07	2.31840299529139e-05	0.231057776808668	0.000273010040902372	33.418405790911	0.225762742020823	237.758363553778	0.000810274339455543
1	0.00481341799767818	0.00286587122788863	1.90251953711072e-07	9.29494238715638e-07	2.3167772838447e-05	0.371821550723683	0.000116226964278974	76.2728217668954	0.689856315654703	678.492774837355	0.00260963590175587
1	0.00399356351272179	0.00330232193660858	1.63782500888662e-07	6.50435525690515e-07	1.59645055398545e-05	0.291431268366435	0.000120763528376859	57.948697350809	0.394200184458711	413.295385620412	0.00123169082080421
1	0.00318960497749465	0.00275690157909105	1.96256735795617e-07	8.77155274280214e-07	2.00527100004069e-05	0.250480516326622	0.00014601200478853	105.377703960743	0.438655991508786	525.640777402135	0.00417313313432794
1	0.00518089003902743	0.00227048600073923	2.06177117076681e-07	6.51587641008387e-07	1.66142484458051e-05	0.286660039614502	0.000116639682103062	74.3673119794044	0.440550384024391	485.446480914792	0.00195618123365621
1	0.00321981091799868	0.00265823438732997	2.22563715920267e-07	9.003616372377e-07	2.80821875832506e-05	0.522643473499558	0.000221597984385509	77.8067037422241	0.24106044297853	315.440735400274	0.00180631756507029
1	0.00580249004898015	0.00235915150309697	2.28752947302932e-07	7.28285777045648e-07	2.50409021723742e-05	0.295546473175502	0.000154316804786962	53.5840317645615	0.383276166264519	409.762913654056	0.00158051595979236
1	0.00691246942881542	0.00314981963240161	1.73156705385752e-07	7.17534494418295e-07	1.05378151462757e-05	0.286763563211102	0.000143574328747711	45.5227454176157	0.458288247138983	407.534869028913	0.000683948973167453
1	0.00390014738019043	0.00253962764238812	2.23373500449154e-07	6.78151814698135e-07	2.6893529450989e-05	0.312682879363221	0.000220009880242843	53.3529210447533	0.198117264209181	258.961240995087	0.00125270353808109
1	0.00650186850193376	0.0028400381199736	2.38819994097332e-07	6.67197777955459e-07	1.40519569227106e-05	0.563628215694923	0.000115565214471568	49.5075736061381	0.400303510818141	371.056042673632	0.000600512311975984
1	0.00423302340739762	0.00384615602610781	2.48408902430726e-07	9.94130843535637e-07	2.87634770978989e-05	0.331026331199864	0.000132577225798521	64.543402773327	0.58292915742235	524.920477473674	0.00311427175561878
1	0.00683010612299147	0.00395597270594059	2.14349426245823e-07	7.48695399233895e-07	2.25608647085589e-05	0.391678377821979	0.00028360076586222	20.5868465034087	0.212718913944325	195.354676971851	0.00029862432789456
1	0.00655910545799315	0.0036715950631029	2.08844613661222e-07	8.23382196841308e-07	2.46956630814262e-05	0.347050274093226	0.000164080356796372	31.6174713324246	0.439323673043412	373.829888595498	0.000786028654592894
1	0.00386714085789911	0.00372520368606591	1.68505774984873e-07	8.66686598725927e-07	2.43674340780832e-05	0.409100795030042	0.000276360375753869	42.408954191481	0.237639192920376	258.892534547743	0.000836442222566847
1	0.00388108717948333	0.00370281577068876	1.69340417050843e-07	8.24641786214638e-07	2.13824494361362e-05	0.329378256101206	0.000265173641755462	43.3505711028272	0.237104320258028	258.671210578051	0.000885306767804127
1	0.00673780410055721	0.00364610163268925	2.38798388613138e-07	7.90204936666709e-07	1.32600001931195e-05	0.382517347930045	0.000168046826222826	41.4993903230006	0.377331612352319	324.028006251188	0.00068039627974277
1	0.00531984565717593	0.00282983673908718	1.51016578740747e-07	7.34421487279544e-07	2.68112764484317e-05	0.294993470446874	0.000235000201273486	33.0695982187139	0.270020026771996	300.612886602784	0.000647263148649247
1	0.00670021691963941	0.00218377509761781	2.29611400389339e-07	7.88661615598433e-07	1.80295422768536e-05	0.356837839889781	0.000146641492801235	67.5033970462491	0.461320246169857	465.643581792444	0.00156626482797628
1	0.00642232033306217	0.00348499482103883	1.64964186513771e-07	9.55821969257668e-07	2.91678265759034e-05	0.543574831200123	0.000133908837023441	37.542425144818	0.689275252190742	571.322307329995	0.000927081099732794
1	0.00325075054396996	0.0020555234453866	1.85789546760625e-07	7.58361159050497e-07	1.48083338647442e-05	0.559142647926276	0.000289294094216608	94.6588518611418	0.14605852796365	234.014027114075	0.000995199183374514
1	0.00474469906915648	0.00387918559220363	1.60576016933465e-07	9.08147272136481e-07	2.2145612282399e-05	0.383542733468411	0.000221916365320511	40.7205131281771	0.362148335109967	347.700627614314	0.000910566498257351
1	0.00617548010091325	0.00253787837988606	2.38617479691102e-07	8.09162492723605e-07	1.33625172314267e-05	0.408040788101499	0.000119500160218823	79.8554590905406	0.534824446824542	513.686880035868	0.00153439660454894
1	0.00388926824781877	0.00211342555925249	1.96406788587985e-07	7.80750976500822e-07	2.28100543780566e-05	0.389608653826956	0.000106882966392199	112.197475750516	0.531979385809375	645.452042665178	0.00370517688669455
1	0.00558660735537555	0.00286006077901751	1.55699104431911e-07	6.62782243441248e-07	1.26041153198406e-05	0.485389689190409	0.000274733892220953	36.420892754725	0.175743931235642	203.643582648902	0.00026059635457732
1	0.00683386327999437	0.00382390821863418	2.03643134626339e-07	8.19234770391842e-07	1.61454163407601e-05	0.257559234248924	0.000244122491407009	28.8447427709312	0.301827510718908	267.332524863476	0.000643075542343561
1	0.00414624782027281	0.00224723721868867	2.01527834001931e-07	9.08379806646276e-07	1.59985054298056e-05	0.559001303133156	0.000212880268106739	95.1476717774998	0.281094765691367	364.191166087808	0.00144710956376275
1	0.00598731096248518	0.00397407447500738	1.51348676813968e-07	8.33051819087037e-07	2.26980511624818e-05	0.303209469185823	0.000111629509163764	37.737509739254	0.774229474337519	613.793007657165	0.00118536348878097
1	0.00461835139802609	0.00287572138019858	2.4121479627411e-07	6.90345766765558e-07	1.30426676009022e-05	0.453189626041237	0.000124517194649895	75.9621498654483	0.356823398747878	378.989998556992	0.00123172891142612
1	0.00576771948845796	0.00202510915871033	1.84261083946914e-07	6.84320437736492e-07	1.44646919289193e-05	0.329854347783724	0.000254207452961197	58.9921591480675	0.216673590109238	275.090115123069	0.000912018032933729
1	0.00406108523653368	0.00200015217524816	2.24801851695842e-07	8.24645907077027e-07	2.99330162681056e-05	0.316671678680402	0.000249415958934912	78.0665483707275	0.238182270337308	337.062169798943	0.00277801011472992
1	0.00621551277098065	0.00204132661081944	1.84495839418394e-07	7.38818046559323e-07	2.82750885503737e-05	0.308646527267637	0.000100370677048653	65.898222120035	0.712633349958988	710.873609040178	0.00269698984849879
1	0.00649752224100786	0.00393718227059236	2.01788472093723e-07	8.38118586283986e-07	1.24534390971862e-05	0.335794624356333	0.000255539079971766	34.3410017425154	0.281033476763215	252.587633659688	0.000492986044574015
1	0.00449345739480316	0.00378120394486684	1.70607935253058e-07	8.35055280924144e-07	2.15530904178505e-05	0.390785150362871	0.000202316848512943	42.4911588535899	0.329683525142713	326.007655210668	0.00111568470074411
1	0.00547907586742064	0.00325935864188181	2.39177212927405e-07	8.29407823397043e-07	2.71384978430066e-05	0.480555289939969	0.000267906557943828	33.5960637179479	0.21580886455079	228.414222003582	0.000572419273812142
1	0.00376204092886005	0.00278931339010972	1.67852698266167e-07	6.46224405196098e-07	1.62671705065497e-05	0.333220816521854	0.000101447037047287	78.4073839266605	0.446097791358089	501.641381679591	0.00175474319181975
1	0.00301922276930757	0.00222111616724291	2.26140687542943e-07	6.25066749866401e-07	1.10765115484327e-05	0.349923279055016	0.000225460347817009	110.164273583617	0.152324329989334	234.228134922756	0.001568649476724
1	0.00501105539093921	0.00357712177932775	2.07585140884933e-07	9.54209886582701e-07	2.09790135308252e-05	0.343114108552302	0.000137811766881935	60.2520775922692	0.59297895831786	534.120842873332	0.00200600484588567
1	0.00402357839080809	0.00218553253600513	1.718150166061e-07	8.09394933347404e-07	1.25334692378391e-05	0.524812569127427	0.000156955614999988	110.913542752705	0.353119937777361	449.912298365197	0.00156584118572993
1	0.00694268778129889	0.00328647036248367	2.44815687964072e-07	9.64284154268697e-07	1.885393295478e-05	0.349602979526391	0.000191451887228794	44.8239016821793	0.444130077355844	389.428095642736	0.00107261188593786
1	0.00513010866092293	0.00237879549784926	2.43848116517075e-07	9.36567893282688e-07	2.47441902953542e-05	0.214639237551065	0.000178100046198406	76.3108529540355	0.457393550753962	506.947701731706	0.00392437205099683
1	0.00516941036967789	0.00340828085162976	2.29151436151665e-07	8.19162856516048e-07	2.44463139395905e-05	0.409667644038041	0.000232172198511937	37.8359405022048	0.254120380909946	260.933218690141	0.000751223486308892
1	0.00326510847491851	0.00397225000717023	1.811716804831e-07	9.08636123550524e-07	2.13582267770311e-05	0.251791448309019	0.00022209454209394	59.6999849524922	0.314766003999602	329.428838918142	0.00186468060306824
1	0.00378092833294093	0.0035261761655145	1.73159608234078e-07	7.18676701300587e-07	2.51903028522312e-05	0.227856409437095	0.000220751796413104	38.984645576866	0.238251585913993	265.453108215134	0.00098307668338743
1	0.00438828689849702	0.00301337166201158	2.22813682323389e-07	9.41322934347697e-07	1.61304096038414e-05	0.232633957367387	0.000150518766057703	88.0391827692986	0.508743207970375	527.621481339035	0.00324542841062898
1	0.00581117537095879	0.002074658577733	1.55804453181676e-07	9.15088183835514e-07	2.06687278666571e-05	0.564076616424826	0.000244153982714763	59.1043068565453	0.31768344582463	380.122708137433	0.000137191103280776
1	0.00502174847772985	0.00331130773982159	1.98544535488059e-07	8.27045107816803e-07	2.41367325021694e-05	0.202390598573252	0.000198262875220933	41.1285941457837	0.351360317114643	355.245189934689	0.00133752820316213
1	0.00653968912691086	0.00209638170730341	2.14823057775923e-07	6.92639979437074e-07	2.18794499806179e-05	0.201437491145596	0.00026938476890012	41.6468057092851	0.234280976287628	278.640426810957	0.00129926004168585
1	0.00452946754608922	0.00395018761311822	1.61470477900845e-07	7.43696205379389e-07	2.09599091081337e-05	0.287190725215059	0.00012011507374737	44.7745158247965	0.522524070021126	470.469598994099	0.00127446997470789
1	0.00395243050899882	0.00259674974820092	1.97575196644573e-07	8.43373692642462e-07	1.64756355612804e-05	0.565662236180566	0.000131264670473759	94.9578575723724	0.418755832820646	481.304625421589	0.00176755958131184
1	0.00640201692973383	0.00240790822825032	2.31853904136001e-07	7.19120388622738e-07	1.13497340131551e-05	0.268528398909896	0.000108475572890234	82.2729445100089	0.574079500126712	550.36492569855	0.002021631103183
1	0.00476365187368833	0.00233407082487252	2.11955883624978e-07	8.70897481136083e-07	1.60955296792783e-05	0.295128384801018	0.000290230855110641	73.3577535551113	0.231110459484081	298.122377755595	0.00154035857806675
1	0.00543796948561297	0.00251270712529452	2.31573036306696e-07	7.71356248140956e-07	1.42472825385626e-05	0.449427737309595	0.000154386803775682	72.5207160992444	0.354874970066987	381.872814614639	0.0011434660600078
1	0.00680112525369731	0.00264757026653408	1.74344279698699e-07	7.74197770862722e-07	1.96101503489966e-05	0.425953405514073	0.000293897026838253	32.3465194080768	0.219192924298684	238.997122512702	0.000353364175210134
1	0.00371440766543239	0.00308019871210099	2.2672555381586e-07	8.1957537157997e-07	1.15679557187407e-05	0.337294846948331	0.000123578333098657	112.426008146463	0.449357749798908	483.048108768687	0.00277239029506395
1	0.00677599240213585	0.00261813939982363	2.02396726700979e-07	8.00974295513035e-07	1.94099849888817e-05	0.364683485953646	0.000180733177553359	45.5380896719526	0.383276885597597	376.899898901119	0.000841503736273943
1	0.00652960333386917	0.0020284459014115	1.74184551087883e-07	7.56963243004996e-07	1.90143000437997e-05	0.271529348702945	0.000188300816454616	58.3826130158057	0.39723819250291	437.608665951694	0.00170231673311947
1	0.00676785239648349	0.00361526816142948	1.67959859413055e-07	8.43668906873243e-07	2.8234041796082e-05	0.440119461039498	0.000264501492728905	22.3989468478013	0.289960478241716	266.977010162889	0.000361064963969626
1	0.00517400233091582	0.00200074414115832	1.91427500459578e-07	7.42718442999685e-07	1.96572475157063e-05	0.216441144645565	0.000280991687481131	60.4177119588308	0.23127867893645	309.429289345888	0.00203714895432327
1	0.00689327468698128	0.00320022666954802	1.69853465520214e-07	7.85537458313939e-07	1.43120742500438e-05	0.497959464923921	0.000286889841567858	30.1902221698191	0.226034341496446	225.887130986424	0.000260749523737514
1	0.00688254542884981	0.00390701800554084	1.83669234731857e-07	9.93025778335692e-07	2.87497283818855e-05	0.537007842965425	0.000112553679961627	37.5466659137488	0.873739268465628	645.65149463141	0.00113091131831469
1	0.00687682959418043	0.00299494881848429	1.83033954925551e-07	8.82819779968658e-07	1.98565905677867e-05	0.228170644803911	0.00016029582084793	43.4814418781714	0.570433065438819	508.874523040333	0.00131015694946209
1	0.00667992139099521	0.00218379351619764	2.28212049030351e-07	7.58954811165617e-07	1.59209982877608e-05	0.543386845723948	0.000201382981935418	53.8796967354814	0.26947564146491	295.303413956945	0.000584957566706156
1	0.00476831438431164	0.00369375393329651	2.0982006873552e-07	9.82394762922834e-07	2.61868421258554e-05	0.56019433605017	0.000230833558217485	43.590476344794	0.319452084609857	314.663921656371	0.000937058693892913
1	0.00471323131707269	0.00336660305210775	2.34659207530928e-07	9.8098358325842e-07	2.97977290808557e-05	0.386070736187858	0.000191495242441762	52.0856317965881	0.395345887847547	393.766609747056	0.00173175601775877
1	0.00453907697177795	0.00232098117206462	1.86380517078088e-07	8.20277716854539e-07	2.85481450483242e-05	0.352356474117991	0.000241831209094022	56.5771396367615	0.260904339589025	332.238772103838	0.0013900510937058
1	0.00602858851669578	0.00259402999157567	1.70958106598225e-07	7.70526251896292e-07	2.88022452506952e-05	0.205178470520202	0.000248436286426559	32.960779925525	0.291102646061778	320.184226706543	0.000916093385030651
1	0.00482065840602705	0.00285624170458876	1.5581188200358e-07	7.93113098599076e-07	1.00986871085219e-05	0.217053348764391	0.000104509501726809	94.1215924880114	0.712449909048284	710.252138738818	0.00256127586147435
1	0.00351390580385185	0.00250845383615449	1.97751714168085e-07	8.2016572444588e-07	2.46309872788478e-05	0.284214155514095	0.000182501919356909	81.1359775795914	0.318960811643424	406.430797605846	0.00271982148891403
1	0.0063820252611685	0.00324252786137173	2.1028551599088e-07	7.06535947133754e-07	1.8407866110019e-05	0.241662688935748	0.000289319474493644	26.8887221876026	0.196989691434119	204.374348427629	0.000421712649379057
1	0.00652180364099399	0.00296326005128901	2.39895720636505e-07	8.50202414248021e-07	2.90255017745867e-05	0.450093414819621	0.000154467426781465	40.1812457539934	0.440100199952895	403.829313247376	0.000953848747059858
1	0.00652797621207094	0.00393178332216705	2.14381069703183e-07	7.62853586791143e-07	2.78468687143894e-05	0.329846854620023	0.00018008947566464	24.7168727554285	0.357878916935922	304.404040839247	0.000600460647415767
1	0.00699029746099422	0.00203490216619582	2.18997506506535e-07	6.91964608503912e-07	1.94124927772887e-05	0.204133699865383	0.000284957855512674	41.9435347450624	0.22868124168272	270.212909567601	0.001272021880418
1	0.0057724503379022	0.00362301524743068	1.59069346344473e-07	9.84054618262785e-07	1.38005819356909e-05	0.282249420040663	0.000145830628245052	59.7625221230613	0.723405683520171	620.736287123262	0.00163588977235428
1	0.0064893456587798	0.00290853268765762	2.22691013038075e-07	9.96077645737232e-07	1.6215277643729e-05	0.560958105801444	0.000260753350506083	48.4867536749393	0.296759328026884	299.971886846377	0.000633398072236121
1	0.00553954250075149	0.00269110059386871	1.82174598233508e-07	9.94487246184312e-07	2.97914181365015e-05	0.526851283809869	0.000223649923583248	47.3683055739172	0.37267548135905	398.204380082527	0.000962250169812775
1	0.00427926889226926	0.00381275121198621	2.09906776465353e-07	9.08756487902909e-07	2.0375707225195e-05	0.219894290998929	0.00026285517680013	46.0661231245565	0.271869825220465	279.897963113491	0.00131527296264441
1	0.00596906370791639	0.0023243259963048	2.29304516016359e-07	6.16195178183427e-07	2.30025235436936e-05	0.243163662636431	0.00026631045644182	35.5337059765484	0.179197833626303	218.276653405028	0.00070616434351073
1	0.00375950974525758	0.00277002097487091	2.23642470224106e-07	8.80649206156973e-07	2.36760788676532e-05	0.525160882160592	0.000131438353840933	87.2035830585639	0.432024352396624	484.800285984843	0.00232954818851296
1	0.00660400366258926	0.002921636207648	2.15223281290278e-07	7.97269268550197e-07	2.83372336965344e-05	0.572406863826432	0.000246925034835977	27.7407931702556	0.232305418155723	238.191962550987	0.000357366423189773
1	0.00418349702811547	0.00252463843576724	1.88420238832956e-07	9.73300220028039e-07	2.58554046169673e-05	0.505633585311209	0.000284381228299581	63.8912917032892	0.246670199210818	316.008663875884	0.00119844416464551
1	0.00412405970086861	0.00258232881330295	2.17661478684931e-07	7.04132714984647e-07	2.98520634662881e-05	0.372570226738225	0.000256873000604947	45.2889452614273	0.174873747885485	229.096305154484	0.000876202031110239
1	0.00313746450207488	0.00376398916733876	2.18402638590818e-07	8.03140512628722e-07	1.9190156507381e-05	0.274089147053696	0.000197234764452788	65.7373250536979	0.266609635083873	291.57915304991	0.00183271071073442
1	0.00575814971532141	0.00204836214503691	2.25162997385796e-07	7.43885400274753e-07	2.98920665216475e-05	0.412927887449329	0.000102664360132949	70.611503951476	0.583143878950355	604.105825078865	0.00222529641441672
1	0.00645715265752092	0.00391459069721964	2.158597547534e-07	6.98006827152674e-07	2.5897003026727e-05	0.537346248651393	0.000110734613311933	29.2073761073115	0.480041119330563	383.799211317799	0.000583778208282289
1	0.00470490875681102	0.00291206817482472	1.8594078982994e-07	9.869088941025e-07	2.017362416229e-05	0.247155275734097	0.000253150627370146	60.7599657299641	0.345368805141454	385.603249594196	0.00177810652074975
1	0.00371011929055224	0.00336214908242928	1.55762745194018e-07	6.94827264354854e-07	1.41248007465099e-05	0.22447183316631	0.00019794418244309	54.2057817699271	0.260397328261269	295.513744587107	0.00102830809326052
1	0.00621496333695269	0.00257916386780826	1.69551378253183e-07	7.8756463128959e-07	2.38665758927454e-05	0.240603849038164	0.000125022183056912	50.5394883401714	0.634711890770077	607.491617740623	0.00176365287394482
1	0.00450743867056403	0.0020762806947735	2.0722494198729e-07	8.29157261829012e-07	1.12637317402069e-05	0.430956403315584	0.00025742252927335	102.782535145604	0.221427990993515	302.32226960266	0.00138348142307089
1	0.006222952449611	0.00211714653582109	1.63378588363591e-07	7.63211627492816e-07	1.53381271945424e-05	0.24854394622227	0.000104227746834638	84.2818605667822	0.772770475715315	769.34290702517	0.00305487236964986
1	0.00466923622054098	0.00252215789167974	2.00388261709525e-07	8.5553591829055e-07	1.11919244729389e-05	0.420345141543354	0.000243911780160372	83.3586130781099	0.249447725000149	305.269659344546	0.00108699808523421
1	0.00601826483013054	0.00286139194005871	2.23630639966654e-07	6.37223568794215e-07	1.11520390268368e-05	0.345863002591248	0.0002072905085619	45.389332164163	0.220339201567498	235.609850068809	0.000489372877232496
1	0.00527243152816484	0.00208006203651517	1.79887840343983e-07	6.73187159361732e-07	1.81048130422442e-05	0.284354917013053	0.000200500827221663	60.5245794146262	0.274947528088881	341.149548669971	0.00139776493866183
1	0.00416893794959644	0.0023450469458978	2.16021854053191e-07	7.8457874025147e-07	2.37715630484798e-05	0.354363269335285	0.000254385048044864	64.1227017332718	0.208548650342275	278.281698982137	0.00136727993353915
1	0.00572290059747948	0.0035247127702979	1.93295223409843e-07	6.21795131548055e-07	2.18889720093544e-05	0.571241972404051	0.000131546053025316	29.9678390699072	0.324120022493895	300.089812890693	0.000405409347848592
1	0.00320388794583406	0.00200507196254065	2.20639606697757e-07	8.93519563348613e-07	2.04635551878093e-05	0.535970800426567	0.000142279786882226	147.896399959389	0.380497311727455	522.102320916426	0.0037791890999576
1	0.0047157196678109	0.00245450156353709	1.63368021900152e-07	8.93741083618536e-07	1.0667325874371e-05	0.551251043123684	0.000214756675728224	86.7990775484625	0.314483701023664	376.46777241995	0.000950009405434643
1	0.00446085408497987	0.00246658484907337	1.66012796043831e-07	7.7207430175826e-07	1.54406948065644e-05	0.455177854034534	0.00023157232157312	64.6608984583937	0.23813395741386	299.760868931243	0.000808869259977048
1	0.00547869357953455	0.00350764287865314	2.23284000080668e-07	7.06732963343072e-07	2.30691584973834e-05	0.445515135254671	0.000145594735608763	37.0701062610079	0.34721983078894	324.6622171308	0.000714984845354699
1	0.00480348660718364	0.00294892896034493	1.51635147875799e-07	9.6999314753299e-07	2.02318352382998e-05	0.417058697855786	0.000159023321547175	68.059577488051	0.573667767899958	586.078701223241	0.00166551696702771
1	0.00679738733920466	0.00328722725576361	1.90843520052749e-07	9.9666797984956e-07	2.23713921919515e-05	0.246435101980413	0.00024048651216928	36.2555415068932	0.425356383195695	388.525683189687	0.00101725472335
1	0.00416550872026113	0.00347948528026742	2.40153567092875e-07	8.13593764877839e-07	2.00120174770416e-05	0.357546648949865	0.000257758585464423	48.8894899241552	0.207998034827265	231.231873868198	0.000976141919245382
1	0.00696610862575388	0.00265531011157584	2.26141036413731e-07	8.38492723363992e-07	2.69751224159667e-05	0.5533902686829	0.000192687246963033	36.2136930738335	0.331908611008676	324.24115680712	0.000563853475398357
1	0.00590731014717652	0.00270599477348235	2.45681667433164e-07	7.32595890520022e-07	1.45120045908253e-05	0.245571489402826	0.000184255581954521	55.1513020549781	0.312898419158095	327.208431410373	0.00119772103206151
1	0.00521893908787092	0.00398570517273339	1.58072427750511e-07	7.46569299858457e-07	2.84308423946431e-05	0.522910444606389	0.000220445283864308	24.5888800658976	0.267619841700367	254.80157391378	0.000423865982395944
1	0.00591628942136283	0.0030586590669517	2.20360286273066e-07	8.83657636956924e-07	2.42644732924605e-05	0.550070845033752	0.000106209727750423	54.7314043053689	0.650843085812625	572.018746429579	0.00135632109471743
1	0.00362407607434541	0.00323099083694713	1.81387252612519e-07	8.61308054041692e-07	1.94547866990783e-05	0.206464534647	0.000157617966946845	73.9323925123456	0.434858975053041	472.001666915745	0.00269891138856711
1	0.00563582472709977	0.00203433142480559	1.9704591227898e-07	6.64963842043925e-07	1.50162502461718e-05	0.477684571651144	0.000228462279569936	57.9070681493731	0.201281409122947	255.149902895772	0.000595932972386528
1	0.00676317550184171	0.00396193166185001	1.77876949078893e-07	9.00604814462355e-07	2.8719006200302e-05	0.385357842513783	0.000116165668046766	33.513737716081	0.785496731903038	591.708516058411	0.00109282748287639
1	0.00309863789684351	0.00358281531236199	1.79076100947377e-07	8.62991691520052e-07	1.06167316655402e-05	0.354311178641339	0.00025626645218809	85.1557678657012	0.233316160791181	271.695262637088	0.00135727272066058
1	0.00405233698488863	0.00203472795740887	1.68933713956072e-07	6.07482911540593e-07	1.07789141488406e-05	0.453419378643308	0.000204855566281886	84.4372370889469	0.185257144655795	265.421196660087	0.000802431572842435
1	0.00353631073597485	0.00391581351503874	2.10918380540234e-07	7.50465214285685e-07	2.62650399967158e-05	0.235218563980962	0.00015493632927269	49.3665801747174	0.341178462040508	343.379574751109	0.0017647582226433
1	0.00464207721623063	0.00317554284635669	1.78770744099286e-07	9.07837724683601e-07	2.59996335977456e-05	0.585892023822155	0.000237949961420061	43.1501488237384	0.278618325554786	303.239142510094	0.000723881854274414
1	0.00521709079906487	0.00241842543285994	1.7447248935886e-07	6.50517511142774e-07	2.02835622691672e-05	0.306141612800317	0.000276850742573243	39.0704196691096	0.179302388316359	227.327066819816	0.000576057024652363
1	0.00302827002687396	0.00204830812634803	1.62665567828542e-07	6.35698309364209e-07	2.01898688510733e-05	0.399294486644317	0.000281301826123882	73.984287997531	0.135373844005978	223.88915847128	0.001031399981932
1	0.0064491538994905	0.0034586922191254	2.38640255798623e-07	6.41292516816626e-07	1.47933680106895e-05	0.483875118101216	0.000173597941877443	33.1672344344433	0.258086546359507	240.845041940926	0.000371711776779433
1	0.00524489826550177	0.00238509053930238	2.20754661721613e-07	9.96303200784448e-07	1.51197144852539e-05	0.280415651038039	0.000197688546908806	95.3981925471567	0.442500538532066	494.108976125946	0.00297815429548178
1	0.00624301556279532	0.00238869115836451	1.97976705015469e-07	8.46829644742269e-07	1.47747656691221e-05	0.381441199239218	0.000157889958705121	71.1890523263376	0.465231890080701	474.860512958364	0.00134610428462299
1	0.00436476027645639	0.00238264526322468	1.93674886723029e-07	8.72065602430243e-07	1.79216758757363e-05	0.353009980609242	0.000268210459951735	74.3529753603471	0.24283746842379	315.008397139276	0.00144843870215645
1	0.00628968593422542	0.00253489140642832	1.83640550388706e-07	7.77679353499024e-07	2.31166563199244e-05	0.456639361279975	0.000246774610461875	37.0669719146683	0.249780087795784	275.289181686519	0.00049168536629073
1	0.00521126841988942	0.0038610879552968	1.93108038627688e-07	6.63138807384253e-07	2.10758132053869e-05	0.430022538941628	0.000294389911368119	23.8833483658829	0.157842551947861	166.074667794254	0.000277440785193517
1	0.00471795467900471	0.00258081860319469	2.20118449498313e-07	6.77587351708322e-07	1.87981712842299e-05	0.40431613461027	0.000129466046898092	65.6338688118804	0.356410172025912	395.074741539302	0.00127684809339401
1	0.00672765697803051	0.002776767204129	1.94404231952416e-07	9.7010492038614e-07	2.24221715105358e-05	0.553157458001976	0.000132048756894073	53.382743504787	0.652242477608774	578.9169314216	0.00109728354064592
1	0.00553352290301861	0.00384191056986532	2.44858365781425e-07	8.43930049894617e-07	1.17015440422772e-05	0.27568582674754	0.000105416257865717	69.8406806682562	0.658572715099	540.408046023363	0.00203451436268057
1	0.00680465404198498	0.00361950319880927	2.27273683383882e-07	9.92169181268637e-07	2.64853359059391e-05	0.591732631791801	0.000181065194148817	34.5019050570309	0.452730025228992	380.050272183001	0.000739314925269454
1	0.00577161353070654	0.00200120434563394	2.35928438424957e-07	7.26488485428125e-07	1.47008645023174e-05	0.574949598487878	0.000243881282228943	61.9868012415203	0.187278515833432	238.440073407368	0.000566514305751044
1	0.00470187838840297	0.00268040605748078	2.15529009537026e-07	8.01760799248675e-07	2.59144159747763e-05	0.375658084690475	0.000247508803950379	48.4191730090047	0.227760134808359	272.928033642816	0.000978625358547891
1	0.00516932581669669	0.00376074311327028	1.57409898458159e-07	9.97691286520989e-07	1.18319402959336e-05	0.248774473101678	0.000169469450655306	65.48238931586	0.615513750013188	551.624915401695	0.00173065721427214
1	0.00679493851580676	0.002257652902701	2.38683401051933e-07	7.89976746599847e-07	1.30734515132e-05	0.380243304752433	0.000130127889217482	79.821318900924	0.507329612370421	493.536911017371	0.00153181186167062
1	0.00677941926154715	0.00286610003225231	1.73596597111385e-07	8.04998262342184e-07	1.82681353446193e-05	0.2078251957427	0.000220045706773093	36.4650448590292	0.361232291827713	354.065552639136	0.000831097837234119
1	0.00612144912414502	0.00279445497565131	2.15586258900778e-07	9.67536819302187e-07	1.80601836942256e-05	0.527632822045477	0.000173769853888539	59.6028861645646	0.445148201070997	432.925217677158	0.00105150204473661
1	0.00586674570251292	0.00334315066869467	2.30572967028721e-07	7.9428785324432e-07	1.26339625531094e-05	0.543744570648471	0.000255382846424634	41.8978908717858	0.211263563719545	216.75877740039	0.000416364348440077
1	0.00574890273795514	0.00309976322238015	1.79813867436887e-07	9.85032827673936e-07	2.8324394305308e-05	0.26116464057876	0.000236722753765157	40.1536211152444	0.407481477604318	406.148346745348	0.00127602033003854
1	0.0058943973338706	0.00232426544858801	1.66601144731439e-07	8.97129782146073e-07	1.19603991694945e-05	0.22856611579056	0.00028375076365382	67.6377643631447	0.316293017680352	370.316957746092	0.00142685563370675
1	0.00590498469974587	0.0034334200064088	2.24618512673064e-07	7.31480426000402e-07	1.76139811924035e-05	0.334151762174336	0.000242786480551262	32.9318404937997	0.225455771150135	226.248848125279	0.000506244950179276
1	0.00441286226455322	0.00293682035849814	2.48595303967437e-07	9.84594046832939e-07	2.03778974515112e-05	0.212391519796228	0.000149230849597041	87.421599190928	0.537645458050038	556.480542205475	0.00422822988849145
1	0.00616747516981929	0.00200226570247389	1.97993782512842e-07	7.60031377025378e-07	2.73861160143136e-05	0.402654995719135	0.000267257048153483	45.5988900585057	0.228282426352709	281.809687334953	0.000831074836410006
1	0.0058057397626961	0.0030159207023003	1.68770437548763e-07	7.70866208014396e-07	2.84915074929607e-05	0.287591254332854	0.000188474869072556	33.1186292282477	0.365800524573475	366.108932200189	0.000823730166818352
1	0.0040396664017825	0.00293877809193083	1.82255497573098e-07	7.29099094121036e-07	1.39813483142058e-05	0.561588899839466	0.000180047757811064	63.7437795619078	0.252381601977946	294.994000295274	0.000760193806458992
1	0.00413529896901854	0.00225998160141102	1.78583057936243e-07	7.48312336354448e-07	1.7860770552839e-05	0.362215483282707	0.000243911596046842	70.6761635502826	0.218455297954731	296.158006027091	0.00122925397606188
1	0.00631539715546493	0.00336187269124351	1.66233367150605e-07	6.10301258725325e-07	1.38094519809008e-05	0.401572407765274	0.00025259290492884	25.4536808104129	0.182334147706551	187.607701083572	0.00020181624233516
1	0.00421876187723134	0.00339747123835738	1.98452375705865e-07	8.36548318669447e-07	1.02932665691362e-05	0.415266695145276	0.000160082643603823	83.2993200715778	0.374235587349664	385.328597931732	0.00139601946775126
1	0.0060841458894994	0.00361636212131061	1.53418340899304e-07	6.23674272368629e-07	2.62205464377384e-05	0.357739496910505	0.000188874072254902	20.5962116238595	0.273882924087346	258.550550172968	0.000467668460789207
1	0.00356889761923172	0.00290470019488418	1.95497996138873e-07	7.4104398160247e-07	2.35261870616281e-05	0.289286582101191	0.000145296221282264	68.1922116873471	0.352875064304023	409.346094528739	0.00207788439999224
1	0.00569628057694984	0.00320598795820659	1.74680509495494e-07	6.78558713797271e-07	2.70282343499728e-05	0.487197753491963	0.000256711462850548	23.8896453391375	0.191545692949254	205.830256417659	0.000281163450299585
1	0.0068237102997531	0.00303103574540516	2.4211498061676e-07	7.94484882718658e-07	2.44014070378911e-05	0.428984185735424	0.000278595391977869	28.9837364272763	0.214459627703216	218.81234919588	0.000416476351860807
1	0.00504770418100925	0.00379981290292755	2.47707600158767e-07	9.88924437805274e-07	2.63923902718014e-05	0.588331591854009	0.000114557193264264	58.3902063928707	0.643144975361193	541.091093586241	0.00192809181217711
1	0.00442451171874534	0.00231602236359265	1.58890540080114e-07	9.32122340989586e-07	2.7101034434542e-05	0.443055082853004	0.000169084922540987	76.9001388074946	0.472620979629599	558.628576310762	0.0020214947168669
1	0.00505405846983537	0.00267466580206571	1.80975158666491e-07	8.17866415509515e-07	1.87637524014965e-05	0.466303270663547	0.00029783217390111	46.5310956503937	0.200212667907084	243.339388311295	0.000563341302779471
1	0.00478660874485212	0.00348375934282301	1.7175371320654e-07	8.91928999488054e-07	2.45055921247039e-05	0.453423537367446	0.000103464868094227	59.7298297722688	0.740414959091937	660.823350290794	0.00186129221529938
1	0.00363504485228372	0.00245699275504603	2.26337790288223e-07	6.82418825434334e-07	1.90588749090897e-05	0.398072272766845	0.000227501202026606	69.1611325728513	0.176427229893533	242.172485752239	0.00114034716362419
1	0.00345017172134032	0.00308312636501552	1.59840762521387e-07	6.56569421796156e-07	2.07784861021938e-05	0.407534814391244	0.000178603514241506	51.8830049184055	0.236382797890436	285.083576813443	0.000848709433342436
1	0.00573974875144037	0.00376893008083419	2.20146152542131e-07	6.49853777331801e-07	1.84589791411901e-05	0.267343355635562	0.000105907121402371	38.7961569373873	0.488589286854387	414.667447503195	0.00100493145215889
1	0.00588020978720576	0.0038510697938942	1.80684409571565e-07	9.64632610441491e-07	2.28488794688836e-05	0.575053383175912	0.000284016141881195	30.8358801788128	0.287024064312964	269.528447107549	0.000476057220572901
1	0.00476792440758078	0.00276494347177828	1.76617100347245e-07	7.13999960628936e-07	2.10449340494872e-05	0.585514832689809	0.000207171047545552	41.8512259863357	0.225410666583132	263.007281813309	0.00048688441042939
1	0.00462876679618419	0.00259999094818307	2.24587539940695e-07	9.83150238394993e-07	1.8674616054723e-05	0.361296183863958	0.000282801147316955	72.9713767584947	0.260510697272613	317.264927787878	0.00158044310137213
1	0.00503667879445587	0.0038611552922624	1.79109449333851e-07	8.11014110467627e-07	1.24511852338922e-05	0.524641447984145	0.000281723219163274	40.1360475073905	0.213273424875465	216.846466003992	0.000413898695974026
1	0.0037745919096989	0.00233383240300353	2.03565807584716e-07	7.62294328608118e-07	1.78218053908081e-05	0.405492291347196	0.000261368685096507	75.5229292829964	0.184548663528304	258.532217748042	0.00119641434284393
1	0.0051354151597345	0.00267705032425993	1.89926020816664e-07	9.82942437908841e-07	1.82699440853187e-05	0.377791727940681	0.000124354913622771	90.1116185018358	0.711758566841032	706.599137176936	0.00270787203418401
1	0.00545635775411422	0.003120563002432	2.27793289415687e-07	9.662832685704e-07	2.57458256049757e-05	0.29803226098613	0.000142661316456193	58.394181543846	0.592879443643038	551.308440475191	0.00231086770724043
1	0.00550903701763272	0.00284359352702633	1.80959075160758e-07	8.62973897407985e-07	2.82854879379768e-05	0.215042424032764	0.000179257726509613	44.371147559329	0.456396887260141	464.504106730126	0.00168769109021469
1	0.005608327265427	0.00398624027347033	2.00145833875853e-07	9.93107083586103e-07	1.92814658233215e-05	0.430848955223068	0.000258593180907093	39.2964071968935	0.33004456660962	302.232704155551	0.000784516793430777
1	0.00459491347398356	0.00277666054360127	2.00603180125757e-07	9.59979554027437e-07	1.43926202550413e-05	0.365437696313168	0.000160406939873599	94.7546521752914	0.483005537674916	517.576011151684	0.00230305513411557
1	0.00429764977494472	0.00310097848234839	1.78768744201716e-07	8.66647319888875e-07	1.0241772482666e-05	0.463904100128325	0.000247040659506645	73.2123726905007	0.251312436178028	288.013051727556	0.000860729476804957
1	0.00608409138265696	0.00365257109204854	1.91942350724817e-07	8.44842399852327e-07	2.42355122424272e-05	0.276828740903311	0.000273582892969188	27.1017602805117	0.272303246580857	260.745496637591	0.000590762431915658
1	0.00632300373837795	0.00221108058759828	2.42996777327659e-07	6.63442730622069e-07	1.39603786174559e-05	0.368772355094545	0.000188452225678373	59.5471017327649	0.262694408053861	293.65916758691	0.000854535720128975
1	0.00659270143608858	0.00303611194412319	1.7404461219043e-07	6.75588652931306e-07	2.45425002457351e-05	0.300363530795842	0.000283308198377371	22.1331032248685	0.200081886928198	210.740803809646	0.000310812885560284
1	0.00647212717008863	0.00232688232668123	2.49733031720198e-07	6.35216588190602e-07	2.8690799496933e-05	0.223446738882227	0.000245058342601104	32.573200261948	0.213967433013249	244.649903434219	0.000893134922421121
1	0.00684181784649723	0.00332441996665573	1.70696442865322e-07	7.32252145432862e-07	1.47291917360894e-05	0.355143560010583	0.00025838368091138	28.4908374550302	0.24331587945361	236.205549806422	0.000315056801958809
1	0.00587666705807937	0.00259935849463308	2.17067192216766e-07	6.63103812134928e-07	2.53717853850198e-05	0.502720155949683	0.000284688151881431	29.6614747426087	0.153626543490858	184.336729502477	0.000308229499524448
1	0.00335962989996565	0.00232107077726909	2.12576225089727e-07	8.26068195118651e-07	1.22228618533503e-05	0.441183098757434	0.000213528983817115	122.222934206936	0.234855946201702	326.001062774104	0.00197537515522767
1	0.00586865180560991	0.0032619590906661	2.17897210021753e-07	9.99648156114573e-07	1.03422094926473e-05	0.275341612540881	0.000126597101276584	88.4946185132825	0.736719273296273	642.33100561996	0.00249252634240597
1	0.00646036133512866	0.0027459611358927	2.24616000853749e-07	8.4138835599269e-07	2.95481003938677e-05	0.391429625566111	0.000122760778422286	47.860496713853	0.586902953545844	532.751003936162	0.00139752355836979
1	0.00641598281226357	0.00264447339782865	1.80798677017153e-07	8.7707237821128e-07	1.0044801215247e-05	0.549350328635233	0.000289407078326029	53.382659581825	0.235770896617064	259.818915346374	0.000409319808053494
1	0.00531182083006839	0.00371025470629062	2.45914709599664e-07	8.08758565290695e-07	1.35119127548726e-05	0.425990056369919	0.000206556073213591	48.690524685347	0.276061268210161	265.910514394121	0.000761647417289433
1	0.00554430328751278	0.00207687550522112	1.92249142944936e-07	6.9228480040579e-07	2.13472555545889e-05	0.548675735519211	0.000127400554370653	61.2859377686918	0.382308436481135	427.746391244075	0.000897618885653827
1	0.00580507145377086	0.00394057201729057	2.40067991362129e-07	9.59098250885795e-07	1.1139176501153e-05	0.469267597761574	0.000257573369869596	50.3898812562219	0.285913290484903	263.719995040983	0.000716369665161793
1	0.00352026277678287	0.00304338544724285	1.77440952417552e-07	7.51686586044626e-07	1.44997644723938e-05	0.329117180031176	0.000268352561390479	62.2919428269423	0.187354192717011	237.179514554141	0.00094363288152271
1	0.00654978446907513	0.00373568399660171	2.09619287480466e-07	7.24533424615882e-07	1.38335735956573e-05	0.272594661332376	0.000273944002591961	27.6440875889441	0.215301977794114	205.188119365421	0.000376963784026855
1	0.00340300734977657	0.0028652076674353	2.29130116450885e-07	6.12271065852306e-07	1.02554094584396e-05	0.45497837553378	0.000157458387074618	87.9533576040601	0.21220412838211	265.429060857878	0.0010618440089254
1	0.00644990877282481	0.00359629548948663	1.71914319555539e-07	8.60680934080495e-07	1.08326129020929e-05	0.477506388722171	0.00011606356624661	57.7096636001288	0.674212570914137	550.19935042434	0.000912489226945457
1	0.00503492665693509	0.00279898437463902	2.48605203939372e-07	6.70640306584986e-07	2.42197722758485e-05	0.464796684589922	0.000246188023343875	37.6592236035733	0.171014766554678	203.201617622622	0.000520998163170542
1	0.00583173546705267	0.00323893621966443	1.85147528608337e-07	6.83490255105377e-07	2.50108932771802e-05	0.575358487224956	0.00010306825428839	36.3336411614208	0.48735154979964	437.11332414414	0.000640249418876408
1	0.00457927029433563	0.00349332371751205	2.37691476508159e-07	9.40269136001092e-07	2.55699431891442e-05	0.474376724212739	0.000196027303240806	52.1780173737611	0.340877006163331	341.629170954462	0.00133529616970628
1	0.00520929406145379	0.00368391138081379	1.85299128173604e-07	6.56337783214046e-07	1.69276646677248e-05	0.230324670605606	0.000269326344280971	27.5499803861631	0.186507447704989	195.394128669011	0.000421240740038235
1	0.00633068458083968	0.00321909501889071	1.58924623366623e-07	7.94125298019054e-07	2.68440602001856e-05	0.575275836149545	0.000258411410358088	24.2433650086701	0.248005290055378	249.17012052003	0.000283208739423997
1	0.00393983774687656	0.00233792620071401	1.86366023121066e-07	8.9233161933955e-07	2.6453513346114e-05	0.467695577093679	0.000181936999015716	80.6621272911001	0.352241990605209	441.773029748253	0.00196350301845556
1	0.0033322034931236	0.00247723002763247	2.130964232615e-07	9.55306536939311e-07	2.16386143426124e-05	0.211474004089233	0.000152175710597438	122.262567027189	0.486456036177276	599.534803345292	0.00667389248085058
1	0.00514828451693449	0.00300660219632741	2.40365055468338e-07	6.80178984674809e-07	2.0292068726053e-05	0.269907321122394	0.000246044950254067	37.8703723802353	0.195292565849793	220.660672807621	0.000713095840140754
1	0.00620966202813718	0.00259591959375113	2.03709631538801e-07	8.7158182681599e-07	1.32855204546184e-05	0.373111285526356	0.000133393667340216	77.2557089076235	0.570882452540032	548.021591524632	0.00155838742612089
1	0.00436092923177978	0.00347723635275792	1.75696017374184e-07	9.23071963493703e-07	2.10153542225253e-05	0.541881720315552	0.000140673894456519	62.7158941172674	0.513478483133868	497.01985445903	0.00147514978834577
1	0.00377855615750574	0.0024866960581044	1.76787348660657e-07	8.18402154971037e-07	2.40217532812472e-05	0.331382238220271	0.000158831927116883	80.0151661492995	0.389700183526748	476.249482408187	0.00241773979363867
1	0.00344474879881378	0.00302939634613235	1.86916414040628e-07	6.01129464572035e-07	2.56592833041527e-05	0.429748256250725	0.000237029897629514	39.4978263732066	0.145507003573148	189.65332233885	0.000548663041143752
1	0.00503686703437017	0.00288008621716684	1.59938812898307e-07	7.56613157879765e-07	2.4054332233059e-05	0.527370838827758	0.000179177692085155	41.0733825440423	0.317931830180893	343.072832448328	0.000618657255357165
1	0.00362384916192921	0.00335919237080009	2.48899603222436e-07	8.4443564392262e-07	1.98418471470624e-05	0.316842294631693	0.00012163159430378	87.1888870888832	0.471295281300922	482.214811393825	0.00319762855994979
1	0.00392815304447383	0.00272092779769563	1.80079983478506e-07	7.72227530358039e-07	2.13283258214005e-05	0.372354777855041	0.000263400167492252	54.7513364254664	0.200919852073612	258.058657233647	0.000926357181540214
1	0.00636458762987005	0.00299790053838309	1.74709630577573e-07	9.57155351265095e-07	1.6316954009775e-05	0.555996647333071	0.00014113859572321	56.9500047985476	0.608639733592929	546.850407479995	0.000966488327382525
1	0.00372052735859947	0.00236898591279363	2.35117842987956e-07	9.2971609175225e-07	2.39153023423155e-05	0.250576310557755	0.000191462807260811	100.153804673483	0.359823464470565	456.358605448033	0.00457464573260433
1	0.0033249436369148	0.00276518794197474	1.98791936155487e-07	9.29318262568471e-07	2.34507404827442e-05	0.476187936023018	0.000225090212887685	80.8201222162357	0.268429709830884	340.242183479888	0.00181385617496991
1	0.00542408842851142	0.00319744217238186	2.01747716935413e-07	7.93366611851052e-07	1.23553520939996e-05	0.236200084610533	0.000271575917601388	45.7048189250272	0.233536327480642	250.539934125985	0.000747281535637177
1	0.00600272087698312	0.00209074660665177	2.14280412946884e-07	8.20010311563154e-07	2.60231345139582e-05	0.471913184953063	0.000243883536423444	51.4254798996643	0.253216224438777	302.788391678617	0.000859449115011045
1	0.00373663078302784	0.00260779216651318	1.55011929746089e-07	7.86262349093907e-07	1.02436532262443e-05	0.246824738493746	0.000122281256523711	121.250345543013	0.529567207103471	616.471040526573	0.0030997235585533
1	0.00309736167364062	0.00335903250955457	1.72075970119881e-07	8.11957571563195e-07	2.22819759479022e-05	0.355273987307157	0.000134932052127964	77.4370914874065	0.423455304902512	463.953005856266	0.00232062023571402
1	0.00301833853803237	0.00300653476927758	2.44512140923576e-07	7.43491245146092e-07	2.57340268026441e-05	0.454849942218326	0.000172966946158435	72.2095763032086	0.239802039854146	296.134194477538	0.00173490915300724
1	0.00654914246435973	0.00316159089627655	1.64574848206045e-07	9.45490457920822e-07	1.55925446761637e-05	0.25622744524626	0.000136245114347851	55.9744462814477	0.766774681548633	659.428964178916	0.00163446060572159
1	0.00357260662983788	0.00205923429709227	1.51034968737794e-07	6.34149148586591e-07	1.29579664139498e-05	0.478383601126021	0.000137964168205236	101.762030518756	0.294363713922908	405.689192966079	0.00131276566245603
1	0.00358850584639496	0.00268726903381914	2.44548888570106e-07	9.43411451609495e-07	1.39570700711594e-05	0.514444654771877	0.000156389379374805	125.986921568611	0.372360495557205	440.249995316296	0.00269131945243687
1	0.00427095171735268	0.00312584322367884	2.12688876181161e-07	8.16059630191074e-07	1.6052904275063e-05	0.358452014759933	0.000141977925298481	75.2792831369024	0.413383297512946	431.955183348398	0.00179644892483425
1	0.00533924067555436	0.00273916576083234	2.40494530607144e-07	8.62146658217359e-07	1.65509023989444e-05	0.394079725111631	0.000267649430447163	56.5656312873566	0.231030949518451	264.369182561398	0.000912361815801136
1	0.00389639897646272	0.00323876171489419	1.96874683831436e-07	6.86091107274486e-07	1.06973736222376e-05	0.46704193282	0.000118061562487304	83.2402434882566	0.366434666862576	388.866810998523	0.00123494271555484
1	0.00379257021994923	0.00360967290754142	1.53369467542602e-07	9.03071110408181e-07	1.74810406441163e-05	0.302393247336446	0.000235770529312909	57.7688146259681	0.322940892271462	346.273435329837	0.00130813174198738
1	0.00461965640712376	0.00384546421181357	1.57558344407976e-07	9.64777520035563e-07	2.78679123887941e-05	0.23266596472084	0.000239134032234285	38.1574002372116	0.394110871202113	382.162120024659	0.00130678951451041
1	0.00477928451173785	0.00319097643717169	2.15052276654423e-07	7.16159160336748e-07	1.25882076505057e-05	0.520007006458771	0.000230248800890425	49.5471661277056	0.194799654850802	218.18052364567	0.000499730876162146
1	0.00522687477822729	0.00309742251934853	2.04159428534459e-07	8.48359306801658e-07	1.26260514446117e-05	0.490585119425248	0.000241662060447425	55.1911249384484	0.251506071044743	270.732343736272	0.000657676190325838
1	0.0034554721397817	0.00327094578131989	1.50817812551839e-07	8.63228812882231e-07	2.86537506204596e-05	0.336243907358145	0.000177476370703572	58.1549340932099	0.391537963378309	435.475073839786	0.00178033428053061
1	0.00462848323937282	0.00258171447384407	2.45537699373253e-07	7.13200213703785e-07	2.62418814587924e-05	0.534182055183438	0.000278277767284738	41.9454368194895	0.150591997003966	194.929410503046	0.000546969807372932
1	0.00473431740541871	0.00212794215172709	2.13424454579757e-07	7.22175463745718e-07	1.43546596955525e-05	0.433289714848605	0.000268993937366672	71.2062543973344	0.175505890329264	240.403319395553	0.000851343579411671
1	0.0050008715603227	0.00372421027959973	1.92385881953079e-07	7.84914596878191e-07	2.66178729358223e-05	0.499662923485783	0.000115430270029418	42.9454752446793	0.516519381997074	457.783498180262	0.00108084598704818
1	0.00488195099965109	0.00373346056219163	1.76212845310058e-07	9.17552291348544e-07	1.91583990350082e-05	0.583926296834099	0.00011675878598464	59.3021600196694	0.640075193325163	560.794148458517	0.0013720696082211
1	0.00439485933123588	0.00207875998739232	1.85110789581461e-07	7.87163197052062e-07	1.00028069730551e-05	0.536625351986537	0.000216834723265247	102.514942258734	0.236603355110159	318.307312674369	0.00101857677398946
1	0.00393207326619204	0.00282637325930248	1.9505931399146e-07	6.44901476910655e-07	2.86005367689156e-05	0.359670897077721	0.000204463731937832	42.2078032963685	0.202547240593456	250.773929524934	0.000851348849887506
1	0.00322778872436888	0.00254897429862802	2.3840054774218e-07	8.50678011220213e-07	2.84976584915098e-05	0.558750674328334	0.000169710137606424	85.0138295943127	0.283576718476262	363.965381637602	0.00209017553002587
1	0.00392162997390598	0.00226061813522537	1.92476373687741e-07	8.88910780176368e-07	1.84706912223143e-05	0.485874767826732	0.000196715644714225	96.6354496591841	0.310015104963231	402.245713329776	0.00183422542919923
1	0.00443575286699945	0.00244443366264299	1.85513645742871e-07	9.52530842859155e-07	2.18897339309627e-05	0.495528603500514	0.000140187150419305	90.7946367821488	0.531971785081575	594.717945090889	0.00226478694232929
1	0.00508334002076973	0.00256182770488164	2.18389924605457e-07	6.10432452308861e-07	1.88867328224995e-05	0.457622100838762	0.000206062968703348	43.2856687897095	0.188100359887996	226.253066779984	0.000497797033645447
1	0.00500146002461551	0.00368455864300511	1.97710680377441e-07	6.66899059605914e-07	2.37147206970165e-05	0.390038726314104	0.000259755795382929	26.3417860487253	0.17833253584316	188.81969415447	0.000376159494354549
1	0.00602218987259221	0.00322632106930949	1.73690127125017e-07	7.73520764159021e-07	2.73045626527183e-05	0.509029793871368	0.000227312463310549	27.3704762023705	0.266960747585103	267.274406676647	0.000392907330152816
1	0.00508411336416146	0.00344213960864491	1.51595235531469e-07	6.65972307617232e-07	1.96556401547744e-05	0.34436023153148	0.00022201712369242	29.9412121070988	0.235554075609799	246.791266295451	0.000417029353489617
1	0.00463793075934294	0.00282718593638472	2.41197620961418e-07	7.93262389131553e-07	1.73315937449398e-05	0.469582297148893	0.000288843877473736	52.8174346370502	0.172789337700231	212.133309230655	0.000691681404008374
1	0.00544326445924055	0.0033466300038809	1.84006747355156e-07	6.87628219631993e-07	2.23792261089029e-05	0.559234481466167	0.000297583886332728	24.8309121077983	0.154880528678473	172.181721107963	0.000233536859783555
1	0.00605096484809648	0.00393316628072099	1.59682286603837e-07	7.30335631743566e-07	2.36104134859524e-05	0.487303822656348	0.000168820259144211	25.9820482107465	0.364560477131086	318.463614083477	0.000417717128506123
1	0.00552155575942762	0.00203899891362925	1.55417842050107e-07	8.99550766375313e-07	2.47870336003343e-05	0.348721111219679	0.000126832216081877	85.574021533395	0.738824512956741	794.07230230452	0.00313545630183333
1	0.00466675059946832	0.00220592219431632	2.20013169703892e-07	6.0245037448352e-07	2.37731737726663e-05	0.343857841490172	0.000288699592289501	44.0080697129811	0.137687612006108	194.248846212841	0.000675158541740939
1	0.00405249216249829	0.00325278534633216	1.85767002857207e-07	9.50627232967975e-07	1.00001822913242e-05	0.311109401191469	0.000117148707015063	122.406832864993	0.675212257614907	668.575427999264	0.00335287334554568
1	0.004681268744948	0.00277474169172323	1.99867343572634e-07	7.11101197837908e-07	2.04898070017216e-05	0.21757615892161	0.000173593116687314	52.0552683621319	0.316835403334164	355.314101561771	0.00148088159907692
1	0.00431862529771554	0.00258561413692007	2.14503357496887e-07	6.95396473120053e-07	1.90658783739959e-05	0.396112917584727	0.000164476368500428	64.6641208263367	0.277973155343797	330.673762571389	0.00120140714258586
1	0.00531744751385092	0.00268822757390207	2.28106188676392e-07	6.81947388916433e-07	1.84427527982413e-05	0.294813564557546	0.000118598874715154	60.7605561607249	0.438754615975446	447.530160363212	0.00154251898315769
1	0.00566120456503988	0.00283524877434614	1.53077882339855e-07	6.71199181503574e-07	2.43066350945701e-05	0.597129175263191	0.000111705918887013	37.5061467684206	0.451567068186287	440.900691716635	0.000538554665966707
1	0.00365339383007745	0.00228035830009167	1.54299174865722e-07	8.01957023590278e-07	2.27213986069311e-05	0.580151216675546	0.000151089761876734	81.2951783132133	0.360763597608938	463.158489167486	0.00144172438566166
1	0.00369897207546314	0.00235103397645675	2.17079198176324e-07	7.09258954961272e-07	1.68408207458904e-05	0.278702643474227	0.000177729730107844	88.9193018313215	0.265966974782097	349.495431136304	0.00231406237581388
1	0.00474233643788949	0.00348656835377593	1.50163521425112e-07	9.24462200126883e-07	1.35953728477134e-05	0.595164164318371	0.000218799871262604	54.8296106417075	0.355119097808576	359.902716967227	0.000705106095271074
1	0.00551904117646766	0.00314951262971976	1.77270457430067e-07	7.5859323042755e-07	2.55523159773522e-05	0.487296768992842	0.000192862223401461	33.7989078569195	0.30042235677678	305.37229746587	0.00054011151010915
1	0.00687290971615821	0.00305760015856795	1.90206452443879e-07	7.60053159005829e-07	2.04801747171126e-05	0.374559502956495	0.000193611002407113	32.5752551753475	0.333766866842818	314.506071269424	0.000515225351168751
1	0.00326021166822327	0.00234132845933426	2.14370967855806e-07	6.12799641088673e-07	1.58396015356915e-05	0.220526212569453	0.000189507597884942	84.121763553051	0.204085912718746	288.418345862135	0.00218750088384712
1	0.00682233783312444	0.00237583908759134	1.77614504465485e-07	7.10636461743756e-07	2.1918686084324e-05	0.226918809373567	0.0001781942689147	40.2928191996115	0.384599126793403	393.282659504551	0.00107860724840797
1	0.00543058973169664	0.00345388988716022	1.9482176511627e-07	7.81549393550715e-07	1.57776705106703e-05	0.378028060164165	0.000151796059516805	48.6497058726732	0.409969790325926	384.146353544626	0.000928470525013531
1	0.00485704641035587	0.00375368964354668	2.40225884890014e-07	9.55266203339989e-07	2.49227733382615e-05	0.403269249104266	0.000194019806404012	48.5534201906624	0.374839847515796	353.74834692856	0.00140821433861773
1	0.00671385272551746	0.00262040988513829	1.53496959779221e-07	9.84897221561633e-07	2.75083456640093e-05	0.234960991010837	0.000184632138889015	46.0495662475502	0.645553978284707	615.667309840046	0.00175922073827094
1	0.00581728356769605	0.00232445992248187	1.73100404934845e-07	8.91507124915238e-07	2.13491714460785e-05	0.551933747536003	0.000288233207000459	47.5689239766906	0.24206605652336	289.852310955572	0.000563861501703674
1	0.00645861926980277	0.00369335880516716	2.12419569074494e-07	6.87338115629968e-07	1.22056295552678e-05	0.27264284114095	0.000100830374363755	46.2928681644745	0.579449339660225	468.436911667682	0.0010013254120743
1	0.00629603235991235	0.00235518494229157	1.95998836442979e-07	7.33327607899223e-07	2.9492914532906e-05	0.417019997954618	0.000135124760135311	45.4248183950665	0.447917435473618	451.958438821705	0.00100318068351477
1	0.0050388680668967	0.00366276201547352	2.1162338504211e-07	8.53861539057172e-07	2.76756648447668e-05	0.573222589046863	0.000199937158379607	36.2482597862927	0.303363334412222	294.337614017714	0.000707265454622828
1	0.00616398660219538	0.00321884818733431	1.59228305691041e-07	6.08059520230997e-07	1.7762968593193e-05	0.255396218495125	0.000135497769955536	31.5551215079973	0.386550122007987	361.480739302496	0.000561738260883587
1	0.00356071250456683	0.00234786832415332	2.05617440581125e-07	6.468439945184e-07	2.81457366918525e-05	0.357140293082509	0.000258436541137728	53.0921357940961	0.152656093057433	221.532151264001	0.0010138174661257
1	0.00338621007156727	0.00365565028446065	2.14770862479449e-07	8.27920847244558e-07	1.02499854567408e-05	0.241172836919951	0.00018710912850536	89.7685736464737	0.302628915778766	326.591993132298	0.00200782510425642
1	0.00593160683843098	0.00395140022450194	1.77731768689913e-07	7.10099309217541e-07	2.3618886699005e-05	0.256061653068477	0.000163840391496143	26.4154313643036	0.380139542375614	331.684269130952	0.00064693449202161
1	0.00529889862483282	0.00328545768307528	1.88109971048069e-07	8.81237907756289e-07	2.44683153114513e-05	0.222485397371417	0.000151383855531613	47.4855444888471	0.537899161407128	506.461343498583	0.00179555698126277
1	0.0055993913060492	0.00375311690501413	2.46903061810473e-07	8.03195692382393e-07	1.22668540952223e-05	0.234027417410302	0.000181348125857381	49.5697786587595	0.350836884147967	320.834938406836	0.00111665925272377
1	0.00437277941344988	0.0021792787464614	2.0642062086604e-07	8.01695264819489e-07	2.12751648940889e-05	0.460802972799537	0.000259355184237449	68.875256199851	0.204634261726839	278.4232106179	0.0011003248418111
1	0.0030103069945782	0.00223660261237668	2.10278145160701e-07	9.75149069663153e-07	2.73052756151594e-05	0.209292811663098	0.000141317382988598	142.43178086251	0.539494187992541	703.877312253435	0.0107278704057443
1	0.00478934791357391	0.00248033539359251	1.69455045281921e-07	7.10608032388568e-07	1.66789700087785e-05	0.282481798528237	0.000262141294616102	51.0894452734194	0.211269628331884	266.404851794229	0.000841764746201664
1	0.00594491853078841	0.00386470969912553	2.05395042243113e-07	7.99196280732263e-07	1.59060450824001e-05	0.516646156132945	0.000243203261643498	32.7146518118733	0.245048463029321	230.398638256556	0.000400870842461614
1	0.00496557237813812	0.00237705483040368	2.3583419329307e-07	8.12180525430462e-07	2.1680584900566e-05	0.573353037382661	0.000275607612539459	52.7075987282315	0.180616123603831	230.97233777988	0.000650395923481571
1	0.00414198167245634	0.00253348832367793	2.0958661005214e-07	8.9395555062349e-07	1.70493923460917e-05	0.460659185167893	0.000105749381148704	116.810225597114	0.612054898074445	664.758363276057	0.00316427439575646
1	0.00314240040710551	0.00222816387922707	1.73428950248396e-07	6.91600662255757e-07	1.1425128387821e-05	0.416350732747151	0.000118791876708791	140.781747620456	0.36568715535969	489.705965541969	0.00251159733200184
1	0.00690260045155477	0.00371874267484083	1.57524063669973e-07	9.10151666453009e-07	1.86353595080538e-05	0.531382006575048	0.000133537735129159	38.5166596115764	0.675063045935726	534.410139409526	0.00071427518008211
1	0.00456878115613427	0.00308983982321645	2.06704820766684e-07	8.75952924871261e-07	2.83919053189315e-05	0.258435503013654	0.000237254327830559	45.2979500821271	0.289758344546002	319.932288409324	0.00139694180174949
1	0.00673412444588782	0.00292941288069301	1.77681117506113e-07	6.77092662943511e-07	2.34140707650011e-05	0.455745707525076	0.000261897826243325	23.8296703538448	0.202026771742642	211.965698221314	0.00025252437392917
1	0.00443777242252323	0.00258802603150061	1.94998428742309e-07	6.59249033913963e-07	2.35509411538015e-05	0.556815942249273	0.000121754288464228	55.2638134446826	0.339168315127227	383.401173534458	0.000903755702681412
1	0.00413752140763756	0.002401496683293	2.10390833888989e-07	9.56282131586974e-07	1.3125488410319e-05	0.509102652812167	0.000287411290054661	95.1919666713386	0.220100985632773	292.857889796939	0.00127516973319218
1	0.00690202648983114	0.00203042278516603	1.89823745023111e-07	8.19769028717529e-07	1.93083604238692e-05	0.547523645971882	0.000151670852753592	60.1039832518809	0.446464666860495	457.610632779047	0.000861859266609548
1	0.00657577224194575	0.00324060873982993	1.73884619641583e-07	7.96405092379501e-07	1.2416943755511e-05	0.266296323977321	0.000288823425783832	34.6990373647709	0.250316590091967	250.921544510374	0.000461344384380849
1	0.00382165298146466	0.00230780900108497	2.16865342224995e-07	9.36785017804942e-07	2.69624167718727e-05	0.593729632685762	0.000145237235689924	94.3188734184756	0.415251850004801	505.587483013824	0.00240576441486599
1	0.00523894024375453	0.00285714012349865	1.64676484774025e-07	6.97541879923211e-07	1.98481013016421e-05	0.409719297206358	0.000157784316928836	44.2530925063066	0.343867498135678	362.747913471873	0.000709954256689341
1	0.00594970653681743	0.00267909892408026	2.15213075895295e-07	8.69563832130787e-07	1.72330985172991e-05	0.468052489564371	0.000206403191974504	54.9223423838083	0.322664375814324	338.683967187076	0.000838752977461111
1	0.00659886722543413	0.00356756276342414	2.25884765124202e-07	9.21943117307133e-07	1.47270200474036e-05	0.20067558779067	0.000153390543483358	49.1058659884757	0.572875931307481	478.214201767259	0.00155469574380917
1	0.00639637896085153	0.00355493737139859	1.97866653408305e-07	7.38366669428796e-07	1.62031019639112e-05	0.51915154240861	0.000122374795415839	40.0066123663974	0.471502897831734	400.030588600196	0.000614697046706732
1	0.00595778217148362	0.00311701865371841	2.42318557611815e-07	9.96406660402577e-07	1.63003012430806e-05	0.34155012586461	0.000153408673394939	68.6743330790713	0.55778504122665	508.396571236884	0.00191169588336036
1	0.0035726153871466	0.0036693964801647	1.51139229877626e-07	8.41866965940162e-07	2.02569311686695e-05	0.308842068949186	0.000173220470954112	59.1663228105236	0.398208765380872	414.13355212418	0.0015851763016109
1	0.00581145726352661	0.00397362816661478	1.79462306935446e-07	6.92591530160038e-07	2.52476596085671e-05	0.316901242000238	0.000101532698487978	32.3384045668129	0.589142982032063	477.781533491932	0.000919554353785299
1	0.00637760644157141	0.00355731352736399	1.80654266789293e-07	6.64924822540745e-07	2.73446430250816e-05	0.399829686605697	0.00014882847212749	24.7852759891019	0.364112342669531	323.319245560281	0.000453679052366248
1	0.00506884823882133	0.00388184927938876	2.18251727381268e-07	9.2200648644778e-07	2.31209476857113e-05	0.31747713256345	0.00026609221271773	37.400186933311	0.277588427273455	270.108883587025	0.000927358594634712
1	0.00413892842658459	0.00288642784313468	2.12018236701098e-07	7.25696068152316e-07	2.61514707847015e-05	0.57021188388669	0.00011147450903475	60.2330546208145	0.406140237100493	434.70474310298	0.00132301306075015
1	0.00626611701868846	0.00227456425108034	2.16059703798148e-07	8.6791060686314e-07	2.82222418623775e-05	0.273155935322405	0.000178312489673263	55.3176963394102	0.45349558550245	474.915085869282	0.00212548170130677
1	0.00434836471934174	0.00245091550610889	2.25645332491504e-07	6.51583542363987e-07	1.37746746236182e-05	0.489086341711109	0.000175879829083986	71.1346011712371	0.220398883678454	275.164102533885	0.000845758227317671
1	0.00331964835273133	0.00247260833458837	2.2088193192125e-07	6.41108827449668e-07	2.88069326250178e-05	0.27798331766562	0.000287449740918069	51.1256475777539	0.133573067116298	197.698569540374	0.00109331028505202
1	0.00652905597126857	0.00262231935278316	2.37199477320591e-07	8.0105003526041e-07	1.38313918953384e-05	0.335302791884901	0.000112000730676067	73.8438758691226	0.608245489305416	556.147140604397	0.00172049021773318
1	0.00506679046383952	0.00266049515134287	1.58445748837836e-07	9.33801056605451e-07	1.1196662082617e-05	0.371768599361745	0.000190706042988513	86.2318587678019	0.44594771774105	485.961306079399	0.00146568222840711
1	0.0055074713856535	0.00240178333807211	1.7399764022853e-07	9.31040775397554e-07	1.08450838627137e-05	0.421616871889828	0.000161073397965648	98.930557867974	0.511421108368181	546.323471463021	0.00162810007053475
1	0.00516194518720301	0.00337479247023532	2.43875491927861e-07	6.45567012804721e-07	1.22345977429549e-05	0.476068630052231	0.000293111591997346	37.4035142980761	0.13669842208064	156.085070961855	0.000314938555629221
1	0.0034582119968104	0.00361896342103598	1.72090215194781e-07	9.54787595852498e-07	1.69875216459819e-05	0.395964376433527	0.000111514080341238	100.87779206206	0.684644786088273	664.198387349638	0.00336630882099979
1	0.00485531136839371	0.00226384511963906	1.81453708602164e-07	8.78396839395669e-07	1.18093467333075e-05	0.480202931560334	0.000151956032218708	107.658910650791	0.448051491155575	514.582521917439	0.00169079379577083
1	0.00471546691243723	0.0031194597900851	1.93154060563451e-07	6.1289309325633e-07	2.72726252846804e-05	0.22476247600264	0.000214132236311337	29.7008208923613	0.206052894305431	232.791451566786	0.000644661626641929
1	0.00591728479126954	0.00261252010915345	1.73976250314686e-07	7.21020618616405e-07	2.92064921451763e-05	0.500108851804308	0.000108602372534868	43.3559719146805	0.53195529319853	514.350516658171	0.00086447784405141
1	0.00519546339121394	0.00396429919746622	2.22439525402145e-07	7.95530350947001e-07	1.33533947316193e-05	0.406577737332803	0.000276555773429022	39.213412126654	0.207524793801311	206.394562332228	0.000522739040686175
1	0.00679331129963617	0.00313759039336926	2.35478596283261e-07	8.20984632739799e-07	2.34845584642659e-05	0.515615728315574	0.000279690077467862	28.5898659494031	0.217000511513687	218.317221165842	0.000370163178947892
1	0.0034989149073731	0.00204169353468806	2.04041008918571e-07	6.363549391514e-07	1.44630526495359e-05	0.379748784461181	0.000103242268415953	131.060627483324	0.391400921850193	514.183922460637	0.00304937471150198
1	0.00337157662483759	0.00290799277781993	2.43956234768641e-07	7.14044139369957e-07	2.83635005003406e-05	0.274732658439794	0.000291979089084618	49.0457302714536	0.147582464873939	198.516889546132	0.00116077730435758
1	0.00677242656654798	0.00389890846849037	2.34593229050664e-07	9.79835691577058e-07	2.22196367713559e-05	0.211142364538033	0.000177016888281903	36.319699227911	0.538609722744902	433.799927606373	0.00139663437526002
1	0.0069126606524391	0.00200308761049421	2.14068947012509e-07	8.69508832442415e-07	2.13218478337608e-05	0.522517766869221	0.000277863762395627	51.0256430419483	0.243215198726933	284.42964184126	0.000651202581678529
1	0.00354765177051975	0.00202830405174162	1.69338141874995e-07	8.54860676050267e-07	2.93742796002304e-05	0.222289634447866	0.000129342481328722	113.243027938269	0.588768147864764	760.830814375049	0.00844248862158278
1	0.00357613033367788	0.0023729351577651	2.07471211923214e-07	8.32103863189613e-07	2.62735330509151e-05	0.520332929234822	0.000166998062537259	83.2804798705908	0.309166847929244	397.014831908252	0.00187640870836095
1	0.00649120071415981	0.002402075357141	2.02444366143586e-07	8.55266222996452e-07	1.24368534681119e-05	0.507995688341524	0.000194170043816599	64.8442178083316	0.346140455044467	362.322612939683	0.00074827473262892
1	0.00628391009880326	0.00297144447864957	1.95965663877407e-07	6.07932467587228e-07	2.32130692057358e-05	0.280245294883253	0.000189705293711453	27.1616491810653	0.25226452978601	256.628755252278	0.000460704154529773
1	0.00654293033172712	0.00322254331604575	2.02536857801406e-07	6.85387630204751e-07	1.2666112572568e-05	0.267516650165168	0.000116491820842962	47.0704945539585	0.503879715993414	440.16489361704	0.000922546964858857
1	0.0043913737098264	0.00266903681315168	2.46250441095278e-07	6.99552505381481e-07	2.64945360576112e-05	0.206155260286127	0.000283112667576986	42.9187210652359	0.171170511011667	219.624031373635	0.00113491363722412
1	0.00516718373111105	0.00351505675729379	2.17680617474695e-07	6.1620751385944e-07	2.84725754287533e-05	0.518501084441045	0.000137200327989362	30.348074010157	0.297423435844172	287.174203611116	0.000532525417841201
1	0.00425359409487381	0.00337013221403887	1.84626561691924e-07	7.37891387999011e-07	1.61035899569784e-05	0.433529973675244	0.000169574322801465	54.508859597696	0.301874118023687	319.747794840124	0.000896908845975981
1	0.005814572138196	0.00256370492957885	1.97945486484821e-07	9.79946337598888e-07	2.82210156720665e-05	0.404373445466999	0.000282089972195831	46.4659807458699	0.296822956643151	333.189473095558	0.000993634846458211
1	0.00526290950329411	0.00308641922532706	1.73274049950616e-07	8.27113810540424e-07	2.89657891288461e-05	0.273910989432105	0.000248219488574859	34.0384913448993	0.289226276531888	308.965706725958	0.000855361179639057
1	0.00684023177857107	0.00243961866745389	2.27407372326951e-07	9.56337813894051e-07	1.02916720502261e-05	0.554459178338125	0.000179107617569685	78.6518865430008	0.419486773963907	414.010587272182	0.000926142808572884
1	0.00518123006855254	0.0031318235504867	1.91433003225745e-07	7.32743717137922e-07	1.00358011423553e-05	0.504035450075668	0.000185668149810618	57.1328870876687	0.274302043829384	287.809379395292	0.000579486852227616
1	0.00624320331424772	0.00341153775751684	1.86822331278225e-07	8.30147515539244e-07	2.92876679847743e-05	0.301166730342591	0.000136401452374594	34.9712397587559	0.570232242644779	492.178428327602	0.00112587593593468
1	0.00489413195161233	0.00395214446137593	1.76496088958693e-07	7.66879390289184e-07	1.67662027573948e-05	0.403391696191224	0.000111046477106347	51.640210136984	0.556138817511663	481.945180293434	0.00117250747205101
1	0.00414198893941125	0.00209815344202751	1.72801228177969e-07	8.81990158146472e-07	2.08947423609982e-05	0.47254105962171	0.000265333461514148	80.6353734832359	0.24278736181074	337.810113331618	0.00137177379943799
1	0.0039554257240921	0.0020452730265282	2.10906096396721e-07	8.12075107146689e-07	1.05248679477909e-05	0.499203122470417	0.000228118929668027	121.708474326502	0.220820877666682	312.120692379342	0.00150459638261178
1	0.00574969427454953	0.00293940191894816	1.98727068769391e-07	9.5211315826628e-07	2.89181027636167e-05	0.569506965400999	0.000131586236461476	50.9394717247362	0.591087499191051	548.624177356798	0.00126158090447908
1	0.00534979400192176	0.00384720221769556	1.67318146731562e-07	8.68105110163248e-07	1.02833628301532e-05	0.298615358608895	0.000185974113646916	54.472302981003	0.427132043961448	389.03160685621	0.000975826840890748
1	0.00390641140738769	0.00236570468540348	1.53376371114519e-07	8.43385405581971e-07	2.16036667788362e-05	0.452857817924862	0.000152042717150135	86.0123848179316	0.431241302782568	527.758033173256	0.00190042653319585
1	0.00347281577217027	0.00223254256049228	1.62843047874482e-07	8.31399739582385e-07	2.89713706421086e-05	0.478709104003213	0.000142033213367754	89.6292484716088	0.418098781466695	539.176150127076	0.00238430170474823
1	0.00412001832942929	0.00364741468996199	1.90681448424248e-07	7.0408184403234e-07	1.51683951497066e-05	0.205508683093248	0.000149078682670906	53.7878823228154	0.353442331939934	356.444724973232	0.0013675275591731
1	0.00322836007510199	0.00237078163825613	1.63847520297375e-07	6.28577319159434e-07	2.93698552492153e-05	0.352698342926264	0.000255352769864454	50.5146869061791	0.15341771212179	228.070109519393	0.000894641164651901
1	0.00374722230274377	0.00359475274958636	2.16957966421891e-07	9.88632091779333e-07	2.09322897427076e-05	0.259913814363633	0.000276116098601279	60.3327041782788	0.268664355853889	294.87284597367	0.00180123134508628
1	0.00526736078565939	0.00383471198090715	2.32594683397512e-07	9.91263702647029e-07	2.36021843468056e-05	0.504301061698421	0.000143420079024173	53.2502086659013	0.545805334552124	469.05837541898	0.00155354501887357
1	0.0031246621901905	0.00228507495978401	2.40949086943054e-07	8.83467115371115e-07	2.27910487205755e-05	0.255058214704386	0.00012997197480411	141.691740239297	0.472128607855042	604.299415780863	0.00775704746385917
1	0.00357359578872905	0.00390378025187048	1.63125684368805e-07	9.82328649285284e-07	2.57505179482717e-05	0.332209110791267	0.000266650511368172	50.6462732077129	0.309645441055198	325.354684108026	0.00142364613890998
1	0.00559168903857932	0.00394804391411706	2.14278701942695e-07	7.93160661118148e-07	1.17783025085621e-05	0.458584365030281	0.000169388665851396	48.0432419801571	0.353943060622252	315.099259745948	0.000711420208729303
1	0.00625053063278225	0.00278907468106341	2.36665726289442e-07	9.09271475520529e-07	1.01230731237046e-05	0.266675573573479	0.00029678829948205	60.7160357339402	0.255635834160487	276.274083837755	0.000982992313088574
1	0.00633785320515582	0.00398446733565648	2.2812793166199e-07	6.78737344738928e-07	2.75584206723523e-05	0.404528294863875	0.000279155020826263	18.4970203005391	0.17938200953368	171.636535200799	0.000268491678960791
1	0.00587778537959954	0.00299323040643336	1.84951755892092e-07	8.0786555479528e-07	2.29542120902424e-05	0.305451154590233	0.0002101666542747	37.9591311736945	0.330516805414324	335.400484313589	0.000816008309178531
1	0.00419475271940389	0.00205232220692811	1.61256877530551e-07	9.9391238824322e-07	1.36273393312256e-05	0.402859063537012	0.000196131633471182	135.959951696189	0.442192292054704	571.318423056101	0.00308475224066409
1	0.00312691329657607	0.00206254343074079	2.04267769911056e-07	7.225570717768e-07	1.54458865409501e-05	0.37685558728984	0.00015181834604106	133.923150744674	0.293417909290731	418.547225247634	0.0031871918273477
1	0.00615834463462368	0.00390605410642015	2.21481688085054e-07	9.85132711273481e-07	1.72541860183269e-05	0.411454458919658	0.000149898635322483	50.4976218806946	0.58315856428885	474.70231750011	0.00131031116307978
1	0.0037854423086181	0.00293224889257555	1.65128720010616e-07	7.64013803002447e-07	2.66226686536867e-05	0.281268442409684	0.00026731171487113	44.7934432535174	0.211997756859801	264.933648046443	0.00100061152154789
1	0.00521518399850959	0.00296352049354516	2.39292081253127e-07	7.85843321861712e-07	1.87647422633774e-05	0.300594956053476	0.00026968040073931	44.6193713614105	0.212173211858556	239.394785718179	0.000848276218404574
1	0.00661292527659272	0.00239555076682157	2.29773120284242e-07	8.75732958951501e-07	1.37508110686825e-05	0.233479184693489	0.000200324080522766	67.9959125918226	0.404467009375944	416.817112222104	0.00188531559328664
1	0.00643182609104462	0.00325525594590038	2.3603546452809e-07	7.32181956719825e-07	1.10891494716849e-05	0.450907853838064	0.000220574907008777	42.2486417684195	0.23986662515403	235.606535025473	0.000434247180245928
1	0.0047600531906815	0.00372497573009023	1.72735700611313e-07	9.9101407867375e-07	2.43639768936748e-05	0.556899537219433	0.000293155943939227	38.8803905072487	0.283865741323374	289.092384737748	0.000692293914188343
1	0.0062567602983274	0.00245246461332317	2.10836543701654e-07	9.26231453666518e-07	1.02718670893772e-05	0.331521811579548	0.000272905860834743	72.8254680403698	0.290453702793787	323.670486027941	0.00107475530855655
1	0.00469978664298188	0.00261734653771205	2.40485898862974e-07	7.98204529735959e-07	1.83547899335664e-05	0.287925012621425	0.000177621365651157	71.2662462204494	0.329238705001762	373.779999755313	0.00192934145311792
1	0.00548960710480435	0.00355265161520456	1.61668859479945e-07	7.9883264065593e-07	2.99763481765613e-05	0.21836427179635	0.000254392439023293	25.3853363126991	0.287308308126355	285.634104214665	0.000656375088281627
1	0.00353079251982507	0.00264107860472095	1.70675777255609e-07	7.88959555533045e-07	1.09222877843095e-05	0.209560182543485	0.000239805695381808	91.0993851653622	0.246072815092857	322.596344605205	0.0018968294936526
1	0.00581050241822036	0.00318437813606712	2.15964387971542e-07	8.55561450214681e-07	1.9695908970467e-05	0.208014996504177	0.0002459404848801	39.5021078032198	0.298185988617965	301.966873875181	0.00103263844694531
1	0.00562630640581907	0.00205666347406253	2.44048516698842e-07	6.81894671688807e-07	2.71745937088242e-05	0.274996722535412	0.000209289492813599	52.3247530905123	0.258874413690778	314.576005984768	0.00172811685272448
1	0.00682322290659713	0.00332192549023377	1.78196597011158e-07	8.54738705898741e-07	2.35594555029795e-05	0.346085362821465	0.000262892912200164	27.4754321986279	0.300765852781815	285.134100806759	0.000486290515312428
1	0.00331160049256299	0.00248245832053953	1.61130421345228e-07	9.8270478669843e-07	2.93238597639002e-05	0.51652450405283	0.000175894936572191	91.0512913769206	0.418082313353832	528.77695260011	0.00253653796695147
1	0.00595127135080469	0.00266517408441227	1.72301138222448e-07	8.16521975761746e-07	1.22041623450782e-05	0.422712913118232	0.000133622530202596	70.9332916845108	0.527663467830725	517.513515769448	0.00109727384148966
1	0.00442366360562991	0.00343834131806896	1.9416762922428e-07	6.89183886340917e-07	1.30708937043129e-05	0.208550897890743	0.000281247326350647	41.434870561856	0.176760985257221	201.64183261665	0.000643766622346742
1	0.00333206862614508	0.00347188455948878	2.46487861383664e-07	8.36233909028705e-07	2.15144510680021e-05	0.282196083449705	0.000102460179105371	93.8053500585392	0.55102586987468	550.803588395082	0.00422208040032745
1	0.00392995378016528	0.00370925103950367	2.28825044169425e-07	8.59635046770651e-07	2.11913591889619e-05	0.354461961981845	0.000238687632474758	51.7641286043221	0.245653424776683	261.995765253263	0.00121845788875862
1	0.00612884102839237	0.00287492781299096	1.71789175442594e-07	9.47183909954139e-07	1.62433169942514e-05	0.585475766482764	0.000240159126518053	46.7310518838527	0.328820501080282	337.238581800948	0.000561387991252752
1	0.00534709871649507	0.00287497424855491	2.19480323066023e-07	9.05286390244534e-07	2.13810324672939e-05	0.595675083816631	0.000245639879553443	46.5149888028481	0.253011853875204	277.697808235106	0.000668052981345714
1	0.00311047436550877	0.00228831070754633	2.41992429983817e-07	9.00948850731883e-07	2.39868766942091e-05	0.52623910733492	0.000109061188491877	143.329048814678	0.492960937159969	613.87724402164	0.00480632950006578
1	0.0030464018016758	0.00304740877538862	2.24375622791161e-07	9.77624623471348e-07	1.08886666481933e-05	0.322425976982072	0.000250473497711162	123.66993026718	0.252430146372871	315.7699482343	0.0026116916721
1	0.00620344371862206	0.00211455784112876	2.02737707082802e-07	8.57406399674316e-07	1.37080490992723e-05	0.270587786178321	0.000114573069565509	104.708015215921	0.74088655670062	739.052699045919	0.0038364387507046
1	0.00627271790169211	0.00302862427957767	2.0154160594066e-07	7.32155440642309e-07	2.27104017968592e-05	0.31901063121584	0.000130909431371653	40.298538998947	0.473317146329822	434.308384713058	0.000964304965935635
1	0.0069735085765186	0.00261189825213104	2.14228989531407e-07	6.37963597200483e-07	2.64243092808075e-05	0.472737471889519	0.000100367931548074	37.843941310068	0.497873732102303	447.781703467763	0.000677631516480862
1	0.00540404219791096	0.00396767312601041	1.65690300268627e-07	6.9302344297665e-07	1.65695743902064e-05	0.548933995383097	0.000118558006807906	38.3980387399618	0.444188224380722	383.756619090366	0.000573409003096311
1	0.00414944125259214	0.00362888905275492	2.01114939667497e-07	7.50602357076637e-07	2.38490074880479e-05	0.241605498886934	0.000158509778315255	46.0533229731172	0.355773025711117	358.042881958976	0.00146059700701355
1	0.00437724234131336	0.00375376701480165	2.09900530351128e-07	6.31713653127558e-07	1.15907694028589e-05	0.472524465580676	0.000111861986811857	60.3413578313425	0.363875927732536	347.502050941931	0.000890697107472884
1	0.00598528828830332	0.00299096958924684	1.79124597572785e-07	8.56979865824328e-07	2.03351424265422e-05	0.309506730472413	0.000251699300912919	38.8182454612593	0.301928942342973	312.167060272631	0.000738114597408548
1	0.00458269101596377	0.00293985764378197	1.76445536211278e-07	9.1494053636219e-07	1.0197650584241e-05	0.461971672973801	0.000105862116959863	115.494661607749	0.702604754304222	694.196754300339	0.00230078122739747
1	0.00517534955221026	0.00239044527910656	1.80208497110152e-07	8.71632323662154e-07	2.28877629232192e-05	0.529199946474829	0.000108973103833616	76.698750522039	0.644631288037637	663.18307173845	0.00175529169843397
1	0.00394600668296805	0.00254770212089935	2.43008607168217e-07	9.50695376691186e-07	2.66562969112188e-05	0.542272429633479	0.000122623617206051	98.0527353269159	0.508423786287627	567.263325689911	0.00305875202405429
1	0.00589317404341078	0.00392856856331205	1.87819528150966e-07	8.56406151283174e-07	2.81882612351539e-05	0.285297593077655	0.000231667641292429	26.625301235014	0.334092725784648	301.934242128358	0.000712632777742812
1	0.00472213446275331	0.00307116352366407	1.52268394885151e-07	8.03693880849946e-07	2.45527216949017e-05	0.355778224348199	0.000146202856054054	49.7429197048592	0.475916132735035	486.398461384032	0.00124521309587544
1	0.00416963270586316	0.00208848968802596	1.86166533521082e-07	6.95473993378743e-07	1.42494523720455e-05	0.342713810429147	0.000189429305657438	90.271416841511	0.258364108854903	347.497835192986	0.00169184148969632
1	0.00576211684183605	0.00366876259290277	2.48698955011186e-07	7.58971363108431e-07	1.38907748608893e-05	0.39845298779893	0.000240419130738189	38.8092692849585	0.224636449087756	219.946753644788	0.000533074607231489
1	0.00301861061933058	0.00258698509100983	1.74307899471694e-07	7.69338617035269e-07	2.11884439395944e-05	0.286781619005318	0.000111168732849831	108.432570094405	0.491680401543759	601.941594249303	0.00403661749067559
1	0.00426417322303362	0.002758986158537	1.75684842796847e-07	8.24073548843859e-07	1.26452781885221e-05	0.557304721153879	0.000279782253061796	63.6611635666434	0.195656192014309	245.916859495901	0.000626825039510904
1	0.00465883921772724	0.00221918126144474	1.63411681124931e-07	6.70249030757492e-07	2.46603537259398e-05	0.255119531538502	0.000262672832880163	45.7372511335206	0.203760864519488	273.029686797127	0.00103223893183075
1	0.00427064677807414	0.00344047279112922	1.87365589471138e-07	6.72674264268933e-07	2.63908556989465e-05	0.207636070772867	0.000157476356390695	38.2177383800081	0.320126063345829	332.876637236822	0.00115098881532341
1	0.00651952797632502	0.00271787128534437	1.9820551703218e-07	8.82226737831282e-07	1.62552481165302e-05	0.598463639285701	0.000234420742295565	44.0502456361682	0.284498651412344	294.082714199058	0.000475081213172029
1	0.00516840322141392	0.00313452657200559	2.45644850463277e-07	7.34281697506932e-07	1.60612655172578e-05	0.477172107567802	0.000279547181847681	41.3911246490052	0.166969490299255	190.109021882882	0.000464471598103493
1	0.00553962141853408	0.00226512638920037	2.11435583592536e-07	9.91063954480679e-07	2.84794399367509e-05	0.588442810877808	0.00027571689317306	52.9678534272241	0.263340191989917	317.306452939124	0.000880982964182235
1	0.00361902757181878	0.00299150733068563	2.14801100972332e-07	6.54324823346076e-07	1.04000002729577e-05	0.433371789662478	0.000129249320166674	91.7001522783152	0.300299031502604	345.624379601706	0.00133307695387324
1	0.00619706103563901	0.00310779913640483	2.21162823300841e-07	6.08230468399949e-07	2.51030827365399e-05	0.582450533959958	0.000117307269425087	30.8132301556475	0.352128455917626	326.464751476822	0.000445138420989463
1	0.00433305256553863	0.00214515505207441	1.64020276135326e-07	7.4695033710356e-07	1.65057912344549e-05	0.29325030824268	0.000192301254642713	82.1536821478032	0.312695500654907	405.588880024157	0.0019690448209324
1	0.00585557750454582	0.00266807734684886	2.09496947240528e-07	7.46874085430621e-07	2.10515203820979e-05	0.312374349479632	0.000266360301254396	38.5453354061627	0.218869506061417	248.078675850379	0.00066580841952367
1	0.00378568191891331	0.00383227606546181	1.8777229418675e-07	9.20113771764831e-07	1.46089513791766e-05	0.222374660816054	0.000171143124531026	73.9259954690837	0.4402553626148	434.672331107702	0.0023227518945798
1	0.00315198315015944	0.00247837092721331	2.43068790536051e-07	6.76980846413047e-07	1.13372644267028e-05	0.485873743660308	0.000217427566743518	101.504523917415	0.160937464770344	229.748913124885	0.00120395453912903
1	0.00365928290429856	0.00255813679893587	2.37281915338952e-07	8.82664567275907e-07	1.03245895263579e-05	0.269119456253361	0.000291079103308763	109.22002014748	0.20197256390048	273.575178839565	0.00210007456929542
1	0.00353898029281529	0.0022957128977765	1.85071638683747e-07	9.39406373616325e-07	2.00733844947635e-05	0.379177438731045	0.000186844069890492	112.761939720192	0.374180264871603	488.376828519683	0.00320730540770861
1	0.0069174627187753	0.00270679882908032	2.27774107105548e-07	6.94735205700034e-07	1.53732579368034e-05	0.562269392056463	0.000137575558184516	44.163719246641	0.359876213875446	339.244950337358	0.000494570637305719
1	0.00648349300966792	0.00250851515295971	1.78025501818455e-07	9.69921765647357e-07	1.50039868499924e-05	0.288573086042316	0.000256273857376436	59.3188703450259	0.381582346408142	404.02281145292	0.00124001000070722
1	0.00685726628956213	0.00319271871178543	1.65952288386256e-07	9.93340351748352e-07	1.06554856593012e-05	0.284953371578771	0.000239474814464039	52.1084131999033	0.444792265233718	410.958344548489	0.000888266222901827
1	0.00303774428482742	0.00208961920573528	1.57453577545192e-07	9.71848216710237e-07	2.78740457511417e-05	0.253695014397832	0.000257322691788767	108.842259984965	0.320688002944767	478.747157349434	0.00503705340381798
1	0.00402337455184199	0.00239488895726479	1.91529366305754e-07	9.16019088492881e-07	1.94836800106605e-05	0.248310010979106	0.000152505130285908	104.927801332363	0.506493606400053	600.57432185822	0.00444120078854069
1	0.00317287139663892	0.00375698768643674	1.71326282911028e-07	7.31520378942844e-07	1.8848602706348e-05	0.239320212135246	0.0002141438498244	52.237044599568	0.23692841059873	265.358985281383	0.00138871471846348
1	0.00379310481797298	0.00384720052527036	2.01763746655764e-07	8.1831949801726e-07	2.13158708677405e-05	0.248762818322671	0.000245580671202493	45.7307249250442	0.243076675518724	258.621324743923	0.00119861413249598
1	0.00405701606596469	0.00365225826668987	1.81808228918659e-07	9.60714256936553e-07	1.79867242654367e-05	0.440836964424301	0.000139377130259132	76.2918081535506	0.553684270969097	529.901486698136	0.00209750495252981
1	0.00478068601582032	0.00390178909881302	2.10577332952855e-07	9.020532498321e-07	1.57329311717039e-05	0.228820047627354	0.000163610452758947	57.093938900947	0.466785340702447	424.923461984628	0.00181310045232966
1	0.00377165111445409	0.00224265564468314	2.30736774391848e-07	8.67801440789576e-07	2.55114511408001e-05	0.596738076390287	0.000233759541276734	76.2393499147971	0.213472861271798	293.559491092468	0.000209632523784479
1	0.00587665278131862	0.00297756284216748	2.49806344303292e-07	8.16117956097245e-07	2.20455703068702e-05	0.248163427664384	0.000204540464436412	43.5635939196427	0.322025363691159	325.17279395766	0.00122502664814596
1	0.00317427762752829	0.00384116833425527	2.36027847911899e-07	8.38415098851162e-07	1.99104454309589e-05	0.311520543299872	0.000178887166851309	71.3199128244648	0.303713409163975	320.406213762445	0.00214842290886297
1	0.00400705813177508	0.00275941528420204	2.24588161712244e-07	9.10707419852156e-07	1.81324749282913e-05	0.341253787895155	0.000283212346384728	72.3010170420779	0.222882533038359	280.070001022637	0.00153710696416166
1	0.00550162107870028	0.00254885953077975	2.11001428991895e-07	7.92627471293928e-07	2.53109948271833e-05	0.20132575833074	0.000146075974537982	55.5326276921517	0.483118706030084	501.142391986525	0.00238193288812056
1	0.0065735035347721	0.00299372859976644	1.58139947433849e-07	6.03151685012996e-07	1.93606345063575e-05	0.225879917656068	0.000244519534123439	22.7735943837054	0.212276103631322	221.579059650255	0.000308795678262894
1	0.00605778302894231	0.00388359345539475	2.22939107943066e-07	6.34136359345477e-07	1.94897975501605e-05	0.397232793132541	0.000286134369777635	21.4084859392164	0.159129123016951	159.468099714588	0.000245888103867882
1	0.00328414388986062	0.00352173191012846	2.24747083992773e-07	8.53295921635308e-07	1.50278588080091e-05	0.261253920113547	0.000223912428277669	76.6237647891569	0.25288773046482	287.152470697807	0.00192968144278792
1	0.00478598689785647	0.0031086175169281	2.33952075322652e-07	9.76223891389557e-07	2.18163384067621e-05	0.213455001996899	0.000179359329613118	65.3834815292406	0.457156899987919	464.024382179161	0.00274085979474707
1	0.00628004271595655	0.00285059342494413	1.65491561182916e-07	7.30455001544082e-07	1.74654668023232e-05	0.566687011183791	0.000275323819463413	30.3354798309273	0.198398038281222	217.218970682161	0.000247550191002302
1	0.00548736631821005	0.0027988070727624	1.96812469297458e-07	8.15522140642829e-07	2.48932536654044e-05	0.414678893033765	0.000226444744334988	41.5445250181355	0.277372418800037	302.230576501817	0.000750660428607799
1	0.00451803424773837	0.00255972239843014	2.23271638436916e-07	9.05192314381997e-07	2.65620708430387e-05	0.500601140012604	0.00027359196996794	56.3180420958943	0.219549578571367	274.234635498739	0.00101317825706518
1	0.00543601693463287	0.00205940467688743	2.45160946717689e-07	7.54955800835641e-07	1.15759463627608e-05	0.526866263371198	0.000194795024854189	86.6554443694711	0.252341502974326	307.665619335397	0.000970270532148749
1	0.00689282372162285	0.00348043155917296	2.21992264469321e-07	6.26689048631044e-07	1.60200765915968e-05	0.585057645926996	0.000126404135483954	31.1721332429012	0.349798550072383	300.60353870439	0.000352215631775988
1	0.00450387359772141	0.00324283237812653	2.27935783331241e-07	6.909084565537e-07	2.12784479960214e-05	0.335213343825964	0.000108050157997384	57.7053511780734	0.451009069502936	443.715880330303	0.00160944830518905
1	0.00320255186535257	0.00214946841363202	2.22456771463281e-07	6.8761799962495e-07	2.80575372294837e-05	0.474032736347832	0.000180947359309391	80.5131025487231	0.210790937900323	305.045067280916	0.00170263974682622
1	0.00578229077824389	0.00216178359603394	2.13161748555053e-07	8.20919022570858e-07	2.30844656637604e-05	0.590868893500828	0.000130762086979264	64.9376400904527	0.45248154036302	479.93136155206	0.00112963347574591
1	0.00483643171411319	0.00331062460755391	2.39394290307086e-07	8.87233229590399e-07	2.69160745724997e-05	0.261500367679547	0.000204746982629876	46.5311654252545	0.336211697778228	343.18985631044	0.00159616790141573
1	0.00399631710134805	0.00304016800234327	1.86924240093223e-07	7.92909319461753e-07	1.18346593373812e-05	0.249491825245558	0.000141252741636965	88.8303287508632	0.429049984218308	465.60245810129	0.00218886260764122
1	0.00603565027651617	0.00204203432212082	2.08967381771394e-07	9.48097412070707e-07	2.78309095712964e-05	0.228408699898168	0.000124949829363	86.5315642523254	0.821933678762676	832.530637234993	0.00651326432135993
1	0.00498271334069636	0.00322909281123212	1.61121550090383e-07	6.76342134494305e-07	2.07831094592673e-05	0.498923177643987	0.0001164100539115	43.4153545249828	0.4307176637207	420.16878960334	0.000719308652609403
1	0.00677505634033196	0.0024156367889358	2.29986714034311e-07	7.08511224994168e-07	1.74513548928907e-05	0.358571750197053	0.000296331433685151	38.1718483250525	0.18373459434428	211.772885697526	0.000478654162437191
1	0.00656895029625437	0.00250763861231344	1.66866219121749e-07	9.27978557782534e-07	2.83133009659072e-05	0.328635632953283	0.00022912725708979	42.0565355978356	0.412097286175942	425.412347435572	0.00105215471614249
1	0.00698319618012234	0.00266619658017537	2.13730436673898e-07	9.40371149152147e-07	2.81873781475015e-05	0.247848223026798	0.000297660440531707	34.8523944435111	0.303297563708599	314.879246915806	0.00097741117126178
1	0.0062200850165218	0.00351198275465379	1.99685627503583e-07	9.28742683015591e-07	1.95008128385029e-05	0.589894686569349	0.000243174742050043	35.2291278163725	0.301200001798446	283.848336889054	0.000496465317469072
1	0.00419509339118324	0.00263959334469921	1.70789951891508e-07	8.54888050706423e-07	2.02263819127066e-05	0.528586055057919	0.00018624910721078	67.8459632838309	0.328100880024959	387.895236976203	0.00114974577399098
1	0.00530645816742206	0.00289895791444577	1.50075092312362e-07	8.6633494526578e-07	1.62072221398214e-05	0.449979664490482	0.000106943541388769	72.397990267478	0.749497447648532	709.330189798421	0.00154657460158292
1	0.00653380337572424	0.00310888061691761	2.28774021570739e-07	8.79066862609336e-07	2.8818895244649e-05	0.583294058911467	0.000233047320706336	30.5386354380772	0.278330627313327	271.541345367422	0.000484881682767775
1	0.00631348272409549	0.00267998412815361	1.57754778032954e-07	9.04742329874481e-07	1.83934256968565e-05	0.325697472614804	0.000228442890019966	47.806522797595	0.396042082539218	407.401952699167	0.000915087236270262
1	0.00635366638712086	0.00312254388192088	2.38361354348001e-07	6.23818389508201e-07	1.00053851739601e-05	0.33121416076488	0.000143183942965584	49.1641292245242	0.326968291516053	308.739286413948	0.000638253263612706
1	0.0042931086269738	0.00237440412370105	2.29191416082424e-07	8.76950923290164e-07	2.32383666778031e-05	0.521476408765311	0.000172255196419954	80.6987842325678	0.332626375444669	400.477354554424	0.00171294894295308
1	0.00611836041870391	0.00269014663012722	2.37628047682974e-07	7.54172548941849e-07	2.49258283382945e-05	0.306310533992054	0.000232749630103959	37.7649451898296	0.251977514434209	271.325566404076	0.000800941774615396
1	0.0047063004358796	0.00203813463165274	2.35658039678277e-07	8.02206704755064e-07	1.8063887413956e-05	0.357002378367711	0.000264021841153288	81.3192083855174	0.214351343608395	291.516403156212	0.00170808787874888
1	0.00425056199687306	0.00233148447326337	1.8926731919912e-07	6.65978991180245e-07	1.46579414554463e-05	0.333854258877989	0.000197174383660114	71.6120367610551	0.231924362632081	300.805436073282	0.00118829600554443
1	0.0069059815281717	0.00355823275598797	2.14920400948908e-07	7.63431316205499e-07	2.90506487740446e-05	0.555811408399335	0.000197184379452007	23.1218604059429	0.293587972870388	261.778606041611	0.00035628486354317
1	0.00602830692808472	0.00260068688929293	2.32561354799012e-07	8.09060786467401e-07	2.94571543357701e-05	0.261868186645902	0.000191584441724242	43.1756042742462	0.355582880090654	370.015766906559	0.00139986276753078
1	0.00431466409870405	0.00353987831440607	1.70333061424872e-07	9.57220939827762e-07	1.99283126989157e-05	0.434072628924044	0.000194588897501348	58.6190392348084	0.407672382601943	410.654109623319	0.00134600939872176
1	0.00423768398831905	0.0021764002287988	1.68113312924991e-07	6.65993060143672e-07	2.65373751954315e-05	0.201308070543262	0.000278138969163489	47.8084725669582	0.189993428403346	268.303193979687	0.00140669894717728
1	0.00367242721413793	0.00397674828336273	1.81688995570842e-07	6.51537377379905e-07	1.54740638087846e-05	0.331782167696288	0.000245991021925583	40.3537895563079	0.172804623092141	190.596883946721	0.000560853922826789
1	0.00504101492356792	0.00326869012166947	1.68082777233525e-07	6.16583875186203e-07	1.7387307078699e-05	0.20942074206063	0.000256468350721659	29.0549184462305	0.18366286187657	205.307372653813	0.000431531539599869
1	0.00615934510549218	0.00316388225444004	2.35801829974022e-07	7.72310573172751e-07	1.15071373110814e-05	0.351124096143536	0.000218003270614658	48.2798387383422	0.267404090715266	266.308515235953	0.000648455571435444
1	0.00346101772773864	0.00303457990187396	1.9854500749387e-07	8.18849448090309e-07	2.62349419195403e-05	0.205227176620925	0.000287260938877367	51.8122033907591	0.200825227897709	254.114034150028	0.00149315579572497
1	0.00421908863666754	0.00224163164308471	2.10409297755369e-07	6.21721734586851e-07	1.54852818359033e-05	0.347124825556633	0.000267654788342219	61.5870060196993	0.148369636631699	211.119686581959	0.000829164764566424
1	0.00527327075434662	0.0024180175442899	1.89083816439678e-07	8.16499809969884e-07	1.64832976850151e-05	0.577411537197937	0.000178262300589652	63.1092401191899	0.322088773432731	363.982392729544	0.000797251589169202
1	0.00679252346898205	0.00270849154298363	2.37879480323969e-07	9.06935152787694e-07	1.78257820364273e-05	0.263089179499051	0.000261405392258288	46.5090956839845	0.306046103393023	313.417979672126	0.00105837871233159
1	0.00658517931913606	0.00367510101322357	1.5892651696093e-07	8.681585914965e-07	1.03335540396388e-05	0.422089728601319	0.000226083868413584	41.2156437825742	0.359965019320267	322.388829438802	0.000469528281385122
1	0.00693544920908708	0.0022379711795926	2.18267603613643e-07	8.05018517370004e-07	1.72181776217905e-05	0.330975009333707	0.000295997050950275	47.123470480839	0.231860751871455	265.456917752929	0.000779968836256055
1	0.00554871747942472	0.0031713063355263	1.63332729129176e-07	6.93474747695083e-07	1.24741161486353e-05	0.228949846725051	0.000171060945968756	44.6069128701281	0.348523221626494	348.569872277725	0.000780818611578229
1	0.0035369191511642	0.00290082777011994	2.07666688135773e-07	9.70351332600026e-07	2.20811301162088e-05	0.429171440454746	0.00013610896161443	102.243563264201	0.509651026262737	564.595067592854	0.00337496311083709
1	0.00365670112866862	0.00335728607406581	2.20786089351637e-07	6.82147388130172e-07	1.29356291452365e-05	0.340927408624951	0.000122737843848763	80.0867756808671	0.354386779581237	376.893314791145	0.00167287440559945
1	0.00394401035578841	0.00328507824028669	1.79108019387848e-07	8.51286462987237e-07	2.98068160177674e-05	0.257469552275066	0.000201686659949045	47.9636508385349	0.333871607584278	365.091384856759	0.00161222876407028
1	0.00496166916636257	0.00313057730337988	1.86401655540003e-07	8.52739773081399e-07	1.57762970777533e-05	0.58857504493696	0.000201671861152042	52.6486832315844	0.298812799686595	315.200963906522	0.000688771986885619
1	0.00565045260187223	0.00341202302534846	2.34753134026192e-07	6.80296320168945e-07	2.58382159159319e-05	0.426506887563772	0.000118765426012182	37.5671524166718	0.417051494284822	377.381933818295	0.000850440715481058
1	0.00630443043419015	0.0034950527422146	1.89231811523058e-07	7.66512334721395e-07	1.45979251905902e-05	0.493947303156619	0.000221804751847108	34.0491498139203	0.268099252236658	255.039661908561	0.00038212393747955
1	0.00511612536483443	0.00217649698418296	2.12457434144727e-07	6.21856517083331e-07	2.51076266032493e-05	0.319951968112998	0.000150325045962123	54.9734988985998	0.307356178229205	363.650217749863	0.00138880669955042
1	0.00671844284457864	0.00295325647904672	1.87814294366044e-07	6.47188822367022e-07	2.85603056868711e-05	0.247228644824817	0.000183366975788068	24.6782463145106	0.303659469697689	295.309652450158	0.000535119872145315
1	0.00456709363478072	0.00307477251811705	2.4453052276092e-07	9.55750118995435e-07	1.07673494134794e-05	0.308835591906899	0.000164973355452573	102.423609931628	0.4394305059991	453.785810256128	0.00254054942988917
1	0.00617317979479415	0.00369280919321467	1.50192504140532e-07	9.3978219365832e-07	1.08354429247573e-05	0.285135069459642	0.000264202126766554	43.133536376597	0.371082560507003	342.839738846686	0.000665244062122312
1	0.00486482640044424	0.00217902571068658	2.01056061918696e-07	6.93245911351818e-07	2.5008229353322e-05	0.559851875733209	0.000105384172160933	66.9788335003947	0.439947573694481	493.361876066561	0.00125420247496866
1	0.00622278508785969	0.00237256786892069	1.89239579759575e-07	6.89422695413578e-07	2.78223998346657e-05	0.242454205144846	0.000236557821219369	33.8594702965358	0.252296523541246	285.998030952928	0.00082053722068523
1	0.00622604860601602	0.0032508419198912	1.99382427665487e-07	9.09011825424879e-07	2.59919821599604e-05	0.446522157601493	0.000114601216807097	47.9268743506459	0.708562637256464	599.32432193746	0.00137091314834025
1	0.0044096783643981	0.00235493419828724	1.6449921695176e-07	7.76420377781991e-07	2.86921852237743e-05	0.419219432915162	0.000258890312673964	49.2262872796818	0.222153090031335	290.941199278076	0.00086970629058013
1	0.00528874155895146	0.00386690342333186	1.97988568345011e-07	9.03301764665895e-07	1.46251205937757e-05	0.414226018001858	0.000110458066097779	65.5913253908601	0.693919059799631	577.087077010196	0.00168148117097206
1	0.00315580546870675	0.00289153165461421	2.43250147617882e-07	8.63966618676799e-07	2.72275023660803e-05	0.251095046418935	0.000291883683381169	66.2476251384835	0.188055577774262	249.713063112488	0.00207694646437231
1	0.00494681604702238	0.00298099905335177	2.26854845209904e-07	6.76033237862945e-07	2.95012938699779e-05	0.378455203261578	0.000169892603828235	38.2119393234777	0.27502166832628	295.427567111934	0.000841579876496519
1	0.0064895547847894	0.00354072699178121	2.48178309973387e-07	8.41918062521945e-07	1.28525370232378e-05	0.588551120109517	0.00013220541235367	52.0101266184707	0.467871439250962	393.594031284582	0.000789781577186561
1	0.00529635339693705	0.00386382558788661	2.04242394977196e-07	7.75429394235143e-07	2.62059924965828e-05	0.260920808239221	0.000271064611466186	26.3162320135204	0.228550563858299	226.291302793629	0.000607513918797962
1	0.00560715295363855	0.00207982599150805	2.19872057512016e-07	9.23836694456158e-07	2.33719071619075e-05	0.523635126286554	0.000187756815797715	73.1905771199782	0.371502001207518	426.158718819158	0.00142276130086529
1	0.00638379505560336	0.00237729513943958	2.07706535389837e-07	7.32927737789657e-07	1.05820721990053e-05	0.42317126760101	0.000205474107750641	61.7238754475724	0.270581164522193	296.104472299206	0.000641095895770734
1	0.00647909895915065	0.00213201841699289	2.43201393681814e-07	9.28870311984495e-07	2.22919159362635e-05	0.396545326296823	0.000114256545476807	88.4787485611157	0.724525291454851	694.356067117182	0.00292430102296775
1	0.00342131401395932	0.00396593410684422	2.42289671845346e-07	9.12564271681942e-07	2.88860197700703e-05	0.24000161069378	0.000274325471754576	48.5003126282593	0.230315756766132	248.028174423237	0.0017237385688849
1	0.00355484214795688	0.0022903833295454	2.02736230104757e-07	7.72615904307608e-07	2.0267822242198e-05	0.274956785390718	0.000161789582286948	97.8616508269391	0.337177053961151	440.169405654035	0.0033313578437312
1	0.00545360966499979	0.00350499761970085	1.84890034889416e-07	6.84459669802334e-07	1.20560349824289e-05	0.469231495769479	0.000151328188917687	45.4464225626431	0.330332716992292	314.97342596324	0.000547164605960794
1	0.00649035216978892	0.0039478066126533	1.86191798685441e-07	6.06699226449502e-07	1.55499221798247e-05	0.460450183081266	0.000234373667266371	21.3756177323322	0.19260550242488	180.828971759068	0.00019214983850101
1	0.00645155652467174	0.00344144605822411	2.39116664270682e-07	9.0887903958602e-07	2.58452689117155e-05	0.312700821398757	0.000168852477003377	38.6424094117961	0.469325167460779	408.578432492628	0.00119626809572166
1	0.00320828840182966	0.00223139834591997	2.2709860253988e-07	7.81983105745589e-07	2.03256886707861e-05	0.340284841922737	0.00011210924196764	136.802762907902	0.455518249108092	581.812452852669	0.00512461261685868
1	0.00393341001529516	0.00324736746617156	1.52890215827313e-07	9.12586478313875e-07	2.77559618117408e-05	0.393305330051934	0.000143964688234519	62.4881629098612	0.546487956316046	564.435093952078	0.0019962866880491
1	0.00327277429224535	0.00265195793897969	1.66068588078064e-07	6.82371513090894e-07	1.96768791695178e-05	0.443158827568434	0.000104939552042976	87.5958357337934	0.418348722846038	501.71424781754	0.0019167040359304
1	0.00619565412651205	0.00350926171225889	1.76682397434753e-07	8.08501088978237e-07	2.93318775943829e-05	0.216044094058931	0.000265907897659687	23.2661175375585	0.280726104521411	271.212763218332	0.000578813716581725
1	0.00604805855106269	0.00309499953263344	1.59318560910192e-07	8.55204397728977e-07	1.79985251823994e-05	0.545858476934923	0.000278038450218827	34.7029756056123	0.254736673935557	265.566420814482	0.000370664196210126
1	0.00490256816729435	0.0028076870118369	2.27755163983876e-07	8.33567323485051e-07	1.49131164673655e-05	0.439687855522128	0.000163006965898691	73.9236774851708	0.359501770576544	384.502899152124	0.00132874905855064
1	0.00363573768950944	0.00386273289988789	1.94256276002839e-07	6.58838587623112e-07	2.18088373329332e-05	0.272274544148752	0.000145218757104401	46.323895292229	0.309288767941202	315.438946274537	0.00120458656176158
1	0.00306773583559108	0.00379065771784343	2.20980216983219e-07	7.59290604027336e-07	1.20406985975058e-05	0.310173021316621	0.000171974889812295	84.7600896710696	0.275401556541092	298.901194194357	0.0017793347248954
1	0.00410460154655438	0.00382803583326777	1.76187535605403e-07	8.06877989922811e-07	1.32352768380155e-05	0.220576931038218	0.00019446050680254	56.3759160670554	0.332157505189784	334.347721441097	0.00129095727248308
1	0.00346718982812939	0.00244729213091947	1.66684350888959e-07	7.5863869739311e-07	1.58594515222876e-05	0.418748942977047	0.000140184555414698	101.048076621732	0.370830384687292	467.560725163252	0.00200416192111424
1	0.00604794745161988	0.00397548249139369	1.74591069398028e-07	8.55785803433081e-07	1.41048878276974e-05	0.307172493762381	0.000251097591769172	34.2313917554432	0.312800016394945	283.554210260928	0.000574456891892998
1	0.00453720427315346	0.00214999708350261	2.01291588408817e-07	7.89802983606662e-07	1.19658947404388e-05	0.205965774858945	0.000105832871780374	137.352286548062	0.652987590189872	740.871500800288	0.0062114145174756
1	0.00391277556571596	0.00281571755044617	2.3070301547645e-07	9.97336262250498e-07	2.64351073057173e-05	0.550383628738941	0.000228644389184772	70.3372153423362	0.282536357003311	336.697190367901	0.00160520037463881
1	0.00330776054022425	0.00329606503509338	1.56039898222445e-07	8.67178433074646e-07	1.37501921983405e-05	0.368083533037093	0.000265769557721066	72.7222036810883	0.239729517202345	288.08720272006	0.00117242141788979
1	0.00419106284821871	0.00336369923517209	2.15590767436754e-07	6.33248471447593e-07	1.26416113493156e-05	0.273383122884458	0.000280855788091231	43.4477554770291	0.145237796571034	173.879057866316	0.00054362948320624
1	0.00504042789735017	0.00380417562811207	1.8998010097404e-07	8.81123758625482e-07	1.20610537950981e-05	0.56498720983296	0.000147452307300156	62.1431820592954	0.455927925073824	411.71092871285	0.000984071655999726
1	0.00359981518806211	0.0039374751019083	2.35097794113523e-07	7.43741748379608e-07	2.58206846837689e-05	0.381929358096117	0.000187738483794585	46.6232063402829	0.25247848110819	262.082283384274	0.00118426928281953
1	0.00586131707490097	0.00228989697023196	2.34715114217303e-07	8.20351185964681e-07	2.83982865726894e-05	0.305723819618348	0.000234906462257349	49.3094172452816	0.283525247798309	326.142553570506	0.00139939678055427
1	0.0060163992938148	0.00298428188341852	1.801452737382e-07	8.06514304469815e-07	1.33187917390641e-05	0.273153180293472	0.00013800216861726	58.7754436537079	0.536961783738143	503.262214202458	0.0013047320949944
1	0.00340402144695132	0.00260180833516306	1.61521178838425e-07	8.09186258810533e-07	2.83302006731356e-05	0.538063787669047	0.000185782331140055	65.0206707060564	0.287841434449128	368.144933377346	0.00128437160477081
1	0.00468981418130594	0.00233340138972841	1.96107643894883e-07	9.05956972333687e-07	1.5426337550491e-05	0.434374071264146	0.00010070565803677	123.588797592915	0.726318747008386	769.942338883445	0.00330649802707017
1	0.00411322943686653	0.00251166828783222	1.99678593744922e-07	7.9171075285893e-07	1.05681987082356e-05	0.49787457781734	0.000136216335752926	111.833215709038	0.382066531710826	447.380642781659	0.00164774527441119
1	0.00484816392787909	0.00390762612808708	1.70104393752085e-07	7.33555853435489e-07	2.92303367739525e-05	0.269740029837115	0.000291577562206721	23.236664666515	0.200824694511373	207.492425807387	0.000480426723921526
1	0.00308797362491658	0.00332413056043348	1.92783921187593e-07	8.03028861330179e-07	1.76583248947375e-05	0.354348155054334	0.000158999987321668	82.8516470128536	0.330444285449986	375.414193533211	0.00205985595195197
1	0.00581032418289042	0.00342613584487644	1.79566802804219e-07	7.81576661579222e-07	1.98639836752764e-05	0.389020541099438	0.000298848005252161	28.9496582736407	0.210043603136872	218.233212388821	0.00038530955935015
1	0.00656842150955619	0.00215731988407163	2.18045992779677e-07	6.92871314770056e-07	1.87562694813308e-05	0.501174256722317	0.000143750299723213	54.497169268634	0.357870485577956	373.932755186513	0.000747202890840657
1	0.00326790773449315	0.00357782447942061	2.01380328183167e-07	9.54573094282032e-07	1.50939931704969e-05	0.347214623057103	0.000188001845136821	92.1342214304803	0.36179357011157	389.798741858831	0.00242327517338823
1	0.00434465774607855	0.00221163016385025	2.09648552602327e-07	8.05625294019211e-07	2.80129582900669e-05	0.56314131132774	0.000174930103131281	66.7359490094336	0.294913382136517	369.509002410719	0.00126792439839016
1	0.00495247925913012	0.00283987598823938	2.30680767733299e-07	7.1049839921522e-07	1.94691612679206e-05	0.367823264858963	0.000213250466911288	47.408559522658	0.227084727570856	258.416734605699	0.000807956873150372
1	0.0053240325969875	0.00205166477048843	2.29304540356013e-07	9.81393104341023e-07	2.34619799902222e-05	0.460114171716825	0.000198205531237864	86.6578222998161	0.385823980716754	454.718793047852	0.00213124551314631
1	0.00549592365537195	0.00353223633686068	2.47048228748356e-07	8.81946852003163e-07	1.98680197501096e-05	0.369950266308513	0.000113521606280116	60.0116940142271	0.61925423701149	531.15685747315	0.00189707012880258
1	0.00538453704204737	0.00369269502570949	1.60202954255792e-07	8.97123445940373e-07	2.76384298482502e-05	0.476928605064746	0.000108110350743746	45.8941140194289	0.770308566072468	646.261704506277	0.00137145444070474
1	0.00396841102132487	0.00240558016882768	2.42969328455019e-07	7.78852638655404e-07	2.79613609313579e-05	0.383983489074546	0.000157417619420402	76.4344668523937	0.323868269004917	396.772132892955	0.00226391218325285
1	0.00309424804415973	0.00319665920862373	2.05167002792667e-07	7.92980460768725e-07	1.12316660463674e-05	0.45109531981387	0.000115289502846486	124.169281087531	0.424215626430563	470.389344183052	0.00252756003209753
1	0.00595866968625772	0.00399368680189609	1.71005343477059e-07	7.01851143586244e-07	1.32031527189997e-05	0.393484548868646	0.000221062456470557	29.9724524932825	0.255245261777517	235.552631235281	0.000341890747838866
1	0.00573602623126101	0.00309554651862598	1.6901401694943e-07	6.36713569548622e-07	2.10697841822806e-05	0.360011420696911	0.000298768691600213	24.3392365064281	0.160660674996531	181.805248632285	0.000258645698660024
1	0.00422503426517099	0.00213998546995567	2.4309165446694e-07	9.3788017821652e-07	2.40375716299675e-05	0.337726507487283	0.000271384594087718	88.1477700225726	0.248728912486205	338.70410321822	0.00269090539624639
1	0.0051503127312934	0.00307302470627525	1.81700186049733e-07	9.89797842622721e-07	1.26337263953093e-05	0.469776691193971	0.000290592513640277	61.2415732184323	0.276180656206228	302.307297655297	0.000794678788640313
1	0.00498347631521174	0.00337171043812811	2.29110557637791e-07	8.42221430989001e-07	2.26341336909411e-05	0.385246494482971	0.000192460669437071	46.5669862902863	0.322882881963565	324.089581352954	0.00109146799862046
1	0.00542204036546236	0.00304307666285034	2.42327114054985e-07	8.61043641204337e-07	2.55158730823446e-05	0.394035328912034	0.000188988690857818	47.0724133225147	0.341260351835874	345.469159035106	0.00114789333451169
1	0.00477302767522669	0.00298410113067154	1.75172103683448e-07	6.47709501320366e-07	2.5046542706467e-05	0.237573988503832	0.00017235852124072	36.8101303334986	0.290018026892448	317.170131090533	0.000892930326550657
1	0.0052589569198704	0.00234511417273065	2.12094280109335e-07	8.32652494898353e-07	1.14317140335997e-05	0.232617618844389	0.00029846544077036	72.7431534046775	0.229000251004733	287.290409822014	0.00146624336776809
1	0.00390997636096951	0.00283928189428697	1.90124422611816e-07	9.16081204960591e-07	1.76447958807287e-05	0.487060945652106	0.000152495132048824	90.2157354180856	0.430737220926291	482.357680620819	0.00199871221046618
1	0.00500723345845768	0.00327071890906928	1.5561579336807e-07	7.92995287940797e-07	1.19705271043237e-05	0.345215840375211	0.000211316316472276	52.2455689512455	0.313740027334821	326.756258140372	0.000735134183846911
1	0.00595747074252871	0.00393703855324603	2.26141631387632e-07	8.57870873987455e-07	2.0402410608846e-05	0.289163013250519	0.000290804783445141	29.2910112801103	0.241625131209005	228.40861293121	0.000602045715430893
1	0.00530544160632008	0.00354306194957021	1.50336096395301e-07	8.5348343452127e-07	1.16163604585504e-05	0.477573577571439	0.000254422880218989	45.6588146593973	0.285698013734	287.71489378946	0.000496679128019915
1	0.00348512698612197	0.00257040722926268	2.311297476186e-07	6.69478562047393e-07	1.15944585842491e-05	0.3803123016768	0.000201609313228716	91.1439210456284	0.191073554058154	255.916425263552	0.00129529401480997
1	0.00473506120940566	0.00306772407928846	1.89907003976892e-07	6.2356194099607e-07	1.18805778010487e-05	0.201008698163325	0.000219660318758065	45.3063813524859	0.207138736910051	236.470914190208	0.000705883130539047
1	0.00495068906369525	0.00384909958698345	1.67314846905284e-07	8.61837211859803e-07	1.86842679098207e-05	0.541700998818313	0.000277822512264818	35.5938329276736	0.244133705829962	245.515325566937	0.000472817004514742
1	0.00688809397879717	0.00217498794984302	1.54917196875208e-07	7.23159754480346e-07	2.93439071502603e-05	0.271349167667551	0.000207386698729793	35.63963812592	0.355823140597112	382.558203911535	0.000956217326803494
1	0.0052251794548844	0.00219636189884809	1.86764492841139e-07	8.89728324864028e-07	2.43246804726603e-05	0.326922901537315	0.000255899296170947	62.1159877069178	0.30070052452705	370.644370383659	0.00163695055786304
1	0.00310891939026752	0.00359510319908456	1.71479260999281e-07	9.76122995497007e-07	2.16285917900835e-05	0.30951343440689	0.000179820996567272	81.019386044824	0.429755698574127	460.292685925663	0.00280310084180487
1	0.00509335047249585	0.00222826495759116	1.81163630642853e-07	8.42227632202639e-07	1.35866850602377e-05	0.340409496469632	0.000183399592503186	89.7305663816273	0.386700740701736	453.810439584866	0.00185895757086326
1	0.00390027269262823	0.00266604974226294	2.06998358317046e-07	6.28869105457422e-07	2.81623149279222e-05	0.439256641756084	0.000158262624995953	50.1914913070311	0.241887117496765	296.469230301307	0.000965703450166976
1	0.00490724252645286	0.00309301402303172	1.77148353940625e-07	9.96689766954662e-07	1.394366766746e-05	0.427803215521867	0.000112390686343584	96.2620109815716	0.795273877967386	744.589897138801	0.0025033688546105
1	0.0057279890711653	0.00360930594560477	2.4592953415202e-07	6.85988852353696e-07	2.54470276451963e-05	0.356123956663018	0.000165623234455269	31.1678929876251	0.305701290089015	284.301373382465	0.000691135193419992
1	0.00415124635640781	0.00340124818186807	2.35542998249052e-07	8.90144813356226e-07	1.01524216744219e-05	0.290703571523275	0.000298955440593889	71.6390541073132	0.205267963204519	234.50837809272	0.0011559195648463
1	0.00405704407740807	0.00285217570137153	1.73508472300165e-07	8.34273538303157e-07	1.13488158694035e-05	0.266650452087279	0.000287800915477523	71.7677399548308	0.223147218590557	278.021546498201	0.00116665514409723
1	0.0057415064239617	0.00242650551753822	2.30417148471787e-07	9.81857744855065e-07	1.47788702095986e-05	0.508491132999132	0.000160737750437908	88.741073494331	0.472163364021424	489.637533233361	0.00160583195357076
1	0.0054620132420039	0.00301302141312999	1.5348380430867e-07	8.09320784869757e-07	1.98258936562723e-05	0.392890268818779	0.000217632685253949	40.8830429588777	0.320800395976098	336.152271324392	0.000645787824648668
1	0.00400929766674865	0.00233145791159966	2.01603176650002e-07	7.7219155570444e-07	1.00868868868074e-05	0.40307278365722	0.000238833207221678	99.7046556896937	0.210626417680685	284.303871771682	0.00126810359697003
1	0.00360256621938042	0.00255366028175959	1.83454752947468e-07	9.01135615793213e-07	1.29695899891348e-05	0.287136972024344	0.000135155594943309	134.998801647945	0.525232025006692	620.784626370639	0.00417160511584352
1	0.00625135453329486	0.0029159526407872	1.87799845102532e-07	8.39299340500201e-07	1.94975611266932e-05	0.297352011454452	0.000218779562495082	41.1315295514983	0.341720543032717	342.881716611886	0.00083440637797408
1	0.00345458610525595	0.00218574548098931	2.320115407309e-07	9.46735660016142e-07	2.47561969734796e-05	0.340486331914668	0.00023859347622695	106.945403295882	0.270811136895617	379.810199940749	0.00368269880536764
1	0.00556615963754079	0.00277934669589442	2.29928875647653e-07	7.19337446650961e-07	1.07812448762087e-05	0.543933040110641	0.000113891588017761	73.9046599258382	0.424867000793183	419.055981162861	0.000931321789128856
1	0.00470037804143004	0.00218761798721606	1.65919737266922e-07	9.43663596070832e-07	2.40586953345986e-05	0.227891806518916	0.000142648389718746	94.8191275500858	0.684392843440757	778.258226128227	0.00540683587122797
1	0.00565513090101991	0.00272570841739528	1.53061240374146e-07	6.66349958649972e-07	1.78469500056661e-05	0.341755644414602	0.000128473189989104	47.040773788896	0.441648719906726	447.130919365555	0.000825195762399947
1	0.00551284997063894	0.00275601164667231	1.72042734720624e-07	6.06447391704943e-07	1.70479599144451e-05	0.239638815144631	0.0001958893322344	36.7720235684166	0.244683704307616	271.59152427268	0.00060462513243151
1	0.00593749111387365	0.00309454476458656	1.64489110594737e-07	6.88348311782728e-07	1.36525849287573e-05	0.500127854309675	0.000204208097060259	36.7435469221082	0.252597764146937	259.496223551952	0.000333753549655672
1	0.00647131170692171	0.00364901075374827	2.15251585601691e-07	6.84191892206407e-07	2.23165016482312e-05	0.264371267330642	0.000159271193720849	27.6543369474949	0.358981921266025	314.806617272889	0.000644821806022799
1	0.00336713785645255	0.0020003343122903	2.38352316189994e-07	7.05858207947556e-07	1.63141876889665e-05	0.448768482888045	0.000130479954413498	135.921982600352	0.316861598878047	435.869351479191	0.00302811068530998
1	0.00335043580673103	0.00304540945344743	1.59536389457971e-07	8.34210038834865e-07	1.74801648480834e-05	0.335570523019258	0.000181955270277899	78.5515274531463	0.34161558929865	402.48751819024	0.00182652377385155
1	0.00368497092478361	0.00367229186973474	1.66404384345479e-07	6.62141399741041e-07	2.18815842186294e-05	0.418696705200279	0.000125448670234544	49.2754791286936	0.359075185316047	367.004239036148	0.0010333039660209
1	0.00576642686135181	0.00338387957147258	2.20107844103237e-07	8.99299356750109e-07	2.15041679167194e-05	0.32434926015828	0.000299332558735979	35.567088504034	0.243311767406745	249.359479982521	0.000708320150994044
1	0.00614992200321563	0.00301897815626926	2.16650735946704e-07	9.00385404475665e-07	2.1093667766601e-05	0.350040376614334	0.000238082324999157	42.2011978267865	0.314875916730242	316.220327657672	0.000857574956988827
1	0.00496165084240034	0.00387968733978239	1.60712628644181e-07	6.74715254173605e-07	1.88375138117824e-05	0.483457749083857	0.000155009726322259	34.321031185307	0.3271388552902	307.882086850473	0.000508743286141913
1	0.00374479422057199	0.00366794938564257	2.23037225406069e-07	9.70075411636253e-07	1.14720151117596e-05	0.408852595126695	0.000239233835632727	84.9533245057075	0.281290192671568	301.057213558438	0.00158430225663136
1	0.00318467239316978	0.00200798651811633	2.09023883633776e-07	8.5089135521292e-07	1.75805369396277e-05	0.58104488853828	0.000262375947024308	110.777764700607	0.180646691802244	282.808009392908	0.00160897453941277
1	0.00592060849802875	0.00369924753461676	1.62463888985873e-07	9.14610142946975e-07	2.33177896279713e-05	0.294910883687889	0.000125950628796389	43.2851409121877	0.758354170969467	627.355475015746	0.00148894194962332
1	0.00599198756737031	0.00226118479686411	2.43309699916064e-07	9.15978629832057e-07	2.42455632129871e-05	0.576370980028669	0.000288342797834103	49.9001443691413	0.217604552327005	260.991748065466	0.000688782859341069
1	0.00653709478349382	0.00278183770179203	2.36606668237039e-07	9.85757609170723e-07	2.55137304907402e-05	0.28520449052138	0.000220445980053197	46.9888164099278	0.406076160946889	398.125515529453	0.00146343332525441
1	0.00511456010223967	0.00380549547553938	1.83420633634662e-07	8.16011187607526e-07	1.0898680674631e-05	0.278571659121795	0.000240053489298304	46.8136925261848	0.278375674046664	273.053208029514	0.000731678611573125
1	0.00506670087996074	0.00398022504154407	2.49311845529736e-07	7.86971167048188e-07	2.71133735282855e-05	0.277097289476188	0.000292461345711046	27.8338568741492	0.19770401349348	199.057415371318	0.000665583657783538
1	0.00487221107303114	0.00392260159993753	1.92603224009627e-07	8.84607977253739e-07	2.52898388328366e-05	0.350392227883068	0.000291976437513629	32.6233426361628	0.24518033719473	245.617867333694	0.000718023318353595
1	0.00619056398982152	0.00232539460949273	1.89733175181437e-07	8.46125853536494e-07	1.50028396896803e-05	0.573230567642362	0.000108729205044693	77.0174549271213	0.622260332865836	603.641787374577	0.00119123241935085
1	0.00543506717564218	0.00309764077650498	1.96298122678679e-07	9.62932427007959e-07	1.07032428530936e-05	0.285698471516378	0.000175815238066698	78.9214293304315	0.493716145058019	482.203411944215	0.00176329349018832
1	0.00415005747285376	0.00372740429432169	1.9961833628092e-07	8.00469052760619e-07	2.36359747477523e-05	0.462874599618259	0.000229181756552854	41.3868892494736	0.238192382172191	251.076795829631	0.00076936285171921
1	0.00629036741781416	0.00257647689397788	1.66754261389591e-07	6.98670137169278e-07	1.41955254325036e-05	0.382814408907518	0.00023489712394829	41.3166444979659	0.241245527210292	265.590355812988	0.000433608417752078
1	0.00453617916247358	0.00331931306469252	1.96693012182241e-07	7.36277349775361e-07	1.1864653242053e-05	0.41281806068908	0.000154666934274033	64.3118843501604	0.333404284055081	343.857881202788	0.00098036962249655
1	0.00448801813848046	0.00213261501192187	2.47479665524662e-07	9.87186815255297e-07	2.27859089064877e-05	0.51299625803917	0.000216110861098885	94.7246944400284	0.306947975421261	389.581741353131	0.00210064511132636
1	0.00569066567733265	0.00381570588416072	2.31956027186066e-07	9.68272939367014e-07	1.31255867540921e-05	0.351354178694102	0.000114039339252221	72.5661838423945	0.734832094335929	595.343269163905	0.00212809537424552
1	0.00500504454275676	0.00371260281415085	2.12833406625568e-07	9.29022138426845e-07	1.50674445917125e-05	0.442280279078544	0.000194950744508089	56.6480450076712	0.368845776148425	349.803382714731	0.0011048930241932
1	0.0030782678629254	0.00308525860743198	1.72191210160194e-07	9.65520899922083e-07	2.66787687893687e-05	0.273343718953608	0.000165003059351484	86.7014726830535	0.464650570339739	533.573515354341	0.0037094336138407
1	0.00582339192590533	0.00251887525881644	2.30693696054077e-07	7.10401580821615e-07	2.45106604673552e-05	0.234198917486318	0.000227439434621846	40.209593915504	0.249470642628769	281.262096902678	0.0010447299270753
1	0.00371075228562145	0.00399246566005415	1.92982820846433e-07	8.84066859386496e-07	1.06574455822353e-05	0.247898611028185	0.000173203025974588	81.785532448598	0.397832956534566	390.439197143273	0.00202913961957518
1	0.00674079590293734	0.00300327915219025	2.41786068468543e-07	7.58413487721254e-07	1.19480076546114e-05	0.210721844493897	0.000125380929758757	57.9993117888288	0.535137906625884	471.650107880056	0.00149179011823286
1	0.00683921766790911	0.00297299058600904	2.30321251689182e-07	7.42865905047378e-07	2.52940234905603e-05	0.316354859896123	0.000235320859829651	28.805194545925	0.254567974015216	253.086354431687	0.00053775495599475
1	0.00567528767420042	0.00291057217551567	1.90397071108115e-07	7.55417062184445e-07	2.55103195164756e-05	0.546375034516524	0.00013771990959175	41.0371637861792	0.406853407650724	399.05356741057	0.000714656867973487
1	0.00325167478372517	0.00230045801621002	2.4280212794782e-07	7.87262699881616e-07	2.81030950204209e-05	0.339758339894983	0.000183820698594326	91.2347129380506	0.265457350849504	362.644853102226	0.00313036467441192
1	0.00562441526464072	0.00315192267377105	2.03375722264178e-07	9.56078986816505e-07	1.61473544347022e-05	0.235453462589724	0.000222604812606662	54.1339451506617	0.388450860665012	386.499840535011	0.00143715024969056
1	0.00587841131113686	0.00293438838079663	2.40827748301825e-07	8.70350250208572e-07	2.96626909138781e-05	0.263639348835218	0.000114935088044127	53.6385177848718	0.668360237287136	602.631011700993	0.00245036941018661
1	0.00585242300041677	0.00206697334303302	2.00789220433557e-07	9.94686714873108e-07	1.69989238845399e-05	0.274184789173711	0.000192354993878257	96.20184084212	0.518070717886549	577.406349364628	0.00372692503920394
1	0.00377165280365243	0.0030144543424315	1.92470197712177e-07	7.97017511784315e-07	2.81837038642997e-05	0.473727721350601	0.000114270238338845	68.0259873240534	0.477115252597238	509.260669075875	0.00197031389427851
1	0.00541643002827775	0.00339851443262232	2.07521921675713e-07	8.7133724815289e-07	1.28414236602525e-05	0.560191493609515	0.000141980207115155	62.8398391354787	0.453884722498207	419.534368192804	0.00098357640079885
1	0.00450243695788595	0.00239300026705278	1.54336380894124e-07	6.86348767625875e-07	2.79874897662566e-05	0.572841036623203	0.000213175176592468	40.6926380440685	0.213098670570554	271.903723446821	0.000492321022585476
1	0.0064530811317036	0.0032744693116071	2.09100561533536e-07	6.73648356719726e-07	2.66395051196158e-05	0.546149678522263	0.00014454814055275	27.7905204998887	0.338856935199492	309.239677072488	0.000423567075537518
1	0.00375450318933183	0.00371084807649539	1.58364865474475e-07	9.53355694454226e-07	1.29372768111782e-05	0.396697146563963	0.000225886750031981	73.1944769310248	0.346351207812793	363.052468919331	0.00135615920882147
1	0.00413205856220665	0.00326826696538056	2.32713512389032e-07	8.09112777760161e-07	1.72174809411336e-05	0.239774313041266	0.000298799612298247	51.056025935604	0.186718604912739	220.272218923596	0.00106480245998004
1	0.00493794096036816	0.0030043723828208	2.08811075116006e-07	9.30721259274175e-07	2.9775614316101e-05	0.340135198791785	0.000241844004108415	45.5400633697326	0.306978821042417	333.296638140151	0.00125953457735857
1	0.00415009393822745	0.00320695577117866	1.92250269257867e-07	7.05401008213732e-07	1.15322983114898e-05	0.501179654553372	0.000247174606547911	54.611673640518	0.17594244188343	208.504540701688	0.000520019972235595
1	0.00626685604807683	0.00277147260209359	1.72730789059449e-07	8.18195510614051e-07	1.94207905306276e-05	0.434288029359648	0.000234927493538087	39.4455643103902	0.294010297910976	307.28767608041	0.000539493205471477
1	0.00463952978062235	0.00321855075389929	2.27192526084497e-07	9.52446216186597e-07	2.94375388940938e-05	0.529586589852963	0.000254995623439002	45.064516672942	0.258638602738341	281.67996965438	0.000952803348212511
1	0.00330646929276112	0.00216733975569799	2.42835779936079e-07	8.99392128509991e-07	2.81076926706018e-05	0.374596592899296	0.000272773311115445	94.4212455141972	0.206999092147163	306.453087616985	0.00280397818177642
1	0.00497050878700248	0.00380952454867673	1.85179469713868e-07	9.46601057389061e-07	1.0665870654085e-05	0.565719384497992	0.000297472042356239	52.1340774471326	0.251272914751726	254.01381885887	0.000576545054210855
1	0.00454077475841863	0.00224398026561906	1.66731806610514e-07	6.92819819488638e-07	1.61198692872639e-05	0.374339041384417	0.000252492509534098	60.3814461104223	0.198213546791135	265.809985115186	0.000804840347901482
1	0.00444804151466195	0.00246957607165958	1.91528162900259e-07	6.38459453375284e-07	2.40377084817536e-05	0.341445721431291	0.000115491659755551	61.3241415828768	0.395908463654734	450.188344983555	0.00152671628429864
1	0.00394912362235365	0.00253412929940244	2.32951446300743e-07	7.29359873773214e-07	2.03231661633409e-05	0.336485184172832	0.000294693829573608	58.7177866488999	0.156264803466466	214.539481034719	0.00103589867711026
1	0.00439710953367551	0.00354791049386248	2.06088699070867e-07	7.23288237554252e-07	2.45361314411809e-05	0.479422959931308	0.00023692945031914	35.1177296184135	0.199216172340887	217.050275105061	0.000555953623560342
1	0.0036446358848862	0.00221042185605171	1.58763291304393e-07	8.36806111652189e-07	2.18537860188168e-05	0.437816397651932	0.000263193483996337	77.7106826938956	0.227823336092473	324.736312162829	0.00135190930882306
1	0.00645830654825908	0.00251194272754001	1.8535576608896e-07	6.93640394232435e-07	1.37793020931808e-05	0.356025579445141	0.000144722002432884	54.2253334419668	0.40119446886557	401.944650012449	0.000819695944868121
1	0.0037858877123342	0.00288257135096007	1.69319418673101e-07	7.36209622756989e-07	1.05872792979992e-05	0.246416602020245	0.000282501035541185	67.1843965052959	0.186853637343033	240.345213203857	0.000949856314562737
1	0.005872405027944	0.00342881218009082	2.42191997003034e-07	8.84848378520687e-07	2.33997942902521e-05	0.413122559439272	0.000122957847876892	50.8446282333949	0.581143581739605	499.438707640821	0.00149935896566001
1	0.00694703220665925	0.00346091661098773	1.90035732305312e-07	9.68912335705414e-07	1.0963816551332e-05	0.505501836671485	0.000225779276608068	47.0471357049618	0.382875313430046	340.584556992358	0.000567144818429968
1	0.00658992790661083	0.00315169974336834	1.75342791068954e-07	6.28701160198945e-07	1.09757993775619e-05	0.454002216113207	0.000190099298643434	34.7286874220723	0.250442374986923	245.529650377182	0.00027901963548737
1	0.00609137521948715	0.00323770412793434	2.30861260897948e-07	7.81256747157391e-07	1.34744698651271e-05	0.220765329777364	0.000219362061371983	43.3858695142473	0.290461970714072	285.715127745535	0.000864279826171897
1	0.0064651592158808	0.0021980669505999	2.01401109303527e-07	8.10433879628765e-07	1.35128733501064e-05	0.312895958650321	0.000232230665739361	64.3486447051065	0.306313513737911	343.539240901656	0.00117188273999806
1	0.00507498883262077	0.00282457233842074	2.24288884859633e-07	8.30931870372521e-07	2.43264944095732e-05	0.433296592287374	0.000164655527846123	55.0841692861339	0.368160461664739	387.018380214116	0.00125552069801506
1	0.00633101326474482	0.00239374572920633	2.41568134822037e-07	7.46326506818148e-07	1.64038696332339e-05	0.521086248255871	0.000253692246584112	46.3924121169538	0.198870063212304	228.469355866529	0.000467174618436138
1	0.00433126421088655	0.00265701108880716	1.70278607742528e-07	7.55338586426235e-07	2.8044310291055e-05	0.223352415441084	0.000231648517033673	45.2837235295023	0.26234031579392	320.169383622935	0.0013198833144668
1	0.0045997629380113	0.00260961300425108	1.94673348407735e-07	6.62469509564295e-07	2.07345663447588e-05	0.370381567498634	0.000141657466011036	56.9839768117358	0.32802742046565	372.415773168779	0.00112441947740062
1	0.00604672679510229	0.0039316093579809	2.05729099050954e-07	7.29889110144074e-07	1.960006926899e-05	0.544891312328591	0.000280147397948365	23.8754733938989	0.189598692375492	183.845684280906	0.000265783213983053
1	0.00312095894129321	0.00243617430907387	2.08438367292698e-07	8.40510653169349e-07	1.40459449307257e-05	0.448649252580729	0.000102752387947439	163.477301896994	0.517449487823423	631.182861362208	0.00432484530792451
1	0.00361994159282569	0.00260051422992604	1.88920132527671e-07	7.69725690772408e-07	1.42172865889078e-05	0.415978669341817	0.000120572203293089	108.74379723599	0.429319432897734	506.232959667877	0.00229611533143322
1	0.00669961887079254	0.00273882116330384	2.47928389151524e-07	6.25370480336338e-07	1.70630169272422e-05	0.562628233009053	0.000278288605355186	28.7600986027621	0.145954198951624	164.535309027242	0.000216502253579139
1	0.00518907623652932	0.00309653440376828	2.16818810761699e-07	6.48762118461486e-07	1.13098165667279e-05	0.308772671370065	0.000110674580081981	65.0551132302591	0.431915607660014	420.624425918274	0.00118893659039591
1	0.00419498180159673	0.00267002223522983	2.47542028021265e-07	8.24199395156102e-07	2.64772673010461e-05	0.284042172563499	0.00014638196348568	74.0863444123085	0.406408755472931	456.292997514387	0.00291095460388234
1	0.00364120490951466	0.00223406570596547	2.4528820717235e-07	7.68063578409146e-07	1.80250870500841e-05	0.353874711449339	0.00016215752631754	109.962824326642	0.301316917986905	395.621154865182	0.00296566999447813
1	0.00637291606770309	0.00235796877034287	1.72270091373659e-07	8.76326805474906e-07	2.02201854816965e-05	0.541483926532817	0.000299115173378276	42.5440391015579	0.237718895565531	275.57496366062	0.000462308239763245
1	0.00605190582040473	0.00208420330285732	2.1272607590087e-07	7.22229362454693e-07	1.72710361623266e-05	0.38419765765799	0.000200669833410569	61.1141640447891	0.279226406299757	324.603817021959	0.00102026619032435
1	0.00681381654689108	0.00312590727046459	1.90143058364927e-07	9.60273382239264e-07	1.51713136810386e-05	0.526117906388061	0.00018664365208862	48.2937649466441	0.453698060006495	409.643939147073	0.000712947855597828
1	0.00479843306116796	0.00380022639352743	1.90658693870588e-07	9.34263125835495e-07	2.20876045331064e-05	0.529859296623157	0.000257303659633688	40.5755698424928	0.279719075850211	278.429822644297	0.000722487367993705
1	0.00543386360691193	0.00359961643521536	2.05945100894758e-07	8.38225692901112e-07	2.40495037875798e-05	0.254232649994461	0.000131150151844812	44.38405612313	0.559638072896113	492.84191087965	0.00161573571597559
1	0.00332342115198389	0.00246289709870512	1.6448169319099e-07	8.59297517388001e-07	1.17904230756924e-05	0.426632355346468	0.000219180498133333	114.097311143782	0.270513238297268	365.026970930266	0.00175337596437551
1	0.00371812268436382	0.00263065765511222	2.246866833961e-07	9.22563014078945e-07	2.75072232606886e-05	0.319019023783699	0.000103350168798965	107.825001189898	0.676079097236042	735.80681040459	0.00559005583895179
1	0.00412472268939596	0.00279560114921545	2.22704562592852e-07	9.92904074285621e-07	1.60713207636441e-05	0.307882318890625	0.000123797163949511	119.800137199334	0.63918095151805	672.4093382085	0.00451694288494138
1	0.00307387656101756	0.00323806648027161	1.76884226361031e-07	8.81725366866488e-07	2.77390396791641e-05	0.206402057471722	0.000139403387932779	78.1218122655608	0.494028157539664	545.650454234774	0.00384864194378442
1	0.00521355414076118	0.00320588536642407	2.35968723291115e-07	7.116711256425e-07	2.31453866376723e-05	0.30698124332906	0.000274611376050777	32.5731478486176	0.181967802708847	202.45764743215	0.000575225986784104
1	0.00566407704111619	0.00356414204012509	1.57741785324622e-07	8.74806859152431e-07	1.329490959936e-05	0.494246634058228	0.000245866161510368	41.9285953516762	0.305205752794122	297.104449068197	0.000492510521874135
1	0.00468246392331602	0.00383634428054497	1.93562929429152e-07	6.85518319872363e-07	1.93848442898307e-05	0.376046137351418	0.000233639457893285	32.414561637487	0.207028575085538	213.509547866615	0.000497755359921751
1	0.0038565264104042	0.00301228949073782	2.2162349457974e-07	6.50103159867506e-07	1.6531654009898e-05	0.355078475516354	0.000265442375488983	49.4982501940091	0.148572365640149	189.464068615426	0.00068146202483507
1	0.00483427795115531	0.00354293914896486	2.41484651339574e-07	9.87757307255425e-07	1.60489343730389e-05	0.487836423836504	0.000119999320433823	82.5859448191366	0.618191216769885	552.385783319827	0.00227849367597635
1	0.00329337776360214	0.00205231358531589	1.84099885916986e-07	9.19867341015798e-07	1.45763700616509e-05	0.594372279775188	0.000237180451142538	125.872326225869	0.238149803211361	353.30363038654	0.0017961450343635
1	0.00316400729569841	0.00379739249760597	2.1179479233074e-07	7.15376115340121e-07	2.05315280573194e-05	0.291438543180269	0.000225284944916726	51.0430619101326	0.198564567824229	225.052108507239	0.00113312987565233
1	0.00377240585331173	0.0030211536527391	1.99342745803274e-07	9.79794252360087e-07	1.3819369578418e-05	0.293005246005241	0.000175904087791078	104.440964983873	0.434261916504234	482.893972957741	0.00300035679520688
1	0.00453930823719264	0.00399093450418701	2.29688073602448e-07	8.06950241316622e-07	1.96639390004756e-05	0.391950731078283	0.000272432311883008	38.3394607742495	0.206596492018593	211.490570450373	0.000699910676986982
1	0.00578004168025469	0.00396591197373831	1.77335495441802e-07	8.0682356820894e-07	1.43630146941886e-05	0.500275515312089	0.000158427759305865	41.4845620694357	0.4178324038468	361.2877461021	0.000629875434920709
1	0.00370726237955683	0.00216276531508745	2.03455469610704e-07	7.52951483176941e-07	2.90981138358116e-05	0.274347088604848	0.000292065222034717	63.1562994089007	0.179231921090897	265.395562675959	0.00181817472324427
1	0.00602285203871003	0.00363178988957339	2.47189166825517e-07	8.4566439016088e-07	2.39781906974042e-05	0.552559101292893	0.000280126976996938	29.0756510036972	0.213480204570977	210.066253423789	0.000431110637515246
1	0.00492636823365067	0.00326854713217122	1.99036053340444e-07	7.60855519014119e-07	2.24577972202041e-05	0.231629318931355	0.000263357446844691	35.181844519411	0.224365287272678	245.508923276563	0.000790344418151211
1	0.00403325221254006	0.0039203723547432	2.15799717818399e-07	9.76085245990176e-07	1.31411430564648e-05	0.238348704487016	0.000253254123709965	66.7019076940373	0.301561399766076	306.308916841713	0.00170200978149834
1	0.00559352715739222	0.00362500066348667	2.23810459307289e-07	9.8095759649823e-07	2.21028729076118e-05	0.591173120568182	0.000232286282811344	40.705422866046	0.317172632234621	300.750853122297	0.000738809518550639
1	0.00519225221255974	0.00382779959020466	2.22638596711443e-07	6.08316335261886e-07	2.01393151830253e-05	0.274324651934152	0.000137806074396112	33.4588038994856	0.324853510263827	300.084454853773	0.000743767478415906
1	0.0051025120068272	0.00325836841995584	1.9359525223053e-07	9.45765896317844e-07	1.65391961707859e-05	0.432523709603616	0.000212017961697502	57.2104737782755	0.360993426591066	365.481219288888	0.00107564849965078
1	0.00519478617213051	0.00336321003698756	1.73288015178305e-07	8.13040398028088e-07	2.39233481835539e-05	0.491840097645875	0.000196730964060693	37.3956076993988	0.322688966958224	322.981252968687	0.000653731070902862
1	0.00524705291000529	0.00230358534271885	2.3885907306405e-07	6.09033093767674e-07	2.77020669982024e-05	0.200574605528329	0.000279621571168292	36.189094591981	0.16545214233691	214.92094645337	0.000979552651035606
1	0.00572717248915755	0.00247086205474243	1.64347714120249e-07	7.78479736398569e-07	1.05075525769676e-05	0.382440691275518	0.000137700026796682	80.3852632088803	0.491334678759261	509.921692568499	0.00120257699776101
1	0.00392574989962322	0.00219625923390532	1.84811528327071e-07	8.80604284437287e-07	2.43258944878081e-05	0.348186095217896	0.000295349594118236	74.853190769897	0.222696698584546	315.530643562632	0.00176873509049589
1	0.00433035579980896	0.00330375157905759	2.03944049081434e-07	9.18769625986047e-07	2.7824803237486e-05	0.437555965452671	0.000220081113073178	49.3308122302132	0.307885555006688	329.579557953261	0.0012219778914902
[truncated: 161 more rows]
