# Supplementary material for: Harnessing interpretable machine learning for holistic inverse design of origami
Source: Sci Rep. 2022 Nov 11;12:19277. doi: 10.1038/s41598-022-23875-6 (PMC9652322; doi:10.1038/s41598-022-23875-6)
Supplement: Supplementary file 2 — Supplementary Information 2. [file 41598_2022_23875_MOESM2_ESM.zip › data2_SplittedMiura.txt]

2	0.00633192068076371	0.00267487048418593	2.36242190558307e-07	6.93539899843907e-07	2.64162165272076e-05	0.224454317680464	0.000237741713238593	20.6486605379398	0.364200054312934	232.152397889424	0.000563949582273882
2	0.00413553381519474	0.00287000777396975	1.81879198480689e-07	8.33722134983936e-07	2.38874872594428e-05	0.28997776688436	0.000251075738167352	47.5428572476773	0.403376995128344	295.74930303733	0.00128879468991021
2	0.00422225447306992	0.00200151685722645	1.51785654802235e-07	6.8493474400826e-07	2.14112941127196e-05	0.224076923031526	0.000249904444663295	36.6412061330989	0.289814941189939	256.097885840748	0.000591847425885747
2	0.00671149057221386	0.00276502248633778	2.08525287991637e-07	6.88641885831248e-07	2.31916793642671e-05	0.260407801793	0.00022594865916264	19.518634981887	0.394538881913645	240.06126555654	0.000435583508539611
2	0.00556546735461662	0.00242368264833935	1.93913416915718e-07	9.10622045886574e-07	2.9279021056927e-05	0.292661221700397	0.000219518696882341	32.3597174690973	0.530475555777402	357.59225368774	0.000931989885372623
2	0.00678410480501867	0.00357264764931156	1.71109055972948e-07	7.74922364163727e-07	1.89242416480931e-05	0.498418712562635	0.000290343897590466	19.3152967168432	0.345580825876927	195.704770170556	0.000205457684875931
2	0.00375896960149705	0.00251583290128921	2.40740409766814e-07	9.36347388736646e-07	2.70732596036412e-05	0.401791116112839	0.000224999597880412	66.4769233530954	0.38084329467412	304.922134157012	0.00156998723386252
2	0.00446740455022387	0.00315884869643573	1.73430852321078e-07	8.65823497381801e-07	2.73397092479133e-05	0.555513633683317	0.000154357544455632	46.7252964616443	0.595316017359007	398.330441751208	0.000880882708460353
2	0.00610002293904324	0.0039165655861327	2.45477035585788e-07	9.97248396388588e-07	1.73533091385782e-05	0.272099183749308	0.000104732132106164	61.4191924658848	1.63345950481513	774.389723261114	0.00441747025638729
2	0.00469767981426006	0.0021573787416002	2.13676654264299e-07	7.15215190230262e-07	2.58927840160701e-05	0.497260181103522	0.000230698364619179	31.9950587943443	0.241857856007834	199.62964645454	0.000301260032146621
2	0.00474161554848323	0.00286297410496306	1.71107056635771e-07	7.45481286567418e-07	2.18677578590288e-05	0.325550273457085	0.000200533693338845	37.8283713292544	0.450532106056183	311.641540937495	0.000830370586786297
2	0.00378601302539022	0.00314181301269678	1.96547190422054e-07	8.43436355615999e-07	1.06424424378199e-05	0.279152746530889	0.000244052195740724	85.715994332947	0.415235764457363	301.85952598213	0.00196132471731823
2	0.00587694847131441	0.00260900012289475	1.54748988060894e-07	7.10658000290056e-07	2.34927845761175e-05	0.383420701704325	0.000275245895543315	20.3058140964664	0.302936028734515	207.434422837552	0.000229380157092553
2	0.00507667491130826	0.00200037289749389	2.04542811459456e-07	6.00327755811679e-07	1.88780019312397e-05	0.489391400713148	0.000215101711784844	27.9055869646025	0.209373071340303	175.657523929594	0.000171855598869981
2	0.00349064897344447	0.0022414076136042	1.89475211192859e-07	6.15090638511301e-07	1.60951973782024e-05	0.30401811021969	0.000139355085996293	70.3196247961591	0.389722757047943	341.705721721079	0.00128526660523053
2	0.00310918686225964	0.00343397840161613	2.11032538331859e-07	7.1888869590916e-07	2.10037757390171e-05	0.253124458673614	0.000144314199820558	90.7217850691103	0.578475664606477	424.979305949411	0.00451099878913865
2	0.0059375594512134	0.00323832356864015	2.44383803496603e-07	7.15679231324695e-07	2.98148595920488e-05	0.541019724289983	0.000132230699711708	27.9076936087275	0.55250639961778	317.221892336609	0.000533853476043313
2	0.00511090072910275	0.00265520194695651	2.22490762173222e-07	8.40870189601795e-07	1.74619221048657e-05	0.21699687186493	0.00015375512884432	53.4438827465638	0.714097053380188	468.25111032809	0.00228754538050157
2	0.00557570126185939	0.00333650190760418	1.95175565526742e-07	7.36302693634213e-07	1.72709742334149e-05	0.276023278597092	0.000243956693076551	30.8304515560046	0.410190542802792	253.023578946147	0.000709301065789153
2	0.00500804590838706	0.00355071141817771	2.21579749245767e-07	7.46592968092079e-07	1.85337197712142e-05	0.312899399149678	0.000245785569082375	37.1876130249961	0.381971215832929	241.890099974345	0.000918237242029785
2	0.00581116715864937	0.00223571977913396	1.51994640850729e-07	7.89366292389235e-07	1.38941084558101e-05	0.227079954163685	0.000147740982432423	41.7833037002505	0.744219364318664	492.015888756829	0.00103815593125451
2	0.00331191263307064	0.00384410874031721	2.34046447128543e-07	7.10915435222541e-07	1.41228473265701e-05	0.337533036971448	0.000118729830082228	110.974755691694	0.657578231695605	441.645017725457	0.0040133592396961
2	0.0056301363720671	0.0027561169006422	1.86707950120007e-07	6.79048376086913e-07	1.30837530365796e-05	0.493942122687124	0.000236537145910036	30.0795939133507	0.278037674913709	191.225258851495	0.000219881293761041
2	0.00576780376434215	0.0024410758030268	1.94107118678226e-07	6.28470047642716e-07	2.97466822485221e-05	0.564016776231141	0.000170117262313226	20.3713904858617	0.318819725016991	221.224946245667	0.000189584266598627
2	0.0051825745650485	0.0031457844580837	2.43078216966149e-07	7.9263368976287e-07	2.95058284551256e-05	0.243560244150418	0.000196709942783341	34.4710500468972	0.532768824190256	333.667098507068	0.00160407452859102
2	0.00578541719995826	0.00398006672283659	1.60068383537727e-07	9.73403741193659e-07	2.44572963325673e-05	0.277170193652031	0.000172559462933976	38.6303222326226	1.12893988198213	586.281297890256	0.00218454139403921
2	0.00417511888022844	0.00367187044877361	1.59021772076854e-07	7.86699755055957e-07	2.01608070575271e-05	0.476488515727546	0.000108185236441847	64.9286440246186	0.887066467501844	546.433856985163	0.00165948613735335
2	0.00565391283967172	0.00234669023124707	2.22748050806393e-07	7.01233795041824e-07	1.69640779982773e-05	0.220980483041457	0.000201214539395132	33.0611618802132	0.400803186489481	279.285232547322	0.000770839124647999
2	0.00462959835334931	0.00316180994202651	1.63165885694332e-07	6.17126129702273e-07	2.35120090368711e-05	0.511269963153661	0.000121675391509351	35.704253004129	0.506357216555898	336.367684200617	0.000521795312819444
2	0.0048315947267241	0.00367663309426793	2.3026983820934e-07	9.08643108158992e-07	1.50941026713505e-05	0.374366326910554	0.000247151013246517	54.7417414745848	0.45917512293724	283.95470242289	0.00128992809141229
2	0.00530081836953227	0.00304201556388545	1.60937580649026e-07	9.5594705229981e-07	1.31770349676407e-05	0.453664249443622	0.000195460235469827	53.6976490266259	0.653627062976966	405.757240202509	0.000834893079974878
2	0.00579319072664097	0.00394906162961476	2.43653024634738e-07	9.40547980500218e-07	2.59986013735661e-05	0.451726770243351	0.000123385850613454	45.5710152075308	1.03301612323338	519.604167443693	0.00182190919822179
2	0.00479167741428435	0.00368563707341219	2.37851211827584e-07	9.82720698994294e-07	1.24005149815594e-05	0.275572068989479	0.000212399583955017	73.8353342198285	0.668207555415462	400.117764597898	0.00285116880624514
2	0.00691310451470943	0.00255322523172411	2.43654489073077e-07	6.67345653270653e-07	2.10001633255122e-05	0.261737397126425	0.00027702232150772	18.1502952560292	0.283368240157145	182.495366998927	0.000312070549847086
2	0.00609562617712536	0.00224738982050084	1.66166678172919e-07	6.92674578847516e-07	2.82897795891581e-05	0.237668852260461	0.00024375037279246	18.6567266694923	0.351860002304135	246.099202481359	0.000372067524104508
2	0.00307215683459304	0.00390790062929237	1.77707797002319e-07	9.33929185166131e-07	1.27583833140097e-05	0.240609815779522	0.00024734309070658	122.136877387657	0.552074718282041	391.015161569887	0.00508116946572785
2	0.00530935462938847	0.00236561793826476	2.03018548217612e-07	6.49181096863006e-07	2.54490922037217e-05	0.264967743421794	0.000277993360170772	22.6942181594378	0.247816371212822	188.546773102948	0.000373069580675965
2	0.00464626279368064	0.0025964168617146	2.06384338990089e-07	6.1377344341274e-07	1.56860711943272e-05	0.458097850140586	0.000132346900704185	46.1129275955112	0.409052510595625	297.305886032794	0.000552175265869038
2	0.00413844656252296	0.00337281948659703	2.0035934183674e-07	7.55483729972726e-07	1.24428997276771e-05	0.42889948401578	0.000256083678501472	57.1972991063112	0.301359074343328	217.429023888487	0.000732147718787099
2	0.00697645408711851	0.00279074099376149	2.33294099061751e-07	7.18135135671149e-07	1.18641973816627e-05	0.435516977831359	0.00013251616148943	35.5342648634887	0.605160846759459	337.556684601741	0.000479706860142657
2	0.00613846302923264	0.00316366795688625	1.61442697341895e-07	8.2565892345011e-07	1.12352009503814e-05	0.500328092574785	0.000154010792788739	42.484776461036	0.683910564001186	389.5846535934	0.000515571497566667
2	0.00487479821654635	0.00340130961095926	2.36267237216621e-07	7.49877013588341e-07	1.80468840425812e-05	0.324518020957391	0.000276515893453523	38.1925252146685	0.316650106569198	209.374308580684	0.000803996858572516
2	0.00550318200951234	0.00268948498421712	1.75303082204226e-07	9.22315072057409e-07	2.42631321703408e-05	0.556295176450542	0.000101353147789141	48.1912054887752	1.04151369459146	620.552118871547	0.000998637175521459
2	0.00307572216831331	0.0033245806805993	1.59250529586406e-07	9.50597960558332e-07	2.18543777654691e-05	0.326197378284372	0.000161693947881362	110.977764240204	0.787722220246024	581.763024860884	0.00486435894899999
2	0.00583382101673237	0.00388994298165148	2.47129329337388e-07	7.55456457641706e-07	2.34293212314763e-05	0.588623551948062	0.000282960335330587	23.0547760537859	0.266911421153172	164.017271939867	0.000270684055918689
2	0.00508517880499149	0.00295188991107109	2.10180885478244e-07	7.78832836631589e-07	2.41859672932793e-05	0.476426705660545	0.00027193030015604	29.8425076546225	0.283601179152808	196.355002666462	0.000384809422707031
2	0.00427168074973937	0.00292411515833141	1.94411081958969e-07	8.1544659155926e-07	1.15722525443575e-05	0.499275461428607	0.000256882719618061	59.0574769986927	0.293869559516138	222.759160553686	0.000549581480940085
2	0.00580026770091728	0.00201603324719246	2.26175041049088e-07	8.71541245675579e-07	2.04090587501166e-05	0.502804330482066	0.000224266263940121	33.8607476675608	0.337126035041452	248.16044924268	0.000318787412196771
2	0.0050626441873596	0.00209337360499606	2.28829823909438e-07	9.71203695807753e-07	1.37500987772426e-05	0.49457403790979	0.000130109749620385	76.2507071778585	0.687613421228118	485.198913398149	0.00114283154526923
2	0.00400371150778654	0.0026116115224623	2.44665128520423e-07	9.4046349324312e-07	2.29602331664324e-05	0.301444043525329	0.000241328966084585	65.3584558835758	0.411903855167013	315.303271086583	0.00198183934484998
2	0.00519438501387781	0.00222439402499058	2.04827894486442e-07	6.08200303493556e-07	2.78415644774365e-05	0.545079682531951	0.000248630037949397	20.3338634052248	0.18602414798554	151.567027639828	0.0001357472209572
2	0.00406393673878211	0.00229829663118665	1.65859579877534e-07	6.68190301073407e-07	2.9732641434019e-05	0.232378727908271	0.000249626339515372	32.9820181043764	0.289126111786149	244.220283573507	0.000737482263184951
2	0.0045692583442014	0.00293559744465906	1.77407533298006e-07	7.28320338789295e-07	2.93554250622096e-05	0.413046714882193	0.000126207370407166	41.6599890616901	0.645962844486244	431.166821243953	0.00107799249370224
2	0.00362270575338424	0.00340148099347661	2.0685862106173e-07	7.70124488932471e-07	2.08404294872773e-05	0.231589368068551	0.000287042812266554	56.7283559308443	0.334083454983492	243.744069657846	0.00190946019661513
2	0.00467804158003411	0.00317995790005117	2.24866454336586e-07	9.42524298462263e-07	1.36404121182089e-05	0.322777861915491	0.000103753451339934	95.9203152236456	1.19920651323479	715.130697603306	0.00412288290321419
2	0.00504627623430104	0.00317722028843037	2.46458260645298e-07	9.4082066793648e-07	2.28242968797128e-05	0.211500645070136	0.000222138486586384	47.3491435929386	0.606046217180357	377.190658629685	0.00254727914934271
2	0.003914568062246	0.00246059548437421	1.52513913170933e-07	7.08142925900682e-07	2.82915944220642e-05	0.589883083487612	0.000138207136232684	43.9201457262728	0.423885772582769	344.207917496195	0.00051720262210196
2	0.00655919530440547	0.00380806615241669	1.93622379845373e-07	7.98070768576496e-07	2.24076991855422e-05	0.337156708627443	0.000140106510473167	29.8541435951877	0.902169584187064	452.525185111532	0.0010932540610035
2	0.00551098151325615	0.00367170662755618	1.97042698007964e-07	7.42331398819235e-07	2.2584626183918e-05	0.461166000464141	0.00011393115622695	38.6966534713153	0.804120508106824	441.107448910696	0.000974729048209993
2	0.00534303976260127	0.00336503167137643	2.0757670265228e-07	6.11604161360766e-07	1.29134438504735e-05	0.311116469319274	0.000256045230379495	30.6312736746768	0.28328278012398	185.681393431988	0.000440325629830784
2	0.00390659268459573	0.00273819594355753	2.20520375203126e-07	6.04169208220949e-07	1.29014855625776e-05	0.465723243513636	0.000253884410131036	48.6983617017596	0.186627679346013	159.151265886728	0.000374738066721838
2	0.00425606080981263	0.00399275986567312	1.8095138703399e-07	9.31866508836632e-07	2.38434923661793e-05	0.401926786249144	0.000139345809566648	67.2194745850381	0.951829382940024	555.876077745255	0.00278476906256822
2	0.00584074976304274	0.00335336670464413	2.22239529416572e-07	8.56925280133739e-07	2.59809450630196e-05	0.433552346933632	0.000251886628717422	27.8952099147856	0.40931168520974	244.347186634454	0.00055511905206118
2	0.00630830873549247	0.00305695951555829	1.89644315857738e-07	7.56378641308207e-07	2.08796935020124e-05	0.428051763323422	0.000215753637387123	24.4780995456895	0.422035088920732	252.282803672385	0.000352956032769516
2	0.00493495088415287	0.00389186051100485	2.16272204865628e-07	9.8521762770917e-07	2.61671050468695e-05	0.353830475197855	0.000193053038510048	49.3376515483726	0.74780374686332	426.603405746156	0.0022035868841372
2	0.00317759320975867	0.00370444807088127	2.26164888590313e-07	9.51130537624851e-07	2.97054263001893e-05	0.237800385826145	0.000206607103918431	89.7453067165836	0.617713725827804	431.332383951581	0.0067184361437099
2	0.00556877227981759	0.00361275877789916	1.72578754900605e-07	8.60854239691088e-07	1.87187680612485e-05	0.276598011835597	0.00028609184467664	32.2026689067009	0.481854814952783	285.244875405127	0.000885798971526685
2	0.00461017466356703	0.00330246616709434	2.43145318781061e-07	6.42020330676613e-07	2.96444192172279e-05	0.492687027833442	0.000170848373226032	33.0917433800227	0.34749027159692	236.093885659192	0.000576969773657371
2	0.00485276744662287	0.00328576916037225	1.75047155226009e-07	8.51676406167604e-07	1.27037984865822e-05	0.576094756753793	0.000268020721762846	44.4213018769452	0.322438842180655	224.105439051569	0.000379803840513017
2	0.00504626727439919	0.00380365809587811	1.8549102682109e-07	8.88755634475976e-07	1.19239244783502e-05	0.417888145631494	0.000204634026924933	56.8947447451437	0.585958410053379	345.652249469283	0.00107766327444322
2	0.00455952634895209	0.00343224503484737	1.97192470750612e-07	7.93663071450777e-07	2.60218746641013e-05	0.467451920449274	0.000275878221759703	34.1704074912969	0.307367261014021	211.376268909025	0.000559693196130943
2	0.00651781381290241	0.00327347102192202	2.23535000097e-07	8.42019152667824e-07	2.00577883635108e-05	0.354231639856302	0.000236835295740268	27.5156853150517	0.476065141056325	269.261910867687	0.000606223214262431
2	0.0066767810600592	0.00254069438524244	1.85039514042977e-07	7.33920567202027e-07	1.2947295733087e-05	0.322953598037683	0.00028385581835051	24.2460398162487	0.30935884853852	201.374730182172	0.000251635784039649
2	0.0050693147020105	0.00334688870945313	2.32211357684647e-07	8.01402359964583e-07	2.66253572561475e-05	0.542466079363745	0.000206199074418453	33.7942338333753	0.382452797010909	246.880068203745	0.000554291931555445
2	0.00457279452449184	0.00387772790171283	2.11107785758044e-07	9.05359321929003e-07	1.75210885859227e-05	0.439268970456923	0.000169680176056928	63.2194656367208	0.665197304810756	396.521856279139	0.00169414572082353
2	0.00501718524673382	0.00298952530781873	2.12482533399341e-07	7.78668476454331e-07	2.83020676050468e-05	0.499417932665004	0.000279536645030358	27.6000734283153	0.26830032863892	187.494466516258	0.000359456049111014
2	0.00379348759681997	0.00247694680028493	1.66643883331692e-07	6.42506376313596e-07	2.57957447133934e-05	0.502784070821996	0.000244307060304119	35.1756366346459	0.208306008655952	184.847330183089	0.000309779972952079
2	0.00320107249606828	0.00246251641574388	1.99360212835281e-07	7.81413931267376e-07	2.57632246348398e-05	0.204343199830862	0.000233139685410101	68.8650562273694	0.35903929050392	312.793214917519	0.00253663169976641
2	0.00320653489155076	0.00385123827510893	1.68251079679331e-07	6.41099625226987e-07	2.00260883597111e-05	0.238032525259838	0.000247767985815686	56.8559608666902	0.329202394738358	243.562815700829	0.00178705494665059
2	0.00654008653858478	0.00281629711428109	1.99503246732398e-07	9.80333990250683e-07	2.7655405719798e-05	0.43099465870385	0.000119900287316032	37.391958989854	1.12957098294813	606.437705125995	0.00118941896809305
2	0.00453982490226621	0.00359096826259204	1.79963295444938e-07	7.54811468668945e-07	1.83980743254548e-05	0.306715725448043	0.000142793216597585	53.4336732378862	0.729336647950592	448.371954158019	0.00191921175400638
2	0.00333621064823771	0.00288787101307241	1.81464840099959e-07	7.55604469651301e-07	1.85109890014835e-05	0.357981890834507	0.000297079362697764	61.6920604673433	0.250418533130784	212.284681981947	0.000945890072538257
2	0.00351882734214527	0.00316239482544812	1.95173129456733e-07	7.3391557975354e-07	1.47614303141595e-05	0.202732553063106	0.000249555188194377	69.5107077958431	0.362031311829862	273.559806427714	0.00220842910936999
2	0.00383512800178454	0.00349322397008852	1.84877851258465e-07	8.53899882429434e-07	2.58052322814886e-05	0.41225252827552	0.000185583960103471	59.7368646598724	0.53534407875204	368.112141658504	0.00169073930481648
2	0.00312526347738165	0.00286572820789975	1.9883946886307e-07	8.26476011156977e-07	2.3366054640495e-05	0.458956807258402	0.000151249346549638	91.8637903547686	0.485996935310006	398.330150279228	0.00209398792083214
2	0.0038466235732761	0.0023764921157137	1.59317340680111e-07	9.24902501726555e-07	2.60145682888474e-05	0.202603508017668	0.000176689549153025	66.7046931920908	0.725859514152002	568.115875548542	0.00325802622347826
2	0.00626605950887907	0.002151000407508	2.44197973610916e-07	7.0686832733158e-07	2.94619755705684e-05	0.299494035355282	0.000137275202750177	27.0223584250397	0.55613527321475	359.054676067005	0.000733299903317433
2	0.00571450387921557	0.00335583112389724	1.52812522014357e-07	9.8418980102646e-07	2.72177462665256e-05	0.245219054675644	0.000165378814388922	38.3065759729116	1.16819687385725	646.466715063708	0.00229981151181362
2	0.00471226398288704	0.00302495249285041	2.34779793018311e-07	8.39239657292528e-07	2.53071892991106e-05	0.287013850421829	0.000104110911805069	61.6437419752456	1.03350796216364	634.298000802144	0.00351472591761212
2	0.00531470338429931	0.00308533001448814	2.13034348711224e-07	8.47447335691423e-07	2.94429075796065e-05	0.492669602095699	0.000101103877319025	45.1236377300682	0.951994811465237	549.925781650615	0.0013255783709943
2	0.00660585269964516	0.00256966305172237	1.61371035187781e-07	7.91848922383261e-07	1.00605819857033e-05	0.294128641795763	0.000104817222832659	48.1906039709554	1.10039118055338	618.087075375073	0.00107456475273746
2	0.00692332241286425	0.00266205703755082	2.00703671698529e-07	6.93003361389781e-07	2.73347307912424e-05	0.411116133545274	0.000262193590944235	15.5757543442701	0.291445840705444	183.845646579064	0.000179479845337197
2	0.0065501006704838	0.00244075797027142	2.3030431948364e-07	9.92521299279047e-07	1.73673620201196e-05	0.273926910795877	0.000143054791480236	46.5539635722162	0.95365237839224	550.02009696869	0.00172346637563117
2	0.00548525878467178	0.00346001885505139	1.8693389057308e-07	6.27903995266943e-07	2.45105882176443e-05	0.205165232311628	0.00014804994521229	27.4856913364603	0.63206837667506	371.662273485037	0.00125812985684572
2	0.00521328254853424	0.00360004527135934	1.78579187497149e-07	8.01413087158873e-07	2.24786290211158e-05	0.512815538365435	0.00019341741555381	34.0618643934787	0.484840021513826	293.947595309686	0.000555823082013347
2	0.00476967228275038	0.00360715566090758	1.58830100697713e-07	7.44574110645053e-07	1.99623350749294e-05	0.538316652732082	0.000241066177150757	32.545277087059	0.336836301963958	225.429975348548	0.000369437204743397
2	0.00414964121813537	0.00391759542365206	1.58786300716029e-07	8.41569368279243e-07	2.95715212041266e-05	0.351538469341834	0.000267701656433902	40.0245670327707	0.45204838600261	291.82981447753	0.00123312308373502
2	0.00401997798387623	0.00338021130202602	2.06731405978565e-07	7.67354883020843e-07	1.16845319342247e-05	0.206663336071133	0.0001022301230421	101.089682922271	1.04063073017583	661.302181648177	0.00569855780550744
2	0.00333816879389657	0.00334914887485726	1.64586835584247e-07	8.475551215308e-07	2.23365206098699e-05	0.294777742396528	0.000290598742751759	65.0231051315724	0.373556987905959	284.17377889984	0.00183526623970836
2	0.0034735873935795	0.00247748364944749	2.43941421796169e-07	6.19601929231868e-07	2.27123154707499e-05	0.344112897949979	0.000275388149961761	48.0073379638149	0.182461377326187	165.846197144619	0.000665483300186898
2	0.00568005371435378	0.00323432965960144	1.68041960418351e-07	9.0933097825635e-07	1.46644505910936e-05	0.341555084402187	0.000282635733584549	37.3029940740452	0.473959044015419	288.022406231333	0.000680975828787922
2	0.00557323104026717	0.00334193950383112	1.505563842633e-07	9.12610464759999e-07	2.85693063654222e-05	0.219480375155231	0.000178755562877567	33.898225178731	0.976366037581659	556.855620212821	0.00200638171428645
2	0.00500398904779243	0.00337530498031436	2.0282641838589e-07	6.40620197657751e-07	1.70271450019669e-05	0.307868214039388	0.00011912168607292	44.5089818740499	0.672399648982804	408.503503263813	0.00132800126452077
2	0.00390877137325974	0.0027811217908027	2.21831633625017e-07	9.29417325731228e-07	2.47609546244953e-05	0.406874332857403	0.000169532020795587	72.14810406111	0.563803058337268	411.464841395975	0.00205711046572292
2	0.00331127729014586	0.0032450583196686	1.97797991066273e-07	6.66098472884973e-07	2.58783834885908e-05	0.336545124263269	0.000297893177292527	47.2772630222325	0.224123866601746	184.91321047917	0.000928217157751279
2	0.00514288566297404	0.0021802536680565	2.13408047663805e-07	9.06254143817555e-07	2.2690471565684e-05	0.368713694213745	0.00019189578232868	44.9209369823813	0.494826142093435	359.586155521593	0.000894278262503144
2	0.00577184620455288	0.00239080990935329	1.85985624519099e-07	7.08964222056752e-07	1.62097520498009e-05	0.253441157211734	0.000243434313320925	28.4620572289883	0.34250205879393	240.420714539808	0.000455752356908787
2	0.00467480568288393	0.00337857326865479	2.00739454042581e-07	8.84518579691134e-07	1.1263782743524e-05	0.342019929260183	0.000161075872355864	76.4336051726961	0.71989152124735	446.506778066768	0.00202375408898358
2	0.00645339370670669	0.00318396912359024	1.9372078296545e-07	7.4165311127325e-07	1.91982902566929e-05	0.350015697992535	0.000119225806593497	32.7948717946184	0.861583397265109	463.813418564835	0.000916963992542949
2	0.00563667856394026	0.00294831782609995	2.38128383394072e-07	8.63262463504977e-07	2.76185103465493e-05	0.480755380480928	0.000245047521085329	29.379218781597	0.366494171585926	235.055487129538	0.000491015258134805
2	0.00671516711842615	0.00243102617108714	1.97653138342622e-07	6.79355503605945e-07	1.24070443892904e-05	0.465199654932073	0.00022723140125005	24.8282207339482	0.294340583548835	193.834912546063	0.000162493870363765
2	0.00537733427621609	0.00341205014866385	2.23889565047359e-07	9.95499054024896e-07	1.55612459122674e-05	0.377449630341061	0.000278711465758719	47.5079863199536	0.465815610716222	282.609230701155	0.00102604547130048
2	0.00472859260093534	0.00324931591367788	1.73115737395571e-07	6.43318123055226e-07	2.15273450151356e-05	0.37830344904534	0.000280061831614831	27.2075282726868	0.254394015712581	178.543632781911	0.000361729690750495
2	0.00614117349574236	0.00250805995921729	2.01684175223556e-07	8.84190885124181e-07	1.98308115302372e-05	0.277211874104068	0.000199597665536902	34.3056717108216	0.585921382616242	368.145602311006	0.000909319194734648
2	0.00572321194274558	0.00206291917418394	1.65987329248554e-07	7.31532298918272e-07	1.48326111712722e-05	0.489475610839349	0.000230814530618367	29.6601889092	0.291026747275888	219.98555320258	0.000182080982769263
2	0.00603148845612204	0.00234603525766023	2.2422343236318e-07	9.63875246825711e-07	1.4728953664057e-05	0.46323263150364	0.000209485967297504	44.1577494481665	0.481278941161687	316.348724843323	0.000556036239214776
2	0.00662248119025299	0.00366275474888141	2.22660592292165e-07	9.72555103351731e-07	1.45824043971823e-05	0.406929868305086	0.000118375718283329	51.7247698157607	1.23518844954325	596.373635343074	0.00166549888602153
2	0.0030199089107318	0.00362565021374927	1.51534334924431e-07	6.40580125589179e-07	1.73819439146187e-05	0.200797209979752	0.000170159600574186	76.564297152299	0.503793884503384	375.648537851851	0.00331949691472886
2	0.00639764936310303	0.00286769789862513	2.46107094133361e-07	6.92338737427389e-07	1.29616801325168e-05	0.250086910454074	0.000263404435086482	27.8418365063863	0.325280982007934	204.24284893206	0.000497188992611722
2	0.00561074788095871	0.00250539173427204	1.58375954830829e-07	7.29987669799909e-07	2.19170694305481e-05	0.236996129889855	0.00025516480609575	24.8078493717463	0.378189961843186	262.220771942822	0.000501790326661774
2	0.00342854590907397	0.00289550838066028	1.80757567039766e-07	7.80642151011572e-07	1.98400194721395e-05	0.402978011762486	0.000104003789367875	95.5140086078325	0.773553052618623	569.680980849145	0.00277234927898861
2	0.00382422133575011	0.00340949360067071	1.71188560297194e-07	9.85468811180988e-07	2.55382208763286e-05	0.372765184889276	0.000225663316012819	65.4408663208325	0.585725186198311	402.636400697954	0.00218235467873101
2	0.00623794842540395	0.00399085161152394	1.77014163837932e-07	7.42391687465884e-07	2.81150583080945e-05	0.476615648020088	0.00018549405136769	21.7400311388512	0.543100626014037	290.470048087409	0.000433851353964403
2	0.00349700448183278	0.00374053329934621	1.86628210361697e-07	8.40902326250565e-07	2.07651303789218e-05	0.409083354721667	0.000124897620497565	91.5163345311798	0.798446948197857	527.674389510462	0.00326153246402678
2	0.00477017700549245	0.00347150144065654	2.10894858882192e-07	9.56399677581975e-07	1.62679635567327e-05	0.279651285472071	0.00027241222018268	54.2409013564457	0.501414446576615	316.21819986862	0.00175982800845504
2	0.00549580344095665	0.00239401827191989	1.95116352152248e-07	6.85363294900639e-07	2.70174597085498e-05	0.236281947176593	0.000278702435692155	21.8897410748323	0.282563324374566	207.500045841397	0.000437944619502152
2	0.00361256845900719	0.00335588021881066	2.46187056694828e-07	8.90300612214519e-07	1.88934961751658e-05	0.317178125186523	0.000156803100668049	97.0670180665535	0.651445243393071	446.974522181913	0.00421868064252824
2	0.00365583551391157	0.00349688924236023	2.20062097905928e-07	6.48657043823384e-07	2.64610477103158e-05	0.383087742505062	0.000196997602502736	47.8157784004347	0.326701215025493	240.85176602845	0.00113681754811518
2	0.00426648539432465	0.0039413871488833	2.06258356429805e-07	9.6007785829624e-07	2.01133633916002e-05	0.35692139212995	0.000260430983968145	58.9214236335053	0.50097084487862	313.336009980591	0.00189881001358881
2	0.00409786778827024	0.0023318925850712	1.69341484149103e-07	8.37263034770354e-07	2.67619987869811e-05	0.538085185157788	0.000125708818818235	57.699609485576	0.609324855766224	465.793618998834	0.000961268778589373
2	0.00354849641159397	0.0023189536105871	2.49637621581533e-07	7.35387257793822e-07	1.50393406206536e-05	0.578504005313187	0.000149445762255735	83.0028787240575	0.321842888888962	284.563052249178	0.000835035056616848
2	0.00659393567731662	0.00301645732286937	1.55055523572968e-07	9.31293356604174e-07	2.98832791871017e-05	0.350722619228873	0.000269042325874343	21.4895319420288	0.556079307526045	319.846128782488	0.000499078246270734
2	0.00541609352999132	0.00347465255596594	1.85781438746869e-07	8.73785114826552e-07	1.58455266426423e-05	0.456117050965568	0.000270154820251057	37.3862829388144	0.402392733664086	246.969943371586	0.000538248931547538
2	0.00661724628060655	0.00396170235215788	1.53410030249351e-07	6.55975241067625e-07	2.8888813177831e-05	0.359186475580019	0.000126245262300238	20.072918126658	0.835340972656719	417.656011487833	0.000618500907073424
2	0.0049219960685524	0.00374721696144087	2.35887049782504e-07	6.46303587485051e-07	1.68242115647512e-05	0.516770897211275	0.00011455347550367	47.3282305943517	0.570859478006555	337.197594681661	0.000835877357728992
2	0.00514139058256138	0.0039179180700801	1.95236155083826e-07	8.17444079275061e-07	1.48584053297993e-05	0.224703525068455	0.000126070326147484	58.3927236429377	1.08477899115304	591.375099840725	0.00340521856757516
2	0.00420913567963198	0.00264490371187635	2.12385104832418e-07	7.33190952132372e-07	2.70731408168434e-05	0.477324979887577	0.000257967646104227	36.3704209441234	0.241795596706196	193.11894634255	0.000455014237514488
2	0.00514240986320291	0.00360152433815791	1.70400574626479e-07	7.92006185661301e-07	2.34781598622189e-05	0.238182353527976	0.000167667511483128	37.7116549808857	0.773213175934692	452.384420770419	0.00185580059367074
2	0.00526455437375511	0.00349040412425703	2.04431949758191e-07	9.86833137575486e-07	2.60857841480736e-05	0.363493025183159	0.000158512917493606	48.2919040620541	0.911975020316172	516.514367654493	0.0020834655146682
2	0.00479218610985748	0.00264122779394061	2.17022164326987e-07	8.9084680999107e-07	1.37365931890076e-05	0.269220202166402	0.000209963935174543	61.1042495759538	0.513914063489243	358.987763035178	0.00158678519544868
2	0.00338776916553181	0.00290440268048928	1.96480879124418e-07	8.42219229746716e-07	1.54056834318263e-05	0.419120848730163	0.000294592052790576	75.1926765018423	0.267651698779374	226.266024712255	0.00102808756390905
2	0.00333586873139519	0.00312555529167587	2.23524910950857e-07	9.50895287333407e-07	2.14914826327885e-05	0.333598035325974	0.000157826770122019	107.974004554896	0.677178546986606	494.272676979935	0.00463972462048309
2	0.00652955997782298	0.00397893952292015	1.95933825325948e-07	7.46330399723695e-07	1.54235308482408e-05	0.314135180892062	0.000165014041487238	31.0411792062343	0.712320404443838	365.088535152271	0.000907542938401886
2	0.00510399544678694	0.0030540557744174	1.9554060094084e-07	9.91677500801789e-07	2.46200473362451e-05	0.304008195232476	0.000177522101620403	49.6125873702057	0.819427999010756	503.540134972756	0.00214182777280105
2	0.00531772824719397	0.00371927563125901	1.99873144524437e-07	7.91161367966691e-07	1.1440145792168e-05	0.260950436296746	0.00021938821703975	46.999862249604	0.533917678088449	315.867814212953	0.00128428458178324
2	0.00477048005796098	0.00260657250324294	1.76996406058246e-07	8.95998760837672e-07	2.47345783806117e-05	0.541076155024256	0.000284734411602804	34.778219780787	0.304691468762534	226.675784206979	0.000374156537850439
2	0.00549889603220973	0.00243247908098444	2.49235157208247e-07	8.62835482799069e-07	2.02360270314333e-05	0.269938897596284	0.000236701329661883	38.5965788725395	0.416378364009758	287.839754990742	0.000987859013992351
2	0.00442103218305823	0.00320939036892434	2.21204047753392e-07	7.15168317682006e-07	1.62953817908236e-05	0.404215809354854	0.000293607267189919	41.3419336551257	0.244504031891953	177.134341029009	0.000546904312328563
2	0.00613054634486469	0.00251103831166663	1.72088077156076e-07	6.16474136843139e-07	2.90991409122749e-05	0.568954826692573	0.000145951799333241	18.9429116217398	0.392262491379086	255.531912125925	0.000180147255007617
2	0.00680559178383737	0.00311731779448505	1.68544476959118e-07	8.28265244098473e-07	1.05702987184203e-05	0.27912578082109	0.000233372469460253	32.3446245183521	0.560067477973293	314.104891923	0.000586885070697613
2	0.00446249221878874	0.00209726795076763	1.8198817079657e-07	7.61421584040414e-07	2.62976133991291e-05	0.217571727154151	0.000293695166507907	33.6352796962439	0.280280035046296	238.227941558738	0.000673025795177172
2	0.00519018568696769	0.00393159960531176	1.51245803860756e-07	6.47232059998975e-07	1.79387791754826e-05	0.528260436567521	0.000276970235266822	23.5320073225507	0.265075574278827	171.234289765585	0.000208378472468899
2	0.00438415943869583	0.00203276422296985	1.64875133953246e-07	8.87532099119152e-07	1.02635305506089e-05	0.462503465271393	0.000158170919556332	83.0445358984857	0.538603542092836	430.722693424158	0.00084418525117957
2	0.00408435644105293	0.00290515733252016	1.9208485553972e-07	7.78296520333019e-07	2.28578141370537e-05	0.579576222480449	0.000136865432886211	55.2984352339593	0.493562685010662	361.387119159276	0.000828080717720862
2	0.00495216880317497	0.00264534148223793	1.66726501501156e-07	9.74417225253307e-07	2.77360896284756e-05	0.33265651183987	0.000180793614515735	45.7731124759681	0.75560607608762	503.457677945981	0.00150623110445643
2	0.00335195083612848	0.00341032035184975	1.87668894882821e-07	9.06335943480794e-07	1.63520925871777e-05	0.341767810362302	0.000113770076108612	128.445332528086	0.9960714573581	675.078153172799	0.00566874216017775
2	0.00648299682779645	0.00369035135528101	2.21901231693187e-07	7.11223006513139e-07	2.42718851266525e-05	0.399439341015919	0.000167146791308179	24.2625430642232	0.560444603712139	299.633684975168	0.000589616530868629
2	0.00648526640816042	0.00382256802747159	2.44579646567824e-07	7.90177924672402e-07	1.83523204357315e-05	0.444855199737259	0.000161100279782119	32.7142751080485	0.628693669405219	326.033612920407	0.000739038963970244
2	0.00682551883307908	0.00228199389708107	1.89899530623901e-07	7.38151963761687e-07	2.11140396029015e-05	0.393932386698528	0.000262337530171583	19.2612232907618	0.304419900054333	203.354543497908	0.000193960764862884
2	0.00336307596504682	0.00271788148344463	1.70225086728652e-07	8.35427059252148e-07	1.76553516620899e-05	0.203227490420338	0.000117734453049107	107.640097644716	0.938701776230489	714.334588836129	0.00626662201799184
2	0.00674371726024624	0.00325488605412313	2.22485511937193e-07	9.07662255100432e-07	1.02950472582746e-05	0.455728193237255	0.000248941816275794	37.6383309448945	0.453612118899612	254.370083198738	0.000445740782855587
2	0.00631617568270417	0.00214007077525605	1.72318446965492e-07	6.26369324922823e-07	1.24619667668164e-05	0.419184976789675	0.000203032050860178	25.5001191622219	0.29890313416197	211.646531267372	0.00016337941903658
2	0.00499622305069566	0.00365650230520748	2.44038687510885e-07	8.72267818504278e-07	1.76259015239508e-05	0.388984356054358	0.00022195930168663	48.9367601606924	0.473698563023574	288.067522735953	0.00119854780961478
2	0.00415421333241459	0.00278318659817912	1.61077048238623e-07	7.88861295954265e-07	1.76290837119764e-05	0.275352194888793	0.000243098785087476	50.4383730244766	0.405499127468237	302.117514500947	0.0011255507596991
2	0.00377836325648916	0.00379202289531824	2.12329046804702e-07	6.67235155016437e-07	2.80205331203628e-05	0.332548821335253	0.00012439982551054	56.3330247435112	0.632299822279951	408.518891764283	0.00244586370599301
2	0.00638894012390138	0.00242204424056729	1.79428391799345e-07	6.57960540813867e-07	1.9466046982087e-05	0.306086790061429	0.000209579614299917	21.5445351343122	0.366991470048297	241.897477719041	0.000309574830328953
2	0.00445851616022737	0.00371656284733265	1.85165881396025e-07	7.04398906445809e-07	2.58348385248924e-05	0.430095824517113	0.000229440693372214	33.5490791064355	0.345679840159719	229.437245138026	0.000634798151279969
2	0.00368047451212066	0.002968368368596	2.06764472639506e-07	7.87777997664844e-07	2.89042198053079e-05	0.407954508565511	0.000104507024328339	74.2646741524361	0.774808487471472	544.854558660691	0.00269488758210411
2	0.00435733753950243	0.00245285944386343	2.41263360034517e-07	8.52639775545034e-07	2.39793298798108e-05	0.493916031332334	0.000135662803210947	61.8411064497109	0.548837696685619	400.619218507889	0.00122968004488832
2	0.0032317529303186	0.00232566326803882	2.37616986263205e-07	8.23629624790404e-07	1.86214321943546e-05	0.344788850239118	0.000214967267245521	90.6136907839699	0.323030395497082	288.833756729727	0.00185800273350629
2	0.00641965673190854	0.00208102975710261	2.09961765760126e-07	9.00344272330182e-07	1.08694736146494e-05	0.570800324911912	0.000176800868043795	43.8778839267307	0.462152411314346	306.235310271768	0.000317764178200479
2	0.00470936918511034	0.00268671362770767	1.79935151932667e-07	9.98382406576285e-07	1.38287063067137e-05	0.32112776951533	0.000236117726277108	64.5534727814742	0.556175778113846	387.118787113533	0.00141170079393322
2	0.00587973565128036	0.00334970015146215	1.95938759610649e-07	6.31171814597015e-07	2.25969042534008e-05	0.506343664309653	0.000258600882887572	19.0503955219143	0.252240990341057	161.150804694448	0.000185077543209889
2	0.00524807911968415	0.00207718763891015	1.91456528114037e-07	6.34735562028215e-07	2.78807102676159e-05	0.456040907450846	0.000154441668288074	27.1538707207906	0.354985055389607	268.654332674468	0.000306725133820814
2	0.00673494877770723	0.00250697423812598	1.91691073627434e-07	7.20104281601158e-07	1.30241898914431e-05	0.287693292653064	0.000123920621836793	35.5242699142616	0.749062809799063	434.856845485834	0.000761133508586108
2	0.00554430513918267	0.00215060426847489	1.95828231272566e-07	8.88590545544025e-07	2.75679721396759e-05	0.462363549096666	0.000157812846666434	37.1763394124543	0.578901047065599	398.614949386549	0.000643138938048912
2	0.00546167499582841	0.00264026490377187	2.34760944461467e-07	6.84784730062819e-07	2.57955686972167e-05	0.526075957249498	0.00025766737166919	23.2760839833769	0.228718916632507	165.409940215329	0.000221518020864097
2	0.00681342330271577	0.00399924430922831	1.73087226755122e-07	7.65262188284078e-07	1.62962153007004e-05	0.590010019968116	0.000124801806211157	29.4558847904945	0.794017360111656	386.486147803017	0.000429202045178648
2	0.00399400567198728	0.00239163447452647	2.05928081353952e-07	6.56557607666367e-07	1.79146089107245e-05	0.571038763170816	0.000253170172930206	40.2660982357389	0.178619325516246	162.595041382197	0.000255635630186304
2	0.00460536093292689	0.00251546199318031	2.29792717417182e-07	9.51473163862753e-07	1.12171075281329e-05	0.36204885762948	0.000228962683602276	74.8682921459473	0.434771701488814	318.843196370943	0.00123388671487804
2	0.00502594493748674	0.00375653612618371	1.64619874572298e-07	6.06797811826806e-07	1.94973729917966e-05	0.425801954538333	0.000213637639812013	26.7381817131387	0.331996010582786	211.112160286189	0.000363950460797224
2	0.00645061624299146	0.00277579940206311	1.96240895976122e-07	9.2497347907897e-07	1.72351543501696e-05	0.23565707649828	0.00021015155896375	34.7383707171034	0.673705185098075	394.853578462955	0.00114456677818214
2	0.00697797626250593	0.00350720904573763	2.21690431303572e-07	9.35974343382113e-07	1.40805816559986e-05	0.491791449828623	0.00020032870728666	34.8528551516623	0.611343018818971	317.782405423103	0.000556921405813669
2	0.00311954595766304	0.00392804055174641	2.39356667691328e-07	9.4137173923966e-07	2.25369968151589e-05	0.297104996135255	0.000123336334360085	133.374793790881	0.974905466163089	631.611314020842	0.0101025554920046
2	0.00332120606002732	0.00312362187914731	1.65746061038299e-07	9.05189844898089e-07	1.64995800974232e-05	0.357149125835404	0.000238833805906138	88.7106878333397	0.447913321520314	348.242847866926	0.00205139858550755
2	0.00519146948900455	0.00390366347814783	2.10850715783529e-07	9.88910251454081e-07	1.76727445990752e-05	0.328638427313541	0.000269714531126513	47.3416686941116	0.551391231682194	319.939426819446	0.00150111961321079
2	0.00666239376073105	0.0025137816505444	2.30753944197816e-07	6.48182151042848e-07	1.32534044850941e-05	0.358067369470435	0.00013442866178584	32.4394071389631	0.528194065823821	317.804817417113	0.000483677542751347
2	0.00643882138073708	0.00339692485887131	1.51045783082048e-07	7.87748380782735e-07	2.92516654420836e-05	0.314699897296323	0.00015605331825448	23.6064505291374	0.854439684770983	457.219532333422	0.000837610429174683
2	0.00628454703067783	0.00294392395123876	2.11811365814622e-07	6.75232225357818e-07	2.79075855715341e-05	0.378794879265833	0.000132082402521742	24.8742371463305	0.614087749173629	355.157843246867	0.000608832990629031
2	0.00498488599462466	0.00284655634520022	2.15632856286058e-07	8.35736500673071e-07	1.33926476931139e-05	0.305771313638851	0.000197290430484589	55.1953897239732	0.50849605733089	339.33913596331	0.00125780271108233
2	0.00458514152960086	0.00331161599710484	1.63781125708116e-07	8.45798004728658e-07	1.13616066361918e-05	0.466011315769903	0.000265382718137562	53.3969995483587	0.368754195649514	251.66855712276	0.000585095592560288
2	0.00314411827275427	0.00380243694093807	2.24398290292409e-07	6.72289599637673e-07	2.11166474300912e-05	0.282353031650529	0.000236476978027238	67.4964948747461	0.314541309327243	236.802164491841	0.00219553530247026
2	0.00384897931484467	0.00288797424513762	1.9995911696782e-07	7.87749828884332e-07	1.83093153802734e-05	0.396019331489635	0.000250084187810685	56.9711001383181	0.30870186083567	239.745755790411	0.000924016858017677
2	0.00338907147667889	0.00395634667882377	1.57899895480499e-07	8.12265961875015e-07	1.63278316734017e-05	0.237266831918901	0.000257590829225791	74.0297924214474	0.476564240977656	328.039979004851	0.00278161341813459
2	0.00329949490491741	0.00275258702209258	1.80773080456861e-07	6.12497228027399e-07	1.76280828121502e-05	0.467331030298261	0.000115193837868916	75.022403528605	0.434451843270578	357.259916757082	0.00110095556864483
2	0.00452143556385647	0.00221301896035463	2.34957352914948e-07	6.00642293317907e-07	1.04429948856581e-05	0.464806663530374	0.00028705347617534	41.1819332389254	0.15231715800434	136.209792091775	0.000200649125983475
2	0.00630864728936672	0.0039518632953372	1.84955698887056e-07	7.86387891589429e-07	2.7443566496438e-05	0.571747616633927	0.000143167713888829	25.4372727408604	0.687790715326534	353.150993997333	0.000487413876858063
2	0.00514993039300929	0.00395878202984134	1.833588773885e-07	6.17473761548751e-07	1.71471706112699e-05	0.445654498118975	0.000154189061981523	33.7123185832906	0.46928713619116	277.038603419925	0.000540461747289313
2	0.00323900775399457	0.00241925598331855	1.85733009533083e-07	6.61986298786896e-07	1.741795064512e-05	0.304913717289337	0.000245245474505578	63.4640336900834	0.24106695165922	220.011382910138	0.000960537218003183
2	0.00640087266662748	0.00315667101399506	1.72349365778938e-07	9.1212057038616e-07	1.96781855660004e-05	0.301655823152433	0.000260311662242551	28.2092734559036	0.559130468317708	320.022223764582	0.000699525521129172
2	0.00530046989162924	0.00213124922568232	1.80501197163716e-07	6.67542600473911e-07	2.69350815358794e-05	0.406539574460791	0.000274046574338114	21.6021167770672	0.222724866563682	179.083130394925	0.000197503875078105
2	0.0060901653443465	0.00318692311622004	2.21053959771602e-07	7.86109838880404e-07	2.79430053318831e-05	0.382197249774567	0.000247943367397221	23.2332949612419	0.386173508415067	232.294444856352	0.00047997700033454
2	0.00565576784534741	0.00231047060355076	2.23185404569652e-07	6.48136940870713e-07	2.165636729777e-05	0.384040698628648	0.000231638686716839	24.7235234295497	0.259397824780146	191.19961387152	0.000267424087154134
2	0.00492558375527162	0.0028550530337208	1.68916022249769e-07	9.03796884440404e-07	1.24680224514613e-05	0.544958343703954	0.000299849818526801	45.0276514545571	0.310517817152313	222.203030565814	0.000355088986917799
2	0.00619605251524231	0.00369543552037949	2.15638484603902e-07	9.34378558945475e-07	1.9933458716789e-05	0.259168087095077	0.000223221040860907	34.7151476344959	0.693955310620728	373.704565180461	0.00148431398934152
2	0.00627078307217686	0.00293413740809618	1.64500984573045e-07	8.97804702056403e-07	1.05451800910604e-05	0.291428795500213	0.000155718575741485	49.2895065278552	0.921946460957405	522.924337842132	0.00122802053970491
2	0.00365660878862139	0.00224080644118244	2.30548493574442e-07	8.60696332733922e-07	2.41696155600697e-05	0.332546619355859	0.000107587393261268	94.9063066184763	0.772605062042572	609.57306657837	0.00364077722510633
2	0.00653634250737977	0.00204637646639818	2.40882367576558e-07	9.33318186043954e-07	2.40002586694577e-05	0.349999861694734	0.000223966941476033	30.0599433861608	0.44680725859099	298.949035330145	0.000549186740283165
2	0.00654990700574293	0.00247786982704924	2.27257956975815e-07	7.91631803837858e-07	1.62429608273987e-05	0.490929745132235	0.000117720341163449	38.814275656851	0.696842657094889	407.137116725318	0.000572621675033119
2	0.00664076123883783	0.00270701865690783	1.99223433441999e-07	8.20392447314419e-07	2.04581805468549e-05	0.3345315695801	0.000242372517112624	24.6146913954819	0.430908663198537	262.565241752367	0.000432007303359819
2	0.00554945829327106	0.00209974649253109	1.62828577772707e-07	6.9075167694936e-07	2.99018907437344e-05	0.587220888216724	0.000154969851196041	23.6582240848691	0.382849812933739	278.701399665036	0.000207147884586344
2	0.00521254673901637	0.00398573080316724	1.67681099142824e-07	9.82037732005915e-07	2.95001193764026e-05	0.239991176826904	0.00014576203014873	45.922761303587	1.35335417534817	716.480413111177	0.00395018874053787
2	0.00334839140423296	0.0024350304723202	2.47116564253724e-07	7.31741772516969e-07	1.04699763312784e-05	0.317414318036206	0.000260681606770512	92.5136118369388	0.234855568711922	210.742079500143	0.00122900173435367
2	0.00633526860005542	0.0024805835863638	2.02283900590044e-07	8.22228963070395e-07	1.8002895298664e-05	0.273738816281072	0.000153052444641317	35.7586481004465	0.705765126955084	428.001126005312	0.00100394437557552
2	0.00373276868612112	0.00346111914186795	2.07476999832761e-07	6.23100592579986e-07	1.75500361098278e-05	0.218470423059602	0.000197003274241468	54.3365274570602	0.381846191903508	273.497896306097	0.00185729933941824
2	0.00361098231608405	0.003904197219353	2.30689537463418e-07	6.8545730859296e-07	2.60173555990936e-05	0.364223185253915	0.000106216482409089	71.5605709900683	0.725313503932617	460.340369395306	0.00319863400522861
2	0.00347012185176217	0.00305682019929345	2.45152748201069e-07	6.07716425520977e-07	1.47690410474773e-05	0.307994394428072	0.000298625362803196	56.9427458667962	0.191500756079933	160.125699972589	0.000857706943438552
2	0.00665828069869972	0.0022859954156902	2.14272943966696e-07	9.95593869840035e-07	2.49573772936604e-05	0.423770953282966	0.000183845719124743	32.5122183924211	0.640684793831451	390.993542687436	0.000641098595187737
2	0.00435717127860773	0.00340017408958625	2.26539284087921e-07	6.84312658661536e-07	2.72067017418643e-05	0.470269829831465	0.000253627303337083	32.9077094519145	0.256300172109756	184.856011728866	0.000512035320723152
2	0.00534173875283082	0.00334145164995234	2.37074116303139e-07	8.31525523993032e-07	1.50409576689866e-05	0.292561769274034	0.000211221179476209	46.367535397807	0.515486885861453	313.621550327966	0.00132017594664192
2	0.00333655648160869	0.00380707810180806	1.75598103784174e-07	7.63157698302246e-07	2.90146490195233e-05	0.239024650054309	0.000216438657058369	58.589493849053	0.487375742683903	341.356393880552	0.00306340033543365
2	0.00688788483539562	0.00345469130628885	2.00339728887866e-07	6.35740977668046e-07	2.02967757387876e-05	0.495985206601183	0.000106179876142433	24.8559419208064	0.714288487336008	366.038400871066	0.000414127768044461
2	0.00343226137802624	0.00396938712512607	1.77536101994584e-07	7.3320190823016e-07	1.61901792316345e-05	0.267090645109375	0.00018212908222638	76.8191394736976	0.535637359326718	362.866206898895	0.00290186736634553
2	0.00591944259024359	0.00205604354420639	2.21341910112343e-07	7.64325427872499e-07	1.03163836918362e-05	0.266957058961727	0.000183227912157141	45.4546343336164	0.443285073404523	311.84600936889	0.000700542377376959
2	0.00497541169273268	0.00229208228341816	1.84425254784436e-07	8.32827241030624e-07	1.31240873215053e-05	0.382156213884241	0.000187648268514891	54.0477341655001	0.466508506420771	341.949243958351	0.000717780265932365
2	0.00477216032925764	0.00240733616230523	2.43676136110793e-07	9.80975729841311e-07	2.2832921682511e-05	0.305521927356279	0.000131879077482577	69.4073533073584	0.865240031922345	587.039503378069	0.00297660139866689
2	0.00646860860099753	0.00219805289242356	2.29165462535198e-07	9.06826910043077e-07	2.26536468832455e-05	0.261117295498618	0.000180053554923703	33.448461158014	0.625423054935166	394.80014871143	0.00103076103572689
2	0.00383406086028295	0.00303879016195554	2.41605909501877e-07	6.41639863423767e-07	2.01312335521663e-05	0.336106922715555	0.000269631805707329	45.5375333838104	0.228863065041538	179.632359766057	0.000812948024335571
2	0.00360246255709092	0.00327158520090218	1.80973817188694e-07	8.11550700670482e-07	2.44545739797803e-05	0.201734267389004	0.000144613722150863	73.1590854323695	0.803551200785283	555.732165691494	0.00506629656424311
2	0.00366117040828948	0.00382506345006048	1.83955847941283e-07	8.35401477569451e-07	2.02283292191129e-05	0.230830447088571	0.000268992383351712	62.0549956968111	0.451211324478572	305.447694935996	0.00263286429898407
2	0.00575661963097824	0.00225463220308845	1.85055767494076e-07	7.71368422944979e-07	2.01119426136855e-05	0.224052866947327	0.000233497060044342	28.9778321727183	0.407610345939317	287.08726489056	0.000640015218460288
2	0.00505828522821842	0.00236890982391241	1.56505170470847e-07	6.86571019211853e-07	1.34948463917835e-05	0.563945896880956	0.000135956969298821	42.7215500914088	0.45287830392872	325.577908427914	0.00032939290979464
2	0.00408545321541386	0.00388658870373187	1.59981925161954e-07	6.26384741167644e-07	1.45348843146358e-05	0.380863310104588	0.000236677407368501	42.7211738236814	0.309851158565413	212.922617689622	0.000622546019985887
2	0.00394666031644931	0.00221682427367473	1.7055307395009e-07	8.79768930905412e-07	1.80639423387129e-05	0.584323172715866	0.000102241453072347	85.2479562977864	0.742175329495686	572.922981524888	0.00123140803342245
2	0.00623669699738331	0.00210080758693946	1.858880542411e-07	7.81177214725972e-07	1.56123721938683e-05	0.32543996051146	0.000246584275148339	28.5516840918129	0.346795093449824	245.40678298345	0.000326460923778571
2	0.00527703003922146	0.00232058359525051	1.90250973941378e-07	8.88322500390921e-07	2.05537596692341e-05	0.266897055575665	0.000283305180740182	35.8459121538149	0.379157422714451	277.459161733696	0.00072084149290778
2	0.00597121434491992	0.00372569526617167	2.41452860372497e-07	8.41882022627221e-07	1.10459699948206e-05	0.408615093907867	0.000281530725055479	39.4441327918416	0.370736191148843	215.775195786535	0.00057447766619158
2	0.00552683199230291	0.00254086950504508	2.42122873255029e-07	8.33531939508475e-07	2.84387075098331e-05	0.215210771411865	0.000108748532426751	44.5660450333145	1.01670168725834	620.19750052652	0.00290265057593707
2	0.00699140020079505	0.00340157783089347	1.55637614716895e-07	8.22301112390238e-07	1.14110575615335e-05	0.274956736876552	0.000270787310603829	27.0050444326295	0.526525041170898	286.843596449901	0.000496083373562639
2	0.00652531172771967	0.0023870419718222	2.40528779457557e-07	8.5060205424236e-07	1.82650060683837e-05	0.364370092842325	0.000229597468568752	30.3443790164303	0.406175777434209	261.031801713249	0.00046961537383576
2	0.00569240437291347	0.00341256360844845	1.84108824473127e-07	7.77058910954127e-07	2.5422429675534e-05	0.364548066468766	0.000257562994944901	24.8833742721228	0.402157588790179	243.935432005651	0.000526688385939155
2	0.00692413564875133	0.00289458562668474	1.93971679734757e-07	8.21313318275751e-07	2.38642388010819e-05	0.378967961542785	0.000268825738391153	20.0265432183406	0.395239187065603	232.930688652548	0.000319313849974152
2	0.00406299049797378	0.00333546684586064	2.31890089728695e-07	7.08947699765551e-07	1.87460237181066e-05	0.257693422163414	0.000148436083572451	62.7898056072306	0.575480094784349	386.01405657946	0.00260473718504904
2	0.00509311002611019	0.00360134269078424	1.90048154884975e-07	8.16488330410158e-07	2.58878632089729e-05	0.536808874723718	0.000157536425010855	37.3898276033957	0.586478597362415	350.614304576483	0.000733892058385641
2	0.00475483897305104	0.00338173326623144	1.76653273222871e-07	9.98798627380831e-07	1.4391799841069e-05	0.525063380957425	0.000109677523827767	84.3575358636461	1.14844511209863	668.862811966147	0.00197014606756365
2	0.00473392627919207	0.00270358294191289	2.06475844085801e-07	7.82108468233563e-07	1.68293514750498e-05	0.391794017391137	0.000249929484920173	42.894772984806	0.31780424036214	231.996866290574	0.000599238757572154
2	0.0058376377241322	0.00300432448299576	2.07270360838341e-07	6.95943142611856e-07	2.00347442875611e-05	0.281232909036341	0.000225801483576771	26.3838629941324	0.388602949037205	244.748242124979	0.000575162732384034
2	0.00323644795964856	0.00219232211420795	1.88250054961858e-07	7.44380214211529e-07	1.67353255410752e-05	0.372133040354848	0.000227702221370865	75.861154798156	0.266801660740626	251.170868346148	0.000973660646095062
2	0.00651251353326873	0.00202096539506166	1.93751475328209e-07	8.1045669851139e-07	1.97391624929281e-05	0.558550083177222	0.000243857209999372	23.5365198256067	0.293013071551921	208.664604207113	0.000148453190315295
2	0.00664211117528394	0.00201673004374512	1.97154592089099e-07	8.99256435454061e-07	1.44304055373689e-05	0.573714666324597	0.000217018001452145	32.0069834521418	0.38114548353907	258.855849693581	0.00021110656634507
2	0.00487383896279749	0.00332644157299661	1.56862090711609e-07	7.22757485612763e-07	1.93269575417184e-05	0.598595809810811	0.000116107956614959	42.3010734274363	0.644099747194883	403.562093480042	0.000572992899769058
2	0.00572191821948653	0.00394549421039881	2.15147391449422e-07	9.04328529271945e-07	2.03135830582204e-05	0.368161658416413	0.000273265228119071	33.6788967717011	0.472335694547621	267.02893345319	0.000871231849637615
2	0.00667865066841206	0.00273137517032746	1.90925020549259e-07	8.33680885608201e-07	1.50671069483007e-05	0.273852361608629	0.000134384632267728	38.2018957128903	0.907196672924273	506.272982212358	0.00116098955377962
2	0.00662016645214018	0.00266074466831969	2.16196791589203e-07	6.92969287220505e-07	2.63456751308645e-05	0.570712506433938	0.00020742393570939	18.3580585970059	0.3120254754051	197.643180184508	0.000169236065413891
2	0.00404380168348728	0.00228471567485371	2.41722449472754e-07	7.86373496832746e-07	2.72180292527869e-05	0.272384563558595	0.000235597315447363	48.5797735523555	0.322735028071738	267.827814843038	0.00128940254371476
2	0.00529408395835631	0.00226065058830652	1.91159887101543e-07	9.59961491068794e-07	2.07074517085499e-05	0.301460028934166	0.000192980004531311	47.067641490233	0.618764762532439	431.058749118591	0.0012175866224768
2	0.00585753116175942	0.00221920768562527	2.134542288264e-07	6.68541127186914e-07	2.42916206839621e-05	0.486443182463133	0.000212053922061863	22.8144080001056	0.272897824599757	198.789665783093	0.000199795595243926
2	0.00506587739803067	0.00354452005157748	1.84658091198439e-07	6.15325020485057e-07	1.751625368728e-05	0.49812357816557	0.000135800435814854	35.5826865993775	0.474504494558062	292.294421065743	0.000485889907701492
2	0.00582416351866627	0.00303769808574222	1.50663977075341e-07	9.62691092540896e-07	1.63822773704614e-05	0.542725740081528	0.00028878953020426	32.8234491577032	0.425616151727148	264.272048458183	0.000328155887730766
2	0.00336809433219271	0.00281593367000577	1.68763670572204e-07	7.4461600401304e-07	1.97826068843637e-05	0.29979119781738	0.000268531456522281	60.1874422680588	0.297956305385756	245.955083058679	0.00118971888328128
2	0.00368782271770282	0.00270245160429259	1.84510824602188e-07	7.72976696759435e-07	2.50928587509416e-05	0.275145222701442	0.000151681885784849	64.469879067375	0.585567671480728	446.87275108135	0.00245488430190199
2	0.00370570321631715	0.00241797146596945	1.63570273384128e-07	7.8135292483883e-07	2.65884600469062e-05	0.546970770728739	0.000198169583433256	48.8943061731937	0.326299946007884	281.415764413486	0.000565821644208332
2	0.00356697298835388	0.00307661207440656	1.62792931406141e-07	9.17487288525248e-07	2.33685684653137e-05	0.353906640422854	0.000212779743312623	71.2323359476005	0.536873287765081	398.378934671248	0.00208943004341131
2	0.00632293938532137	0.00258356707705394	2.36469062454901e-07	7.47989554108779e-07	2.79979080483316e-05	0.550739866269208	0.000151525166656092	25.4470851086446	0.467254294013124	287.73499891697	0.000354192657749341
2	0.00545059629335705	0.00201268620600493	2.44940287489371e-07	6.31117270017152e-07	1.5579973645021e-05	0.296261491055703	0.00013393110215469	41.3174804998674	0.447498592818801	325.626388191039	0.000719387439027581
2	0.006658182816116	0.00332751683912013	2.44154854397546e-07	6.42651117686446e-07	1.566395858769e-05	0.493403286555061	0.000213347746628017	23.13459886502	0.319600737373928	186.996588444279	0.000233953012748452
2	0.0068820234568239	0.002074415342974	1.65177440802495e-07	8.89624990056241e-07	2.86360564236476e-05	0.586594980575655	0.000196979468908421	21.2996184823787	0.472553872790746	304.276147574187	0.000200322311420797
2	0.00494019417119126	0.00205442544555079	1.84088463083953e-07	6.58423488364798e-07	1.57747687843044e-05	0.583690676336699	0.00018023897627925	35.2998841554751	0.270867592982157	219.380495412336	0.000204097973989773
2	0.00481888672132222	0.00310492103795028	2.49374657613331e-07	6.02306562310131e-07	1.85122936584625e-05	0.255613847835688	0.000253689340498448	32.3645142714897	0.270192367246167	189.308869343405	0.000713811646017975
2	0.00323686773897583	0.00310957815751242	2.07466682998229e-07	9.05180232887265e-07	1.77542027838633e-05	0.354535302625458	0.000145460177752853	118.773652217881	0.678635732130201	505.229176750389	0.00419208126500036
2	0.00505582175853656	0.00294155199522108	1.86218859112124e-07	6.52918948908632e-07	1.21578328115724e-05	0.390011241269084	0.0002595120881475	34.905672773383	0.26044844880857	184.278971297318	0.000328034106948334
2	0.00600195901838718	0.00395150630293672	2.29455447793273e-07	8.38355067444961e-07	2.72123338819095e-05	0.553729214513661	0.000171561632966688	29.3859444737489	0.574864302700737	307.201420302805	0.000619301395305147
2	0.0067269677354561	0.00363873740627519	2.08888984032797e-07	7.1878324640082e-07	1.95697437526891e-05	0.400543739867456	0.00025133589023979	20.7391165145626	0.374141857139603	209.160896633001	0.000330917993838692
2	0.00584606247564884	0.0020360229484549	1.65176782783065e-07	7.25528309692106e-07	1.06250157287687e-05	0.546652355530915	0.000179595755086343	37.0155105872582	0.357432639085235	260.168766982411	0.000196157784976101
2	0.0062545046307575	0.0039164724031719	1.56893437203956e-07	9.61246400488484e-07	2.43890418079743e-05	0.262723278926243	0.000123387520540962	39.3267006439618	1.66031238689788	801.345705904558	0.00271747396237998
2	0.00526037999872429	0.00249507491123152	2.04392104138462e-07	9.91056521307431e-07	2.9801360288199e-05	0.441167351425358	0.000176422294704722	42.5745996297527	0.640370734585741	425.495565347655	0.00102640753786081
2	0.0037922742554774	0.00371046084961737	2.03561291022633e-07	6.18188082809248e-07	1.25287475266982e-05	0.456304419071055	0.000111991377845216	76.8180524718371	0.538551477894392	360.893291918699	0.0013359013449403
2	0.00351510791957381	0.0026100581441859	1.94469597692321e-07	9.46289435819548e-07	2.32933165254459e-05	0.298789020529063	0.000106622215851503	110.464326683681	1.06482700318017	787.113126786109	0.00596254421158934
2	0.00460800419966823	0.0033504489461596	1.89571757033494e-07	6.29333922745362e-07	1.991732679703e-05	0.332968736361734	0.000178116572313407	36.970277506737	0.408194981379818	271.775481067886	0.00078942629500599
2	0.00483008851683533	0.00343549385400418	1.54385668516692e-07	9.51035914484684e-07	1.58238930858329e-05	0.49242813445306	0.000295684835205261	44.8815451375214	0.418887662856999	273.342227299791	0.000594347482535515
2	0.00462664580387469	0.00254230837230746	2.24761908093057e-07	8.95074412337061e-07	1.49780194274387e-05	0.512581923956353	0.000121614191434024	77.0552042707444	0.683503322228194	469.537985033445	0.00130464255998594
2	0.00415338051315751	0.0024125719853308	1.83466610720432e-07	6.08899829805886e-07	1.11076513180634e-05	0.206512993094892	0.00025191484857391	47.6846399981968	0.252691458059484	210.808619044973	0.000694193623150907
2	0.00543828730597231	0.00218599015349002	1.53619366472324e-07	7.37174318698494e-07	2.18508908740452e-05	0.59827242732338	0.000232297531739943	24.5446960319841	0.279610553509743	212.787606703137	0.000153355772774682
2	0.00413652842952856	0.00225314705905766	2.13564412337408e-07	8.68522737780037e-07	2.51358214607736e-05	0.356455676540263	0.000243335298230293	51.0356264395677	0.339861869586974	279.766885327296	0.000988372146843336
2	0.00667240712121707	0.00200154099642497	1.53128959254496e-07	9.85553318897003e-07	1.88786179276536e-05	0.48132839101774	0.000274688692077323	27.2626893379912	0.423810852722444	290.623028859961	0.000222524829537836
2	0.00662918902008825	0.00269665101402172	2.46559426455754e-07	8.14503709168655e-07	2.04959468147906e-05	0.507596525011896	0.000121100061371594	35.2170118774054	0.708211629650428	397.971918649786	0.000622285408157137
2	0.00605946302542261	0.00227502784282174	2.19348543783837e-07	7.24391948572954e-07	1.31013098362318e-05	0.331918530663424	0.000295621834638947	28.6038261171289	0.247530677346033	180.48461342283	0.000268176574974825
2	0.0062280206149055	0.00362080113583239	1.99562812815773e-07	9.25723019199173e-07	2.15875621408053e-05	0.527983974764531	0.000135448454596021	38.373686237618	0.898995851763035	463.958850276514	0.000891009029074189
2	0.0050404031155749	0.00237328985159595	2.49600541308167e-07	8.96604188065067e-07	1.63747035807433e-05	0.339828552595527	0.000239436718794932	50.7540493169147	0.381596869467755	278.950046697514	0.000917549325976336
2	0.00339937010531264	0.00382576351197632	2.22014862074962e-07	7.52205707968151e-07	1.59940165259275e-05	0.300620878719032	0.000233124206245842	77.3891173994202	0.373065413051987	266.779720939746	0.00235726606353851
2	0.0061651533897186	0.00229888297040536	1.99720725752568e-07	8.60549394562295e-07	1.3141461588868e-05	0.408567822783926	0.000155781921367486	44.9356617807466	0.613609789809197	390.870126123449	0.000634171186957111
2	0.00642568132504056	0.00248629751271576	2.45145216805776e-07	7.87585939447556e-07	2.73954110786805e-05	0.586819427682721	0.000255858909467819	20.3408316606115	0.268026513642549	179.909413433149	0.000184451224630816
2	0.00633286272890954	0.00221364557078595	1.64248243190683e-07	7.04324042446553e-07	1.41951848318996e-05	0.32940084259366	0.000165010356657407	30.3640506614286	0.496159397906249	326.372344022386	0.000388133118793108
2	0.00424845282075038	0.00302580053218696	2.3235710412478e-07	7.22914039543418e-07	1.50730072443809e-05	0.203403364528757	0.000242414189255129	53.2918140104332	0.35787907108719	257.030187889106	0.00161929803337593
2	0.00485071250893335	0.00277173281893691	1.6692099426359e-07	6.92278767833148e-07	2.13736315275287e-05	0.278758178086055	0.000296797760716065	28.0418494807158	0.280026977687963	204.553463325605	0.000464751611846109
2	0.00422776274526105	0.00389021283775567	1.59636544553677e-07	6.18646528528105e-07	1.81892059875475e-05	0.353952216586589	0.000109702904599041	51.5311671070894	0.721852742215276	441.616652153282	0.00146144928743326
2	0.00430676919257807	0.00251815635313161	2.16293351871966e-07	8.62291547804572e-07	1.85001628415744e-05	0.221491468887167	0.000141043693978636	72.5495276442815	0.748551597361479	537.294017094168	0.00336366571871829
2	0.0061242369892101	0.00221410017188735	1.71037116205657e-07	6.48875075769145e-07	2.84135283581114e-05	0.200263187546684	0.000155280226442012	21.408115135209	0.533641619220901	354.592969368287	0.000673052317009677
2	0.0035354910062269	0.00304570901076092	2.06917152941114e-07	8.87850658801921e-07	2.22532904638674e-05	0.460208655964961	0.000164146843385516	82.1986648249145	0.52595751385267	395.492861461488	0.00195317537685787
2	0.0067510263334811	0.00343210787015462	1.74330230273736e-07	8.44474244482847e-07	2.22789608482385e-05	0.394912432421815	0.000103454926970103	34.3136205958349	1.28751601295586	632.081411226969	0.00113302292049521
2	0.00559946145634118	0.00284208045339542	2.20510071103131e-07	8.56485221214327e-07	1.17461777965632e-05	0.286873125131869	0.000158363723825541	56.5380288014424	0.69951345365254	429.535335936989	0.0015170946086625
2	0.00448811768867738	0.00346838862510122	2.45025375798265e-07	8.33401699231819e-07	2.20072634625243e-05	0.220676805644936	0.000241944328615962	48.5695222839427	0.464246555762064	301.609877235896	0.00226533492122838
2	0.00633500546457271	0.00389122049858446	2.19649712404456e-07	7.24352407838531e-07	2.03138362197527e-05	0.444523626790749	0.000182787388558605	26.4429696786999	0.505107036259168	271.858208522048	0.000510525518741374
2	0.00321657273881271	0.00302164359990848	1.84467669842786e-07	8.60238442215503e-07	1.24094967750645e-05	0.233742516078257	0.000254285917880142	103.23674140053	0.413857880084824	325.656419055888	0.0029807348291916
2	0.0038816024259864	0.00276384026637519	2.33312096445477e-07	8.482618285743e-07	1.84444818211111e-05	0.443777643178913	0.000244803841290225	63.5781466782285	0.307170539595044	242.217587764633	0.000982267256892009
2	0.00638940886301812	0.00387665462140897	2.10333549608787e-07	9.18995392139768e-07	1.94395863864232e-05	0.505547243896653	0.000133095632199947	39.7982222290129	0.946339696487835	467.637196284062	0.00100448382200097
2	0.00537045918579043	0.00344907489143526	1.90228567845952e-07	6.43697501702137e-07	1.44784567786526e-05	0.28941104377542	0.000105775891596644	44.9713793715373	0.824783364012312	473.102878530432	0.00139592552849139
2	0.00659628348489389	0.0026612854244929	1.62205141214609e-07	9.86182021958224e-07	1.2926955074999e-05	0.523008188348078	0.000299203624737718	31.6432163119774	0.410287818865393	255.070061740626	0.000254036215117427
2	0.00430986263371615	0.00377991947173191	2.06117919587385e-07	8.089041056848e-07	1.67877495842847e-05	0.252285474306198	0.000177427277786234	62.2946195074594	0.650460456790567	404.419080069025	0.00278220105999049
2	0.00320097335324742	0.0038641010139711	1.91714789298612e-07	7.75067605914308e-07	1.65542825603799e-05	0.305193709681726	0.000186192546130683	91.5554959830155	0.503594424602186	357.021999184938	0.00319279343846576
2	0.00460554034962166	0.00288426328583265	1.90300583342254e-07	9.03551589636626e-07	1.07249190057574e-05	0.540018392146955	0.000227466809328938	63.7724199026401	0.386421935430494	276.434145733128	0.000607545894777502
2	0.00425967084309664	0.0032114483345646	2.29496695076034e-07	7.79168438948748e-07	1.16755678036304e-05	0.419935367920349	0.000210684659321098	67.2576537250677	0.36790347916066	258.444162712201	0.000998464848618013
2	0.00584005578524684	0.00364942630454082	2.18563728363475e-07	8.37705398395651e-07	2.25277953957054e-05	0.382060834944047	0.000257225000638101	29.1267146025341	0.427663060390965	248.440374658967	0.000659103728029026
2	0.00407201608886836	0.00298692991684333	2.25677494872914e-07	7.41321898195716e-07	2.78118726168762e-05	0.297636298142377	0.00012377599730859	58.2498684549965	0.682008457831338	468.88160607326	0.00264736616396898
2	0.00482613482124355	0.00230089697492611	2.33846334122025e-07	9.56244405354059e-07	2.30948123401164e-05	0.330831989074751	0.000234842731143401	49.1112318321964	0.429488847611888	319.975150430587	0.00113292094346769
2	0.00415997625604324	0.00275232802456233	1.68358487110022e-07	9.41519292428676e-07	2.36746840765721e-05	0.307017974883704	0.000199396137122395	59.9373800979982	0.624218212142001	448.273790049336	0.00196122215848631
2	0.00413904100288417	0.00256407694963316	1.67330444741475e-07	6.54107139288963e-07	2.03709997309634e-05	0.279253943740076	0.000294867951570278	34.8014811044319	0.236665163693876	193.736451312191	0.000511125389171869
2	0.00471531739011032	0.00272339368562296	1.99159703095938e-07	7.98386138884291e-07	1.9411218799204e-05	0.26787187299938	0.000277402833773764	39.7178198780039	0.34181032390983	247.732065741428	0.000876532030758634
2	0.00360469965392978	0.00227028089099646	1.55023927281629e-07	6.01921200775567e-07	2.72687920711187e-05	0.390616703184393	0.000144737113756882	45.3174760529578	0.362794068970442	315.331281356187	0.00069320043732821
2	0.00368266235581371	0.00375762961147178	1.73520179333454e-07	9.36358759407803e-07	2.81130361414788e-05	0.303375974329128	0.000173718274424184	71.3527756897465	0.800360369264596	517.737925140938	0.00393079712537475
2	0.00449809922144444	0.00242134764923634	1.864165978952e-07	8.43761184738227e-07	2.7182298599807e-05	0.223685734938376	0.000235270671178191	41.2155781969753	0.441987580875383	334.570392507111	0.0013419200763924
2	0.00374807263568468	0.00371910812828519	1.98559013196254e-07	9.00098488515387e-07	2.51445498157471e-05	0.390944603772805	0.000148181982556259	76.4181426434228	0.753166748503583	487.67600523238	0.00308066359356586
2	0.00593376571838159	0.00357544840714308	2.0123515925597e-07	9.9222249495888e-07	1.15750280972256e-05	0.308721110100097	0.000257197829941699	47.8529840208546	0.608433797481748	342.724583338466	0.00119296318501132
2	0.00322832827720569	0.00384619794827099	2.09447923961825e-07	9.00997790699876e-07	1.94232201336806e-05	0.2028627471609	0.000187096729682364	103.397015496891	0.69814973185594	472.372786469637	0.00753320404663077
2	0.00440752556669	0.00273352257489284	2.2598800026082e-07	6.42116110309204e-07	2.24297740500378e-05	0.321154971068189	0.000134182166543721	46.8045555280249	0.494072188042854	353.011382419201	0.00125970364704141
2	0.00581655583700507	0.00211287887957885	1.77800082302191e-07	7.22663998625876e-07	2.53563304799421e-05	0.247923856124332	0.000177816873811738	26.5804902213089	0.480592823312083	336.500016237275	0.000628600094520656
2	0.00454600474772896	0.00346289521542228	2.47902928910199e-07	8.8047956206237e-07	2.94322760993195e-05	0.422239878754667	0.000295013499682764	38.7297535314825	0.322913116568128	216.719429128191	0.000912371866575865
2	0.00326540011309016	0.00395234324478188	2.4109901226303e-07	8.82476576936059e-07	2.79819653133132e-05	0.238912173917399	0.000248345104336888	76.2890240328326	0.466082004321199	322.154250703952	0.00480669300479206
2	0.0032151522362161	0.00240565108811255	1.8575991547115e-07	8.34636233179974e-07	1.88687428496224e-05	0.360388091587574	0.000274714538584796	76.0890748916347	0.276675453073944	249.648373022929	0.00117098757685456
2	0.00373886617653292	0.00389192024019691	2.00045848432039e-07	8.29594280295684e-07	2.7459241755715e-05	0.377972797298509	0.000184074796078733	60.4304160292125	0.545146598909018	360.134763868159	0.00219482443253095
2	0.00475934040704114	0.0023048153481899	1.58079282672486e-07	9.78961450781183e-07	2.73800128496059e-05	0.428828966076369	0.000254709334804081	40.4061173386072	0.445499024834609	335.602577218809	0.000652849512179136
2	0.00679121987319836	0.0038266602152917	1.63718195964941e-07	9.34106696728667e-07	2.86032768190564e-05	0.484313512934298	0.000203462252531938	23.4947821620723	0.731299012418148	370.669025039366	0.000536252389078041
2	0.00568889941013609	0.00277489711689622	1.59771015463856e-07	6.59276871315746e-07	2.17663554172612e-05	0.370314870163179	0.000126998698938356	29.7995183950513	0.635263869366632	396.334885677997	0.000582881639073623
2	0.00461166327889234	0.00323947398201132	2.15779960204931e-07	8.84199860812186e-07	1.28756173809009e-05	0.24686765802953	0.000140330632779859	80.1615984083624	0.882356909567438	548.954955258828	0.00364668597591119
2	0.0068843694641901	0.00352962481370211	2.20431512864279e-07	6.77379107711851e-07	2.21403361249474e-05	0.327694048353176	0.000200990589121705	20.1964163356378	0.463471139771798	251.748999975768	0.00046805543534882
2	0.00395537010636427	0.00236151378844537	1.59297523745832e-07	8.01118522794388e-07	1.60217213645594e-05	0.419246133302077	0.00019036372401044	63.1982985017407	0.413517868847241	335.388138659088	0.000819127364548786
2	0.00401177838084775	0.00305198576814076	2.12144405934851e-07	9.34101516030064e-07	1.93316565199161e-05	0.301666285203418	0.000135110238515421	88.3832369667695	0.876956067449117	588.400071638147	0.00415949072830289
2	0.00476137372020079	0.0021376263366765	1.96612233861018e-07	7.88537423562769e-07	1.40317704324722e-05	0.341128062139174	0.000232078001029194	48.5580105593071	0.327783769214161	261.822298408236	0.000583819634435978
2	0.00339560722433547	0.00394506229070457	2.08828674863314e-07	9.75393640432623e-07	2.27839534292609e-05	0.306767330380789	0.000182328448879782	97.2001295193126	0.728979911815987	479.227697138328	0.00542967069871701
2	0.00436716549311647	0.00337634929452296	2.40003570072705e-07	8.12082048599107e-07	2.86049636809535e-05	0.264070119390357	0.000102071477979953	63.9551497702247	1.06419077504056	642.778521604739	0.0047742030011116
2	0.00535233370339572	0.0020405978014205	2.32113395323986e-07	8.43550414608778e-07	2.64253474357622e-05	0.492097787643194	0.000128747810024049	43.3705815606743	0.580425609672101	407.339071695874	0.000731042054496147
2	0.00425028549731941	0.00322306386843467	1.69669649228075e-07	9.20461960174882e-07	1.77090622691665e-05	0.541026359419996	0.000157434385874248	67.1887668098962	0.644608734083178	435.792996414936	0.00116095554386269
2	0.00515878442716288	0.00340780080527899	1.88994357131877e-07	8.66213251341805e-07	2.94449045592319e-05	0.218661122938844	0.000265535519113577	31.156126576622	0.514026340516592	316.825522867107	0.00143063419620279
2	0.00365049695483314	0.00361692911371757	1.52655690837814e-07	6.80214329169811e-07	2.14355399748504e-05	0.394331201458051	0.000266034762434197	43.3463149448005	0.287858261589456	215.601709200366	0.000695023916307018
2	0.00431147579554864	0.0025398631253843	2.29343318819496e-07	6.27714001896641e-07	2.5969839490996e-05	0.529852459998394	0.000204278647524299	33.664971176304	0.231594436846079	187.980404475808	0.000339619212946128
2	0.00370779326695975	0.00396984441984451	1.5361169978058e-07	6.87766111139587e-07	2.99867979601564e-05	0.255405729359468	0.000115213810172658	54.7628692706342	0.898181974763681	560.07107534087	0.00346947243098911
2	0.00588356214929161	0.00336678848931359	2.21226491141784e-07	9.04071720401221e-07	2.70619216385229e-05	0.315021882395749	0.000250402120338255	29.6053429624866	0.51193413291258	297.911335516407	0.000984038717298519
2	0.00694744526380534	0.00397617664169947	2.26261138902029e-07	8.99841866040545e-07	1.00624240336849e-05	0.249537702117321	0.000108487452739671	55.6388491410914	1.49169861323571	679.609607659392	0.00274290262490306
2	0.00367057893289198	0.00371623247324769	2.43639481575425e-07	7.5779602349359e-07	1.626410789714e-05	0.315234344924174	0.000186007080614883	78.029720270703	0.462255409986917	315.743687740213	0.00258120672214122
2	0.00395861384484747	0.00338157065512918	2.40967184514576e-07	9.14680342910502e-07	1.04259087980006e-05	0.379123149784035	0.000195547999333721	102.618518673215	0.510723736680177	348.45790768406	0.00227359656362021
2	0.00670120068833249	0.00396582605712859	1.66895536660315e-07	8.18911409820906e-07	2.03081255752537e-05	0.300195397555676	0.000245432119266108	23.0397226955137	0.587430434530037	306.786001984189	0.000644191514756875
2	0.00433383549532178	0.00375931936548413	2.07809464295083e-07	9.22458866173022e-07	2.07116497483573e-05	0.217633310049512	0.00022499309005562	58.7377752224819	0.639152353873773	397.812069887246	0.00334199132976105
2	0.0038214686425962	0.00204034952357014	2.48617404271334e-07	6.59920096799915e-07	2.80194427928296e-05	0.51625214988948	0.000219757139500232	41.5480981816716	0.19403350791077	182.641242672855	0.000388524381702054
2	0.00665988036958803	0.00393488536021464	2.0405635986009e-07	6.09142488288842e-07	1.97280003146503e-05	0.566243087171481	0.000125780032061254	22.6082940591661	0.545464588436142	280.608648586428	0.000300505117550241
2	0.00440302307703248	0.00233512295891217	1.6955334470558e-07	7.00991389900465e-07	1.32857051925307e-05	0.497728967206075	0.00014758631155252	55.5762303913577	0.412342295623163	320.279270694434	0.000507186450763455
2	0.00656640789208925	0.00236529331900611	1.50611746913821e-07	6.66208420680586e-07	1.42173009312385e-05	0.599826427905771	0.000243657108294135	19.5178029687869	0.255976493021485	176.187967019814	8.27725165926944e-05
2	0.00450323721684752	0.00251986940234262	2.3256271626718e-07	9.62483660094637e-07	1.26310954196951e-05	0.335503582687273	0.000293540903992393	66.3977569296152	0.342716516921103	260.197616512999	0.00107601696123247
2	0.00317546144188961	0.00395596883614278	2.2654747529612e-07	7.4879968252514e-07	1.52690056648229e-05	0.201488123729054	0.000289240750928513	82.3052857581997	0.336339382356377	243.15014797121	0.00332044978734905
2	0.00343968755816359	0.00392122007960332	1.96799393657923e-07	8.64031016409469e-07	1.31613795016477e-05	0.276990622780454	0.000144072842953459	118.367383603826	0.823936796143873	533.052866220114	0.00562385493146067
2	0.00355693606437192	0.00220636031910214	1.55053647711915e-07	9.38178160277369e-07	1.51248150913305e-05	0.408742554465551	0.000160668908115498	101.590137447117	0.608854520197474	511.56316920112	0.00174865656682842
2	0.00626690469410505	0.00241666265721525	1.79462478914742e-07	8.62522650339443e-07	2.34299512179038e-05	0.421605625069731	0.000278784269111461	23.8946924398889	0.354437129462198	237.287520752759	0.000284649583867118
2	0.00413130425538765	0.00301365258670306	1.59849050675793e-07	7.96447027133044e-07	2.24479800489587e-05	0.428531778895137	0.000108001610208855	64.8339034806686	0.868255996538416	581.632044099019	0.00175833224737176
2	0.00519412634717703	0.003389892069385	2.15762319578099e-07	9.51906711806789e-07	1.42609112549383e-05	0.491645035245996	0.000136678976782748	66.7655868252961	0.827903049167235	478.189096466572	0.00145940776440502
2	0.00538871814399675	0.00200295622813396	1.91208123386001e-07	8.58201840748313e-07	2.50380267963649e-05	0.587176926571366	0.000280895433613458	27.2116327470148	0.247533705644033	198.892517633951	0.000185378090478518
2	0.00303158599840575	0.00219171716920025	2.04111680282334e-07	8.2130197900155e-07	1.10526893538805e-05	0.290073124708764	0.000261534300213246	113.929276598036	0.27550413044825	264.460621317849	0.00169361817863091
2	0.00388190738330193	0.00265445013955103	1.69997876814742e-07	8.50144764964804e-07	1.08941990703883e-05	0.361504473585958	0.000214613666175768	82.5964527053101	0.432408392383306	334.842924533937	0.00125291235794644
2	0.00448555811447644	0.0020952175282969	2.27466713474231e-07	9.02661628215779e-07	1.27772614084964e-05	0.54261543272842	0.000233593663650278	63.1209094937724	0.293073666636837	243.191456528523	0.00049125796966636
2	0.004285173090181	0.00291344275059858	1.83069804298762e-07	9.89200797779534e-07	1.42995994792881e-05	0.318795091692919	0.000165370712406244	86.7183890638325	0.805294930329651	545.144532581674	0.00277544348701885
2	0.00372137945104199	0.00272692682889355	1.55656390398463e-07	9.96102060808254e-07	2.79420808757431e-05	0.468934202706087	0.000152659274259285	75.4129654055174	0.76182543164509	565.517314496374	0.00198300930745381
2	0.00408702219489354	0.00364942933975324	2.17144999940127e-07	8.10152611024699e-07	1.85792451177873e-05	0.26351639583475	0.000226028794284402	58.8045131280406	0.469396655734957	310.196469172943	0.00223165812605751
2	0.0045486773700128	0.00302895314917788	2.1692554523699e-07	7.75239906792325e-07	1.06303385823938e-05	0.483728493375991	0.000197207708510149	62.3955215565026	0.370830753117603	260.030260171625	0.0006835715777397
2	0.00344821544848623	0.00243841592659303	1.71562296380435e-07	8.78913520300177e-07	2.61116741332124e-05	0.503334799814203	0.00015186447857644	75.4976037604842	0.52238660374131	434.508979580833	0.00138630836464218
2	0.00451176051581171	0.00342545044677942	2.39863059238253e-07	6.93724394033423e-07	1.14134123672749e-05	0.473011571297101	0.000168167861070209	60.5060878658618	0.396964392077213	264.840740368563	0.000805890078548756
2	0.00548028039720181	0.00288418500131978	2.29006075099516e-07	8.79226154721169e-07	2.37735653168744e-05	0.522569885152341	0.000277068189055574	30.7689822200669	0.312239389126218	208.540990858088	0.000393805721245479
2	0.00409941568144164	0.00283105860607712	2.30851361284138e-07	9.59674181254375e-07	1.40222988681417e-05	0.460427290095401	0.000199121300345258	84.5400338826025	0.466578093065438	339.773853507781	0.00145287648450544
2	0.00330640120081015	0.00276814883160207	2.10817248156661e-07	9.60677769366596e-07	1.08577107086307e-05	0.464143977638387	0.000207220832917136	128.340874475766	0.41600501123805	345.400755490275	0.0018982692538872
2	0.00469913052579015	0.0038822382034764	1.72296070062829e-07	8.15578594981159e-07	2.63777071445056e-05	0.482456265895597	0.000279391026653547	31.8465510845388	0.35389755582849	227.870678199955	0.000550446160447783
2	0.00612160113058087	0.0021486946919016	2.31245118109068e-07	6.72579111035944e-07	1.90105821190029e-05	0.237095644331983	0.000298419517533381	22.0569598992566	0.237754870647971	177.594342775693	0.000314553643085603
2	0.00546653713422748	0.00398173917652587	2.05287069551016e-07	9.6221746052585e-07	1.11059987304393e-05	0.482892449695355	0.000212226214953658	56.4793513521101	0.596819850830091	333.175093907687	0.00095319648642138
2	0.00354938908535168	0.00230895863098559	2.31589772537422e-07	9.91853914401228e-07	2.67351112901268e-05	0.430031236631725	0.000257557705232415	71.9338013300264	0.329521647643351	284.196726216378	0.00138522690544571
2	0.00604210876534928	0.00273062755800584	2.43672418052715e-07	7.98525476235533e-07	1.25819476081673e-05	0.434518476800619	0.000204202322625825	39.8942584325015	0.407304287231038	258.100802728744	0.000488435899748979
2	0.00416921880013167	0.00279914871834369	1.85254759571477e-07	9.43914247478956e-07	2.80143963324553e-05	0.248528086160215	0.000246026755281911	51.5168960244643	0.516687390813933	373.070859496145	0.00208011645556828
2	0.00522935955873476	0.0023776347264791	1.86714026706893e-07	8.60414981682825e-07	2.93662446935969e-05	0.261987612242222	0.000173294906922412	36.9247789190776	0.638076857170721	437.400346246975	0.00131039322967423
2	0.00614446091868061	0.00364857498649673	2.3652959747489e-07	8.41557414481058e-07	2.96847802232842e-05	0.3826954551428	0.00023649284158664	25.1677336548092	0.470673790430963	263.760723348236	0.000697684070773234
2	0.00525805508092853	0.00309511001024455	2.35376042334369e-07	8.38196485772557e-07	1.81600509602225e-05	0.454694849417753	0.000296078699849027	35.7043713274476	0.290522010902081	193.674826602812	0.00046949587763022
2	0.00340594261955162	0.00213317129566246	1.67776647805273e-07	9.20367205108179e-07	1.82444154186862e-05	0.485851389042584	0.000131768610682606	104.989761071644	0.628648091129892	538.362741852597	0.00176347705319948
2	0.00569654388789846	0.00273398607834858	2.06318693416724e-07	7.61348684307861e-07	2.81271347513482e-05	0.343156487747056	0.000108668168820989	36.3849285353855	0.868003591878677	518.270113143922	0.00126321245274816
2	0.00552350754689073	0.00393311266130478	2.26637500444898e-07	6.55235445655012e-07	1.44640594551675e-05	0.233974224164652	0.000218627783814944	33.1889280659694	0.4330020193632	253.081713298941	0.00100741212435592
2	0.00314102042614916	0.00297154008691375	1.76650800122664e-07	7.19690473173768e-07	2.53384709967098e-05	0.234307279912834	0.000211243689475447	65.170797789116	0.391756874567168	316.233903970328	0.00241274466747452
2	0.00512066748620928	0.00233041802079685	2.23866574315985e-07	9.02288665121076e-07	1.7596822110847e-05	0.485723989563617	0.000183643402584648	50.8565236430895	0.460481706163342	327.912283056727	0.00068818794584298
2	0.00458580474252169	0.00284724708507036	1.94914022964842e-07	7.0159908271057e-07	1.60330181847899e-05	0.222452088519186	0.000294077735268425	38.0363100349966	0.288068477023883	211.559521260431	0.000787252348692663
2	0.00455679384579187	0.00231194436701249	2.22509638999328e-07	9.83574418586695e-07	1.7527968435259e-05	0.511976437602317	0.000298300914563971	52.2753317265799	0.28408158399558	226.997716535622	0.000530553094874352
2	0.00495729005900178	0.00313353039036407	2.39377767964805e-07	6.84630548713766e-07	1.97874741508437e-05	0.26902539323343	0.000115087016459538	48.9470444679593	0.737335708212697	455.29454285113	0.00203745649440115
2	0.0066896066596204	0.00351688609869506	2.28918247532602e-07	6.60553131467026e-07	1.01164819643951e-05	0.505989484749277	0.000239016754506379	26.9045226186129	0.299593429412017	174.50379317473	0.000208654277687927
2	0.0067316660940597	0.00399339692483835	1.57260942244312e-07	7.6633360834337e-07	2.31013680006505e-05	0.316621101204952	0.000135508617834649	25.8265542108877	1.01960957212933	496.475696173965	0.000983377450787456
2	0.00301023648046722	0.00211664665828842	1.92438115599337e-07	7.39924339706248e-07	1.51013672445426e-05	0.413558336659029	0.000118730845962523	120.298915147183	0.484007350202028	446.753430538733	0.00198414949259411
2	0.00368250040691694	0.00219312955873206	1.50344421171141e-07	7.88827273340888e-07	1.63704579727127e-05	0.30167799004278	0.000118175758967344	87.3668915446737	0.747184711439568	611.063095829953	0.00228222724020891
2	0.00681325593741357	0.00319688166657896	1.70672654769308e-07	6.50883355827678e-07	2.04466549061372e-05	0.305255779799119	0.000287018953303564	15.8014679526499	0.310588090627017	184.393550873204	0.000228408642486485
2	0.0050036382892966	0.00343591538899215	2.48605714586921e-07	6.14683440246519e-07	2.49988941259288e-05	0.564671276818752	0.000228911678485526	25.478424878964	0.237418414351333	164.969007298492	0.000283372384423552
2	0.00395391737017743	0.00381750771724917	1.77597436627378e-07	7.68826972636102e-07	1.60022060057381e-05	0.343576155550836	0.000227188922430469	58.2407978654197	0.429541493405501	287.36192255387	0.00140339105059726
2	0.00318907155948846	0.00318833382795827	1.92832740469803e-07	7.96374915286503e-07	2.29551151561182e-05	0.257535102162541	0.000182369174639672	82.3002191757447	0.51708834275177	393.078896058465	0.00359338500548037
2	0.00625506847608844	0.0037118488687268	1.96646163824372e-07	8.58595134273903e-07	1.03132781631343e-05	0.269849075808131	0.000190154125956628	44.90158494397	0.739306850190446	395.6350915326	0.00131142742586907
2	0.00531211006040149	0.00390591174951439	2.19212616958483e-07	6.72522896903778e-07	2.11831395051068e-05	0.583630689822036	0.000150159367964422	32.1543257785575	0.448448607610148	264.717108026131	0.000461312106058262
2	0.00522173060612669	0.00314737765580289	2.23705922139981e-07	6.06804625082776e-07	1.53774123880263e-05	0.281566714863375	0.000213057685076996	32.5299278274594	0.333233303109048	220.353386309778	0.000624756949384258
2	0.00550314624158624	0.00284040282109153	2.12722455473976e-07	8.44460809011072e-07	2.63464304452904e-05	0.396384413520624	0.000152477934331333	38.0528088177373	0.65834073922626	407.354821754047	0.00103069631042656
2	0.00315890374427505	0.0027111152109791	2.19484529926835e-07	8.07503598965512e-07	2.4423356448674e-05	0.350643181175302	0.000191765460840338	82.3972119329063	0.389550822661456	326.475368803144	0.00227120165877871
2	0.00335262245735247	0.00361830784321111	1.85515153157647e-07	9.94378440758259e-07	2.2464375686695e-05	0.296723071146757	0.000295814662213588	80.3670575311679	0.461981219191795	332.645710302901	0.00308069502549817
2	0.00341419575782487	0.00318272726165369	1.54913616085154e-07	6.95635685808781e-07	1.41119395534126e-05	0.371645184759397	0.000204790890536732	69.4685092097895	0.3614336736804	283.525406762938	0.00110766265415877
2	0.00390396826708839	0.00332914801933575	1.92950248799806e-07	9.27692995712958e-07	2.10459679567864e-05	0.321118026487883	0.000283109422069893	60.6622012385202	0.416076707590036	291.978240283008	0.0017489769477953
2	0.00381137735776641	0.00277513383432861	2.46445985127193e-07	8.80879073492333e-07	1.34248299719193e-05	0.331788341509247	0.000236350012592111	85.7572090989134	0.372337247075197	285.864038631781	0.00184150457984817
2	0.00331162827650297	0.00226586396193971	1.66346801179485e-07	8.93296955308231e-07	2.22563009194197e-05	0.251522698314781	0.000226827015794322	79.1052230314581	0.443870872448008	390.382618955202	0.0022824394764162
2	0.00575430504005942	0.00316142579674359	2.1929197098831e-07	9.96086736070248e-07	2.92063992337164e-05	0.492089246169368	0.000168287408436714	38.3267805685393	0.727088912853427	417.53200276629	0.00102147372561124
2	0.00361913916106606	0.00234508571763745	1.99322904179785e-07	8.09244578720278e-07	2.03611674107318e-05	0.287583342026688	0.000268850789007404	61.1967427395459	0.296066082218152	256.843160533558	0.00121277927686971
2	0.00646421550611533	0.00274547648944483	2.42834146024978e-07	6.19042987298516e-07	2.79264853685796e-05	0.230007883150743	0.00018742468969282	19.4381046335568	0.417298931040965	256.399970006045	0.000601348311259301
2	0.00540537280132868	0.00331157645594334	1.85723424819849e-07	8.92265831148e-07	2.03991203478384e-05	0.578347522309438	0.000205355251761586	36.4883593268436	0.477314921329892	295.77499476078	0.000494043010842841
2	0.00636274428898826	0.00346227996265012	2.05103681042274e-07	9.6588917601466e-07	2.60030559978364e-05	0.426993165815753	0.000204556483967832	30.5545541575915	0.673567240526441	363.338018693956	0.000816967277694335
2	0.00676837541395777	0.00337045968068357	2.06076437103614e-07	6.91418852111055e-07	1.23356149373587e-05	0.33762766823995	0.0001924388322644	28.2687034198085	0.48295109439966	267.629563482145	0.000472909047640452
2	0.00348752821093279	0.00304307874184268	1.94466679304296e-07	8.19659132287898e-07	2.37181601774988e-05	0.345676340781962	0.000273402173197374	59.6426773547553	0.317159156710082	250.308025647407	0.00135711982565336
2	0.00565347808431149	0.00257119033089234	1.5316569315729e-07	9.76736249902788e-07	2.15528797753816e-05	0.48484734784009	0.00022799017215049	35.5967798372439	0.546173582738722	357.51578601434	0.000493882179843871
2	0.0061126654254726	0.00235497065423586	1.85977550406756e-07	8.30931667221638e-07	2.23105030016946e-05	0.20630288532325	0.000146121880979001	34.34081931809	0.807488296682841	502.777677768841	0.00142866390833535
2	0.00321176214678091	0.00290110798261434	2.22745120390372e-07	6.68226714783479e-07	1.79260090415828e-05	0.314018394401096	0.000179918889731147	78.4859763747769	0.347700786599467	285.561025584131	0.00190585997588415
2	0.00430696245345706	0.00282133636662539	2.1171953096478e-07	9.37710728020764e-07	2.62273667462834e-05	0.525700609242986	0.000209907082869244	51.4422105070997	0.422128499080005	307.804903080209	0.000895286427979516
2	0.00382366425503572	0.00255907005424126	1.70849814122769e-07	6.26367041466531e-07	1.63678522047745e-05	0.40004433238098	0.000263052792205039	43.0490208023811	0.209039129003378	178.956776254559	0.000393226380620877
2	0.00332594861078733	0.00282987525691527	2.12995997950185e-07	6.40482417479673e-07	1.23273639634559e-05	0.333326678046997	0.000243504214732051	72.5636172585584	0.23608627328029	202.336891106666	0.00100936290315266
2	0.00320827351829836	0.00392951982403284	1.84886824194495e-07	8.06699290842016e-07	2.0981860435433e-05	0.254833250418914	0.000151221783073173	93.0389105585774	0.738671897806375	496.704600379198	0.00549309783161554
2	0.00693975406050144	0.00250626250519744	1.86124314218244e-07	7.24883987915862e-07	2.71297584220303e-05	0.322327024173403	0.000254960070990844	16.5136832901685	0.349533689567026	220.313576550487	0.000262050640142977
2	0.00531263357921637	0.00288581461365763	2.33350640076193e-07	8.34826402303601e-07	1.02459316575501e-05	0.541797050778809	0.000102240116201059	75.0350107128743	0.793888645319271	479.084348868447	0.00107660495382489
2	0.00479305259294759	0.00234193282202093	2.25913278694493e-07	7.06346884145118e-07	2.34013692523763e-05	0.418332286727999	0.000137709367678179	43.5038740321778	0.469336900725861	342.31327693968	0.000777556602465026
2	0.00435091288016521	0.0020031308347954	1.7278881114546e-07	6.3962891755466e-07	2.51505441947879e-05	0.351389171372384	0.000209347866686854	33.095287900101	0.266041948416892	232.225949315649	0.000389673588908941
2	0.00631137270932302	0.00341941872961428	1.98429216978809e-07	6.20712372557083e-07	1.47999201304787e-05	0.531246469964859	0.000267093903616727	20.1720667723529	0.238469682153136	148.658099867535	0.000141509137283169
2	0.00671653021398325	0.0025161259900465	1.51655195629528e-07	8.94803002149572e-07	1.52099555459733e-05	0.318435817291905	0.000121930142439501	40.8785456024918	1.1545737091708	647.433892953013	0.00104749072419031
2	0.00530492624767018	0.00342120187901628	2.08538881158924e-07	8.71566440583046e-07	2.00518089276597e-05	0.547226151745522	0.000284183638102133	32.9899331260051	0.323870640881828	209.259540907933	0.000409037112221608
2	0.0069844975152816	0.00348234511617049	1.68757324310136e-07	8.27461228406104e-07	2.78047721124914e-05	0.290435496577571	0.000295817133687867	17.1762783176149	0.469860008761603	255.944455340401	0.000456068722452987
2	0.0032253351282747	0.0031593302997137	1.62516868670667e-07	7.46254921184631e-07	2.26813083156055e-05	0.381441488748503	0.000167783024249484	72.6270691395875	0.471940408232409	368.752109811507	0.00177706190490196
2	0.00534720414033728	0.0033618614997237	1.7365319967583e-07	9.65800845545828e-07	1.20988884020274e-05	0.569785225664981	0.000173780937113272	56.9618092973462	0.671581370885521	400.869966034804	0.000753374483654056
2	0.00651210551780992	0.00270762602159761	1.57066497674305e-07	9.65189945855734e-07	1.19940231712562e-05	0.35859657406849	0.000281862690195852	35.1752055091984	0.507856662920239	309.581927441979	0.000457805915601018
2	0.00623848835185541	0.00361759926418446	2.21247046790905e-07	6.13666349375469e-07	2.36381422173349e-05	0.363535184768878	0.000221060165217535	19.4598071477057	0.344264825613306	201.278032890197	0.000355603696163258
2	0.00386656101230094	0.00384428214765702	1.67923857015232e-07	7.37515175913437e-07	1.73665093829683e-05	0.37819663627521	0.000232135233817973	53.2507079565639	0.383699054621268	263.399482532824	0.00107161297598752
2	0.00303446015122751	0.00226447339698229	1.85455028798262e-07	7.19532016389137e-07	2.85530782075071e-05	0.455460983398435	0.000230896010649435	59.2192558307232	0.229405921210214	227.13484632725	0.000750923404185076
2	0.00485016807311961	0.00365189672126017	2.41277614335688e-07	9.90260114194815e-07	1.29629130124808e-05	0.227837706911098	0.000253790992323144	66.2640228044574	0.58745552164665	356.224105805056	0.00279975112759597
2	0.00665353186479548	0.00337350991963178	2.07307025072054e-07	7.40379405711139e-07	1.8587323924347e-05	0.584468451707064	0.000294486133737989	19.0946738482739	0.258191526999211	155.344394829235	0.000149644520412238
2	0.00510346426348806	0.00252508233642481	2.42648202544047e-07	9.13473457314173e-07	1.76000872828674e-05	0.592081581286246	0.000106967788329667	65.4186277804913	0.756141823221087	486.567025193491	0.00108226064969575
2	0.00507354250256472	0.00374344670610459	1.74257218564193e-07	9.89193985804331e-07	1.37330861496906e-05	0.528289246139872	0.000147196315666226	66.4674866701001	0.898213134179747	508.706263517888	0.00133475018932453
2	0.00339006892142832	0.00309709370138331	2.37012147248997e-07	8.99993968987144e-07	1.64491657692111e-05	0.465853116439077	0.00015175136564064	111.780133825775	0.541630012854016	408.823759919488	0.00256085118700789
2	0.00609295386743597	0.00265113200716163	2.49517495371864e-07	7.26307170896337e-07	1.02325692392207e-05	0.345351768794772	0.000242128794958311	37.0357384898278	0.319256797289908	210.731340372437	0.000423755412420551
2	0.00488386328837576	0.00206226741654799	1.89551951339917e-07	7.26960654877975e-07	1.06992804346089e-05	0.393046835734095	0.000211406217093051	49.571740836447	0.307056370588925	247.44658240332	0.000401770616757014
2	0.00569717564544765	0.00313387941470223	2.19874311213714e-07	8.49627885053068e-07	2.74171361101755e-05	0.315359552019209	0.000266312494105209	27.8646291329691	0.417168294463266	257.715872504011	0.000776284757219157
2	0.00493367698025514	0.00206626876048246	2.32598486929094e-07	8.00640216292467e-07	2.19195738041815e-05	0.499724123168238	0.000279860926801635	34.2343059624197	0.220395175555491	184.134388627202	0.000279787494646525
2	0.00440670021984607	0.00397442712267054	2.3330680753756e-07	6.35091896991882e-07	2.28139367993833e-05	0.332105623516405	0.000276674071432023	33.0996295975088	0.269778376596505	179.377637029781	0.000765586640294099
2	0.0069359654766032	0.00216228262313864	1.53917303867749e-07	6.1846916963196e-07	2.40936797509742e-05	0.288536529929218	0.000186179165614313	16.0903955825466	0.39983364545466	260.263450739137	0.000231350001097511
2	0.00556652694917894	0.00223053831987139	2.36166367612348e-07	8.7768964808851e-07	1.34610473930132e-05	0.38377610844996	0.000105847226915935	68.1009852465862	0.87064707315074	557.476619243649	0.00145739521390333
2	0.00540479890986488	0.00343917018343076	1.94685548290187e-07	7.64653843228214e-07	2.23548244532882e-05	0.201069343244845	0.000298849127031629	27.2271879164366	0.388171040013635	241.463938432124	0.000947046857851469
2	0.00624288253224724	0.00395328878506449	1.68747535431034e-07	8.12686620490497e-07	2.84210684559348e-05	0.580706863902696	0.000166628507929986	23.8206481828829	0.633320832797802	333.228273905729	0.000421827705879313
2	0.00560445553845733	0.00287139552403762	2.30934800433848e-07	9.90996632358647e-07	2.47310114117151e-05	0.578157318650944	0.000135671049899643	46.5429888081964	0.759900601831152	450.943967917418	0.000965061633572186
2	0.00549918202022913	0.00210507279728617	1.91857684079496e-07	8.24697210345429e-07	1.72127935313405e-05	0.373429616578594	0.00029643797751667	32.3099013119978	0.274995395332932	213.134664769226	0.000309242739869697
2	0.00398696927195212	0.00265447326259034	2.42486231204878e-07	6.9823217628533e-07	2.88409784655817e-05	0.292426038102012	0.000121086867062255	57.4572311658421	0.598375511531317	439.736104754267	0.00240506391343108
2	0.00517166159981519	0.00235488967495286	2.40348555934632e-07	9.04186613124386e-07	1.96842132906604e-05	0.364686567161555	0.000281399968823074	40.8545518494383	0.321839213046006	238.623262101253	0.00064157623619733
2	0.00303441436558697	0.00357297766740251	2.476554243825e-07	7.03613637439889e-07	2.52708972626953e-05	0.201614241997837	0.000117961144214612	97.5677960607422	0.729806334135107	511.713018119662	0.00827773044875484
2	0.00373071683996712	0.00213823734480965	2.24078258990639e-07	8.42346348406995e-07	1.62307296914382e-05	0.506464805895991	0.000274327477996042	64.5142088014355	0.219339883965276	201.993878041943	0.000543439039889185
2	0.00492041580998639	0.00258763637866711	2.06678847794532e-07	7.11345102053391e-07	1.36451793057007e-05	0.388506337562669	0.000172443552996135	48.0505999020746	0.411819316882166	292.890549242045	0.000659196267899391
2	0.00559216396404205	0.00253694193918059	2.30634197128372e-07	7.50667249232609e-07	2.99240876404341e-05	0.249631576839123	0.000209068507601271	27.2684084835577	0.426600808255343	287.550547773203	0.000855861460536803
2	0.00397152807775871	0.0022700274489656	1.84894186080813e-07	7.66933684747767e-07	2.96564303655859e-05	0.558166541839948	0.000154048240428985	47.3330399727059	0.393758470826704	323.521631187962	0.000622868350362911
2	0.00482043717126515	0.00322077797639684	1.6103346217995e-07	7.10667110049899e-07	2.55861485359523e-05	0.488868620685506	0.000283381037591886	25.4585556577162	0.267039543110832	187.483974527336	0.000286234102761462
2	0.00636126787019453	0.00379811006210426	2.37345158052936e-07	9.83653879440287e-07	2.20100695472169e-05	0.323221572521833	0.000204076417978274	36.0638972903425	0.762303085971439	395.05767550273	0.00151851635497339
2	0.00450010577984611	0.00364740029132861	1.57216538214584e-07	8.47737365278495e-07	2.49063033946265e-05	0.230958721070984	0.000195852036602997	45.0307112691217	0.731546196125389	452.630971723309	0.00233503339738806
2	0.00319082145547082	0.00348493603009629	2.24038202498417e-07	6.41752336491248e-07	2.42512916929287e-05	0.27398237919381	0.000246970347702151	57.3732379345768	0.276412897929049	217.082763203675	0.00173977250661156
2	0.00674768697795856	0.0024903759399886	1.68103113396249e-07	9.161964982621e-07	1.76648658569543e-05	0.452571361955026	0.000127692629470388	38.0014156107376	0.949505274977375	537.233208159236	0.000674735241170708
2	0.00304723477521238	0.00268383223835876	1.67868891904289e-07	6.13958799697027e-07	2.50531240203962e-05	0.272973069801255	0.00011396339649356	73.7151429765498	0.549739456445887	456.933564488673	0.00262177199760556
2	0.00409368453590006	0.00349971055965772	1.53529456440658e-07	9.98028618526187e-07	2.20174372049862e-05	0.265224814090639	0.000220224972637351	64.6827026454025	0.770711456518677	497.916766768348	0.00306179207700442
2	0.0031407427464583	0.00372157829418576	1.59177556635128e-07	7.19739845454631e-07	2.99261955405717e-05	0.309984372806209	0.000126297298728518	72.7412647204581	0.727097811702541	507.821309351862	0.00356638317949597
2	0.00555426791839801	0.00389192944728496	1.86192123963541e-07	8.24925289278563e-07	1.29517242679769e-05	0.2083526378517	0.000111826913725143	58.3629315735064	1.32252580857218	687.282285629899	0.00350594066936559
2	0.00564400655439876	0.00225044773914856	1.92882514992095e-07	8.83037423172983e-07	2.22686390856388e-05	0.299706428948341	0.000183996322892697	38.0154915714994	0.583023353091835	396.067003580015	0.000928611981647273
2	0.00657862680761077	0.0036534565497194	2.38927113519242e-07	7.99095579323612e-07	1.28582139188534e-05	0.398543266650233	0.000203555209752677	34.646099315492	0.512397758666217	276.843871858607	0.000623467037241086
2	0.00530732588707015	0.00260017816762698	1.96429478170531e-07	7.28807918546906e-07	1.50540062024525e-05	0.509790491541388	0.000209849256573453	35.7940976013959	0.320267465361111	226.149389143387	0.0003096013281374
2	0.00308561545103526	0.00298420790051381	1.89921522648299e-07	6.592732018771e-07	2.67345292905874e-05	0.355451165395491	0.000299404233588513	50.3843175758522	0.20269801984689	181.137611864441	0.000839680448905586
2	0.00638568341671832	0.00311612306561275	2.14491391190718e-07	9.84370332731683e-07	2.51556600110131e-05	0.365649737766931	0.000186747150633551	33.941446921983	0.760208416396514	419.960445492761	0.00111029072805976
2	0.00534080378285909	0.00267549332911959	2.161296279523e-07	7.7689161914824e-07	1.07104485161163e-05	0.590014846228351	0.000233379191537575	42.1372132339977	0.28118270762722	199.529716121648	0.000271551136241989
2	0.00558326613755803	0.00310862933893051	2.4426345428526e-07	9.88491243216568e-07	2.90053048169664e-05	0.358089644333927	0.000281714510834501	33.4476322478151	0.442607116174943	273.487400971425	0.000973062465041607
2	0.00592473182893399	0.00239940207342793	1.6498966299757e-07	6.04257710745465e-07	1.39221611541818e-05	0.386282640472005	0.000128043348601982	31.750231962156	0.505201795766855	332.356134746085	0.000364832085684424
2	0.00389204839500932	0.00244588666205997	1.8608851535788e-07	7.65719886143156e-07	2.12775072113957e-05	0.572110782915424	0.000153520267962511	57.0693274397982	0.392196020760487	320.373233374225	0.00065845672853973
2	0.00585624904629186	0.00248782132417615	2.38620053666934e-07	6.35610460658358e-07	2.45913583770937e-05	0.508750727736387	0.000147493510723098	26.4476207869968	0.383731916520501	254.946947747009	0.000317419425559748
2	0.00577921148594517	0.00255564060423502	2.13516848712482e-07	6.70978690537786e-07	2.80262744942968e-05	0.519024677034158	0.000212376896746664	21.3694175274453	0.282797106205707	196.123970463146	0.000214644377425532
2	0.0064228816464352	0.00388788339905042	1.52390115827758e-07	6.57598601643106e-07	1.27961851265314e-05	0.533361191093237	0.000240208450303871	21.8302304610163	0.336863189794855	192.082176845274	0.000166042227930762
2	0.00550405049393543	0.00269511000666093	2.1054383947068e-07	9.67403050305289e-07	2.43425364208414e-05	0.58174176896761	0.000101732319465528	52.5789015146859	0.997940827162308	589.953988808923	0.00114329173803058
2	0.00633391919051379	0.00310021003005325	2.45158904149342e-07	8.07612389615527e-07	2.34615914216121e-05	0.35002982848901	0.000159189867694562	31.7230177184839	0.649378909690868	364.719750175815	0.000959396902828064
2	0.00686760391307448	0.00343000007426753	1.78848479421362e-07	8.09042671186286e-07	1.84836362929145e-05	0.237409493535379	0.000243088950139993	23.4262413662964	0.563891032847466	305.438675581908	0.000705828191251796
2	0.00324850156102116	0.00337107451889796	2.41452915537678e-07	6.23870765236127e-07	2.79424570263276e-05	0.268951734607495	0.000138140118525701	67.1344658110458	0.486263954999954	358.626150826372	0.00322691617888893
2	0.00672509195671157	0.00236831025734843	1.92870275248604e-07	6.28208111135171e-07	1.17291932524273e-05	0.354017413636006	0.000249802532786174	22.6130868808153	0.264198057601736	178.976749105142	0.000169654775263702
2	0.00432298526990681	0.00211832646933303	1.7428932076333e-07	8.34799799089501e-07	2.33280224912369e-05	0.43304245648784	0.000119302817634091	61.634264415275	0.689294943576249	527.686552011485	0.00122485572681296
2	0.00342348037674496	0.00284114735265517	1.50797811253296e-07	9.91614419073916e-07	2.49562284112561e-05	0.314866180925074	0.000186350958234233	85.8080871875249	0.730893032081031	551.415300527633	0.00336365337730343
2	0.00373478461128154	0.0031405025183473	1.93407454473533e-07	9.7599440746503e-07	2.81763938968179e-05	0.346288811105023	0.000272913480142328	60.7227302395476	0.434993292165151	317.508327824294	0.00192882273913292
2	0.00577052807332798	0.0024035681679869	1.7608010315543e-07	8.40106766592681e-07	1.4033299345876e-05	0.226121054997234	0.000238153394811031	37.3125296547578	0.475103980111763	321.997010411531	0.000783403066102739
2	0.00390771804109947	0.0024244825464378	2.33315768252362e-07	6.06116090969148e-07	1.18859240545906e-05	0.523639617233152	0.000298183572442329	46.4986312636152	0.139352219911686	131.394463898117	0.000236618822776115
2	0.00344493668134699	0.00393943837378251	1.62866232355205e-07	9.11582063233876e-07	1.03755076480925e-05	0.301796223590764	0.0002763761831839	100.403568247331	0.47851427010235	330.419755552379	0.00257349036449171
2	0.00526043892380122	0.00203091049758582	2.06634221358533e-07	7.65031328222186e-07	2.84822280066111e-05	0.51363399780985	0.000121165935310948	37.6065724155534	0.546916852844173	391.196936242163	0.000554113613081523
2	0.00309046288143043	0.00329879993729916	1.67683087471825e-07	9.63479435282354e-07	1.03907375654166e-05	0.268622367442902	0.000240478389976329	137.918064198495	0.540674119204271	412.343705999238	0.00411613438728965
2	0.00389023281331214	0.00224790909666793	2.40608683379574e-07	7.32710935926083e-07	2.81762104496659e-05	0.218377950516923	0.000268781671214253	44.3535246977656	0.265678347364421	231.000834531378	0.00119295630874529
2	0.00358650680112185	0.00215976558190069	2.16270266579974e-07	7.86625100595583e-07	2.98994053711932e-05	0.366486135310393	0.000137106523139362	68.7414263961727	0.504695515852885	427.482180052072	0.00185722970382764
2	0.00628897587928222	0.0031184451734039	2.13004301553005e-07	8.68967854347787e-07	1.86536475511743e-05	0.426130784180624	0.000277344896479753	28.1107706224445	0.382028453453806	228.852663495628	0.000420192777397521
2	0.00410618381000639	0.00272857804954394	1.85671762626559e-07	8.22428214325694e-07	1.34878413263678e-05	0.231928688195049	0.000103841340317122	95.421556868021	1.0348828228356	714.579527580473	0.00434462747458122
2	0.00428558603475637	0.00238619770856769	1.90598777759196e-07	8.73341426292455e-07	1.02832823407537e-05	0.243375101069988	0.000189027405768369	83.3567060923748	0.547351076959444	417.171369494611	0.00194869028925297
2	0.00671331185791146	0.0031188223609937	1.99595503242189e-07	7.47797876132406e-07	2.64916098779042e-05	0.288409493109726	0.000224865905164472	19.8156647533916	0.467665504213205	267.205092571538	0.000513477400287021
2	0.006510337959464	0.00271777166364111	1.53307830672752e-07	7.70745633558745e-07	2.93976519840987e-05	0.243743459229724	0.000268525281905829	17.5204328949414	0.434279295416069	268.9357201203	0.000421524451671974
2	0.00309710623228251	0.00301681559468936	1.94786362554746e-07	6.94518107986515e-07	1.44344075708118e-05	0.250988234684191	0.000279119154443112	77.0788445459302	0.262041837550813	220.531193587797	0.00161201532068268
2	0.00664120963739845	0.00268950511871143	2.3108967450517e-07	6.58999792275759e-07	2.9082694824187e-05	0.332700224410644	0.000236386442546517	17.0916348210741	0.317864522829467	200.868468486769	0.000301671919328123
2	0.00302708967215059	0.0033352428555909	2.18896989341061e-07	8.12806192447682e-07	1.26613121829944e-05	0.252726494090182	0.00015960549893599	135.735926034009	0.584608696958969	439.097818493204	0.00555815596354752
2	0.00410299693260117	0.00349020886527331	1.88454454322996e-07	6.04297065220292e-07	1.55147007558809e-05	0.42049665471636	0.000209271841491493	43.4423326260064	0.287403286125138	207.422784447191	0.000562526148878985
2	0.00364195629569548	0.00284052100554664	2.36375201909706e-07	9.65036294907447e-07	2.09428776858448e-05	0.204637870746095	0.000288356329273154	76.1933750189896	0.410335650726776	313.632782852942	0.00328867617143251
2	0.00579952254006905	0.0023907119882924	1.89330948004821e-07	8.81071038330012e-07	1.54938862918179e-05	0.418143349784513	0.000199264740982902	40.7187034428725	0.494172754983442	329.654069033023	0.000538293685936977
2	0.00628874815356699	0.00380432445586916	2.39416682551782e-07	8.89008004692109e-07	1.48569934165014e-05	0.227890817493314	0.000252885906106907	35.927187387899	0.57132489490444	309.406329425653	0.00138769070333363
2	0.00414804653089774	0.00375600570086834	2.04131616382229e-07	9.55972048449076e-07	2.77245326711739e-05	0.429098458140456	0.000243098391659268	52.6043038122438	0.479297606391263	313.912017203274	0.00153768573692856
2	0.00306323077952983	0.0038626448260533	2.11372055400896e-07	7.92524590510224e-07	2.31624303171279e-05	0.249133425664942	0.000242871437923588	79.2183665784596	0.406357263793271	297.041226700176	0.00365420101387471
2	0.00341120230174893	0.00351531371251985	2.42107895262347e-07	6.57553080860994e-07	1.21886775007946e-05	0.211389783149072	0.000139319965472709	99.0293607938763	0.562664731226949	395.453185623798	0.00442360138087425
2	0.00511315031941998	0.00339424021116145	2.22840225384819e-07	8.84885407080471e-07	1.73349363364277e-05	0.552657164129486	0.000247822370180934	41.5548193363538	0.359283345725694	233.480509183147	0.000528894859286097
2	0.00541514045012655	0.00321035149246637	1.53902745197862e-07	6.65371932959913e-07	2.02560279683705e-05	0.371306477990152	0.000156529367048927	30.0732499054503	0.550219215875139	338.988183836243	0.000570470423411187
2	0.00411042543334826	0.00252102587869283	1.56029094853389e-07	7.56938708409642e-07	1.11151214240548e-05	0.251600520834302	0.000153215382677089	75.336845477458	0.607693685644972	459.90919091732	0.00174469572351606
2	0.00678542516675624	0.00396582435683351	1.9347259871373e-07	6.96991127606176e-07	1.55465535015989e-05	0.463259359474107	0.000130192390304738	29.1744672008379	0.721941398724908	358.72594295602	0.000527502195329588
2	0.00575594755870618	0.00227226739093338	2.33172887019277e-07	8.21914292682554e-07	1.05145635466203e-05	0.254235115946097	0.000143497283576663	58.52263753366	0.664112689800854	435.781165409167	0.00140448665300301
2	0.00367081883182845	0.00312266617014918	1.96183034812165e-07	8.18599001425681e-07	1.60933655547141e-05	0.20379971809423	0.000193316493073227	79.2236449321895	0.557402765952054	401.541088406346	0.0035203837895368
2	0.00387621629867442	0.00302913367435151	2.24793328989293e-07	7.55786915127898e-07	1.98678675262109e-05	0.38613852122649	0.00028353003980683	50.666809995235	0.255439990319728	198.380029039735	0.000830073679931005
2	0.00310359961877034	0.00323224722373873	1.96245596790511e-07	6.77620883283871e-07	2.38679601789563e-05	0.357156136218153	0.000230190464280093	61.9338835135546	0.283699098686434	234.974512410044	0.00136572603487415
2	0.00607394049983884	0.00272168511677192	2.21557777169145e-07	7.06913941929545e-07	2.84706178603638e-05	0.253086528510998	0.000281959878165672	19.5555999132515	0.30563845687701	201.906653865084	0.000446887754311644
2	0.00586014318456921	0.00204360012632052	1.93305381634362e-07	8.09587298118598e-07	2.26503958973103e-05	0.567457951127735	0.000191691827160194	28.9827392715909	0.365437251660494	263.091146235403	0.000244491975851101
2	0.00516788977830768	0.00345586786166488	1.80340659983248e-07	6.68196641012591e-07	2.23574728194307e-05	0.460704422451899	0.000192625739688204	28.6207045760867	0.383740161051312	242.425301824572	0.000417716278092854
2	0.00618994616333986	0.00375131374509211	2.18526281886659e-07	8.66153942631764e-07	1.66169656160677e-05	0.594194343200514	0.000298893357264971	27.2017621881855	0.316352744339848	186.820678961061	0.000278183476859179
2	0.00664145733151216	0.00247997177472224	1.62051226864354e-07	8.86072811181533e-07	2.5158468801118e-05	0.287978208694807	0.000178852642961392	26.9967199111528	0.747966548151279	444.922093124459	0.000764558138221942
2	0.00422758025315345	0.00355534789634341	2.33977949257155e-07	9.72784229285901e-07	1.52512755458597e-05	0.473112875016179	0.000191304549609151	80.0456855839496	0.553782859230044	361.426410429848	0.00177403213340202
2	0.00448927265147079	0.00231627831742645	2.2339728424628e-07	6.21587673234975e-07	1.93354115024441e-05	0.46707958728564	0.000140694992914238	44.4612370236752	0.356565270532265	277.636111883811	0.000524377709045984
2	0.00410011266569287	0.00248086680345279	1.63644230980325e-07	8.37592481111675e-07	1.63494823555136e-05	0.206919016333722	0.000237830172804485	58.6413565146854	0.454168071680207	354.162478523694	0.0015872360363493
2	0.00695422619556991	0.00328025882721253	2.33228869647846e-07	7.69504520034022e-07	1.81807548696845e-05	0.388683518108266	0.000274889835051137	22.0255967032028	0.349263775420323	199.128478159429	0.000331409648941239
2	0.00490683624694965	0.00364862264065548	2.33384820761938e-07	8.01159310740833e-07	1.59433744968378e-05	0.531425094278752	0.000286896300413968	39.3046791871	0.276673397273013	185.289737287856	0.000458676016869179
2	0.00331720225409811	0.00289841924010604	2.40996371469896e-07	8.01979266743456e-07	1.70902372866939e-05	0.206669831112204	0.000172970804932432	99.2118322462343	0.52528189094101	405.544763609874	0.00481046929492887
2	0.004467534596808	0.00284103534246432	2.36837159422323e-07	9.68977257742592e-07	2.46738256991208e-05	0.215026460318505	0.000245096255230078	54.2637379748962	0.518932599180956	360.445183934454	0.00261761026810843
2	0.00681534268039082	0.00310699587212229	1.84395736768654e-07	7.5596179044818e-07	1.37832655544022e-05	0.527442476731552	0.000193852193953777	26.8380992662676	0.449272229749978	255.755352230208	0.000254638018475232
2	0.00539144882110171	0.00330804364320867	2.31465562326725e-07	8.13991748265513e-07	1.818952183746e-05	0.57192297917911	0.000125457976028869	47.3810188770827	0.65040738638142	380.167716536351	0.000804919582826858
2	0.00591220748486069	0.00389908833766097	1.99397826509359e-07	9.45685146755311e-07	1.68838041164718e-05	0.234341405176786	0.000204434360458736	42.0396248153031	0.833911759327247	444.125514942638	0.00209651257603415
2	0.00492858025777507	0.00346481601592431	2.18848420048943e-07	6.17148991821009e-07	1.12740013840627e-05	0.487352978003491	0.000257786745140964	36.3053031923644	0.228741399354633	158.601976738071	0.000296499734188166
2	0.00308153980694597	0.00245969958184036	1.63793588649044e-07	8.80893170471587e-07	2.89801721088051e-05	0.314473825162885	0.000218195527549238	76.9270962606627	0.433653682193608	376.836885307413	0.0022461800900887
2	0.00648386613587355	0.00271777324689667	1.55228772548471e-07	8.12986988718029e-07	2.9017022744516e-05	0.558390872216495	0.000104135693750465	28.0709830038662	0.958705108090253	532.872286280846	0.000499724647492497
2	0.00510350801724082	0.00342545799683878	2.46518212674268e-07	7.51409032960078e-07	1.59857625456282e-05	0.253445892251595	0.000178552950374745	47.3434747875228	0.555088890851992	338.865320982769	0.00172266007968868
2	0.00591779290378699	0.00230446240403604	1.71003252856698e-07	9.97700186452175e-07	2.0253084358094e-05	0.599329657555897	0.000298350562530245	29.5131594731204	0.340382428651469	239.568702077129	0.000228295976853777
2	0.00434104695350728	0.00368544742554231	2.363721649206e-07	7.70235665765294e-07	1.16426121682154e-05	0.345126172093028	0.00026620326189665	59.6687777305572	0.332573964066576	222.027921442223	0.00113921612254501
2	0.0055643666535784	0.00307152802049154	1.82239456184369e-07	7.65742848052103e-07	2.99617901764719e-05	0.573710949027085	0.000141586661055159	28.6677580120518	0.568732085222801	345.133489759752	0.000462167932293624
2	0.00525450562887323	0.00292602878577257	2.41660002247261e-07	9.42801226301605e-07	2.94634040110519e-05	0.455537749297943	0.000233131104704725	36.6284215370457	0.432752522524688	281.022822648652	0.000790815065280735
2	0.00612730037904825	0.00378209366829449	2.17592573261087e-07	8.27153367126521e-07	1.26191527276013e-05	0.582777508970103	0.000269664970371355	31.7257718650753	0.333542200535251	195.316241367101	0.000296699164089288
2	0.00552768972411964	0.00267329265829924	2.24146042407523e-07	7.83147602841618e-07	2.77941613896933e-05	0.527822859936861	0.00017404392028112	30.6190648579325	0.427564341206258	281.487725672125	0.000454031056804731
2	0.00549083029513322	0.00387731821526654	2.0595920571521e-07	8.71961090904016e-07	2.71469928216934e-05	0.391221413297903	0.000230372569599995	31.7342966504166	0.52288720287438	298.33719804451	0.000913924669055324
2	0.00645123989090165	0.00347286742757247	1.61875695178339e-07	6.2267958590054e-07	2.26704785155355e-05	0.445977508125827	0.000210560303560951	17.2339560635075	0.367730936525247	213.689425470986	0.000207712573408499
2	0.00626164266808216	0.00244146191896501	1.78643174457182e-07	8.51553306088982e-07	1.77176487597397e-05	0.44018521700522	0.000142453441722064	37.5035712938307	0.712622096335158	434.927573631909	0.000604226098883624
2	0.00341465214337855	0.0021983941798591	1.8146312001888e-07	8.06710726222303e-07	1.96543791869759e-05	0.211223338734461	0.000219653000295793	73.36856276616	0.392787250203329	349.973933263575	0.00209511685519551
2	0.00494989191293389	0.0024039130351245	1.5624154972676e-07	7.42082324931583e-07	1.37995708899654e-05	0.580299661997661	0.000104493903423595	54.109718929734	0.659782059482217	455.03130135673	0.000538578486982667
2	0.00625534095305719	0.00256019866909539	2.22628403790407e-07	9.14274268727478e-07	2.93299547250099e-05	0.213895746383432	0.000101737196953931	40.5762197302726	1.34887105549586	749.103574634211	0.00293270776363035
2	0.00618034640089886	0.00349249558523584	1.90013074675561e-07	8.25688804514346e-07	1.00127366344583e-05	0.377253660599665	0.000183202281440587	44.2205499067952	0.634156599596885	351.76916475356	0.000774553204139807
2	0.00576036127916935	0.00292274195610983	2.34627378816961e-07	9.38279439405675e-07	2.29440030089846e-05	0.333724132026668	0.000287755815447277	32.9813833398343	0.405240708641585	256.466541872589	0.000774667849278263
2	0.00631454040304408	0.0033160683181186	1.51722498090247e-07	8.0003649222691e-07	2.57065601339502e-05	0.412521335374429	0.00017963675723123	24.3896808674941	0.659860726360097	367.337473068443	0.000511940309012714
2	0.00402344738434022	0.00253168157562019	1.58755436621959e-07	8.62298973850653e-07	1.10669082768546e-05	0.349040773120783	0.0002976308968333	66.4799401005356	0.322884884476455	258.988910195112	0.000771680766459266
2	0.00352237032948719	0.00264553769987654	1.77841334187449e-07	9.43084172606688e-07	1.87869881970567e-05	0.316402991835134	0.000223932598542893	84.215725132736	0.486346054132576	385.59070306549	0.00225522631066141
2	0.0039348600827605	0.00355721078444101	1.78426703558335e-07	7.89088285631171e-07	1.39163599900644e-05	0.277729970391335	0.000286177351573482	59.206489656327	0.364863561727751	253.548120637553	0.0014109894834932
2	0.00308922856172114	0.00348388561780881	2.45808123312333e-07	8.1947368391263e-07	2.36968766854543e-05	0.220430294837804	0.000274597186938035	80.5854047375486	0.353877133419882	270.191329582544	0.00385763746709906
2	0.00630164589936484	0.00227969603743415	1.78324316893698e-07	6.61875069987217e-07	1.13978643394089e-05	0.285468284760935	0.000212379941304623	28.6774914491203	0.353478850472241	241.00289439535	0.000318758650034602
2	0.00543177463693192	0.00204307407702227	1.70684055793603e-07	6.10241952509047e-07	2.76857968159075e-05	0.276674043248253	0.000119751346832799	27.7516148606818	0.549228101919085	393.098709599271	0.000634851553299377
2	0.00487375646651905	0.0024444689906634	1.99823398848332e-07	8.66325434387946e-07	1.49670491046448e-05	0.247900868282752	0.000278617907884209	47.1566847609252	0.371272323645089	275.634205216315	0.000963701384257318
2	0.00566507135989475	0.00220920180286317	2.06919569916856e-07	9.02382083873992e-07	1.33638494635832e-05	0.567266978773799	0.000232672624431091	41.5311621959447	0.340908014113621	245.967617222288	0.000301013266323735
2	0.00546993082581704	0.00383078361861258	1.7104777958893e-07	8.03043694037807e-07	2.97758820889514e-05	0.509180655239866	0.000264825662530863	23.4347291712171	0.379268626385874	227.135469526506	0.000385466473918078
2	0.00687444893308953	0.003490816580559	1.99752556090889e-07	6.15429048561828e-07	2.48613244149149e-05	0.269547452400381	0.000222669569626489	15.796244634473	0.396317715638137	221.564443363571	0.00038083756533691
2	0.0058482203728048	0.00330420941239058	1.75865378961906e-07	8.32866204193847e-07	1.9065356039061e-05	0.339262452925928	0.000235593547442255	30.9749425368926	0.506500944087132	299.921623490916	0.000670874132505207
2	0.0053382924141739	0.00201556638358955	1.94834816349206e-07	9.8650918215886e-07	2.0483785753308e-05	0.28034521497223	0.000251927772534889	42.7381686473568	0.458229813011002	344.690812688809	0.000878790657641176
2	0.00596768921723466	0.00322232017851678	2.11794934739471e-07	6.04111857894818e-07	2.0260675901425e-05	0.248696178796911	0.000181093667921978	24.1583819038747	0.441224122000339	265.157793811349	0.000648154965639325
2	0.00439802211975215	0.0031960279829791	1.7530368998668e-07	6.48233898637628e-07	1.07702406756469e-05	0.343342044022133	0.000270327834489248	44.6236255995426	0.264430268960219	191.153234386544	0.000507182552838875
2	0.00659361282785241	0.00389276797227474	2.05635287993385e-07	8.56321909642525e-07	1.27818033731147e-05	0.215788169849936	0.000262344810527244	32.1966311414088	0.573120333015873	303.756257230254	0.00108054374010738
2	0.0042149232484907	0.00252747440439236	1.83064862490039e-07	7.3453279188426e-07	1.99355458966949e-05	0.461121984577887	0.000168872410749634	49.9973885903755	0.396058591806716	304.491029815872	0.000668763789030867
2	0.00489060232497168	0.00315041872162018	1.88610866507847e-07	6.33631349723879e-07	1.7951931964001e-05	0.594066549241234	0.000213375515243421	29.3682318507159	0.255579136742177	184.763333325965	0.00022868405978894
2	0.00671226174160969	0.00269983825782057	2.12526495742085e-07	9.44160108136435e-07	1.52573998183529e-05	0.313634301849523	0.00021235717437836	36.0942960085222	0.609427029984589	355.496133978808	0.000809059457207413
2	0.00343579856030323	0.00217089804688253	2.00980256499929e-07	7.06084223239132e-07	2.47982773734281e-05	0.547549417394248	0.00016355059390877	58.8390862255594	0.292411172402605	271.230895075377	0.000640795739543048
2	0.00667430205058127	0.0031205422314718	2.19547783678133e-07	6.34238549358428e-07	2.09899840085497e-05	0.452123670787055	0.000193360083693876	20.0912646629228	0.361057281392606	212.350494733171	0.000247928653528704
2	0.00421904419330856	0.00326573813377859	2.22076458969689e-07	7.57458978818782e-07	2.37457988509652e-05	0.484322854787099	0.000168279633181786	49.9375105778479	0.431324714240575	298.781456868501	0.000960554423175558
2	0.00616771914909173	0.00304108603996054	2.14490256959418e-07	8.80240508008163e-07	2.01593889052841e-05	0.440876750784969	0.000190988062062525	33.928776247111	0.560354002371411	326.927255427798	0.000642848311229729
2	0.0035950651154217	0.00382514533068933	2.01269211943654e-07	6.25992729621117e-07	1.97214897663384e-05	0.336601933392466	0.00022207897965789	50.6532299872818	0.308419809002478	222.39344753767	0.00116489673797486
2	0.00639166628092983	0.00359219904415496	2.01008038179666e-07	7.4906184163298e-07	1.09632250733901e-05	0.25144308574757	0.000160156435178474	39.0851422624672	0.729809216922573	390.539985174571	0.00117477103553988
2	0.00386011561662416	0.00303139399906313	1.85012407231872e-07	7.68992052053691e-07	1.9348512938312e-05	0.449137762813344	0.000121366908537758	72.5678328841518	0.646358148668923	455.861798218376	0.00161383312530683
2	0.00585859508275811	0.00273705678862526	1.6000428198931e-07	7.62469616088456e-07	1.55494830108696e-05	0.423173471825052	0.000180434978534889	33.4998962356025	0.512113289318418	324.361256002473	0.000427661654233456
2	0.0063620717653286	0.00302303437420721	1.95165015049949e-07	6.62209309954257e-07	2.8879188855805e-05	0.497495779623494	0.000138662087909151	21.5052257461457	0.523457613498069	303.504314971639	0.000342275726567646
2	0.00479371937221872	0.00281910105823341	1.62001018982109e-07	8.50021145371124e-07	1.36561661891892e-05	0.593029328805802	0.000132376448776175	59.9782801779463	0.652250653234683	435.93734578373	0.000694511709697701
2	0.00580358385345259	0.00279083744063302	2.16119124556029e-07	6.06064971208053e-07	1.2750303867952e-05	0.388745798518706	0.000109000406237763	40.6946585051271	0.593886750908323	364.200550245604	0.00063060349095034
2	0.00317272867270541	0.00325889230390822	1.94094521021219e-07	7.91781259104988e-07	1.4292114993891e-05	0.268193720575561	0.000274105308858895	87.2143213195522	0.33012468976088	261.146267563913	0.00218240579734653
2	0.00672990784579219	0.00207579127972264	2.02902184656864e-07	8.67506908352047e-07	1.43866465811996e-05	0.30705227396206	0.000173180152302768	36.758050199093	0.59387218412827	376.849457203752	0.000652134055367494
2	0.00305575405580111	0.00236489582766642	1.88388977362737e-07	6.77680782028329e-07	1.25187452805748e-05	0.235879001309404	0.000282216025018799	80.7528356652928	0.224365254616196	212.567977879661	0.00121237555818971
2	0.00354326652265734	0.00349419946919375	1.9762398279346e-07	9.23558583511021e-07	1.09344362697984e-05	0.340021301900903	0.000198806425643438	114.580892808866	0.563409638657638	395.796019271748	0.00301268325775492
2	0.00485827797395034	0.00314479046184522	1.69409353195052e-07	9.25427725525014e-07	2.74623313968225e-05	0.347520638500059	0.000287832562708118	35.6259418253701	0.444902667080528	291.493098214805	0.000897541789212054
2	0.00419105908321751	0.00270032338737744	2.24340664041471e-07	6.28577265221995e-07	2.93454224510738e-05	0.414428673302689	0.000194877985479942	35.4207076285336	0.284632831647525	220.945150189726	0.00059102041696758
2	0.00621201127064547	0.0026914523776404	1.55523063980953e-07	6.68386763037443e-07	1.37448095653894e-05	0.3560081846336	0.000147579903862611	30.7290324343761	0.571754608830118	351.041807071441	0.000436729511673526
2	0.00530869228782166	0.00370141087925494	2.14795019429781e-07	9.56179499446058e-07	2.83328976473004e-05	0.489533041244294	0.000106652518237239	52.043312250229	1.16948737436256	617.651819295826	0.0020038362472209
2	0.00663542269540982	0.00394793595170538	2.18190590599283e-07	6.76672935572049e-07	2.46817226640986e-05	0.239000115691067	0.000191025342799259	20.7078438401421	0.564107540038728	295.328542291581	0.000840220760428059
2	0.00696268776101783	0.00329916719584205	1.84862758069309e-07	8.25681022282133e-07	1.12734950916258e-05	0.376144724096579	0.000116655735023728	42.9143754619798	1.05524143366668	530.636317076287	0.000946661604512247
2	0.00327968439139653	0.00296227270214586	1.52178593242728e-07	6.01321415390907e-07	2.96879599838714e-05	0.315065961339637	0.000243523891840286	40.1587692438226	0.254499049482669	214.582794921784	0.000778077157802016
2	0.00339470506881295	0.00230663782820391	2.4439363860244e-07	8.4423588646881e-07	1.87814276412183e-05	0.521710944192944	0.000256161727996567	73.5965974807008	0.228423962567892	216.347598486599	0.000786885389671067
2	0.00570143064657929	0.00398387324158892	2.00954516500746e-07	9.19753901415279e-07	2.00447565179051e-05	0.295423915860011	0.00017618913621284	42.4524110495577	0.87422504951998	463.659813448842	0.00198732672258767
2	0.0067332719161737	0.00355658192495488	2.09170162654451e-07	8.80160887198833e-07	2.33904260701832e-05	0.440133111736526	0.00029765860095976	21.9525707474382	0.394204455786622	219.370805153722	0.000374646033296062
2	0.00437810187374267	0.00265236033594163	2.27613767918237e-07	9.00033130374165e-07	1.16954772205046e-05	0.327802888065969	0.000179714701798538	83.879767914878	0.547809356651465	392.883582462622	0.00190049151859997
2	0.00400015735989781	0.00235110383994399	2.41419397534349e-07	7.25193442946971e-07	1.85614706170998e-05	0.225494607568486	0.000297612417245235	49.1671782222387	0.239225018396794	204.674344324932	0.000980938786874853
2	0.00572788749386028	0.00276888395526878	2.29221784531594e-07	7.93115858913644e-07	1.41399581318325e-05	0.597719780442105	0.000210565360410152	36.154597636192	0.331129822803401	218.813324688858	0.000297354220003325
2	0.00694690740829696	0.0030244509430533	2.0195156100721e-07	6.42008945509437e-07	2.92836440632282e-05	0.402234326848835	0.000273876426962413	13.457562892695	0.273004469215157	166.066387216402	0.000170883454022203
2	0.00356349220449233	0.00300485958687852	2.48793145515834e-07	9.7668123530015e-07	1.73015482433301e-05	0.411960481889938	0.000110135407536669	134.230515253483	0.905961937704897	626.497825055538	0.00502418284741046
2	0.00455095185430401	0.00266892135147108	2.27132834942334e-07	7.95635128162168e-07	2.74812627706737e-05	0.563684073523262	0.00011138214443652	51.742986912114	0.620446868708873	423.043321289605	0.000997611348337727
2	0.00396789017885357	0.00399008587301438	2.44771007312339e-07	6.063370603298e-07	1.14774329082985e-05	0.353943694453836	0.000125742507479064	76.7148097627935	0.536635423855043	339.515945502577	0.00191794660346664
2	0.00455072009649152	0.00231558154741963	1.86914414914232e-07	7.48940397670016e-07	2.46418489945961e-05	0.554719635839604	0.000171595367612473	39.0255176079472	0.359341042242567	278.526681693893	0.000417570604653266
2	0.00647068524196657	0.00341000263509134	2.06204994506489e-07	7.42412428085968e-07	2.11000610531342e-05	0.418650063520773	0.000267036161507231	21.2179311867753	0.343694598946129	200.907917426449	0.000311569230272867
2	0.00559393829283019	0.00329182729168477	1.97099703953637e-07	8.02602492012173e-07	2.38230262118703e-05	0.418946266042601	0.000236166141367376	28.8018465042844	0.412768538903831	253.25740669943	0.000532485618265004
2	0.00613804211222385	0.00380096300867863	2.4381340071809e-07	7.21441132171503e-07	2.84140139010454e-05	0.562958202477287	0.000188875111651394	22.6737120940014	0.406388814128414	227.745596277616	0.000364795649902676
2	0.00496184697653091	0.00329986646460316	1.90049992990807e-07	8.40064884465527e-07	2.64204543143623e-05	0.208734215500074	0.000264447345732394	33.8318067437103	0.481702046311137	306.835891261306	0.00146250487788087
2	0.00579556396484155	0.00212592831727659	1.73483508414474e-07	9.51823710082594e-07	1.30400534483776e-05	0.410286639669156	0.000211081666831823	46.6479502016555	0.515755971561261	359.142518633233	0.000532670028003403
2	0.00356510815096639	0.00314942067904333	2.3754541622927e-07	9.91640237507766e-07	1.42902193375199e-05	0.378963489153413	0.000278473766892449	96.4437395609705	0.36973937484409	281.318431277251	0.00210326311918406
2	0.00606256410697344	0.00321790672845196	1.63868381691538e-07	6.73324282509427e-07	2.79293204211184e-05	0.477656771099712	0.000204061085733383	18.9414682455962	0.386536082184204	233.848231801971	0.000247569317656973
2	0.00362344818831002	0.00299668058031722	1.96322512202855e-07	7.30626695248221e-07	1.02824671080187e-05	0.214490450676294	0.000103267786329415	117.459545845227	0.874706065078291	621.16729971195	0.00515454202160382
2	0.00319695860466667	0.00394097066469573	2.37144989894764e-07	7.30907888047705e-07	2.51960374892479e-05	0.2436195023433	0.000108560006962453	95.8943277255296	0.857248885273684	554.449097379	0.00776813408674943
2	0.00630465504408737	0.00360725838756401	2.01433581497728e-07	9.86381721742174e-07	1.34845097779501e-05	0.420759438723616	0.000285949580501738	37.2533997005162	0.493227848850191	274.740382956293	0.000627056792390556
2	0.0044596040613515	0.0038783472970633	1.61387654930915e-07	9.26847621931731e-07	1.18703212948727e-05	0.286003473905661	0.000133742487587945	88.5651902499053	1.1820090828089	683.073136557869	0.00390565579227545
2	0.00667607499200502	0.00317373806016266	2.35979318973615e-07	6.22624824420655e-07	2.17593346412674e-05	0.389342818133105	0.000109924073122856	26.6083974622259	0.689045444456189	369.966554885807	0.000622960609376566
2	0.00539577929993225	0.00295505792705941	2.45857379287248e-07	7.277146150874e-07	1.19994844933994e-05	0.257226422923348	0.000136965048918126	54.6628834194674	0.660506913421434	407.76615969606	0.00169012243701961
2	0.00465481918924825	0.00298771841186613	1.65917150792152e-07	8.24372213395559e-07	1.21755101889151e-05	0.494131572010217	0.000277601291985191	47.2266870592843	0.313655053532662	224.838946084673	0.00042488119820604
2	0.00309152280893672	0.00294410080429992	2.21611173232819e-07	8.34084824668046e-07	2.0621674609617e-05	0.291196725245802	0.000228961768598026	90.5062515948343	0.375846296536386	307.676743812967	0.002928980618829
2	0.00300251905946304	0.00282968262881374	1.85417214670515e-07	6.05605369477301e-07	1.87258297952381e-05	0.291252842268312	0.000258229242473117	61.4074459075072	0.220000291148054	198.016219753778	0.00106052632544739
2	0.00360052869050969	0.00289878007041559	1.52991637255684e-07	9.5067418840089e-07	2.17324167762889e-05	0.421680927915269	0.000204260344348861	74.8914032103416	0.551735734951134	420.50230966085	0.00166598429448382
2	0.00329272740952774	0.00354012777391735	1.51879816078542e-07	8.94073409429286e-07	2.90847348685748e-05	0.282771044794725	0.000266345215741637	63.8727453127019	0.485575587031751	354.699363237284	0.00257609475859568
2	0.00330954372800281	0.00399389383948768	1.61395678881631e-07	8.42073456268456e-07	2.96109685118878e-05	0.274979901998475	0.000181545773396571	69.8681657505925	0.692174125212003	463.30651748122	0.00409976508758113
2	0.00688560205845843	0.00363259075226222	1.78821540775497e-07	8.48372455790595e-07	1.36456201969076e-05	0.407040823086513	0.000272675645347268	26.6966431196158	0.459050552562798	248.830798632446	0.00037830781308
2	0.00425529350831633	0.00206993490048837	2.2132629565164e-07	8.6005247609398e-07	1.12822345809991e-05	0.375159999110708	0.000283701178322326	66.494826569051	0.259690549486517	226.723278865646	0.00064107571976067
2	0.00605766762901677	0.00246428769095297	1.88677975791707e-07	6.26248757382349e-07	2.4053449726077e-05	0.457420504880026	0.000295263696438266	16.5329534114788	0.200178846242773	146.233943787312	0.000120503181299629
2	0.00643307886784574	0.00290040159625223	1.51423773910238e-07	9.15818934306682e-07	1.42463333297414e-05	0.347110264614928	0.000180691491564086	38.1097635150883	0.811778682961426	462.848053412098	0.000793146618572296
2	0.00590744469860218	0.00352433393529862	1.54111837354634e-07	7.11405441392861e-07	1.26873504893288e-05	0.252350210722484	0.000263318325448723	28.3301338850863	0.428600022060894	254.621476448183	0.000555621266608554
2	0.00634537119922681	0.00293578003921755	2.00028126521724e-07	9.33628220926018e-07	1.86365624830809e-05	0.276692939957223	0.000106025575979693	48.4866514494678	1.39007110557502	736.560210189354	0.00233716640530363
2	0.00637113541102054	0.0034418577102361	2.03666912999577e-07	7.20965023693512e-07	2.79657752380555e-05	0.342387720177861	0.000177884053178343	22.4694120699639	0.557906754762043	308.821635235738	0.000631894195553989
2	0.00331575218353888	0.00280049096439064	2.48277756044468e-07	8.22813738047323e-07	2.37101667117481e-05	0.221983321601844	0.000295336037899663	69.8274645308862	0.297924494036488	243.926223107195	0.0024571699120467
2	0.0050473001973349	0.00366655797314544	1.86596192617322e-07	9.30309415698175e-07	2.34654340438529e-05	0.388201559100403	0.000154286409328443	49.7709642909433	0.875649347311182	498.750768498566	0.00181931156007067
2	0.00647725982771336	0.00306853763261742	2.15680674998058e-07	9.21643666314559e-07	1.35258234188673e-05	0.586444033507831	0.000280859273658212	31.2554141082832	0.343938259678377	206.779206820852	0.000266067118219442
2	0.00665859093281441	0.0021955788120414	2.14306920836163e-07	6.85650181601814e-07	2.70716053341628e-05	0.30769559689045	0.000251674808364339	17.4912439644234	0.292304892362681	200.938035298207	0.000259501783026094
2	0.00460508852031663	0.00399838221991789	1.77293357890874e-07	8.3802294784981e-07	2.40428834459463e-05	0.244387489597788	0.00010143012377383	60.9763122746563	1.4241861072057	775.654333149653	0.00492130812200723
2	0.00691293694864586	0.00228082783037616	2.35320009815876e-07	8.52510604692217e-07	2.17367392395971e-05	0.526148817862736	0.00028902735102663	21.4557120515096	0.274485771614122	184.154302564897	0.000172578205572995
2	0.00463617547297285	0.00359353232165584	1.56343115930068e-07	6.93966003384776e-07	1.78071801548423e-05	0.453445024578693	0.000280774427544154	31.8952212326795	0.282323790664328	192.646512834874	0.000359698773541383
2	0.00635190533727132	0.00252148338566418	1.81726799016834e-07	6.58716310742475e-07	1.55439733869128e-05	0.395282433048372	0.000222415889510386	23.4074979544034	0.318638481990336	211.091153336855	0.000216365272245165
2	0.00470317427374083	0.00390407295448729	1.99839946542995e-07	6.35028867270499e-07	2.49307583842117e-05	0.27122796815556	0.000211789439494829	30.6250245791503	0.402581772780787	252.473831977004	0.00102365641472223
2	0.00357341292243381	0.00284418926726059	1.88230600726799e-07	7.70728023749699e-07	2.15413495547455e-05	0.273006625553552	0.000203556522438995	64.0889928697029	0.424876563983989	329.349372627935	0.00194397079748216
2	0.00554445238920541	0.00228296970812059	1.95191884423018e-07	7.98591343235259e-07	1.71773177572724e-05	0.207528150487528	0.000265924352412116	33.0329722032975	0.367850057294068	265.923977518409	0.000708695037501437
2	0.00611494252364886	0.00393859586628835	1.73105737253048e-07	7.67927833202578e-07	2.82251245428525e-05	0.497629019633631	0.000286875405953535	18.5860262942023	0.347898998047284	199.303333255494	0.000274017120070188
2	0.00663765622781504	0.00273474474600513	2.4624730848512e-07	8.44828867471828e-07	1.65944976031522e-05	0.300271444802315	0.000212281921435482	32.326918059694	0.503149444496648	298.621267167317	0.000751306523199838
2	0.00561725471998164	0.00263866433502164	2.28115166973028e-07	9.79237069685831e-07	1.13532700350126e-05	0.580584149129695	0.000263012563777733	48.012294138551	0.34418896028627	232.760341023219	0.000390741995026925
2	0.00697202907214522	0.00392311462734417	2.18842813126683e-07	9.53609121489692e-07	1.01382835964886e-05	0.390450484884217	0.000176007550155532	45.8734840267225	0.847210725547604	413.621505656447	0.00106779266124686
2	0.00633298390692592	0.00223153341087394	2.15945441432376e-07	9.73406437046617e-07	2.87382827175967e-05	0.529575755070249	0.000143227419437101	34.787890595281	0.71069055326486	437.291312376927	0.000627314749896809
2	0.00575257609418403	0.00210618131896234	1.60011579644932e-07	9.5666962848577e-07	1.89813825771868e-05	0.346277847253052	0.000142144680834863	47.8274075984846	0.891809131256587	588.239569673614	0.00108607802022008
2	0.00349175084004741	0.00289068655466011	1.51803193548773e-07	7.89007568863131e-07	2.71069014060001e-05	0.343245955878389	0.000275152837561219	49.685087324172	0.327672976391853	263.290499518538	0.0010288323955055
2	0.00425693170238292	0.00374452331528718	1.8813291831322e-07	9.97330247282223e-07	1.3615190898344e-05	0.268891802055856	0.000156564508123729	94.0811146359742	1.02603301345664	616.652127135883	0.00483468280789409
2	0.00626142628042636	0.00373333979034351	1.78322822585655e-07	8.16861640434534e-07	1.52956835341335e-05	0.302020245424914	0.000123909762635408	41.5006126368469	1.10200708045515	559.756194514305	0.00154725233383785
2	0.00558866499961351	0.00292136403619941	1.83701451942609e-07	6.27236821427656e-07	2.23647805373956e-05	0.433755119886162	0.000268480442894224	20.3638011174068	0.240376583450608	165.567984087181	0.000201337623622195
2	0.00573501170841907	0.00234202961051271	2.47123937295728e-07	8.82876539421586e-07	2.66344435980055e-05	0.485091794145399	0.000106228251612694	45.8555975258839	0.82827516611699	511.290859297892	0.00107484369001694
2	0.00427228957707263	0.00247690072355828	2.2412338452407e-07	9.01047175117038e-07	1.51757957768797e-05	0.531615042530798	0.000208029089873332	66.2234036429508	0.361717272835145	280.556702551527	0.000750663825180817
2	0.00356817174060008	0.00292051279715747	1.96626674443491e-07	9.40568443335375e-07	1.71075957314289e-05	0.227227852926778	0.000264554141219792	83.0254279149386	0.457131261063975	345.801052573758	0.00303467591815169
2	0.00427625365297722	0.00281284116326695	2.38748200351876e-07	7.75964465296675e-07	1.33525200884766e-05	0.374187105762023	0.000264750587692377	57.3701560736904	0.279470542708064	211.230786966712	0.000801816565535221
2	0.0048778223133385	0.00316152134429459	2.21461023588236e-07	8.62092558532494e-07	1.1833182053544e-05	0.341598922451274	0.000126487098963394	78.2034790085142	0.847697510588412	518.570807720122	0.00229913063665565
2	0.00388094676132402	0.00263925809660161	1.53749087255475e-07	7.43293999844252e-07	2.52374116222897e-05	0.468420347910109	0.000292820398594038	37.3515061358189	0.237597931560846	199.493460838636	0.000385047674059563
2	0.00692396830476521	0.00256070127268585	2.30946589112967e-07	9.70725633634947e-07	2.52315570534655e-05	0.232879575529091	0.00011248434605087	38.719632123203	1.31858202522241	697.039798325943	0.00238182120023854
2	0.0046816229131642	0.00337250144988363	2.06353563368093e-07	9.57482134479458e-07	2.05696863652746e-05	0.304560007393916	0.000259932356670979	50.5077666660892	0.508892575558411	325.46015101254	0.00167878954449328
2	0.0039486020511865	0.00342652655759658	2.01900691799355e-07	8.53469118322963e-07	2.69140306877262e-05	0.232741521715504	0.000257277471704355	51.0282126268033	0.454993631223188	312.002277452549	0.00238446294403534
2	0.0044571501908812	0.00287217291987539	2.44577645720942e-07	9.171138481719e-07	1.49453108271691e-05	0.552485278355114	0.00012467509641075	83.2316799820966	0.66887906617673	446.532989451481	0.00148845996572565
2	0.00648026743539557	0.0034596130654343	1.54807515175792e-07	9.22588610662564e-07	1.04506239389423e-05	0.436186863050072	0.00027722411718008	35.3180291100524	0.5109626540749	285.975309857358	0.000417184483887606
2	0.00603048255765612	0.00262621970908079	2.13968796243601e-07	9.09242137613003e-07	1.6713797579818e-05	0.398052901628019	0.000100194709643687	55.7431611787843	1.12333065853983	638.950958590359	0.00150285003537265
2	0.00644818902157188	0.00231734111997953	2.44323892546443e-07	6.04619707487487e-07	2.5898227241162e-05	0.250517285126979	0.000126964282099898	24.0540291053625	0.547695256742374	341.737726210713	0.000705362973036487
2	0.00554335662122889	0.00279203287976632	1.59802061955457e-07	7.72882076472094e-07	1.61872337864852e-05	0.538024857131078	0.000107180316619041	44.8263938809669	0.800159267713702	487.233006504694	0.000620279277754467
2	0.0059476528437946	0.00249742995280342	2.37704560103844e-07	7.24990785111959e-07	1.25652759207882e-05	0.543853059602297	0.00019820111477421	35.30079624151	0.316041403677091	214.410178759496	0.000261947680038537
2	0.00498713354470738	0.00391865005718738	1.76449289903909e-07	7.94558805419923e-07	2.04377534022098e-05	0.359625487754261	0.000150919469601009	44.784798149227	0.766302195137649	436.654061269526	0.00148351400421597
2	0.00461781498731136	0.00378832888381439	2.29675843756921e-07	9.89769583748045e-07	2.13059950047251e-05	0.468101989327451	0.000256339717292805	52.2800406336082	0.451588133210511	283.707231367715	0.00121048799405325
2	0.00606345389901837	0.00356272225615393	2.23304227317707e-07	7.68703213525399e-07	2.3680108221153e-05	0.397333060359057	0.00011866530725242	35.297906925107	0.853913551381013	450.525119130322	0.00113238443727161
2	0.00530115490530622	0.00239267327438314	2.25300592650446e-07	6.1671254149129e-07	2.87194706395456e-05	0.289582647311823	0.000233869568475164	22.8177831021156	0.265894631423325	198.784131658088	0.000401836574682722
2	0.00507263776889584	0.00250523400905309	1.51265383158841e-07	9.81501753165724e-07	1.00361383297185e-05	0.473365730203847	0.000223054249374354	62.4370182179269	0.531277464694409	370.675442990505	0.00062338491148399
2	0.00484635175247163	0.0032357713423318	1.96594346449834e-07	9.68242902245029e-07	1.17647932912132e-05	0.512147681404235	0.000295049229341077	55.2351216372452	0.357137748691741	241.19687684289	0.000605020211195227
2	0.00382198763711769	0.0029194562468993	2.39069549062233e-07	9.35008922773554e-07	2.34295064582285e-05	0.335285138927239	0.000299920446558561	61.8570800584001	0.331104705559371	250.191352980842	0.00163011717977651
2	0.00540437205537015	0.00316790549557709	1.87982123040421e-07	8.11781446764247e-07	2.12035083174508e-05	0.282989119783179	0.000149633073751407	40.9773688140889	0.780215455351399	464.616599580498	0.0015580700315737
2	0.00641038985723729	0.00370200618028294	1.58670093114773e-07	6.24598589672766e-07	2.28437835520466e-05	0.530933819753101	0.000100207998668457	24.0071168657279	0.776055071582981	400.633362484579	0.000391747284734612
2	0.00411293149243554	0.00261788689987058	1.65614156792348e-07	9.8341562786454e-07	2.84409771773847e-05	0.581619046938247	0.000263333498651199	45.7714808111584	0.359112624100172	289.042091856213	0.000589866062630091
2	0.00500395432316482	0.00225715665238454	1.63701861194272e-07	9.11299951776042e-07	2.76777665342392e-05	0.31907820474523	0.000292892396033978	32.8279233360174	0.376869120840201	286.388832334461	0.000596401927190507
2	0.00399868393221885	0.00299184057931357	1.76454924560691e-07	7.90311230280883e-07	1.9314921305754e-05	0.35042748380533	0.00024372357440505	51.8875105848647	0.36495697426818	268.835229065487	0.00101499549709139
2	0.00494626006331859	0.00332644403433468	2.01642509306794e-07	7.42479611489573e-07	1.45117322182158e-05	0.565906878306963	0.000184167431619399	43.1707230271553	0.384142308504702	253.932116559665	0.000457227982693628
2	0.00500087931129592	0.00339942408076453	1.51473593737065e-07	7.2801272735225e-07	2.38773811473182e-05	0.23855774525687	0.000297405267908452	26.2876892573369	0.37456953968131	242.926010580592	0.000705866553888739
2	0.00616625241112963	0.00335128971284773	2.27263486466898e-07	6.94803374419126e-07	2.86653718503914e-05	0.23883650498109	0.000245867384098467	20.0745500588466	0.396329827121467	234.08547244938	0.000679072604072499
2	0.00508867924045379	0.00271281824162652	1.8440931921693e-07	8.74379314540785e-07	1.23951696910882e-05	0.327903132351018	0.000133251847880152	67.6451255645743	0.845562687138953	543.191126781102	0.00171506957421269
2	0.00609991058954076	0.00396663380292336	2.30209117873279e-07	6.6470153433793e-07	1.47309052973922e-05	0.502807525236528	0.000179330860216027	29.9698875863997	0.421358262606733	233.86291773586	0.000394106398726957
2	0.00672874991777208	0.00226681517801104	1.92270750258752e-07	7.15604448483721e-07	2.08937024063904e-05	0.326311569499774	0.000286867786100909	18.5177701044337	0.277028053365513	189.933824810087	0.000209702653840184
2	0.0033742610065469	0.00302832887164018	1.89539161620651e-07	9.84073955023042e-07	1.87283309626399e-05	0.20902983517503	0.000270305696385875	90.7131654154653	0.49847125879364	374.728072709927	0.00395677752838852
2	0.0043268915581378	0.0037387156373564	2.46396075592291e-07	6.55492803140042e-07	1.72247489123471e-05	0.391457360266148	0.000126339808633756	59.0331515983974	0.565999185749285	351.880954624326	0.00157200575681334
2	0.0040044343410313	0.00258243409521221	1.71391056603675e-07	7.14929158103408e-07	1.89005631318781e-05	0.565974130102908	0.000291509883643785	38.0631777865242	0.193591384452965	171.376526059615	0.000255552944930213
2	0.00662648188872838	0.0031844303943602	2.41525653108068e-07	8.01740250402659e-07	2.09296334954696e-05	0.504137767418041	0.000166798028847844	28.9419078492095	0.53755104118688	297.797281308565	0.000482081468198168
2	0.00659874776771861	0.0027216322371045	2.13076753134982e-07	6.89621096882779e-07	1.16815612391589e-05	0.57775216446301	0.00019052641834249	28.3528856305456	0.334366361604152	208.850379313409	0.000183392461309117
2	0.00473295505121568	0.00319824098749566	1.87150121093403e-07	8.96481679114239e-07	1.27974439134804e-05	0.443377676754642	0.000166341570816113	67.4306776961792	0.642006284517386	408.411290056395	0.00122730227869064
2	0.00606429133374272	0.00226786689314568	2.07455679572574e-07	9.60648013795551e-07	1.68047174124157e-05	0.405446427543724	0.000255917691755161	36.8365246075602	0.414862458232215	282.437199138635	0.000474774929721555
2	0.00628557724569763	0.0031001147154218	1.71293743878791e-07	7.53644214791246e-07	1.13315176931521e-05	0.49106151707089	0.000214691456083098	31.5505418488261	0.41058212290444	246.048074159924	0.00027505485156717
2	0.00448340823656814	0.00248738568369411	1.94383628906386e-07	7.56361521265842e-07	2.65803791547149e-05	0.475054099092513	0.000155443098521782	43.0026512435911	0.448810297988328	332.645984128687	0.000697093989373963
2	0.00394951466288191	0.00261367861953808	1.99037631125328e-07	7.14862540980407e-07	1.54756053099697e-05	0.531158719985735	0.000179138675801017	58.4295761277002	0.317868260861808	257.489129580687	0.000579757167752695
2	0.00554719037909847	0.00256715751070311	1.7269563958254e-07	7.79806711929406e-07	1.58801790631322e-05	0.421581918008407	0.000271886632285135	30.9672428462651	0.309135598310105	217.251012109052	0.000297299958227608
2	0.00329361208731974	0.00247680381789381	2.14581028128322e-07	9.17700451087185e-07	1.62567119979711e-05	0.296802927442267	0.000153464642144535	122.143108818205	0.620000819721323	506.281422470418	0.00416447242350383
2	0.00636123852036111	0.00238871419283053	1.74173894900414e-07	8.38079665264278e-07	1.4638114253757e-05	0.558877183359144	0.000215183034075888	30.3562347616962	0.395633667806242	258.922078977866	0.000223630343118107
2	0.00301304116336419	0.00373438231827063	2.22051742615623e-07	7.25404701735723e-07	2.56738311272838e-05	0.264176006625236	0.00023029577224204	72.3651472960747	0.360937772248131	273.12367379655	0.00311885739388592
2	0.00450378522360851	0.00389756643384209	1.69445698242697e-07	6.61369330454982e-07	2.71619649046857e-05	0.202155355865012	0.000233973922070089	29.9514107715153	0.433001958682687	275.076615841189	0.00130910252933005
2	0.00455735451309033	0.0039752374172318	1.83958586563672e-07	7.17376627978441e-07	1.11714481893152e-05	0.462404653723662	0.000234444361047045	48.9349099742476	0.344956169469007	223.252857435807	0.000590931859562518
2	0.00629455304638729	0.0039687979235104	1.55201617439541e-07	9.03536852762601e-07	2.16502061762306e-05	0.433023271228652	0.000179435846662124	31.1079663218391	0.845728063110152	433.579696753583	0.000789934234663629
2	0.00359499843191655	0.00311168926734797	1.53765483178573e-07	6.13428305632769e-07	2.02759851256022e-05	0.394295393461095	0.000261474547996558	40.63016894547	0.230823505635844	188.764658117699	0.000485473960326799
2	0.00418636981348579	0.00340079546452807	2.12800496257374e-07	6.63196914186285e-07	1.7132632382219e-05	0.498287144245871	0.000164668802657454	50.4832013126344	0.371001007982165	260.549118497564	0.000704488273716176
2	0.00675024799323253	0.00276556126834146	2.12967328713172e-07	8.55702616948122e-07	1.30203819883861e-05	0.414769397908638	0.000157299478053637	39.239714342125	0.667080272504166	378.094552619973	0.000642688835484794
2	0.00555751808730926	0.00279698316408191	2.28549517119222e-07	9.52750202615831e-07	1.60038466489485e-05	0.597578401986326	0.000162194639133835	50.3234689063371	0.567913280978536	354.461486760039	0.000669086527398384
2	0.00551745702723972	0.0031971581553596	2.43156051412506e-07	6.80311041312904e-07	2.3331119909722e-05	0.270603582732986	0.000298327922948658	24.2949663624061	0.278524866542225	181.968987656105	0.000557864412939997
2	0.00563691346143299	0.00293560745339466	1.70741924232117e-07	9.50913845087562e-07	2.61508175057042e-05	0.321029442236718	0.000190080416351085	36.5709962335996	0.760887702850739	459.691961116773	0.00122387722786648
2	0.00689705329661759	0.00295227883946057	1.9975841169121e-07	6.11168198106447e-07	1.0953655930092e-05	0.563937188722678	0.000274149441605655	19.5290296129201	0.21263892061147	136.21399514787	8.86665866070045e-05
2	0.00383200506475165	0.00333781288116663	2.38839311939822e-07	6.16130136658763e-07	1.00189664720188e-05	0.316394003273043	0.000200800237328859	70.4061531971651	0.312705200884945	229.476976262111	0.00121418420112769
2	0.00450547386321721	0.00215114472032708	2.27467271624054e-07	8.2876859255976e-07	2.07683168957674e-05	0.233262811124804	0.000155902388674159	59.2375316430668	0.576241851376775	440.242212076852	0.00209168522518305
2	0.00470955819156704	0.00382112890715263	1.95874816250754e-07	6.96154848174331e-07	1.91011503974406e-05	0.479647101363984	0.000197022807016237	37.8509817474723	0.383060683479978	244.170399097179	0.000590373118610583
2	0.00652183525369095	0.00349982872462353	2.46546916996584e-07	6.69869195854077e-07	2.82437878365609e-05	0.374522946936606	0.00014836927324748	23.1061332309823	0.57807021514502	310.673320638888	0.000659398211956293
2	0.00484388473181187	0.00207083984492621	2.34278606923752e-07	7.88975696534066e-07	1.90497240332785e-05	0.259463733944793	0.000132757166925251	56.9118744713821	0.619645154558515	457.671507492737	0.00174500957198984
2	0.00486678279370747	0.00281662199665498	2.39353811415251e-07	7.20844947099249e-07	2.13596631339435e-05	0.554325032458723	0.000233712033611196	33.6061198003017	0.254235642871358	187.068982521276	0.000336874756685093
2	0.0063413731979617	0.00332427483194049	1.8284496048257e-07	7.84548282838811e-07	2.08240831686006e-05	0.308931130023884	0.000257176880958464	23.5915939065644	0.445019243495118	257.581837664411	0.000522864580500213
2	0.00433792419349759	0.00299895014577504	1.80023482573388e-07	8.51488932074747e-07	1.20325854700666e-05	0.407670062296965	0.000119408150296511	87.9006913933186	0.833956556939038	550.748139053404	0.00194034864945191
2	0.0042394735909008	0.00250918190074284	1.80361202253815e-07	6.14878526004885e-07	1.67691736797186e-05	0.584494520255185	0.000211730031927742	36.4113403656922	0.212852079751394	181.166225026548	0.000223139747122374
2	0.00413549394033013	0.00211812392425964	1.81855621183157e-07	7.49376613266141e-07	2.70692909063724e-05	0.477510809132443	0.000215276326925285	39.9960046542853	0.283376450292278	244.208745858504	0.000440811987738984
2	0.00622346473635495	0.00331095374691077	2.07874484933951e-07	8.45393201652759e-07	2.25147581019817e-05	0.302105131761359	0.000108681058970516	40.1510372332217	1.1899354796655	618.727844356291	0.00192331349047406
2	0.00669378644047606	0.00247763160993734	1.76886273596175e-07	9.0987075623794e-07	2.47222269898993e-05	0.575615579856279	0.000175536883612568	26.4448924924716	0.580519484412474	348.126365412024	0.0003265202127197
2	0.00598141540255471	0.00328957791560417	2.15240928244841e-07	8.60826381407124e-07	2.4855511504197e-05	0.255847801587471	0.000218109587760511	30.1370069885913	0.591599456183466	340.260798511566	0.00121363811873858
2	0.00468131121841635	0.00299453455814212	2.43796387629688e-07	7.36145588259503e-07	1.20056021889926e-05	0.524627262856546	0.000125864629705975	67.3936753655281	0.522484430888802	345.673050990116	0.000907136299383392
2	0.00436806711718691	0.00363722944356145	2.43513862127793e-07	9.42112522761042e-07	1.70263001782205e-05	0.386127460471861	0.000281926498774572	60.2511333416498	0.390712558904783	255.685424779376	0.00145015279384432
2	0.00637759666981471	0.0025252474302949	1.53590726607202e-07	8.34209296809348e-07	2.29744945637865e-05	0.349596362334619	0.000142615044048955	30.5877974932654	0.835755725229616	496.590198663276	0.000724611124277664
2	0.00537428746869679	0.00215980301721945	1.65973612191815e-07	7.45536414297238e-07	1.97486814198953e-05	0.282550658423418	0.000289456857380758	27.3224612278639	0.286671331384163	221.815718550051	0.000345055174970159
2	0.00437488818783904	0.00247827601895594	2.16449093544982e-07	7.54663063410813e-07	1.29048520151594e-05	0.406124613236996	0.000282781642236109	50.4845314340672	0.237566245674377	192.068501380865	0.000492866418092164
2	0.00349968519865389	0.00290384438157372	2.38828880044014e-07	7.9534804786067e-07	1.36299355597027e-05	0.213486844375885	0.000270898465267926	82.4004753046967	0.32571419823323	256.277618269502	0.00241154461163342
2	0.00554924293661664	0.00381293778899027	2.42022217334621e-07	9.04791988629728e-07	2.10432443802971e-05	0.468849290183005	0.00021513917190964	39.1423087674253	0.509159194701973	289.444022317851	0.000874229581475396
2	0.00577062683393704	0.00210077806815225	2.02967545261548e-07	6.19081120264322e-07	2.02272068521904e-05	0.418122875341646	0.000222013811473222	23.0561185915187	0.24482042994445	186.638062466847	0.000185599818581196
2	0.00405808467351671	0.00269232395691223	2.1074124749226e-07	9.19805838288651e-07	2.12629130378214e-05	0.399896087873894	0.00028171956413392	56.1374916059456	0.32637470008456	251.47668200029	0.000986985592052489
2	0.00662529671173987	0.00399706616446843	1.61463760524931e-07	8.11738607300127e-07	1.80091609024426e-05	0.38092041820497	0.000206115700330907	26.2729588853688	0.652479958151167	336.90031484457	0.000581135480431812
2	0.00608293377839274	0.00285613537303278	1.6145232945536e-07	8.86344702352842e-07	1.57027051187719e-05	0.205136145926147	0.000183125288539733	38.4341582852368	0.824514839554758	486.334351973719	0.00144428726807003
2	0.00425842832878518	0.00210920827740801	1.76064503987095e-07	8.61493790204485e-07	2.42352984503614e-05	0.520766069493589	0.000228498069394647	45.0363679784955	0.319935695920008	269.267971594478	0.000467740650365529
2	0.00641146146586447	0.00215644795361231	2.24787837649146e-07	7.00086885961184e-07	1.51637343770312e-05	0.299022836972683	0.000291774923892257	23.8987863321796	0.2454747298798	178.171153946194	0.000249261578023499
2	0.00448430509942588	0.00253623208699886	2.11187367798048e-07	6.9591805527406e-07	1.3903910036074e-05	0.328855786193598	0.000109745751880858	67.9645932495695	0.654928775294837	463.915348150853	0.00157628144919823
2	0.00543900252277974	0.00380573086480469	2.48980966305982e-07	6.97061136701694e-07	1.13094910509222e-05	0.463477304649504	0.000288875290812131	35.7536629612483	0.254896810580765	160.737622871483	0.000366262212898949
2	0.005099131579571	0.0020403270715341	1.79697678595291e-07	8.76056012588687e-07	2.87211460091216e-05	0.319087440397282	0.000286529660431903	30.8032292152668	0.330542993161791	262.821076262943	0.000502670385263079
2	0.0047901195682524	0.00228087706003436	2.47890560014684e-07	9.49393818736559e-07	2.75638536422073e-05	0.200141388663629	0.000239891075400907	45.8981225533667	0.468124816946312	349.104513351611	0.00194481440299346
2	0.00320773193398914	0.00227457672637506	1.97406749143253e-07	8.88977478661546e-07	2.8188535182979e-05	0.258540483497061	0.000191631802068132	82.9432188800106	0.481422813784528	422.271917505336	0.00314523993415401
2	0.00571147859122319	0.00356945965123524	2.19735094282811e-07	9.14875542186968e-07	2.81676147737249e-05	0.285354014181341	0.000252458855526111	30.7743005484778	0.544946232644573	313.699909740566	0.0012504555096619
2	0.00608488316712522	0.0028252211895153	1.69258379340652e-07	9.25541864876268e-07	2.05212435880364e-05	0.391350402229227	0.000191501659863045	34.7988983197613	0.677676378622524	404.676140205636	0.000723721688227236
2	0.0050830874864187	0.00335179619803811	2.32375771189878e-07	9.66459478527869e-07	2.14012303659745e-05	0.541383732443945	0.000266296887475828	41.3220159940934	0.375533472842806	243.373709019739	0.000643179692479365
2	0.00403210984809694	0.00286267506913529	2.00304235325774e-07	7.10381669513812e-07	2.88006053003156e-05	0.28970749727108	0.000195915773320355	42.9676689670118	0.400980749686467	298.057951697195	0.00132537243451487
2	0.00594635555379063	0.00365111267224936	1.68140935827715e-07	6.91796743814457e-07	2.49065419804362e-05	0.505093183462188	0.000177804422286676	22.7007705415258	0.471047907399311	269.178678564876	0.000333972558748076
2	0.00305212454630561	0.00220966736202346	2.30564023216795e-07	7.4859625682891e-07	2.61631449270317e-05	0.293063127928552	0.0002111389326276	76.0732558650977	0.29728870635156	280.445183863207	0.00190128659648918
2	0.00389230919308701	0.00259231798073167	1.56334914139836e-07	7.60527247180793e-07	2.55896041758231e-05	0.429331526142453	0.000292596213357025	38.8727226678329	0.254227166663757	209.906843883597	0.000465058191624173
2	0.00338877413995567	0.00308270147828839	1.85608805852506e-07	6.99849501157406e-07	1.98319992157092e-05	0.293059673083636	0.000257718694228279	58.0013285040823	0.290699096753067	232.426042662276	0.00128137206605664
2	0.00404579449495123	0.00382353912272167	1.91838856491845e-07	7.47842958464291e-07	2.96588471142793e-05	0.312616069565532	0.000297231369906418	36.5044167037326	0.320642507434221	217.172482849791	0.00107285782511818
2	0.00414657612473327	0.00292497706483668	1.58024542115302e-07	7.01802781749281e-07	1.79295256470513e-05	0.313638726782462	0.00010502254499286	63.7803105832883	0.825910913225788	566.517754832993	0.00198804354074115
2	0.00534574462661568	0.00291116671713629	1.96372176782138e-07	6.71334456402162e-07	1.21154783830293e-05	0.268061548204036	0.000273171880225627	33.4807792736323	0.293898778557914	201.209361014682	0.000491219213792533
2	0.00508719354027008	0.00374441912388693	1.63139617134758e-07	9.35416384107831e-07	1.76288919551881e-05	0.240508154551995	0.000143249797863508	58.0396445412192	1.21891713511202	677.126240823254	0.00344670562049222
2	0.00696434166500215	0.00318238565032905	2.24485418005326e-07	7.61013122006048e-07	1.32542353542011e-05	0.305673848984085	0.000270743237382555	25.5028998605811	0.377614420193095	215.661172497353	0.000423725794534217
2	0.00308429057321996	0.00259638525889136	2.47245056235834e-07	9.18765171458512e-07	1.97938908836549e-05	0.203120425703516	0.000155473460865729	128.664637848498	0.65437263003297	532.450847687842	0.0079014090690793
2	0.0057318639501572	0.00228680789633608	1.60546087011213e-07	6.46385563406136e-07	2.82788830822542e-05	0.485801600841761	0.000192951442981319	20.0587515878389	0.321923812633616	230.700667446055	0.000185190177626146
2	0.00367128979121979	0.00259659134424459	1.96505026580494e-07	8.97895140813475e-07	1.24287076019677e-05	0.312010417140519	0.000284846575859905	83.2553610533786	0.33459889873591	272.152207403233	0.00144750737288907
2	0.00485077170035791	0.00253995806563523	1.5159742178505e-07	6.79155254635265e-07	1.50134670568845e-05	0.3029851484167	0.000141356338218657	45.0246207122183	0.577390580144654	406.81920080901	0.000858093291489824
2	0.00658774073242552	0.00370256834564683	2.00611941054248e-07	7.72620689439296e-07	1.92627417112592e-05	0.274097876585407	0.000266663036004079	22.9470377484857	0.450728307520236	248.381155364996	0.000612959843030668
2	0.00459806067853224	0.00282637390181115	1.82520701082734e-07	8.08028051582771e-07	1.59466367132632e-05	0.527752846099808	0.000135421026023997	58.9586559561984	0.590579827241455	401.299383490395	0.000840605929068214
2	0.00455756314373214	0.00224123039742167	1.84971526767483e-07	6.66733749817481e-07	1.02445152281468e-05	0.458948337858166	0.00020117588435679	50.629722754531	0.274809051435009	223.927037951793	0.000339481562728627
2	0.00686676721156139	0.00349921367615224	2.09720034982154e-07	8.66720821885958e-07	2.64561132039335e-05	0.421267195680892	0.000295336599558769	19.8690798718797	0.396401658495199	219.574834373516	0.000367759441210616
2	0.00328127466760863	0.00208596850067167	2.15565836730142e-07	6.76619114718227e-07	2.21575561620924e-05	0.310472820295266	0.000280027052669375	56.032046714557	0.19023769398135	189.709589778382	0.000739075913865783
2	0.00608039759550405	0.00241147796634455	1.89920284713798e-07	7.61489992268098e-07	2.60358053491912e-05	0.271657114217386	0.000115526999555581	32.5910894828152	0.859912595523262	523.114760902449	0.00115969163659687
2	0.00697586864000555	0.00210328982043843	2.06946667380237e-07	8.41995101024875e-07	2.27430655129677e-05	0.36518251104359	0.000116312650168725	32.6019733108143	0.85125494382988	496.406953832057	0.000738789944998695
2	0.00589935774639303	0.00282105887877111	2.23738243100312e-07	6.41221258995371e-07	2.64539014264333e-05	0.48925229090899	0.000137614019614002	25.7875453022685	0.460819821306955	286.535845686966	0.000393401164279746
2	0.00528476522556223	0.00248372487082142	2.18102520283277e-07	8.85333081715169e-07	1.95559751168367e-05	0.307110975639905	0.000149776365985193	51.3700260084394	0.711413795138328	468.446985474756	0.00159107326514928
2	0.00629846618262722	0.00274904715966923	1.66597846739325e-07	6.18161856530144e-07	2.35179308029099e-05	0.480597228345618	0.0002143020948982	17.2684244260735	0.301482417595794	195.869933881817	0.000151251903014548
2	0.0041611332490091	0.00277989261218692	1.5112540249938e-07	7.92956716125944e-07	1.54013410913563e-05	0.523548803502779	0.00027369622961879	46.2310389585747	0.280586616525261	223.144588256589	0.000384593460399094
2	0.00548667223434115	0.00245102989042862	1.92999331772639e-07	6.68727497914352e-07	1.10321573740017e-05	0.432265418551427	0.000144256026026614	44.2946114358754	0.452633548020003	309.201745622592	0.000449450703867258
2	0.00534937491605302	0.00356534784563614	1.83163835259122e-07	8.68313576108276e-07	2.33628255870673e-05	0.265072806718622	0.000229119785077189	35.0370262075797	0.599034698190746	353.610637663238	0.00134424617499152
2	0.00444210085305522	0.00303326753768749	2.04685274169046e-07	6.03611860916939e-07	2.69701163097525e-05	0.246614615909461	0.000191528730005297	32.2193141209212	0.366512451212105	259.707794631948	0.000980114983053152
2	0.00521176072713796	0.00332437253572752	2.49609632316044e-07	6.37221091622819e-07	2.40814703740793e-05	0.227790633181899	0.000295867502908681	24.849469540879	0.270344807358098	179.515111881647	0.00067512239966399
2	0.0030792827659305	0.00317186068925935	1.91256163164606e-07	6.99852390358235e-07	2.84808775664389e-05	0.396310619522435	0.000119716776797423	79.0345423327233	0.56745719016925	436.7583309119	0.00253527439779114
2	0.00379695530919866	0.00348781461402772	2.41154561534156e-07	6.38844630251082e-07	1.85229152621113e-05	0.260042468770333	0.000258306792163662	49.6488731650544	0.277332111390806	202.363003261841	0.00132135331593511
2	0.00319597199141313	0.00361074997184425	1.74550342716377e-07	8.09016631687675e-07	1.92244115024325e-05	0.202334286205744	0.000214160987940571	83.1950466599272	0.536431882321858	386.085847771263	0.00431438588396403
2	0.00696949739944269	0.00256322801128054	1.66104160344404e-07	7.98133354455077e-07	2.74187023696899e-05	0.418345016916044	0.000111175145993681	26.3028767217147	0.961286445536393	526.47247482241	0.000594692805363073
2	0.00384965660076292	0.00297941034890564	2.33141781539116e-07	7.52712268542979e-07	2.60261925386072e-05	0.539144397570128	0.000159677949718464	55.3489404741575	0.389360028806351	296.093531333317	0.000957356516884843
2	0.00631655542416269	0.00316726462757935	1.9980076989919e-07	8.5869965210736e-07	2.4268909230387e-05	0.332947935388282	0.000189143545991257	29.1101358183812	0.649026704069487	365.515888026134	0.000859383434428402
2	0.00338135450267342	0.00211005250061328	1.87918141986401e-07	8.51807391190439e-07	1.98541377529995e-05	0.302340129383444	0.000120466538201746	104.906030216248	0.708411132967532	605.443233871143	0.0034172253277939
2	0.00328776571600568	0.00247054595475259	2.30685029573411e-07	6.68893562982576e-07	2.89351194606267e-05	0.341165469169769	0.000248976673815782	51.8654800915341	0.223409290210277	201.669753763523	0.00098182754899923
2	0.00338039765073603	0.00385482113959486	1.56177009693715e-07	6.92090031228439e-07	2.08806521128703e-05	0.286796591551489	0.000296488669901382	50.354963870902	0.30208867495652	222.254457371935	0.00121628754929814
2	0.00610514928995147	0.00342021353817837	1.73917962658237e-07	6.93658523750917e-07	2.33654134552577e-05	0.563328960989889	0.000149166141421682	24.136963844708	0.521658415106641	296.283741356829	0.000318607533616597
2	0.00505400766836067	0.00237287288299316	1.67524937539352e-07	7.23493234006577e-07	1.27091767795737e-05	0.29857543917623	0.000126094401173862	53.9117628142805	0.675149153028495	468.60285709526	0.00108329607018917
2	0.00682250959149816	0.00308344077204938	2.46498319526032e-07	9.66183920921075e-07	1.82853618883805e-05	0.413148061348963	0.000294095633239148	28.9004535563758	0.408648418702564	234.582628330258	0.000481402713211861
2	0.0036536659516729	0.00273692977041501	2.09531238541153e-07	8.75232136260302e-07	2.22416234715439e-05	0.503248212313577	0.000125656742945856	85.8529867393877	0.630898784184768	474.176948852421	0.00192209241534632
2	0.00478812827102534	0.00324048605750287	2.30134503058067e-07	6.8317141251542e-07	2.54596095799356e-05	0.415895584263054	0.000262163291196165	29.6013988564016	0.263112591609797	181.938080299964	0.000475652398329158
2	0.00364726889033252	0.0037131784129933	1.99551658751186e-07	8.58493124270252e-07	2.06050967700329e-05	0.408033753793386	0.000153654997996635	81.4220868653609	0.647210379930918	432.571768911988	0.00258627567855623
2	0.00412034598926562	0.00342563751694425	2.31400446958021e-07	7.13876069242734e-07	2.53393000300385e-05	0.284052596481476	0.000212714723139913	45.0673004014048	0.393995531963523	270.166153737249	0.00158372135146627
2	0.00637248675772102	0.0023458367093451	1.8244033281053e-07	8.30015458141676e-07	1.25141895283691e-05	0.304320774149638	0.000139374320262896	43.6829342643707	0.77051047527595	470.816474583328	0.000888664048769481
2	0.00504129322585871	0.00236423936374021	1.77570705947711e-07	8.18931771577771e-07	2.04870581923458e-05	0.591107110255826	0.000270892680499199	31.1888146150284	0.256892587381837	197.962067183031	0.000220386600151207
2	0.00356747668422071	0.00209207770243789	1.79290883406585e-07	8.7667144273662e-07	2.77049362487734e-05	0.286900432567203	0.000214537214299094	63.9581001875343	0.417985920679209	370.761498694493	0.00166943816246518
2	0.00677813215481357	0.00211479865249787	2.05506641846754e-07	7.04933285457065e-07	1.76204538770095e-05	0.30823362540074	0.000237556298755739	22.0347147307832	0.316555622360631	216.127272548879	0.000260646914120918
2	0.00435739354235936	0.00215245814800804	2.20622121796175e-07	7.04844286152543e-07	2.38043915913655e-05	0.568110626033774	0.000207839906880537	37.6602990901708	0.237089363735475	201.994970257038	0.000313455471902079
2	0.00656042073741424	0.0021628736427127	2.43854893782954e-07	7.31881209759576e-07	1.28596012978275e-05	0.585560386324421	0.000258122278752237	26.2491407245261	0.222438524102795	160.099587530673	0.000124392176920854
2	0.00607854244468317	0.00204212386673772	1.88663244840997e-07	9.44639797092833e-07	2.2329203484037e-05	0.200339085539419	0.000203398141195562	34.8319636689904	0.63486100165961	429.857349734066	0.00120733713531219
2	0.00355557684618437	0.00270041226095954	1.9062180262991e-07	7.28691903049296e-07	1.19192395307316e-05	0.248370672935739	0.00027830683369451	70.7129287880983	0.279443038898419	230.847093816741	0.00125692526931339
2	0.00553841982737243	0.00351560190334766	2.15776284164464e-07	9.09902806024792e-07	2.18719137262324e-05	0.407828284882182	0.000266023472451304	34.5308064524662	0.438018598478854	261.877090490074	0.000755602593662696
2	0.00323886109289877	0.00389755616399432	1.95928131954645e-07	7.25000869840623e-07	1.77685694091126e-05	0.306361610785761	0.000185767370114355	80.7480950620016	0.461022065240741	327.114281324015	0.0027566019841443
2	0.00644138658576062	0.00269915173181866	2.46719150616845e-07	6.64066870616298e-07	1.08063068984838e-05	0.211733735406258	0.00024963384058888	29.5273817471124	0.328425540419029	210.16899715492	0.000528893980524349
2	0.00623109548753778	0.00209366406156434	1.67784919264309e-07	8.44120636577425e-07	2.2321101473539e-05	0.52148691540928	0.00015399123275207	30.8229545222693	0.572167363259521	376.333723867768	0.000348336835862789
2	0.00509804526962083	0.00374244867026533	2.40742830731236e-07	9.87779161874199e-07	1.4553095819578e-05	0.353783881704946	0.000287139547814213	53.6260108095574	0.459247351873427	276.31784963698	0.0013720247865868
2	0.00451176049730171	0.00254178909202866	2.26538005942902e-07	6.48069070596532e-07	2.36726619123956e-05	0.237938565821552	0.000197792907090092	37.2340094085589	0.350670756443981	265.48452915921	0.00101988571470514
2	0.00457205233016209	0.00250042618594146	2.26240145229375e-07	8.02922473944067e-07	1.10116789983487e-05	0.38694795269334	0.00013538531497593	79.9703250086671	0.584122095671942	416.505090554791	0.00140137301359644
2	0.00561075239634388	0.002345812049381	1.5204222460885e-07	8.11116092835237e-07	1.6567676502424e-05	0.485363790242841	0.000163025993774343	38.2512686930507	0.552640198163821	373.468885001041	0.000420350064405292
2	0.00367463996457515	0.00289265682026741	1.57101205675183e-07	8.89142366887907e-07	1.55824692158878e-05	0.413159440069709	0.00024589773532517	72.4704641196238	0.403251884030983	313.972866295225	0.00113209599781282
2	0.00383463357189287	0.00240495358694078	2.12558422629929e-07	9.01895076481038e-07	1.98235556583007e-05	0.568240226749731	0.000165876801516301	73.9095616134617	0.429917559694603	350.647406862974	0.000996714463138279
2	0.00373273795566406	0.00378085208399207	2.24130260238022e-07	8.5854681892322e-07	1.43118578444563e-05	0.227740790444111	0.00016758385548012	96.017785466105	0.712527041738049	460.350047301938	0.00525167843350374
2	0.00336794356589667	0.00397851806720339	2.38066590036194e-07	8.80528223842452e-07	2.24656803873873e-05	0.267569572655182	0.000156082033247399	98.1485868668086	0.743923726593855	482.56370282805	0.00667870689895105
2	0.00456047334033149	0.00354021193603608	2.05069988299707e-07	9.5104623308567e-07	1.97085036058849e-05	0.501284376682146	0.000113467998056821	74.7124655392907	0.991258818001801	581.492542818585	0.00219369993461895
2	0.00480517394992684	0.00265550630737969	2.19655065937973e-07	7.2347064083966e-07	2.57238180785305e-05	0.457243899226944	0.000214534567009548	33.3584382001753	0.308085661081956	225.379018240898	0.000465334125913008
2	0.00626095733962998	0.00288822345232809	1.73882241101449e-07	9.70091717215344e-07	2.38554261389343e-05	0.230688185331793	0.000196529168165555	32.9720330859558	0.850530170724931	489.235734063669	0.00148380709514592
2	0.00303163371131063	0.00202015451687058	1.64404324663402e-07	9.77092044094412e-07	1.50714518785822e-05	0.223057407145451	0.000209324100612141	128.383093978863	0.526569516820471	497.910427682004	0.00370252283247113
2	0.00448283874288347	0.00223120613547447	1.55305196632653e-07	6.64979897920743e-07	2.66955067881825e-05	0.33752583335372	0.000292546576759098	26.5239851315245	0.225678598297648	191.476271354871	0.000297728428997775
2	0.00528237771812224	0.00375473034821871	1.95006383931341e-07	7.47927696058032e-07	2.66207453689243e-05	0.293714476565822	0.000228026440899019	28.4860913169666	0.468289113507472	279.55168838685	0.00094903422062894
2	0.00374671235454522	0.00208399328901815	1.91377359505645e-07	8.24310054963636e-07	1.70288249676075e-05	0.459432671567325	0.0001690837067146	75.8099517068534	0.398976572354311	346.381781193553	0.000947850138365755
2	0.00628524926686215	0.0031081193524351	1.67901154551436e-07	9.46991872991684e-07	2.01893265466529e-05	0.245416622593188	0.000114825222139533	44.2748259155737	1.51523227856223	796.303344346408	0.00250778098000288
2	0.00387704556506685	0.00396235484444332	1.89354277352134e-07	8.14399866391534e-07	1.97059592319413e-05	0.270903223280704	0.000252775400876646	57.2047040073182	0.45250552978273	296.528760776223	0.00214645986564644
2	0.006714762372032	0.0028394039001292	1.79699344229405e-07	8.05599039246438e-07	1.50466171728416e-05	0.253728003327079	0.000164357932417573	32.3811688673667	0.742827379993504	419.491114043905	0.000910179944652405
2	0.00534955273553736	0.00270458741234706	1.98047822548537e-07	8.42118977252966e-07	1.59841537427549e-05	0.441807209373106	0.000128003432294312	53.5477243301867	0.738256561844755	465.441800580814	0.00102770899073823
2	0.00587470599089015	0.00367498649225562	2.48616356357904e-07	7.43158330209638e-07	2.92277779473105e-05	0.246033418598151	0.00027558859692135	22.7283718913671	0.382702571568715	224.629353695671	0.000852889040540165
2	0.00461913739361161	0.00348577666692217	1.63248551872984e-07	8.17547157049971e-07	2.87170719224405e-05	0.356632251413738	0.00022128568615588	36.1815687101586	0.505514838890772	323.42226291328	0.00102273646549955
2	0.00573606573081955	0.00340665676949028	1.59994553793116e-07	7.11502225324096e-07	1.99351302163736e-05	0.344974588209724	0.000157776747956795	30.3759666366721	0.643662034387362	372.212814225719	0.000722896850163869
2	0.00617643072500411	0.00263340318276183	2.17402708356068e-07	6.79084028072593e-07	2.0028491132358e-05	0.264000644312115	0.00011480901100521	33.1355638428956	0.743084309164367	441.185500735848	0.00105675437882749
2	0.00486990089144688	0.00252751568901251	1.66160106854721e-07	6.7644806677642e-07	2.5233382704807e-05	0.399841738091615	0.000177527549062589	31.1645171848753	0.395781464302836	287.782355228011	0.000467616084479129
2	0.00686595936342962	0.00331977255558429	1.54703853540845e-07	8.99073396398886e-07	2.20174562045488e-05	0.461424746424993	0.000113740319348818	33.2326977203853	1.26243400532724	626.88996013858	0.000849928052821877
2	0.00652274551003323	0.00282258759075286	1.72316139692955e-07	7.01011344314891e-07	2.81642426520525e-05	0.223034123018066	0.000141746672895317	22.2206952243472	0.744695583376535	426.886673795463	0.000886396206405234
2	0.00488625091853073	0.00279165279977016	2.15934934667497e-07	9.93732100808422e-07	1.05384334471107e-05	0.43460778864129	0.000171821547911982	82.2040029245975	0.649700686633796	427.935116880775	0.00143768996729765
2	0.00460681826630286	0.00266831444436109	2.06193042121822e-07	8.0102731563063e-07	1.79305897017755e-05	0.29035967597345	0.000135098657617783	60.9256874985617	0.701197284765334	480.530265799565	0.00200194517893675
2	0.00588295932321541	0.00379744266077491	1.81428594502534e-07	8.74191441566289e-07	1.46192497663316e-05	0.496308065048594	0.000126121192601088	48.5330245339541	0.949731644343657	494.151535743271	0.00101773422806805
2	0.00454473554096854	0.00246169446272291	1.77298704983912e-07	8.16234017250447e-07	1.11927979485634e-05	0.528002489790976	0.000161394468270243	66.0360647679583	0.463340037243557	343.096749734626	0.00061935189989058
2	0.00553180264202522	0.00398959051106581	1.96281277037817e-07	9.09581657162802e-07	1.07485522320093e-05	0.431680142798204	0.000238952302143037	50.0123771174404	0.522857424180751	295.94135760288	0.000826448738264991
2	0.00318803250240083	0.00379142307032506	2.17915409719149e-07	6.69100215270334e-07	2.14600693235148e-05	0.203794723311173	0.00011765494438815	88.1651512372145	0.735556965083422	496.826723052118	0.00645415717765029
2	0.00529331939520609	0.00231707892696115	1.79631608186617e-07	8.28216897141148e-07	2.54225508966081e-05	0.396523163070341	0.00016120804731643	37.4879952283567	0.572112719960324	395.961986106473	0.000728080533114549
2	0.00407642997876436	0.00275304973437257	1.59265580611768e-07	7.44667180600926e-07	2.03890450088093e-05	0.418485973525358	0.000192343597118489	48.5785317302911	0.402882404085535	303.934262333738	0.000748835211683017
2	0.00499216862819408	0.00284118146973874	2.41252490521249e-07	9.14867042770656e-07	1.21428454250941e-05	0.389904067316142	0.000230247020786453	60.8660298696147	0.42646099064169	287.958014220345	0.000996587827817999
2	0.00422779230480759	0.00284117303347973	1.76358322473057e-07	7.71599765384823e-07	2.24491202833628e-05	0.346633991732921	0.000264017821120369	41.2534701172308	0.324664183293804	242.432335870517	0.000754268097548353
2	0.00627597269166319	0.00331310190464405	2.09484256066037e-07	7.12888077167863e-07	2.95619833808104e-05	0.40536336720828	0.000244744294357769	18.9054834766589	0.351272839241187	208.881545784501	0.000336892500285645
2	0.00501784222379811	0.00237576227999156	1.86529551910875e-07	6.96383611964472e-07	1.10714789314709e-05	0.312748287622414	0.000281696733696577	38.9124583627745	0.253246357670387	196.704769159718	0.000376193531419704
2	0.00439714236037251	0.00291672982220709	1.72981154381254e-07	9.30153311779693e-07	2.26414477483465e-05	0.269859304194153	0.000239678654609151	51.228460861174	0.543799357314043	377.008572459333	0.00172621429063647
2	0.00358921642192594	0.00358222077582364	2.15170096452955e-07	7.78897207354606e-07	2.96514062834132e-05	0.364783574553407	0.000188545660608106	58.4080343288982	0.456002996137445	321.661151016445	0.0020654859330068
2	0.00482235597355936	0.00362528485404327	1.70996156469029e-07	6.17458581314764e-07	2.19846093258352e-05	0.335722331753174	0.00029832449156195	24.3326945200829	0.254099701900726	171.252068313299	0.000383144825815821
2	0.0059377029470625	0.0028357818970861	2.48424547691071e-07	9.21678225649669e-07	2.68056732399609e-05	0.559352158012346	0.000214862614321473	30.9310988299188	0.424014163715051	264.136348428951	0.000473450149034362
2	0.00498623159901349	0.00338036257829783	2.32927655601152e-07	7.18261536191233e-07	1.97915085774275e-05	0.598036624223666	0.000112503141080771	46.1087183543587	0.587394777674967	358.609571916141	0.000741598143711796
2	0.0042904431554976	0.00334197162348103	2.36340026398319e-07	8.55656734790662e-07	1.08462518131254e-05	0.476825826205774	0.000128140947626364	96.6356121016823	0.679491101884561	436.331726056547	0.00188210543104705
2	0.00664931569471331	0.00370563968774765	1.79714172403692e-07	7.11211995419234e-07	2.8174225347696e-05	0.579890509701755	0.000281685050559077	14.5316185343811	0.285911494864517	165.44802580412	0.000145169642583357
2	0.00533498065334341	0.00239854162588693	1.87836506476604e-07	6.28631575502731e-07	1.39358381678363e-05	0.243631182034334	0.000159241225404425	37.135293504944	0.44873621286636	315.79975652827	0.000719182745227074
2	0.00308907819569671	0.00210635504975076	1.57923439528644e-07	6.65052553680652e-07	1.60748470212925e-05	0.480898216682431	0.00029248900216592	58.3530971813879	0.158197180423805	169.879851645793	0.000330811322969494
2	0.00455084541149892	0.00355832686235658	1.91925916129504e-07	6.19899481883311e-07	1.48441213815593e-05	0.39652036506619	0.000191736214710852	41.032777855016	0.34954510853762	232.948773459029	0.000603070917085218
2	0.00479252630724323	0.00205567510165485	2.03459408013881e-07	6.73282737156427e-07	2.68219628437813e-05	0.509713969462094	0.000215664797318618	28.7752478556486	0.237882737268435	198.72106344193	0.000242903848999993
2	0.00652512816966517	0.00260986481098623	1.75200838723984e-07	9.95864272987956e-07	2.44595434501438e-05	0.455997759459584	0.000177822003538535	32.3448586350482	0.755023115129221	440.885686538219	0.000638267915976086
2	0.00675838268671759	0.00266685266397199	2.13344616235898e-07	6.59984222940691e-07	2.37651566671874e-05	0.383125459308258	0.000241509821721525	17.547248137602	0.299658176584155	190.100567678696	0.000216756912641187
2	0.0052681406510114	0.0025760004009094	1.91919167190272e-07	8.90744171346241e-07	2.14950548411634e-05	0.271265457022572	0.000286584708452306	35.158881149357	0.395943109866663	276.429687883847	0.000802019565729489
2	0.00637225461067529	0.00370399820500066	2.42912997938287e-07	9.61454330963239e-07	1.66442753474663e-05	0.591483586962426	0.000193283648079928	37.7994681970237	0.564900122879433	301.857082115119	0.00058466286283436
2	0.00436335560504337	0.00389850974021708	2.23993996565613e-07	6.9674502283016e-07	1.01564682997162e-05	0.260502140377379	0.000287072241719898	54.3258038615777	0.311958304656788	206.264157443863	0.00117487347909423
2	0.00332192738431275	0.00215092752050851	2.37927748169978e-07	6.60995531982031e-07	1.11261080964874e-05	0.268571307770619	0.000108156729039144	121.847540246473	0.530153775521161	463.435713059004	0.0030230077800461
2	0.00334948824012277	0.00370668036165102	2.21612868983139e-07	9.95892312171437e-07	2.02603873396738e-05	0.271889057429873	0.000243142616792028	97.0658133160563	0.544379609519722	378.81526302382	0.00490772642924834
2	0.00406877829229983	0.0025171508318595	1.97871334658115e-07	9.04107364361436e-07	1.13417552058766e-05	0.460086219466413	0.000279309255634156	71.5670161607647	0.296682677097565	238.257249556506	0.00070496254381296
2	0.00573746462491992	0.00279202295506598	2.4631062114657e-07	8.39217348350737e-07	1.50671131047245e-05	0.40028815888117	0.000219905393909124	40.9065948584626	0.413132582089969	265.440920708048	0.000643420007919613
2	0.00345011856222123	0.00363132861991854	2.41620467141501e-07	7.0851819611081e-07	1.85908804429572e-05	0.308853717523372	0.000255532906314356	64.7520551952722	0.298340014712692	221.901139495217	0.00175750649041006
2	0.00347986585710936	0.00299189360664824	1.5807136914777e-07	9.98317643108808e-07	2.6199009741072e-05	0.412992052609084	0.000115488279610543	101.58459718477	1.10986281425299	779.737569762724	0.00414063255795854
2	0.0069007645011079	0.00290215829700009	2.39174208627319e-07	9.68303367733365e-07	1.74901591447039e-05	0.509641906831181	0.000103857788568074	46.758841105103	1.12747147631843	573.417526530493	0.00105639726604313
2	0.00320689614805155	0.00378300053743432	2.02843446893523e-07	8.1600235090266e-07	2.30417495438656e-05	0.28916018710006	0.000165577507115938	88.5691080687123	0.613884925851548	427.16703326871	0.00443394170978718
2	0.00687993602431562	0.00348675971537553	1.68847659990877e-07	7.04743693061557e-07	1.00207164703342e-05	0.523505025199951	0.000128932623624086	33.9226133410957	0.683740811945696	355.602959778765	0.00035800926771266
2	0.00398123787030813	0.00375998607787284	1.65163407946391e-07	8.26818073160465e-07	2.5777176476911e-05	0.292449962334123	0.00012974759632077	63.7182077968236	0.961525877117243	592.358916585404	0.00354200304603517
2	0.00379665287779947	0.00331504863868884	1.74872278505764e-07	6.17832046945641e-07	2.46801710774265e-05	0.413036969391698	0.000170783120544232	43.035255995732	0.360144942717342	266.00501275386	0.000786866684581814
2	0.00677753370188046	0.00369729981774811	1.85644831222988e-07	6.0319248201104e-07	1.8435000750173e-05	0.509429591158787	0.000135899681707157	21.5583400679675	0.52832562227838	278.674745355815	0.000277923946602221
2	0.00386659448460254	0.00271884055114754	1.66659874094263e-07	8.84041350901582e-07	1.04119180626577e-05	0.526678725397685	0.000277614891340498	72.9153553366238	0.295233078543107	244.372448955823	0.000579511060071461
2	0.00378734959502062	0.00246808915926584	2.10103847342792e-07	9.86951308226344e-07	1.98705939537517e-05	0.417878178785415	0.00020269010027765	82.0190173830162	0.47523542782562	375.928417745672	0.00171389186724708
2	0.00558515542149111	0.00359413702574145	2.11225526466088e-07	9.3589920046915e-07	1.46017248796808e-05	0.576336481061982	0.000143976583115833	53.566586579261	0.744249509481297	414.203265637503	0.000912818095192712
2	0.00371539703589242	0.00263244601125593	2.23852045834101e-07	8.47567124867152e-07	1.40739110997619e-05	0.460000561556352	0.000233524822017204	77.873341737075	0.306071875341539	251.871169624023	0.000981408751611676
2	0.00624480732184342	0.0030811121839617	2.10485684208191e-07	8.38792024099143e-07	2.90920224581895e-05	0.43098260770997	0.000109489141835681	34.2434002362893	0.985712448620347	529.989808030482	0.00107900934931997
2	0.00509130439525898	0.00398765056895037	2.15278343257417e-07	8.60388276100934e-07	2.64793216851759e-05	0.281628802475875	0.000207850286558486	38.5614027335164	0.630532360945307	360.746085726833	0.00188045880160214
2	0.00662733403395571	0.0028969544161938	1.80843216303774e-07	8.53755417132388e-07	1.76528365431447e-05	0.266836709503729	0.00016378438532866	32.9012724396677	0.809569172415306	452.57540295017	0.00104509678895408
2	0.00537064742335981	0.00263800338027895	2.40022641341204e-07	6.83351521980977e-07	2.05853648713875e-05	0.25767595453166	0.00023573594237724	30.1533851643445	0.324168971091055	226.463004862219	0.000662025533435679
2	0.00353145416238238	0.00201488677158341	2.04979411941086e-07	8.24985427629194e-07	2.34688926308236e-05	0.471576123136751	0.000283396702167456	55.959912541977	0.210714587314492	204.765679152176	0.000538342617217137
2	0.00571944432195656	0.00235049574880479	2.30917305248506e-07	8.45053172893659e-07	2.12993050859995e-05	0.305726228770593	0.000135781717234476	44.0443626419032	0.726350843095015	465.464435371269	0.00135432378670564
2	0.00458703066445243	0.00220917262416174	2.46022120118765e-07	7.60523149791872e-07	1.63708700865124e-05	0.379410926856326	0.000112797796458308	69.5117458206532	0.618748286007202	453.579931719931	0.00147195153497408
2	0.00511986568417274	0.0024312355731062	1.65287817428989e-07	8.71971500615378e-07	2.81808761952342e-05	0.471170664646278	0.000262784138074825	29.9971643860929	0.354161542528831	258.632858683397	0.000381022473897986
2	0.00517165785657208	0.00381578044788299	1.72938842380115e-07	6.91648053190707e-07	1.618644973451e-05	0.368193826826049	0.000106993514382419	47.0306768776201	0.890049886109277	494.273284031645	0.00133117925247376
2	0.00653042580297297	0.00342803342898316	2.20878228306018e-07	6.15275069091944e-07	1.10943356324507e-05	0.273430620613292	0.000149890758667952	32.0702849082602	0.560655095701883	308.723800650532	0.000704914847668203
2	0.00493804581449192	0.00253501016500569	1.99113515228728e-07	7.52881316367705e-07	2.8083167180729e-05	0.24696731158435	0.00027765464152751	28.6962553436981	0.314428729676743	232.688220909489	0.000680829547298173
2	0.00364795421942085	0.00356044936073762	1.57270544789934e-07	6.24548113634288e-07	2.43573088096754e-05	0.400408885757359	0.000223182093299114	40.082497165239	0.298981206254084	224.389435416365	0.000691668737007341
2	0.00345548963715169	0.00350579186671229	2.12695562265464e-07	8.99852584910721e-07	2.40146283307257e-05	0.271620905112369	0.000172566260743579	86.296843925208	0.673000562331455	462.57354939932	0.00481294822784671
2	0.00645307743827294	0.00378762871500225	2.01384211968805e-07	9.63580730543815e-07	2.89035097952558e-05	0.381223073083183	0.000288359475580301	24.1198239653006	0.518631738514607	279.92999883299	0.000687336814217
2	0.00590698177671649	0.00338623474488199	2.12333206969966e-07	8.73084370242187e-07	1.06493314724382e-05	0.218226934285145	0.000122174912974477	62.2713201896838	1.15649706273482	619.708239235108	0.0029497584438518
2	0.00505915845463884	0.00237996302286567	2.34117368050123e-07	6.46888587657707e-07	1.97213897756401e-05	0.486503651871195	0.0001344615437445	39.5214016115239	0.406423747600337	291.540217336967	0.000486770335081672
2	0.00442874472391924	0.00364147528525728	1.76253091723196e-07	8.15563996796116e-07	1.66486128867342e-05	0.243632956603939	0.000288844608966222	46.4174961317985	0.419597740542444	273.945101966022	0.00140133045261966
2	0.00582338211483568	0.00327653913069237	1.65515299212213e-07	8.96043801219923e-07	2.03475523071061e-05	0.214437531559245	0.000231741511612351	33.0536282742672	0.680437674352619	395.522589876791	0.00132246605465927
2	0.00650112673581014	0.00329848315231338	2.28543761713914e-07	7.71551708852201e-07	2.72235826892597e-05	0.395766696532174	0.000276391508756002	19.8808177023928	0.340465191614513	199.966068528719	0.000359463307805904
2	0.00461756106685979	0.00320900210717187	2.4224535350757e-07	6.83201362157221e-07	2.23973513951914e-05	0.273676466522938	0.000155728570201428	44.7158528131788	0.523286051587848	342.159884710377	0.00166521130819102
2	0.00383412223680444	0.00237856521172365	1.69547236672116e-07	7.58642131493042e-07	2.67743151746426e-05	0.403380063189265	0.000100523961658966	66.8050402162143	0.7565569655039	578.971932110934	0.00176463463183147
2	0.00495280879097685	0.00249973239146764	2.1790922633617e-07	9.68040790186078e-07	1.54157364243104e-05	0.262566386822397	0.000274631493004381	53.3878330634795	0.428594787220577	307.64881643821	0.00125393764745984
2	0.00623078729226866	0.0021238975688429	1.76967378436514e-07	9.12999583770002e-07	2.98073658919433e-05	0.467518210715883	0.00010460216076175	36.9048815764137	1.0279781645882	621.905309375595	0.000820996689940361
2	0.00589596671793827	0.0023731966614307	2.44749372285816e-07	8.70376408470338e-07	1.03187226636039e-05	0.37138158018124	0.000246903250292675	46.7071935128376	0.361166071540581	248.023746642375	0.000527865499311562
2	0.00340899891363217	0.00339231797733352	2.30362951883452e-07	7.94823868256604e-07	1.7074596777422e-05	0.261514699276483	0.000274230858196445	75.4119505236588	0.331361002447717	248.864630621644	0.00233074822750253
2	0.00394713769823181	0.00225997197992484	2.36940085520486e-07	6.36033775794395e-07	1.26118151722849e-05	0.462126602161165	0.00018392479767934	61.8872213322496	0.251130782017174	217.362310816023	0.000523380640356123
2	0.00376548168776534	0.00291809580275638	2.17175758845711e-07	7.11600326867672e-07	1.90645218635141e-05	0.404573656901706	0.000115316369265881	75.969452293791	0.590325466892382	427.585056421537	0.00187189377671996
2	0.00595617863779846	0.00203430925540682	2.43136024399788e-07	9.14901484771668e-07	2.95986452343708e-05	0.348927856433276	0.000142802705170729	38.3669429553998	0.686209149397355	451.426565056733	0.001083632596987
2	0.00697220640212594	0.00397798965473318	2.18213458671935e-07	7.62832609597227e-07	1.08402655677758e-05	0.318204458959024	0.000176698386040094	34.2610547275653	0.665254306189561	333.383786194261	0.000818263773512126
2	0.00439438924932683	0.00283750875155872	1.53153349393231e-07	8.0905316088986e-07	1.59195557335951e-05	0.476442988300796	0.000148855712792063	59.3141670984529	0.604000441143692	420.562859433597	0.000889764031868403
2	0.00463113577774801	0.00297382372191973	2.06625357684247e-07	8.33767696711318e-07	2.76420531749107e-05	0.289203971458987	0.000269975895355783	36.9698402820645	0.378485261440234	262.613237736405	0.0010782446387695
2	0.00342527639900453	0.00223256162587327	2.40996264026211e-07	7.68992769907748e-07	1.96970201426612e-05	0.430845317419255	0.000102290234204545	103.625835669904	0.597143544266575	494.481609082059	0.002366745350991
2	0.00557860311014221	0.00223326331341315	2.19256145437893e-07	9.55859854672538e-07	2.90722457896079e-05	0.451709815142141	0.00014958041034462	41.6234444977326	0.672118304635279	445.635753051253	0.000926114590600023
2	0.00566479705381808	0.00233425564729897	2.023873829903e-07	7.08752713104008e-07	1.576349204564e-05	0.333455034616755	0.000269892989255666	28.8444501169607	0.267678287665931	196.743275634466	0.000308969699283598
2	0.00629724628965693	0.00291485265926419	1.67971283212976e-07	8.26068033296423e-07	2.44078079714872e-05	0.220360233991244	0.000244281532322586	23.6042138562366	0.53848396138251	322.087393514511	0.000751811210772185
2	0.00554064846034204	0.00227128777213831	2.38891143607726e-07	6.64318025672459e-07	1.12899040069947e-05	0.319307205746701	0.000108442406393002	54.4396526952971	0.623545808580256	415.299875773891	0.000994758477494593
2	0.0046093008222429	0.00370192076027071	2.34073033469804e-07	7.9611669949686e-07	2.87395625823437e-05	0.509157200174727	0.000114458791646923	50.8354850892393	0.745161746184637	438.655145947903	0.00153152411193504
2	0.00517767044829137	0.0025591795389106	1.73651964384836e-07	9.73484553578907e-07	2.14452926744852e-05	0.549531151133938	0.000272988160441507	36.9312920155777	0.373468807861728	263.832903079011	0.000399929810532177
2	0.00433717173226598	0.00264817576861808	2.04806110243831e-07	9.887994305861e-07	1.28504878824173e-05	0.325227825889874	0.000220147278186	80.3306986481822	0.52862421505029	383.067034734594	0.00179790381693936
2	0.00576427749242555	0.00233581343971905	2.18521541778303e-07	7.72121773433072e-07	1.06419658875948e-05	0.562153415729531	0.000279596465525906	34.8048963192582	0.227096343377427	168.799565390818	0.000176021789007934
2	0.00493143802880525	0.00244778982405041	1.66211705676383e-07	9.02877058342708e-07	1.62048699110476e-05	0.500022228505621	0.000187925980715653	50.9479217985988	0.508202612494758	361.387618621517	0.000604765346367336
2	0.00578400271863924	0.00273749390028204	1.65972248768874e-07	7.50691899173248e-07	1.93892927046819e-05	0.220721672613855	0.000174536224896758	31.4712244130944	0.627084641060873	393.5084043297	0.00098836583406994
2	0.00398677590618542	0.00354278980039755	2.10086376635671e-07	6.82511307309775e-07	1.43671839898566e-05	0.222293678439567	0.000225217715335291	56.5578949007396	0.383832605637096	265.751365248787	0.00177743262728626
2	0.00474471118098022	0.00266803682811514	2.20624876932781e-07	9.4624548707476e-07	2.23432958823049e-05	0.456490520231799	0.000135309614825744	62.7960886424951	0.743254791215773	493.571824066411	0.00159154486876886
2	0.00448077463441979	0.00311658445189754	2.06409251474937e-07	7.64748045099267e-07	1.07045490986508e-05	0.502757155510285	0.000234817009690974	56.0804176350741	0.302501740171427	218.61073948558	0.000522639606677422
2	0.00372556218529566	0.00310325204997151	1.72123639892149e-07	6.52180866190972e-07	1.79390046050291e-05	0.448313741267431	0.000212122867956065	49.0188421161175	0.285380372271994	225.516101904829	0.000603875140312505
2	0.00675490244974885	0.00322259572134277	2.36508820956377e-07	6.17100238501927e-07	1.37437558052287e-05	0.50241236593137	0.000244286351019306	21.2513909965811	0.260791118593304	157.937127823246	0.000165577388540448
2	0.00662134595690923	0.0032343559239944	2.02606150681214e-07	6.27510561126084e-07	1.67697831562748e-05	0.446500871510392	0.000277636210034573	18.276523822323	0.253587855287276	155.830918105598	0.000165929467148953
2	0.00625945646961452	0.00213073295938718	2.20154950048453e-07	9.8208819744093e-07	1.20603371517179e-05	0.338897314402061	0.000187616541315592	51.0328351715718	0.606546113796251	395.587259680923	0.000875594393543583
2	0.00362521497157339	0.00227147937552014	1.80457409483375e-07	8.2921303522482e-07	2.22067495339008e-05	0.510996239491405	0.000201077635964651	61.9985643944343	0.333742670073732	292.032405482306	0.000743397788525718
2	0.00600909002985233	0.00379697646321742	2.36531216397451e-07	9.81152073087371e-07	1.86731229704826e-05	0.405660698173831	0.000228410434789294	39.7835757728677	0.596773598383499	324.655047192941	0.00105278611301028
2	0.00471604464767587	0.0032012561661555	1.76438988992824e-07	9.30202341024469e-07	1.12135712634562e-05	0.481290519413606	0.000294307863686666	55.6005360817504	0.361396046431465	246.656836774547	0.000599533118727589
2	0.00425931522303479	0.00291974252955078	1.75264876248495e-07	6.38534887000025e-07	2.08823192367239e-05	0.235353592676482	0.000267326312977768	34.0211037809304	0.283304463058281	212.577019869505	0.000735716394818002
2	0.00659359108983772	0.00319178194238053	2.45620294480756e-07	8.63518351579103e-07	2.99329010914008e-05	0.42302051315769	0.000116945498378815	32.7100162276753	0.952337906340201	492.002150408266	0.00114257154519077
2	0.00540874456385888	0.00315799582891305	2.39806608312103e-07	9.72068675780815e-07	1.53253451143319e-05	0.357936634633379	0.000132060681222724	67.6269524868434	0.966245804743527	555.048184323844	0.00240598213037947
2	0.00635559578527853	0.00322257514106342	2.30712620240372e-07	9.17346409121462e-07	1.19091967065453e-05	0.332465694200537	0.000274459028017397	38.5984726507814	0.449165582201266	260.163020358988	0.000703364431455284
2	0.00365578639341997	0.0027805042218503	1.52958355735145e-07	8.12223846087401e-07	2.00009904725729e-05	0.216990108913874	0.000200234429701388	65.4343946749183	0.54838708831553	419.478164563566	0.00239595334533528
2	0.00374989836686942	0.00219218313059327	1.65311798122043e-07	6.54526601685707e-07	1.6666141955166e-05	0.422254913314792	0.000217201944598352	49.8965323698132	0.246880290120925	222.82308991329	0.000447226012886204
2	0.0045351576388901	0.00269617858216985	2.15881669626837e-07	9.5812847273117e-07	1.88725197936782e-05	0.511651979254238	0.000288817187145021	49.6355101946813	0.310036017518025	231.465042244243	0.000606129874919483
2	0.00562189657206996	0.00320309405898445	1.74904141027356e-07	6.62962389556368e-07	2.95025645079438e-05	0.382850929269504	0.000218827503939935	20.6680551219881	0.365574456611013	230.247390684313	0.000367323133947681
2	0.00606403396106235	0.00249502267145475	1.90664202454531e-07	9.33098639230123e-07	2.58681664174466e-05	0.217969345184773	0.00016906711799196	34.9466637936868	0.833093968988091	510.262062017853	0.00165557513504676
2	0.00306983172749416	0.00219203111785556	2.1470644073491e-07	6.36138795308757e-07	2.44097122196533e-05	0.229190126922588	0.000243927940271499	59.958455047798	0.227500013172121	222.289932696249	0.00132492076537343
2	0.00639886689369569	0.00299049385009694	2.43843892600828e-07	9.08638456350415e-07	1.94230452915045e-05	0.4818800166328	0.000181705443600848	35.632710621171	0.569572206619045	326.022201741606	0.000644039992030435
2	0.00543788375934056	0.0020814989478687	2.39373481864166e-07	6.85884962932441e-07	2.96423070605331e-05	0.561316571498594	0.000207413214542301	24.2610496561084	0.24506378237602	190.683282720868	0.000203105356718822
2	0.00406289956434166	0.00239980784652124	1.76313726857871e-07	8.98938541546909e-07	2.4358520640645e-05	0.277073251899194	0.00014456477515286	68.3554271628989	0.76835156061048	577.464529126291	0.00270268098488122
2	0.00475850344643695	0.00267156928439678	2.18994129067067e-07	6.00688011858039e-07	2.26515777150302e-05	0.585246883398136	0.000292488248958458	23.3811490790729	0.154397385797964	128.59704897252	0.000145049478706619
2	0.00472937361228421	0.00295583198196777	1.70282505777561e-07	9.45841436292646e-07	1.90565711476364e-05	0.391633783367042	0.000115264795677084	70.2932246585755	1.11374811072752	693.824253875291	0.00228828518970435
2	0.00678483843546257	0.00296074390019801	2.47588257903853e-07	7.16092556339596e-07	1.04091000068735e-05	0.370684549553812	0.00013764655858958	40.0375834114442	0.618950031060653	343.378346705886	0.00066881570507354
2	0.00503085606775975	0.00339771819065874	2.34755468484833e-07	9.48419933912123e-07	2.04245768768676e-05	0.24390017882818	0.000269384547260793	45.7729656065319	0.506657125127528	314.218320028116	0.00191406817839314
2	0.0060718711271285	0.00203480077215408	1.55685791316164e-07	7.74726536720094e-07	2.79725129513815e-05	0.510677869118223	0.00019057795987304	22.8491863410663	0.406264182190169	286.344593857311	0.000213030674044625
2	0.00340477311167995	0.00356343436712273	1.99012589048678e-07	6.73299937011354e-07	1.1329685512907e-05	0.238118699989829	0.000211293682589691	81.5855167839499	0.379127313205271	277.609961773117	0.00225855591717646
2	0.00652407326189233	0.00232477519937765	2.17867018950591e-07	6.37518899332483e-07	2.65689007312676e-05	0.542712341600764	0.000128155015132615	22.1211199067074	0.450228892776629	283.32148618292	0.000247077598124026
2	0.0060647069503808	0.00267580340998927	2.02907354534216e-07	7.88315804157699e-07	1.47855555540903e-05	0.590165127480765	0.000166853288920085	34.9883552069326	0.448596682539903	282.153469242223	0.000318860685622525
2	0.00692487086972457	0.0039772173337089	1.95228994807957e-07	8.76886516069823e-07	1.93742335014624e-05	0.427874855299817	0.000222301338336438	26.0583685944865	0.599064047291366	304.113723334833	0.000550490840559302
2	0.00436837482008019	0.00308779267489276	2.2133693271391e-07	8.36487040537167e-07	1.39319697751899e-05	0.201689667029534	0.000168632660443805	72.7004458203929	0.66874314909426	445.626811187949	0.00334015793443185
2	0.00558500886181066	0.00385508485082416	2.34444262591761e-07	8.39021141822646e-07	2.055978340511e-05	0.246583625514654	0.000101956577364705	52.7133799705783	1.32513187822759	672.737702015638	0.00381601409740902
2	0.00340976322276236	0.0027888596264675	2.43219919356431e-07	7.96639560410455e-07	2.51562589343859e-05	0.215628637433057	0.000279041048903696	63.4662571688303	0.309966741519033	251.415313282866	0.00237791114128065
2	0.00524140413009264	0.00384237140767999	2.43466513634706e-07	7.76307243483958e-07	2.99842875229552e-05	0.295222977231737	0.000143422914839984	37.9922810018496	0.766011285355966	425.096004189252	0.00212886142016874
2	0.0043853750983326	0.00301496695913911	1.79575340497527e-07	7.65371322499007e-07	1.04665418993691e-05	0.213256633354951	0.000186981652981495	67.0222987166286	0.554109540384582	381.473739504393	0.00193471735547452
2	0.00393244483854376	0.00335291855204358	1.72315717022341e-07	7.61958797217185e-07	2.13586814335602e-05	0.229407304268353	0.000138930609825989	63.2807741053442	0.781835306584217	520.464062327351	0.00337230308621958
2	0.00671901697096698	0.00271738056273109	1.78895178875111e-07	7.67095947327894e-07	2.47340896977068e-05	0.534816935054718	0.000195163828721175	20.6403450668192	0.430466604487472	259.215474549874	0.000225438147015012
2	0.00636685375596602	0.00221482505156134	2.23377537388173e-07	6.35166149997737e-07	2.33583812996587e-05	0.44536862666745	0.000151407495346293	23.6094132945316	0.39115574788875	259.282077287563	0.000273285278378202
2	0.00366652200923317	0.00219773654439009	1.86098375094672e-07	9.35248322149614e-07	2.79874675690863e-05	0.277677087648244	0.000291671665334208	57.9670560411071	0.342335119700443	300.48213893503	0.0013911528278279
2	0.00588503842819585	0.003874609956191	2.1184273241861e-07	6.66636566995455e-07	2.83377807864581e-05	0.261571253944835	0.000200694062878615	22.2321567661981	0.488945102029898	275.245321381977	0.000832438044021769
2	0.00695295691405637	0.00394650137278353	2.26893363497953e-07	7.37181107293981e-07	1.72757132762537e-05	0.319511322264144	0.000268726363304299	21.7763811842387	0.403154580942478	215.276837207636	0.000471678687414773
2	0.00462832775493569	0.00206574227219392	1.99558383357362e-07	6.74809604893884e-07	2.9846318342747e-05	0.298671419336441	0.000188186925923958	32.6507774033832	0.339936706990856	276.350407047008	0.000630247734294464
2	0.00508566799461666	0.00276149139203439	1.76842623406929e-07	7.63375323633782e-07	2.98983913555334e-05	0.419180237014343	0.000281861437194869	25.0393521636778	0.294329738344279	209.218136382814	0.000363150957493246
2	0.00699951965635512	0.00361296017213197	1.80597711356396e-07	8.05634734192552e-07	2.44417012861206e-05	0.401299590862017	0.000210176331566195	20.8606753755898	0.571688071930101	299.285177810044	0.000444707417801038
2	0.00547773710991945	0.00274304496096571	1.50504739354479e-07	9.56898915075676e-07	2.73475734546284e-05	0.340930434660897	0.000219391476709412	34.2146377725737	0.659510855121453	421.349367781332	0.000901565768153638
2	0.00697414089088979	0.00386115138707559	1.56217251195312e-07	6.29033346937204e-07	1.46670283641337e-05	0.405258957462758	0.000262185904749932	17.2442977157189	0.337351968992981	186.74419700788	0.000179093177939431
2	0.00629416738445821	0.00281677338885748	1.75959846422999e-07	7.94849754433186e-07	1.6882719502243e-05	0.452259793840994	0.000223618934462681	27.6909982751836	0.422044584829055	260.622210944901	0.000316647332832218
2	0.00336821132663186	0.00249266107334018	2.27560663058177e-07	7.92230950857423e-07	1.92592300222958e-05	0.449011083623275	0.000118960081036183	100.565903654286	0.551544976799135	446.224927490016	0.00218585725420501
2	0.00302103812492222	0.00232915107661754	1.72571132140077e-07	8.14614065547593e-07	1.62085751360524e-05	0.400025974251407	0.000189128746744424	101.180088893156	0.376154787724563	345.971882270137	0.00159057292466823
2	0.00353970838355109	0.00288971748152705	1.71099237460464e-07	6.65622221108469e-07	1.17329665620389e-05	0.262508649747145	0.00023519079298746	67.1829941130546	0.308644143999844	246.563443861796	0.00117880983016386
2	0.00406783756722589	0.00354420883310122	2.20704770344123e-07	6.33260522498911e-07	2.1042076144319e-05	0.355552307527253	0.000134182003380316	53.1372773393873	0.514841628065731	339.996255553491	0.001509858541571
2	0.00642695172550897	0.00370563930565021	2.49861435694875e-07	7.50989847059073e-07	2.11664301445619e-05	0.346348320882107	0.000285849138996872	22.8160215234056	0.344281632611721	196.647930528997	0.000482425693663344
2	0.0061530740779908	0.0033128768957397	1.86257637674993e-07	7.49910469279426e-07	2.67429200922257e-05	0.48762997483256	0.000163098419695	24.8352997243596	0.556038066740685	315.930722564435	0.000445744537111647
2	0.00597905319302709	0.00231177889610491	2.08974632778583e-07	7.92825447224021e-07	2.85348313756913e-05	0.359474605039983	0.000101062215258453	36.7418908196314	0.910276406596714	553.765233047723	0.00110795451342138
2	0.0053608373783455	0.00338724618578716	2.24971212652101e-07	6.45165834143522e-07	1.38345984494351e-05	0.536747370360722	0.000165861437888149	37.0002713991352	0.372115235181529	233.886591294303	0.000384780339570156
2	0.00558704380551692	0.00254238507463106	1.67959568056791e-07	8.57117559053618e-07	2.63630495082786e-05	0.471633591991452	0.000216197399592116	29.2934852959446	0.448642729405085	301.385769953743	0.000410720576539159
2	0.00396507944880404	0.00380508633335361	2.48635534163387e-07	8.1995671545489e-07	1.89352917221847e-05	0.258111917177597	0.00027337452834169	59.7263583708029	0.382257093514368	255.276869252208	0.00229041443270591
2	0.00431307448636432	0.00279610706577157	1.72901067990377e-07	6.22301713210898e-07	2.50824835168327e-05	0.376376855835536	0.000262401390870898	28.9443397920097	0.234184644590491	182.145776116583	0.00037207608934218
2	0.0057068661172908	0.00220552934107713	1.62720965417288e-07	8.6581882497023e-07	2.98923009061203e-05	0.333173678293569	0.000134581843794808	35.0850416739154	0.839024006179631	548.483048232604	0.00100876030803183
2	0.00379187351057496	0.00297264704521897	1.83545228321369e-07	6.3845928633253e-07	2.99351264061481e-05	0.425689377928526	0.000248213023064633	34.5102587634346	0.234829242324602	190.045454422138	0.00049867911731319
2	0.00391631041024743	0.00328085830746396	2.00669430766244e-07	8.01560789280117e-07	2.7525068022338e-05	0.429146837481199	0.000169370912372353	55.0495490056459	0.500924071933703	350.839207419432	0.0014436848601444
2	0.00305011522939045	0.00290085545329504	2.43217785430525e-07	7.28912976206868e-07	2.49884377162242e-05	0.33518360095013	0.000158838423220421	86.8601354163307	0.418874396587309	343.177087540088	0.00284500535896673
2	0.00415806568782499	0.00212548334013535	2.43578170190125e-07	9.49324933552371e-07	1.10188482155219e-05	0.32785679306619	0.000216897441075284	93.1306109381976	0.408864308920679	336.72836705836	0.00154901601753393
2	0.0060202167149994	0.00309839697352558	1.63605296372311e-07	6.29600643256578e-07	1.93809400613403e-05	0.506881312409916	0.000117405217392439	27.4381744130871	0.59715019987041	349.105970286428	0.000355156177492321
2	0.00308278831374761	0.00320726694422721	2.24030800879156e-07	6.05568740692848e-07	2.74249754475583e-05	0.270305652089768	0.000271669148586897	51.501375646122	0.222138199337752	187.431247926579	0.00133701386498444
2	0.00428912334480296	0.00342817655527829	1.90190772957495e-07	7.97580170916737e-07	1.17283511175398e-05	0.210399717890417	0.00010096550179918	93.5384507837842	1.18018886325786	720.676844372624	0.00527496520934421
2	0.00588461199400018	0.00208534579663436	1.6328405997963e-07	9.26476490570343e-07	2.19087355156971e-05	0.542349681086934	0.000147531227488267	38.3281841415339	0.671199267286223	447.473561414083	0.000477057771265156
2	0.00304849100213927	0.00368149736076326	2.22159066844746e-07	6.8756424326235e-07	1.32513967512095e-05	0.20550498129434	0.000278207727893976	86.3279851481107	0.295720702955768	227.503564704942	0.00277733539504353
2	0.00592487960702877	0.00208018806385546	1.73762408540696e-07	7.06583878282675e-07	1.96236117540447e-05	0.200260598595777	0.00021343093880807	25.8788158322333	0.40211499262734	288.098386454201	0.000550907711295648
2	0.0058159065961209	0.00321269680477398	1.51533371751095e-07	8.36809919232793e-07	2.06242043623293e-05	0.387395226822482	0.000176964500886949	33.1685900875438	0.703384253959135	409.267277353628	0.000732489094117619
2	0.00647274696543264	0.00356983445306706	1.67496864902188e-07	9.72019294177513e-07	2.75966175216635e-05	0.520507918204679	0.000126561697704335	33.8473276159782	1.17106312384181	584.629212793247	0.000943025681435522
2	0.00456253519040646	0.00286435695696518	1.81775538867642e-07	6.21095328682152e-07	2.49563997408419e-05	0.424557419520909	0.000211946475350246	29.3644867751489	0.281163956597634	207.461116993612	0.000379645557622788
2	0.00387879670873222	0.00352192776296489	2.12684733580021e-07	6.79199469016145e-07	2.2512008309206e-05	0.424089251214367	0.000210051444363908	46.9539271742053	0.319315164987483	231.235835175002	0.000889829563900253
2	0.00685436856245045	0.0029361530984895	2.10133913073969e-07	9.47445616838722e-07	1.57707675753771e-05	0.403712096438747	0.000180469192995396	36.748965821368	0.708410227085536	389.140574659621	0.000742092697421068
2	0.0041531010807511	0.00280770263493	1.9084884852196e-07	9.07975747604548e-07	1.99685629249531e-05	0.342597820055502	0.000130834801779644	78.1549578285249	0.844441286947697	581.708000267279	0.0027833463824859
2	0.0035222643386755	0.0021768357455365	2.13736239025651e-07	6.65993851320245e-07	2.30530738845012e-05	0.391971044223828	0.000104719863567787	74.7336880935922	0.520025114739796	440.039646400172	0.00162660543228839
2	0.00473909272590989	0.00283115360455066	2.04933134892452e-07	8.81035951698757e-07	1.63308984321802e-05	0.21872272135652	0.000295856834042508	47.4001354734361	0.393009523800685	275.531911401468	0.00131892298645664
2	0.00636558629373779	0.00254070740363297	1.91270719224459e-07	8.54594211010973e-07	1.33898203073869e-05	0.432550804272097	0.000126935646975388	45.5077687961228	0.804531805803596	472.444037558481	0.000739092065319165
2	0.00364996321885014	0.00330971026224018	2.07083419643109e-07	6.04272154528587e-07	2.04944784319284e-05	0.262892861572209	0.000108457061718817	66.0670319432745	0.640207761924809	445.51996191575	0.00281524138416426
2	0.00457886744049604	0.0026997886248579	2.28239572460282e-07	9.17001012393352e-07	1.21457107301623e-05	0.248976397127415	0.000237384657834799	69.2406097493662	0.465249273331143	331.109807961536	0.00179039696101145
2	0.00424996004684585	0.00273022722702962	1.64866373216973e-07	8.73953136405052e-07	2.04808106556542e-05	0.446681438123992	0.000116546638740022	70.4900242065912	0.85766478126605	590.709306438664	0.00168588305664165
2	0.00611239977229686	0.00288666832352127	1.54957381207728e-07	6.08358161030464e-07	2.7461662206989e-05	0.477748051408686	0.000269887351306579	14.339869129916	0.240306616999608	160.621568963472	0.00011846211278276
2	0.00352880968642834	0.00318131121046012	1.98018879127331e-07	6.34258686359007e-07	1.7517466701096e-05	0.332247927465022	0.000105547993327507	78.8603426188334	0.627945563326835	449.846657601397	0.00238319759422543
2	0.00403849101743101	0.00253220865689455	2.17526049932691e-07	9.24926880461889e-07	2.20212840481195e-05	0.4585542114467	0.000151975997447243	74.3732304682988	0.578749459101336	431.544487280876	0.00163329939771224
2	0.00394261237325105	0.00338706782231357	2.06439234358717e-07	6.11543824211497e-07	2.7748287435425e-05	0.444286391165241	0.000237109036961017	33.9365169820616	0.240578850459307	183.099160770194	0.000523113209272681
2	0.00514948509965205	0.00323482552307542	1.88163009959983e-07	9.50956161926145e-07	2.21049275196007e-05	0.313885811203391	0.000293219089276853	38.2462419196589	0.464337275331269	292.907538186141	0.0010491158434699
2	0.0044640720886275	0.00268694712839887	2.01932209317368e-07	9.09631505348372e-07	2.70214759065873e-05	0.355593942082409	0.000298877523108724	41.1893858528273	0.336507671708308	250.014190755105	0.000855160967791773
2	0.0049196622675121	0.00205250937146754	1.71971767205776e-07	7.83922171924863e-07	1.44369748088394e-05	0.381243211944915	0.000166800323952862	50.8546114251761	0.472256162845918	361.80993567624	0.000634474651134094
2	0.00341208236567433	0.00365220308510265	1.62563494510877e-07	7.3345116164501e-07	1.93800658112233e-05	0.289907148298497	0.000213651568006664	64.2765036334956	0.437667845636136	315.090010238607	0.00195606617025005
2	0.00671480881707144	0.00378593606031682	2.01214659360715e-07	9.11591804231332e-07	2.62827001796711e-05	0.2107025419411	0.000184642208759133	27.6967754268805	0.935716129944313	468.842478419835	0.0018398125593338
2	0.00442931821000932	0.00348110644047997	2.29377406646975e-07	7.42953988553419e-07	2.37170124154986e-05	0.349344645404762	0.000269842592868206	38.3513433024639	0.308640826531656	210.119009706608	0.000881502999274342
2	0.00610172990885867	0.00398853193691838	1.51137162720957e-07	6.8150152030509e-07	1.3045112925024e-05	0.299497758330655	0.00014914834213352	32.7572320256588	0.760326502869004	402.520261273548	0.000841394256814542
2	0.0050726339140092	0.00212602245422595	2.27466645352085e-07	8.84163845135479e-07	1.2876810968995e-05	0.280741180095075	0.000158501724655122	66.6073181626675	0.603911576631148	436.129091480128	0.00155622477509568
2	0.00677176071762091	0.00380216572768715	2.09455878664811e-07	7.91019036581507e-07	1.04326236289196e-05	0.508136456769789	0.000176024195125295	35.9968774907419	0.562229447583519	292.683505029974	0.000443138309350158
2	0.0038536563790055	0.00398620009851536	1.79160063067989e-07	8.17575787425261e-07	2.23322081639713e-05	0.357055497784541	0.000218943214732186	56.4129495456075	0.485767554101763	318.901642431477	0.00172931694491323
2	0.00384863615300559	0.00380846745626281	1.82453627748205e-07	8.05995576874234e-07	1.00806171284091e-05	0.398440570613235	0.000127891319836193	105.384503990788	0.767555049294351	488.296230556355	0.00252023178782464
2	0.00473063246135124	0.00385071514286303	1.53035616830944e-07	7.83890407411116e-07	2.02747473120646e-05	0.481631481299287	0.000147206217815239	45.1691152005672	0.693495748954869	412.59815627741	0.000928994684235708
2	0.00382143526350223	0.00327875893811847	2.17155039369193e-07	8.87498181777167e-07	1.7891462057408e-05	0.216947924494865	0.000258633607765722	70.3451728860517	0.452046908672325	318.551840903106	0.00290799809497531
2	0.00480169740859571	0.0025518416746869	2.3714414392653e-07	8.98222158570873e-07	2.00236764182774e-05	0.450323953533755	0.0002030872403091	51.4043064051995	0.42413136561041	302.950490132072	0.000859115841086816
2	0.00316115013284568	0.00314914111010158	2.0340625544082e-07	8.43318594736583e-07	2.53174361323816e-05	0.316144577987602	0.000267267743109172	72.4141107106011	0.341782487256728	274.747931682206	0.00218898570278777
2	0.00414953223955583	0.00269733275646428	1.96266162375476e-07	8.44964639262276e-07	2.60128477705056e-05	0.331259609996845	0.000209565681248636	50.8202690023965	0.447451350996626	332.625111111161	0.0013641088255048
2	0.00549621214688761	0.00311987774934482	1.86301369105873e-07	6.69435396177105e-07	2.23020146214034e-05	0.470203428849127	0.00021182845563196	25.103910760869	0.333868530523141	216.244275006601	0.000306393889693649
2	0.00302610505862478	0.0037522056372602	1.91840320438287e-07	8.6078189818636e-07	1.09757972452271e-05	0.212280530696189	0.000242682464545684	125.594094142642	0.484936159251632	354.022552383955	0.00502743154440434
2	0.00481858333316615	0.00236220824789687	1.56755726862254e-07	7.34118064228612e-07	1.49462273289736e-05	0.430881426321042	0.000180624958082584	43.9149187910992	0.413403058945529	308.809770769231	0.000460822908587706
2	0.00636418016446423	0.00381847899964597	2.09304213539278e-07	8.31862603710177e-07	2.94852587028573e-05	0.26063491792841	0.000112676365366641	32.6870642362572	1.27814701534534	621.476363816057	0.00232269653346142
2	0.00303117435327098	0.00233871336098795	2.11874341347195e-07	8.95636411658463e-07	1.79481431494351e-05	0.319721652484522	0.000225346803051994	107.37727201458	0.362192313302553	327.344845676913	0.00246033630313941
2	0.00548347116969888	0.00313006339622554	1.85549710989684e-07	7.77755425126612e-07	2.57824483605805e-05	0.532346724768799	0.000285087211058911	23.4851591553938	0.283091965703969	187.343852156876	0.000257562984270485
2	0.00686630076667142	0.00263494021768566	2.3479535397782e-07	8.09052672666637e-07	1.40019167488408e-05	0.327780736393847	0.00012586872945357	40.2836833932016	0.807896750813908	448.685052076652	0.000969993942036848
2	0.00501879015746195	0.00245242646911738	2.21051362415068e-07	8.35199354068557e-07	1.39269164288512e-05	0.574705742346932	0.00021103179524816	47.5041189018806	0.327294448057624	240.11481748451	0.000396099900950276
2	0.00501052670168907	0.00297625229969126	1.5818093732723e-07	7.11894033859568e-07	1.69807790087159e-05	0.349748749099316	0.000263110708061249	31.8056906942485	0.329535153473098	226.688629824914	0.000444422628060594
2	0.00414468097650761	0.00234200216351875	1.83959961063596e-07	7.58183333015532e-07	1.87626179039236e-05	0.418137845960927	0.000217595513942883	49.5024393894348	0.315306907659005	258.036185827697	0.000608566784091669
2	0.00427228130253705	0.00392710297652183	2.41730941590594e-07	6.25071386613744e-07	1.88574505596811e-05	0.371724295837738	0.000269401159479029	38.2006860326423	0.253038190695324	172.66167597278	0.000709124434463434
2	0.00473966811760883	0.00251103353677352	2.34728902248724e-07	7.14367381809401e-07	2.49646645546093e-05	0.428618702810763	0.00026002102464957	32.1549498570557	0.239851858101415	186.158144173348	0.000400269176892011
2	0.00652419659114008	0.0026453992892841	1.73595927146334e-07	7.00196496917431e-07	2.90794448164617e-05	0.363173891811325	0.000109914043362818	24.7319469706585	0.823528566581788	470.503778523384	0.00063971658299741
2	0.00487399193844048	0.00318309696522301	2.30490761131676e-07	9.58020264685941e-07	1.45596544599879e-05	0.369212343073684	0.000204430684230616	64.1309999242667	0.569569185986734	360.674281858209	0.00157731932023548
2	0.00341790655866419	0.00362357774819091	1.66655344119968e-07	7.89567141397636e-07	2.21104057590175e-05	0.257933416039595	0.00023894683349952	63.3173620483185	0.449423789221887	321.371054392221	0.0023915936082051
2	0.00420737285301699	0.00323240738181981	1.88021794866302e-07	8.04812441617347e-07	2.93793730159544e-05	0.223128672747952	0.000181251797142697	47.0086964854647	0.625030368302079	417.768156127901	0.00255230064240803
2	0.00669297088315992	0.0036061113437647	2.00804455816202e-07	6.30727173199709e-07	2.79292582734393e-05	0.480155222784103	0.000141158311313905	19.2143655272805	0.542658819976805	288.254641134525	0.000348841084992042
2	0.00341234016129344	0.00250533827225561	1.78062394035117e-07	8.04530008118661e-07	1.52170015876217e-05	0.317811767640831	0.000286381763202658	72.1331779533563	0.281623969743315	243.629017537637	0.00111307143226772
2	0.0069124678845055	0.00213591236311902	2.05730018069774e-07	8.59084324403454e-07	1.62598263352012e-05	0.209368701118679	0.000227293155109531	28.6711583103253	0.493542663793105	316.28458668564	0.000686888600689604
2	0.00333081047375285	0.0033293978545658	1.97439739205077e-07	7.81252044820992e-07	2.16979108117003e-05	0.232566141590914	0.000145921910378158	85.9032014312651	0.679788280829737	484.089948172829	0.00481170814195311
2	0.00638855061525217	0.00389417444297325	1.66914119139158e-07	9.24090816936274e-07	2.56326525187037e-05	0.306618850538213	0.000124477201559586	35.6077229285882	1.43011159807308	690.153735925282	0.00200046566615293
2	0.00327128884363458	0.00380930101347561	2.33219686898098e-07	9.34559248080884e-07	2.57000775113688e-05	0.281581983272341	0.000172840414894786	97.8492103972163	0.694670320072288	468.861127388191	0.00639899061781015
2	0.00618299407570856	0.00286731766737601	2.37474304433349e-07	9.24331310640871e-07	1.8083178465388e-05	0.212694983767852	0.000145723044375686	45.4888740096724	0.94746385992104	535.48788750508	0.00243646217888655
2	0.00574211876612288	0.0028558239476101	2.20556631597797e-07	6.33088967227588e-07	1.98915101578588e-05	0.436834793854335	0.0002348496278432	23.8293353019474	0.265489648204928	179.384411094369	0.000252826926427446
2	0.00393385109589603	0.00284074274784035	1.67101985951833e-07	7.92980049181234e-07	2.70563030051401e-05	0.332206251552653	0.000294085639214168	41.1173767955615	0.309799478658573	238.34748421339	0.000840812932984455
2	0.00574673293375819	0.0025986048133927	2.3090507740691e-07	8.02960093257273e-07	1.06531863182591e-05	0.469957383580891	0.000161446708631038	51.361504991102	0.49357348998806	318.121553029479	0.000592553857393926
2	0.00311070570493898	0.00332048702915012	1.88695004810407e-07	6.28539820801862e-07	1.81411440282643e-05	0.247755991258664	0.00029794997723535	58.8631469028833	0.230090421062976	189.835441135104	0.00125677660947
2	0.00336363128689114	0.00289586560363695	2.33261044292459e-07	7.56504434376574e-07	2.06231897431877e-05	0.347454805237011	0.000264226689573371	66.2760010932782	0.263461160541173	219.158686811566	0.00132357925001046
2	0.00454652037613226	0.0039528938949153	2.1897708256352e-07	9.86771085955086e-07	1.08356429636309e-05	0.235242870826681	0.00012303659297509	108.975791563377	1.32151429510858	734.282793769941	0.00707015104099311
2	0.00383572925605023	0.00382476348687013	2.40830393679813e-07	7.79357740853065e-07	1.56314092318059e-05	0.203484267758501	0.000288709960013147	63.5292563701895	0.359895613338932	244.721106169885	0.002490152587935
2	0.0053387732438596	0.00253435999771747	2.08056276635229e-07	7.20416036047416e-07	1.22599387650973e-05	0.312012734776687	0.000270824107244556	36.8742650344136	0.282956920981699	205.257992706411	0.000440560367346972
2	0.00614231731840877	0.00366339198570656	1.9859876369652e-07	9.37916370036281e-07	2.85009209381422e-05	0.366792299457903	0.000299726103569139	24.9143246498097	0.466918634838284	263.042388912936	0.000669290647059024
2	0.00433980536425577	0.00247358858944072	1.88205449604376e-07	6.27713516719909e-07	1.13870767300303e-05	0.255829388016077	0.000261056782896311	44.9708492223482	0.245726695027269	199.841830238619	0.000564529617263371
2	0.00458070073768586	0.00306895074120363	2.0989116726053e-07	7.53824473109892e-07	1.5381132221835e-05	0.39381090401362	0.00021920170175709	48.3941628886893	0.36019533152933	249.589992306883	0.000760942790779052
2	0.00322379793523517	0.00217976939637785	1.9939553304125e-07	9.9300631166058e-07	1.73827325719858e-05	0.44658918948523	0.000189204060974669	114.709611618284	0.44866387226482	401.664898392671	0.00195575538420395
2	0.00582956878197673	0.00205225804905588	1.5827048844818e-07	6.7360782748087e-07	1.38253355225881e-05	0.232848835810458	0.0001430926494776	35.3319598195204	0.5654006296211	393.007906306467	0.000672891341237436
2	0.00692601217618488	0.00320816775991217	1.84959002123383e-07	7.40153079182271e-07	2.84669750547958e-05	0.427878046724667	0.00022891983993565	17.0477482494284	0.41804868967128	235.766161516967	0.000275338231942011
2	0.00526794056521732	0.00345707603020652	1.90795363925756e-07	8.01424634533998e-07	2.18935073847365e-05	0.371289291020977	0.000249068689482938	32.2266340394647	0.415533820246126	257.836572791591	0.000690991625094926
2	0.00653829312239074	0.00339768386909003	2.09213090637336e-07	6.4322942781153e-07	2.14749223278793e-05	0.284301424675269	0.000208693552757433	20.2693922490759	0.421079161649484	240.293437829195	0.000471270944631038
2	0.00412868426518889	0.00378102772574838	1.8201106141261e-07	9.91004717870939e-07	2.10102345172786e-05	0.323311094764367	0.000223934068765252	66.1536577592582	0.660042212346617	414.915296813731	0.00263649057515272
2	0.00668243206736873	0.00315446106540112	1.76358541132682e-07	8.31135918904952e-07	2.7998824134007e-05	0.412899544087005	0.000277217043236372	18.8825121359298	0.406637526184924	235.348965499181	0.00031478495459631
2	0.00697932957635991	0.0037672024312159	1.88191735897841e-07	8.47391032420641e-07	1.60782217815834e-05	0.549379410781981	0.000188085043231217	27.7194924947507	0.58931051368197	301.816721040778	0.000374422852776987
2	0.00429469892361124	0.00311020724237024	2.44425326383355e-07	8.7081517076387e-07	2.66750345254862e-05	0.285720118488891	0.000107037769718976	72.5401184561384	1.02759595144798	647.75097223085	0.00473661349071325
2	0.00406864251140013	0.00320580476019698	2.08220462745351e-07	7.47498413950947e-07	2.72675380846473e-05	0.502941964018902	0.00012461919062713	54.4817758587243	0.575498278243712	393.082670967976	0.00124164037770289
2	0.00300553072701505	0.00228242064515819	2.1593278874619e-07	9.77056083532281e-07	1.0632259581429e-05	0.48079438336755	0.000279432012071365	132.151322420189	0.261695427709777	259.499829010344	0.00128892394405295
2	0.00516097208648024	0.00396891421766006	2.346271760171e-07	8.9044280897521e-07	1.51426877623162e-05	0.389886193886575	0.000225884641067163	50.2992743984433	0.512141892275705	297.136417001082	0.00123073769596423
2	0.00559124951875741	0.00327651832253393	1.51789734890207e-07	9.92532590562688e-07	1.17235672815941e-05	0.569815960261266	0.000106535729489174	69.2593420439323	1.27990588238223	700.979150078515	0.00118041995195989
2	0.00564410209570872	0.00246829857021741	1.63809200120953e-07	8.05019345270496e-07	2.59096804433599e-05	0.269037240439268	0.000195142314158075	29.2731680655516	0.560189165121608	372.560025984708	0.00079100961177649
2	0.00562483205070031	0.00307182503788669	2.14904886374533e-07	6.46092024941564e-07	1.47779594518442e-05	0.273412281743267	0.000152674211119792	36.4754597346811	0.532940626342716	327.432240966583	0.000922367333205058
2	0.00603417631022223	0.00291547484787671	2.45131436718545e-07	9.10984599592357e-07	2.79041971194457e-05	0.562949404257921	0.000120107204305922	38.614963110675	0.798245182096159	450.008862488638	0.000874774534644579
2	0.0041638516237929	0.00264801976500202	1.86191810488889e-07	9.728091361796e-07	2.33943059447315e-05	0.510000439220047	0.000205896809201226	59.1652803711566	0.470045595482802	351.719193478679	0.000987937407193241
2	0.00452310241028701	0.00288786093926884	2.34866965146501e-07	7.67821041037383e-07	1.74011343411367e-05	0.425872059025716	0.000238224883484621	46.8683712953784	0.304624309808638	220.708806144941	0.000671773594512472
2	0.00689144840852259	0.00286122968200179	1.80642754353077e-07	7.39514479938685e-07	2.90630888440487e-05	0.49060435752941	0.000102121953853291	24.6193803748652	0.887142117504293	471.611348234238	0.000500180522047591
2	0.00526977872975065	0.00384063184285144	1.53043636528355e-07	7.33618877432304e-07	2.22403967783771e-05	0.530471794837564	0.00022370626136167	26.7655089794001	0.397502762203569	242.795426278548	0.000347432819455576
2	0.00635412798655597	0.00298748035561953	2.0553724439451e-07	7.56197798490079e-07	2.19029401582055e-05	0.270302087203752	0.000203634865703244	25.4904191103402	0.51255645334181	302.104556963659	0.000716543183759503
2	0.00683329152364378	0.00370107079209528	2.10794035592987e-07	9.71909641689276e-07	2.46710403869123e-05	0.231463856058304	0.000216124736790974	28.3077935075682	0.828421718045229	419.696559120825	0.00158770940364021
2	0.00660340355041028	0.00308472236228127	1.8633116494356e-07	7.01954348749461e-07	1.37381924758682e-05	0.488294371172933	0.000136015837710023	31.389486761258	0.599815402892677	335.553388919845	0.000387475315014465
2	0.00414751728658348	0.00389705127794741	1.92165282546089e-07	8.09750110572945e-07	2.19100595890365e-05	0.351130862160239	0.000177948859973358	56.2484150390246	0.596636821030667	373.307063084018	0.00195075135853668
2	0.00402257894689788	0.00339433566270467	2.23863560615968e-07	8.68968543755355e-07	2.87887117977058e-05	0.225144888648308	0.000175646807598436	59.7742624982677	0.684420420711979	449.100119497098	0.00408806172401822
2	0.00343371286830817	0.00202950744493065	1.50921305828942e-07	8.81215965551596e-07	2.64500866015036e-05	0.313912051929903	0.000282971386157832	58.9502216004655	0.323007380418158	304.354271436543	0.0010186276516793
2	0.00553610345182849	0.00292497732913815	1.53184774232087e-07	6.69599449063247e-07	1.38132766316464e-05	0.456161105669772	0.000186182447206433	31.8063991402734	0.403721636351348	263.072501316638	0.000304601167755923
2	0.004494799864558	0.00349086340742907	1.95616472978785e-07	9.80944530178537e-07	1.5692047827444e-05	0.367297103906024	0.0002039819045039	69.3261005409488	0.650130319763829	407.850223641545	0.00197819882074382
2	0.00572825905138221	0.00371977212704712	1.5997005432204e-07	8.32375981687338e-07	2.18892338244732e-05	0.452958224191222	0.000145424982836302	35.7838454880856	0.833893170169859	452.273603522105	0.000862041692372937
2	0.00691648826128606	0.00269496867522801	1.63779638479407e-07	6.67701471043349e-07	2.02381966658963e-05	0.271080061491028	0.000279805665824722	16.0272103732541	0.317954176082326	199.067007224372	0.000224797411441882
2	0.0060413634413883	0.00281525302546043	2.45887090934752e-07	7.43085004820388e-07	1.82954941289575e-05	0.546722809860105	0.000138383221606986	35.4477174511852	0.510899267201725	308.883660612817	0.000470949393102659
2	0.0066178986864204	0.00243346843072976	2.02445991071176e-07	9.90548758371946e-07	1.25580150997659e-05	0.324070664914001	0.000131625792261571	53.9171876422048	1.03972369986102	593.134814357138	0.0013947600841878
2	0.00557756734944187	0.00395759591033568	2.09946074169926e-07	6.40243378152344e-07	2.60706905655465e-05	0.376766561511154	0.000269519755692633	20.6342710097945	0.297421744954116	180.282967213198	0.000398252405913094
2	0.00664623548783732	0.00213780763970846	2.04680835658284e-07	6.41032764165295e-07	1.23233523858888e-05	0.591676457195373	0.000168090003004166	26.4209978319043	0.309312163253938	209.770752162128	0.000131626821775338
2	0.00600311053889624	0.00338054765941195	1.82567891787996e-07	6.27613350795413e-07	1.82986535461907e-05	0.36256939594069	0.000170156711193021	25.4574087171843	0.467803630387195	274.468997591132	0.000447299962638215
2	0.00550860808530159	0.00206230193171282	1.94391397684526e-07	8.927477823796e-07	2.89808688670143e-05	0.488191026027005	0.000274407726787808	27.585402606082	0.300830146310189	230.75502544609	0.000283231068563591
2	0.00657879284777836	0.00323998478392084	1.50591693210412e-07	9.40225957540577e-07	1.90577836822637e-05	0.260855180391558	0.000132087788321665	38.3741118099183	1.39570465732659	719.301024110806	0.00180050601726557
2	0.00649806457893389	0.00379979936728097	2.45188969678506e-07	7.76566802351303e-07	1.1293305099725e-05	0.252009542521943	0.000225408633569437	35.5357216803708	0.521317267304719	281.347011397528	0.000999675205323481
2	0.00407599030904344	0.00384089473819171	2.16414034741144e-07	6.68116851912249e-07	1.2684099566557e-05	0.445666511031961	0.000168941798511976	62.7322492159304	0.403501385228221	269.672587036165	0.00100201211516414
2	0.00547194258198017	0.00342726814011486	1.72253151558388e-07	8.0038963370585e-07	2.93228166125806e-05	0.407656179668926	0.000265507140607263	24.4866345978472	0.39425182659944	242.985440578549	0.000482811278132522
2	0.00353763150358087	0.00303777714248016	1.60902060204448e-07	9.96181524439398e-07	1.77823703668898e-05	0.288083733210921	0.000139620935581836	112.491263828061	1.04011464042029	732.1158412741	0.00547006383564843
2	0.00491596383056954	0.00268061298846441	1.81712233074545e-07	8.71796044169687e-07	2.63527140594105e-05	0.310150449210325	0.000172726752539082	43.1744888634794	0.65580264595847	440.916692934652	0.0014119123454043
2	0.00524607785745882	0.00265269367274656	1.75458879997531e-07	9.9908803604715e-07	1.0403309689839e-05	0.48692717589504	0.000119788537953273	83.1946588489021	1.01114234874133	630.060876713103	0.0013796068471455
2	0.00697933474236359	0.00237615728165847	2.42645926632157e-07	6.96413675761875e-07	2.07974234471615e-05	0.437055042041605	0.000247947014964418	19.4071295576754	0.275246434251834	180.527114432562	0.000184319692370403
2	0.006331897665807	0.00380843124578601	2.1876883992503e-07	7.99955705922918e-07	1.08231541474874e-05	0.392655021215153	0.000101010862858538	54.8494937324295	1.11319247462228	546.560084128997	0.00141800661398785
2	0.00359447782318582	0.0037887417726243	1.93948946703098e-07	7.53578328235704e-07	1.97566455918969e-05	0.335362804638231	0.000164757012223507	71.1049706397719	0.549544461156011	371.776366934755	0.00240802029743528
2	0.00529155338766347	0.00207988680375265	2.10105892298612e-07	9.3126598527078e-07	1.45241338659179e-05	0.370004113734581	0.000281409112823366	45.4688815298788	0.330427514332434	255.293035969623	0.000517309898127533
2	0.00605228523547522	0.00230347299477144	2.34330726889046e-07	7.11156437350565e-07	2.59915099290442e-05	0.392356442514766	0.000104194458811792	33.9585731991595	0.711161120810086	440.119861636613	0.000784679051338084
2	0.00468444450949948	0.00261208081418067	2.09346014458744e-07	6.79167074381271e-07	2.31846807445059e-05	0.571292377072111	0.000142306338512325	38.5359447881241	0.388527731755978	281.22869180791	0.000444948282011597
2	0.00566547253042402	0.00361562640048451	2.09842294533024e-07	6.48792863925287e-07	2.22506770081824e-05	0.36306318919232	0.000114437202557408	33.3758415134684	0.730776425562007	404.154955590501	0.00100123978792538
2	0.00535646802897507	0.00371429326291251	2.16292326692061e-07	6.71948106312726e-07	1.36822992153952e-05	0.550469395921647	0.000183241234446355	36.2950343131091	0.36603658813391	225.081962316876	0.000381784035999777
2	0.00461913974829251	0.00272939210215857	1.82686087864232e-07	6.80086250107845e-07	1.04961325236756e-05	0.535755486019465	0.000288868201627016	40.0686776263619	0.196883094641808	156.714599022592	0.000210837430222548
2	0.00652950721170596	0.00276812114151599	2.23701263415424e-07	8.35264991118334e-07	1.70428842314354e-05	0.592703420834185	0.000193285070740068	29.8417299364454	0.421059555518696	254.212766215213	0.000293667474804091
2	0.00639100521922072	0.0030568105475585	2.12781293758308e-07	8.23440278078842e-07	2.08525283487587e-05	0.368299011410263	0.000226838922043169	27.2154973665598	0.463443505847174	272.000212168653	0.000534712498755444
2	0.00347933510545714	0.00319833872387556	2.30874465690653e-07	7.24687054969721e-07	2.40015904298016e-05	0.399850102424383	0.000216283039287991	59.6031997145804	0.312034844409638	244.454157695652	0.00131603807229802
2	0.00372350652342673	0.00200589113385411	2.17124265781036e-07	7.64357405418577e-07	1.59024148417822e-05	0.576709335322053	0.000239716202121189	59.0495549294346	0.200673905665405	194.980668826418	0.00037612510092543
2	0.0048067823069428	0.00279153384023121	2.40738713614316e-07	6.72880978627359e-07	1.58869268012017e-05	0.280807859316827	0.000212388785712366	42.1962616343232	0.341852592374666	243.246926660554	0.000871447000699162
2	0.00335165980703436	0.0027552534007713	2.27222093549587e-07	6.32814203613828e-07	2.96703431320214e-05	0.281703378047007	0.000185368971192239	53.7037926319684	0.325860537143069	268.608788845706	0.00166139873089357
2	0.00636226914699538	0.00307464571209867	2.20654184532815e-07	9.28246954905495e-07	2.32419764768989e-05	0.375004505338174	0.000183251286490186	33.5734110283164	0.687290164328029	385.584427769543	0.000955416341417057
2	0.00360643132722772	0.00298978198080082	1.73344247504249e-07	7.99896880603809e-07	1.95395100669446e-05	0.335077929878977	0.000113282956914261	88.1896177649559	0.834808165982451	594.932996741909	0.00319063494799993
2	0.00638528748010122	0.00341371469389935	1.95751226342808e-07	9.66541970127749e-07	1.99400951790042e-05	0.575917715209048	0.000165934581873863	35.597670977056	0.728597573112685	389.241956147996	0.000614662257498034
2	0.0047554916868083	0.00366274099655002	1.85776716702169e-07	8.06835358907884e-07	2.37500141704672e-05	0.328964254949782	0.000104568396477156	55.3993274116921	1.11670401034208	634.421928705413	0.00273165707250167
2	0.0037788743726736	0.00327238479991398	1.65956315473496e-07	9.00390079029824e-07	1.28838036379435e-05	0.345456386110091	0.000125246804288661	109.866415088627	0.959500496968162	640.394210057167	0.00360603492537125
2	0.00484224735393228	0.00351341012611589	1.81515588430566e-07	7.53599635233689e-07	1.55242456678825e-05	0.548250195408208	0.000265794746716278	35.920205269432	0.285582594559236	195.795810533126	0.000337860028556565
2	0.00446925949646461	0.00393707226058449	2.28018806369032e-07	8.42293697384315e-07	2.35784178694593e-05	0.440193639731327	0.000119142548438057	62.9226667598845	0.849678862908767	487.220198025229	0.00232476136004531
2	0.00460726373087576	0.00378792161561531	1.6044092272238e-07	7.89458235593268e-07	1.34060181688971e-05	0.263060033929833	0.000152304624383595	60.8297407395794	0.826645491813364	494.498642714254	0.00229038824012665
2	0.00645048974835768	0.00333139986430796	2.42481937451029e-07	9.83073122957081e-07	1.98739355573121e-05	0.319252501091132	0.000116262595982496	49.0185904936393	1.29248335459503	649.12738296842	0.00246580426526332
2	0.00335479291567565	0.00292136229396409	2.38970749694971e-07	9.74689013787522e-07	2.43840337322531e-05	0.504229621967875	0.000103367409785967	121.698946685924	0.860646655009211	623.947297159548	0.00413240778390177
2	0.00696327109985706	0.00341657012897143	1.93086006801081e-07	6.81286368048552e-07	1.65201913534195e-05	0.245560167539789	0.000239537678990724	20.3328215697713	0.428735134624701	237.996712682463	0.000456899238576625
2	0.00406481209172477	0.00361721142847417	2.1557315794667e-07	7.26263208881623e-07	1.1901688678945e-05	0.219934909008272	0.00012093510014457	86.5647826311283	0.816309169792358	514.911816153442	0.00426218821587606
2	0.0053916282466849	0.00364472973754492	1.71028807329665e-07	8.81901014920584e-07	1.85615558351707e-05	0.472075339643586	0.000294394653569182	32.8837508712302	0.389007595436077	236.536063974918	0.00047326707641687
2	0.00670806135739356	0.00379069668564496	2.1534955673794e-07	8.73191213964283e-07	1.05331952442929e-05	0.263659627093214	0.000184559866905112	42.2886210899886	0.789517081147816	402.770763201465	0.00138402168732261
2	0.00591259974091077	0.00358147276371011	2.26814121825629e-07	9.74453738739031e-07	1.44830134376471e-05	0.532608062933928	0.000144028676824965	54.0991895685385	0.822363796727505	438.682762562276	0.00108553333317593
2	0.0067150670325881	0.00253175071295952	1.99412767179069e-07	8.89966041395622e-07	2.23223284563809e-05	0.518324420396843	0.000272540288269732	22.9097829186065	0.351273688637459	222.998165589546	0.000230829126401597
2	0.00685713619677125	0.00396380423369611	2.40204847330302e-07	7.94058327798151e-07	2.10546240597423e-05	0.331145335193677	0.000183336243701476	26.8848557034321	0.653232668761024	328.235884717384	0.000903508377974275
2	0.00580105564194808	0.00379308001353438	2.3606790751203e-07	7.78384185867685e-07	1.29374506266895e-05	0.246536291802307	0.00028648304882969	35.2251167382783	0.393845438572843	230.13749593221	0.000916236845949576
2	0.00433569221092363	0.00223493073665718	1.53003868333481e-07	8.38086998609611e-07	1.36778675123839e-05	0.576056066875515	0.000134749679575761	68.2121882756368	0.565011919396857	434.495179303472	0.000657489900971295
2	0.00455821669372879	0.00221904629232134	2.41847475199281e-07	7.85685153834552e-07	2.39669525105744e-05	0.555021953355868	0.000164467830901483	46.3998411901172	0.363631598484967	283.222239970764	0.000564293219789833
2	0.00306946942756946	0.00276614064234122	2.26838301316387e-07	8.75760633298477e-07	2.20801730230996e-05	0.251222424741246	0.000263858675946618	89.5220194881793	0.349569925665556	292.991647059362	0.00311419396672149
2	0.00555588226697193	0.00339577647548395	1.73417223064765e-07	8.41505178358883e-07	2.67641254644429e-05	0.274476747816921	0.000147116883472766	36.0107469970284	0.928162162922103	524.519641379369	0.0017636308692501
2	0.00534131685909727	0.00207843499201339	1.95524618777247e-07	8.37142404956244e-07	1.67566663776263e-05	0.318106389905832	0.000184128380911361	44.8649600396049	0.489322296167625	357.294057979892	0.000779099382166381
2	0.00626566927604252	0.00348419534668545	2.38028319399342e-07	7.81589625255184e-07	2.92933217625116e-05	0.366542979144809	0.000112640029402454	32.4249483811247	0.945740292137643	488.105107027219	0.00134383743434505
2	0.00425632244460054	0.00296883527023192	2.25554653665503e-07	6.858503934234e-07	2.81484634679169e-05	0.265169027053671	0.000129919694672511	48.3693063574265	0.615493744006419	422.50266060265	0.00221792268365675
2	0.003903259575613	0.00304953625461309	1.64887879425607e-07	9.28618299102849e-07	1.12974250862061e-05	0.455559563438073	0.000170875319738644	96.5132942781052	0.622496911038363	444.746146896567	0.00158037355082041
2	0.00430774730927186	0.00354957488464446	2.33383441432489e-07	6.27642916525952e-07	1.49897358551391e-05	0.389461737202401	0.000156888262791514	53.5953592377967	0.416434815606788	276.103372528815	0.00102753795616621
2	0.0033264418794414	0.00213014493990836	1.79759634898656e-07	9.10166706569907e-07	1.85516752705421e-05	0.407189067901081	0.000108149921597638	123.012677235639	0.797160183451849	671.754167534925	0.00308278658658974
2	0.00326072404474549	0.00319519661878734	1.51365291005879e-07	6.31416441707302e-07	1.75149102632736e-05	0.309983564867765	0.000289778029506122	51.7344824404666	0.236147694065748	195.904544250283	0.00077461991049096
2	0.00448725733238407	0.00232189976189572	1.75676047276428e-07	8.30541144334582e-07	2.36347132596664e-05	0.204855758193222	0.000167781478428785	50.1008787707973	0.637225131320672	475.080072101662	0.00201046205100564
2	0.00580681287672137	0.00285215221520205	1.50017052136303e-07	6.12945488098602e-07	2.93047256327389e-05	0.391282826254696	0.000205517960849748	17.6514530382751	0.352937878671382	230.971384703019	0.000243914054299085
2	0.00408587252301695	0.003123767722906	1.82514188084825e-07	7.32581707637232e-07	2.94589752525496e-05	0.340118803353288	0.000202645544145317	40.9216045312994	0.412815729974909	293.32169064659	0.00111237179469649
2	0.00384724145524663	0.00208178970769549	1.55915273203301e-07	8.50764635880931e-07	1.41342780895893e-05	0.546939751518947	0.000237439236029362	63.3430885603151	0.292243835350275	262.520809125758	0.000443505590040532
2	0.00558100860359905	0.0036500463583023	2.36681658739567e-07	6.01313444413582e-07	1.51547146185085e-05	0.478690974473062	0.000148464698393838	34.0584182324166	0.429967176888392	253.228884408826	0.00047348567895605
2	0.0054274807145897	0.00304033674111916	1.8143861620895e-07	7.11429771138271e-07	1.14393851445243e-05	0.346310440777767	0.000225719884993309	38.0972426107152	0.378141177388279	245.866360622676	0.000499464864820015
2	0.0066278892970823	0.00279223081492812	2.15267183811118e-07	7.38138873979359e-07	1.62339892389607e-05	0.369596680836555	0.000125327642993184	34.3832429161264	0.720190929321617	405.638695863011	0.00071517159039657
2	0.00587507848209078	0.00240808891336322	2.3763023210559e-07	9.64572548630618e-07	2.95303580793131e-05	0.226521760110403	0.00020456261621638	34.7772436576047	0.621887228920482	400.818652239364	0.00155091662307284
2	0.00317994830906342	0.00229162259509293	1.56218673036658e-07	8.90251244832872e-07	1.17392810041963e-05	0.486239530930507	0.000183823365928757	116.27541329707	0.426737214209051	388.470004673955	0.0012826288844631
2	0.00450936630120985	0.00335466087188961	2.04723546319262e-07	9.5105873278561e-07	1.40789781773472e-05	0.255677053825501	0.000116709380207608	93.3764187304168	1.22656154548891	734.474511237573	0.005311515411175
2	0.00389465441641021	0.00376970966068821	1.73032674378711e-07	8.40314371975052e-07	2.07930302122154e-05	0.31184906533587	0.00012145471667183	78.0619490325853	1.00006178992213	615.979293685774	0.00394834854971323
2	0.00529724569694581	0.00324963643210334	2.18562724831736e-07	6.9304546183567e-07	1.52434121487797e-05	0.553297087412004	0.000211804670842754	33.8467612769305	0.305204981534598	201.860899731031	0.000318533684681291
2	0.00599817289296569	0.00302162224200752	1.80807932119659e-07	9.41734739120128e-07	1.70678018932258e-05	0.473940523817133	0.000161148891813212	42.9151502053204	0.764977756797371	440.681175717494	0.000799790154615934
2	0.00341647190972882	0.00228568386485662	2.41321249796483e-07	8.04576832460803e-07	1.06934258437122e-05	0.453815969540097	0.000223649848331614	100.309741243295	0.263016134264249	239.21247515859	0.000999059445579974
2	0.00530363519476177	0.00275045049954827	1.67420851490571e-07	6.90185332574196e-07	2.71781842307677e-05	0.485112319808855	0.000198033539744038	24.8211093309378	0.355825183119292	243.837024548034	0.000297375398394444
2	0.00381989770306454	0.00235948110299014	1.94204638675657e-07	6.30320526213658e-07	1.79463070785682e-05	0.435694933731644	0.000108534224468932	65.5133543126048	0.483126121288911	388.126737117154	0.0010046956150363
2	0.00361375218424965	0.00343330248549204	2.2248765263593e-07	8.7914587678604e-07	1.97164572625021e-05	0.239907431739197	0.000266647367714701	72.1653623935994	0.421163859713938	298.656016757948	0.00299085380151307
2	0.00451322170629592	0.0023569721175976	1.81751655405544e-07	9.54297287290661e-07	1.01858795441811e-05	0.344735389337317	0.000289692657090786	68.3049020707294	0.366198584935227	285.630503205468	0.000839630441356551
2	0.00613779551254845	0.00271423385350917	2.1893084039776e-07	7.73624521671009e-07	1.82544381501661e-05	0.316539264430411	0.000177537738290159	32.9785841915588	0.533382109433086	327.697863486756	0.000743482248826471
2	0.00557981017246637	0.0033556427366418	1.77295635462705e-07	6.04407682842396e-07	1.49265113046881e-05	0.238909387337476	0.000280711334001309	23.8980109071127	0.289730277268034	186.789347454098	0.000409023644634687
2	0.00649712190449406	0.00263411399763158	2.03360477189883e-07	8.46998173533531e-07	2.32121249131685e-05	0.537672517010521	0.000144430543752372	30.4250765593638	0.632995639708811	370.909577571207	0.000459934447350238
2	0.00396334161222165	0.00264911071274821	1.77763970129052e-07	7.37190073939823e-07	1.74578338865069e-05	0.242671958980578	0.00028892815696515	48.0041433893798	0.292654062695909	233.735390473013	0.000965749810282548
2	0.00655148373345909	0.00235247914608913	2.38529982409663e-07	8.6752520163218e-07	2.60090129355857e-05	0.438120371315778	0.000278697469681878	23.0572374144087	0.314539436973042	209.964400102558	0.000286834213007966
2	0.00367102375085115	0.00338733672452686	2.28423435422785e-07	6.50846537396287e-07	1.13476976527655e-05	0.387071450809108	0.000140922378394855	86.0195436923045	0.447686627760484	320.694146021803	0.00159649146278652
2	0.00515339773847787	0.00378380246189623	1.66225805681437e-07	9.257944484846e-07	1.39516871543499e-05	0.423138707429111	0.000289320230571847	44.1269869825485	0.455849970161081	274.521325767846	0.000720556104406748
2	0.00335585947879159	0.00205489463594597	2.3776289942444e-07	7.67952706027184e-07	1.52809034292753e-05	0.512900673741147	0.00028822332755536	69.8397724175032	0.168546556977191	173.264825989657	0.000487435330938193
2	0.00476142928513308	0.00381703430807721	1.81217659577563e-07	6.21391820041794e-07	1.16115776872179e-05	0.487842902566801	0.000256037904131966	35.6865160482345	0.250672530973844	169.559183216775	0.000302776293063381
2	0.00630273144046923	0.00281886912944258	2.37022394894782e-07	9.71644426355688e-07	2.41764729386532e-05	0.415070153947834	0.000113880554116318	45.1700884515864	1.0878964375702	591.396695902664	0.00152529851894555
2	0.00585701732280532	0.00278018248594715	1.63447774943503e-07	7.45147697166408e-07	1.45627593999823e-05	0.397168225329078	0.000268493869181158	28.0237387326817	0.328299212563053	217.372330648809	0.000281304986680808
2	0.00321724420657038	0.00204012322245299	2.46704312653806e-07	7.72864211441597e-07	1.27440366923123e-05	0.421153973874981	0.000248615343660655	93.9265597851388	0.211352264773454	210.340692518195	0.000890751510964724
2	0.00649087414394261	0.00277604874756538	2.41417899201528e-07	9.57394334943968e-07	2.8158300686981e-05	0.383783497667459	0.00020755939925555	29.690385488348	0.577075866791452	337.706383113426	0.000786190378578756
2	0.00606775270659251	0.00358172028804396	1.60128923908887e-07	6.33876539893985e-07	2.32505407485752e-05	0.228316041282327	0.000245370907595623	18.2860719079377	0.402977047520341	237.031990092904	0.000482119440661833
2	0.00597878095140398	0.00251047018207354	1.50765094069295e-07	6.46331066683052e-07	1.85895728492321e-05	0.477307500597524	0.000191789663952539	22.8151544030136	0.351839901689608	237.435614617017	0.000184343578672765
2	0.00318002449661984	0.00324078396082286	2.36842030083131e-07	7.72388225275967e-07	1.8338976192246e-05	0.360781919538255	0.000198155138989851	89.9517119921437	0.372007842812396	293.258076709959	0.00233334197614007
2	0.0061094275425209	0.00246788011507541	1.61094683510766e-07	7.32481984424448e-07	1.69463009118751e-05	0.573093856491306	0.000170243909633245	27.7805523603722	0.423808268514607	276.8951042328	0.000214581880271607
2	0.00379511617911493	0.00348115593415778	2.30148127864817e-07	9.61799610982181e-07	2.41897960391505e-05	0.297002412354312	0.000265798080267508	67.2706460939197	0.453752782266485	312.052541856543	0.0027502159182871
2	0.00679034417096837	0.00354587442550452	1.69536041833546e-07	9.82434166809755e-07	2.41888945085444e-05	0.369828834931526	0.000204829704095932	28.2623832652302	0.840025068877759	431.96931383912	0.00087427419973879
2	0.00371937423306246	0.00231170743104527	1.73805043846298e-07	6.21050870250261e-07	2.31689940152902e-05	0.38442739030161	0.000227625374457715	40.6306511495182	0.228521173543807	204.085645018789	0.000461316792420558
2	0.00536009466715972	0.00380958071348232	2.42240689196187e-07	6.76291138437913e-07	1.52945226833432e-05	0.397389526972726	0.000233979758161228	34.165459917518	0.332585559080238	203.609222205317	0.000557281750676756
2	0.00522003450869933	0.00328541749723624	1.63542571036622e-07	6.36422486997821e-07	1.29711524648283e-05	0.267654395919778	0.000285004757598561	29.247144381152	0.296388058008449	196.824749245494	0.00044066620123782
2	0.00491687710883948	0.00213589451029785	2.1801715899148e-07	8.87909969352389e-07	2.69117744701923e-05	0.334562579517171	0.00012549779939301	53.7745178898053	0.762735388273766	539.350501330482	0.00173394892274185
2	0.0053541905335341	0.00319847009343169	1.95985487480287e-07	6.27143168417757e-07	1.57328855596564e-05	0.40402880340632	0.000250040944411054	27.6841010714464	0.270079376142113	180.377391223928	0.00030963068867813
2	0.00683909941197752	0.00358231090793309	1.6274949396971e-07	9.43186159082227e-07	2.71820017418973e-05	0.582644383972986	0.000137648419459592	27.8380378742026	0.991383152107278	490.204631235352	0.000585609740006531
2	0.00382154655409786	0.0021351897781446	1.93437338816174e-07	6.97575546169905e-07	1.68727743879684e-05	0.322351554691296	0.000277112535431239	49.9868788654025	0.216626986492675	199.413445996968	0.000551875460340949
2	0.00463249886352992	0.00324119506530237	2.09781780723446e-07	9.23452411030988e-07	2.59661762060644e-05	0.333966561665143	0.000249739817122791	44.5971200693361	0.47214729859345	308.764981186619	0.00140882627279484
2	0.00492558091878159	0.00239754012127817	1.75462479993301e-07	6.47960340966191e-07	1.45558063012361e-05	0.306517109884847	0.000116080931280605	48.4962752612278	0.610663620728997	430.17125939652	0.000954130525831889
2	0.00483881704978521	0.00297209652567786	2.43139567550826e-07	6.31048488551744e-07	2.69656785232159e-05	0.559116577751704	0.000210177914373667	27.5638081953367	0.244584864815451	178.826635320249	0.000295647762907676
2	0.00437570404414664	0.00254354207458505	2.47417350025482e-07	8.70663140358977e-07	1.69716654965156e-05	0.503368047516008	0.000184041192163191	64.5385681080673	0.402069165088945	299.831494220169	0.00090930003915782
2	0.00566928194237059	0.00304302152362084	1.89815266647792e-07	7.95495688689887e-07	1.72649736282788e-05	0.303174639674112	0.000108859550676309	47.9867833150694	1.02952904163361	588.624984114871	0.00172369129146478
2	0.00697611753672698	0.00229509393470245	1.77938274641109e-07	7.57502926209911e-07	1.71313678479246e-05	0.400378630402134	0.000269077506368295	20.5852543428209	0.313544154256253	206.4970586492	0.000177241551466073
2	0.00445666952228321	0.00347366875783131	1.7955386302865e-07	7.42243409911433e-07	2.81170107204167e-05	0.367624983704946	0.000212113475473815	35.887688597621	0.426378752412307	281.251261915679	0.000914594622162853
2	0.00690120847870138	0.0023555430304003	1.6652027118496e-07	8.26358176635898e-07	2.48727066899367e-05	0.213333244105611	0.000243078764133103	20.2916391451586	0.50608326193727	315.181856381221	0.000550820990236618
2	0.00547216489403767	0.00205146360023639	1.57474619328219e-07	6.05938388332205e-07	2.95430378039537e-05	0.285152180496629	0.000211420757170621	19.4739442747872	0.29907691831031	231.150588298606	0.000273433747143952
2	0.0047801474597795	0.0024428999815023	1.78744870893557e-07	6.59790560974573e-07	1.7579903583916e-05	0.24802331765692	0.000253037218107022	32.9080735183799	0.2880146007624	222.272023567601	0.000536767473362446
2	0.00376721965783894	0.00326146457344609	1.53611776648446e-07	6.54047151782959e-07	2.90758632153718e-05	0.325633646582205	0.000246368980930919	35.709051836595	0.310117083987516	232.503419835002	0.000792455578602543
2	0.00501439438636372	0.00380043440625512	1.88546038394418e-07	7.62586596154627e-07	1.86058962499322e-05	0.466015173949398	0.000293134557812229	31.7890530794089	0.301037350982347	192.307464116846	0.000426000807314148
2	0.00650185589592494	0.00324315630776105	1.65405736455391e-07	8.38176912605257e-07	1.37061634081499e-05	0.537721410877283	0.000271987071845089	26.7740732577735	0.377717538614504	221.173037606016	0.000228638338142837
2	0.00407423553742093	0.0037224363524128	2.09160751683792e-07	6.58773675317774e-07	1.96020074524614e-05	0.469293104915967	0.000124144665036168	56.4542531640269	0.538616253836652	350.22502719363	0.00119266518331596
2	0.00657251615526035	0.00314641006207327	1.66215421233071e-07	7.70192007564137e-07	1.93671580007523e-05	0.577813662563681	0.000131749492985078	28.0437042665781	0.689194079518736	377.559392630748	0.000362493348487612
2	0.00402878555863704	0.00252051635221754	2.46146082472485e-07	8.98332322637427e-07	1.17071169399478e-05	0.394207615496122	0.000187445667284737	94.418698120918	0.443679231254138	341.289213150171	0.00160968202481105
2	0.00352597517466077	0.00332111829992159	2.0413940717904e-07	6.11112958007839e-07	2.46270449458109e-05	0.299951997053389	0.00026420886417078	42.6846235229035	0.24265457178769	190.053914846511	0.000957487940725877
2	0.00658919888079607	0.00398716206288536	2.14231507455376e-07	7.68729433756043e-07	1.58478271830745e-05	0.361486456645017	0.000236146386229049	26.9352626784645	0.468943892237032	250.508266628698	0.000553189544590884
2	0.00612839638121794	0.00223324482619496	1.51881761203688e-07	9.85873436110073e-07	1.7575001304585e-05	0.311834104119135	0.000155889109368514	44.2932022748733	0.952929290477694	597.757316442759	0.00111378384128487
2	0.00322496518589385	0.00350280883100589	1.85153017685025e-07	8.94169395915367e-07	1.73905450929787e-05	0.281662976720129	0.000260855411712142	90.0105091085722	0.437427621345065	325.627380590539	0.00300105988426164
2	0.00455292873612386	0.00325583055116666	1.5006479625353e-07	8.4987083482269e-07	1.89650259163783e-05	0.483925885250527	0.00020394956014899	46.6007998322144	0.504848189653129	337.278179072186	0.000717224852803445
2	0.00619750167446685	0.00338396626504046	1.84704419442771e-07	8.09738613366675e-07	2.43284694645999e-05	0.574626497211878	0.000262864225137563	21.3173882319288	0.342877467549658	205.037543610708	0.000234988895741046
2	0.00331642232111142	0.00393920179997423	1.59871846642369e-07	7.11232036207972e-07	2.2725734610557e-05	0.336571512617425	0.000138665393679823	72.0148907879607	0.649716632095251	440.825095626981	0.00267169476314632
2	0.00696313407119752	0.00279699408620289	2.12096511722494e-07	9.94646178412153e-07	1.54837705226941e-05	0.423986399580929	0.000142416847536561	43.1349221186682	0.943028200164478	503.747977391719	0.000959354823660948
2	0.00422494869182764	0.00256114643634951	2.33916748956518e-07	8.03916797325021e-07	2.3662740095502e-05	0.362470266715373	0.000150918462279864	59.8502223151915	0.529960457562917	390.384384322524	0.00163272515340017
2	0.00678119279998119	0.00378298532102453	1.5768040275371e-07	6.97267847261637e-07	1.48284082508891e-05	0.500014570902911	0.000142867724776737	26.5218819789932	0.665838493917492	342.207280561803	0.000357261021493904
2	0.00320281070649056	0.00369373289690232	1.52462427870888e-07	9.02691365934165e-07	2.72114563871349e-05	0.25840817886196	0.000267769498377952	70.2024917134142	0.51417706625669	370.60504902605	0.0032566886095466
2	0.00606588614098911	0.00337471480093248	2.10832921150186e-07	6.73208825362748e-07	2.49538265943999e-05	0.325077302537455	0.000107469678462444	30.6626988708596	0.849034275488872	459.220627937679	0.00111143565002388
2	0.00692206228455588	0.00230421282993459	1.60127848616102e-07	8.63087177479922e-07	2.58181098565621e-05	0.34492511075276	0.000289694191654561	18.9410042293529	0.393854838171065	254.383569915432	0.000266651144999108
2	0.00603835253908273	0.0035164956769936	2.29131247748299e-07	6.47016470861138e-07	1.88062766602505e-05	0.361310601346755	0.000209300491647612	25.3265710191461	0.377409841087821	222.76711681519	0.000462279977917592
2	0.00358223100381661	0.00219005492396259	1.99835159403297e-07	7.64339963847765e-07	1.74890091204815e-05	0.333920284986616	0.000289807701359173	59.893863883202	0.230024451456637	212.673812653307	0.000767006419203766
2	0.00399542517727156	0.00329206178206628	1.94039435710601e-07	8.2981781020507e-07	2.16309720482811e-05	0.415204968305662	0.000155877317896189	64.8894816304251	0.594544528549917	404.204863701554	0.00170342796095896
2	0.00699903402259302	0.00399678446660899	2.40314795307133e-07	8.76417607928063e-07	2.83075785934754e-05	0.517700973239764	0.00015414282792349	26.1060270408191	0.751738358965845	360.492646864144	0.000685861728282754
2	0.00435255152853945	0.00265497987599973	1.80932419105533e-07	9.94274133495735e-07	1.33653248366499e-05	0.3478125634189	0.000226159582955466	75.2763954980607	0.53984551463176	390.606936669955	0.00152691086035424
2	0.00641791588042175	0.0024957956255361	1.7762176701798e-07	9.42943241262235e-07	1.23967317318317e-05	0.438040336112507	0.000232134248003304	38.2687097495033	0.498516506763998	313.207276805731	0.000414506178565125
2	0.0062150427341512	0.00254499655228632	2.06552629983649e-07	8.25538377983546e-07	1.85093586527875e-05	0.373513248772608	0.00025434595393549	28.3703202645059	0.369953337493369	241.78055171495	0.000394773955758631
2	0.00589381318148203	0.00241649648171162	2.14576589407822e-07	7.36672552278615e-07	2.04225291960333e-05	0.348219850711951	0.000236673443684371	27.0810372540169	0.329601699482942	227.819707390671	0.000387364178778253
2	0.0058064931154311	0.00358806060690054	2.39291724682412e-07	7.82932371058313e-07	1.93244245489879e-05	0.20093785966821	0.000239068218727348	31.7236383326475	0.495715207888335	287.084844499993	0.00134814459162188
2	0.0044586520770148	0.0032872503921131	1.89593087923112e-07	7.01206629208239e-07	2.43865703765363e-05	0.313381040452979	0.000129123057829261	46.613744762603	0.676644945212883	435.443053965032	0.00169527587629295
2	0.00637220362789469	0.00297830595561308	1.88121452340695e-07	9.77030772578815e-07	2.88655705396114e-05	0.552803229416058	0.000286701210810503	23.097445810071	0.404039206013832	243.098419592571	0.000311171456260414
2	0.0047974114523956	0.00337326011048857	1.91547212634725e-07	6.81629050230996e-07	2.79337479072966e-05	0.479003705590262	0.000274293392875434	25.1379236374123	0.252971008374756	175.963687513175	0.000330264023483821
2	0.00683554081384852	0.00265017334784063	2.47451331775256e-07	9.47955165313542e-07	1.6296959313954e-05	0.247204435719366	0.000235826185885687	33.9443694125905	0.549905234340703	323.218372858991	0.000985751304869079
2	0.00342243976780061	0.00250425890270095	1.9835848303832e-07	6.42891727184705e-07	2.67363255164997e-05	0.218416895226051	0.000299418049230328	43.2619890884658	0.215305777804029	192.060771660959	0.000946977953890449
2	0.00510659878234502	0.00274784888299704	2.14603508230831e-07	9.44225927395968e-07	1.22538329423543e-05	0.225567166295594	0.000137718505006692	76.3367010739618	0.965527655850693	607.995380329433	0.00335761863033653
2	0.00548816350838875	0.00381429617815653	1.57482718087129e-07	9.71044794602957e-07	2.53160304299932e-05	0.285442342267647	0.000268612597083026	33.3449766109869	0.67155982681741	380.723599351939	0.00132610854593297
2	0.00341086076330327	0.00294475073399965	2.30485028274284e-07	8.73070749385051e-07	1.83274271585807e-05	0.315868323434644	0.000214476904736625	89.5150818534875	0.422546696826156	327.651717787999	0.00267474257152885
2	0.0041613693317958	0.00312325928405013	2.40209374895445e-07	7.35578397546961e-07	2.48528350284166e-05	0.345991625287842	0.000152189552546884	54.3850086567719	0.517692675088761	355.335350066604	0.00176696240026943
2	0.00559202563714003	0.00255334802958271	1.59555589691006e-07	7.7894102626159e-07	2.64169269542751e-05	0.218601409526491	0.000234877406310928	25.6663604240576	0.471553333020661	317.546243094939	0.000738111181754811
2	0.00517686057268422	0.0020176326219784	2.218321595062e-07	9.03391626491067e-07	1.33352570184092e-05	0.406761004940767	0.000217639610529699	54.200699305165	0.384525797290071	295.137714256219	0.000606182202790458
2	0.00332341174960597	0.00223401208052343	1.76216969449194e-07	7.13336984059713e-07	1.91590721276215e-05	0.581489257359488	0.000114396946921946	79.5644568216542	0.439454934196821	392.687689663924	0.000891036503007342
2	0.00488583223686999	0.00250175964207708	2.18342291099668e-07	9.45017642251597e-07	1.74056725138763e-05	0.248546921846547	0.000254621406585204	51.8533123434364	0.455590201002028	326.601184554384	0.00142832303724488
2	0.00301849754196155	0.00244679010088104	2.39224915902775e-07	8.7793856712758e-07	2.02616792527178e-05	0.234667469015449	0.000219789817826852	106.002739144234	0.394794102357385	346.9726203924	0.00393273795343185
2	0.00438759095330064	0.00303538137696124	2.20329295088686e-07	6.74824785525629e-07	1.64340616560882e-05	0.348506574191902	0.000235245051722099	43.9314514702714	0.292465417574593	211.945848424887	0.000715790560299265
2	0.00358516311494595	0.00206539030069056	2.17391914180549e-07	6.01789526091355e-07	2.12156128330783e-05	0.206001367737993	0.000188519681266402	52.8985524485957	0.288129967168542	266.259100166075	0.00124582383118728
2	0.00437876403401468	0.00253004932534757	1.76549950840855e-07	6.58122852073416e-07	2.81728457491726e-05	0.378793922552613	0.000296720842967197	27.034087842654	0.21101257925466	172.325025250011	0.000318707612900762
2	0.00427136335609864	0.00385773408195511	1.63888461687484e-07	9.35657578504523e-07	1.82992268211969e-05	0.269163104861161	0.000151508231088932	73.3872800139002	1.05782836862669	628.341803990022	0.00408139351517137
2	0.00671431633297455	0.00221217045888015	1.87451368841157e-07	8.48488584922859e-07	2.71420752769226e-05	0.489038382488504	0.000250154602248575	20.4782013288039	0.35387019416205	235.386684403862	0.00020560655038776
2	0.00692709680269337	0.00397590145056762	1.6388382119746e-07	7.34094193818424e-07	1.89481175902631e-05	0.492075928085497	0.000124335094053842	26.2481855219982	0.85829569523121	414.923066948294	0.000496765344870513
2	0.0064730684072376	0.00360456596901111	1.52165045796019e-07	8.87728342769887e-07	1.28605769849467e-05	0.553656184356589	0.000190058217939487	34.7180272266613	0.654536704150247	350.501509913966	0.000407375978780521
2	0.00304836084638733	0.0038183016098637	2.16502897589638e-07	7.73918506415458e-07	1.65192194815422e-05	0.215575090736658	0.000126550049734956	123.082632270301	0.804325419169754	546.97686369736	0.00863253796772116
2	0.00582440085997283	0.00279300702852956	1.81029515307821e-07	7.35652673270433e-07	2.74869762795453e-05	0.334855457179572	0.00018614723766629	25.2954978467787	0.498367131218245	314.377425198931	0.000578988087328254
2	0.0046594926273856	0.00395383837316669	2.14519107451159e-07	8.90785590326228e-07	1.41554912877282e-05	0.476673261190412	0.000112801518930163	80.7683821899003	0.963423180717017	537.41774422597	0.00223280086977699
2	0.00383458394656246	0.00296157722646067	2.28069652202792e-07	6.86918311653268e-07	2.97312157184152e-05	0.374635747141873	0.000157411424742991	50.3129843840586	0.422368576240284	312.390468130556	0.00137533966759185
2	0.00568919699300395	0.00225329385982539	1.73993209207137e-07	8.54474837379591e-07	1.06611661514253e-05	0.235101327408	0.000285497754015388	40.626658251302	0.379530356205341	272.914158617427	0.000576517837668908
2	0.00568687482904209	0.00343390701896535	1.86715939906184e-07	8.1170691310024e-07	1.56299899016945e-05	0.538771151474831	0.000190204460672821	36.4837128727073	0.485602462047164	287.153007918608	0.000455747503386451
2	0.00627100088124255	0.00262447181861803	1.62349489387541e-07	8.82879061677257e-07	1.87779622381251e-05	0.26063048154527	0.000171643998193384	34.6206322654352	0.801084900008667	478.868151226717	0.00105344933072875
2	0.00655241902593964	0.00386853877883335	1.61807709584102e-07	7.09646341769436e-07	1.99184859978403e-05	0.449405500134534	0.000106463626581928	29.2145974446796	0.972939148789658	479.528513936616	0.000660750509619717
2	0.00556514188793363	0.0024822950831257	1.64918351745287e-07	7.59410281502737e-07	1.23177567202391e-05	0.436684870756961	0.000212180030397642	37.5942909552222	0.386021481127997	267.378681363121	0.000337979682032352
2	0.0049030972219295	0.00202622938104026	1.63652921152478e-07	8.39603531693539e-07	2.27056470529427e-05	0.364199903498449	0.000186329772745046	41.7781799963898	0.485066497287798	374.115313734267	0.000674429477301001
2	0.00400242785934425	0.00311563436603932	1.64661808508584e-07	6.50549681991984e-07	2.1514676984304e-05	0.442043594066921	0.000240576418919582	37.1607506577392	0.262773933123164	202.521537736001	0.000447335191541996
2	0.00622359969466403	0.0038741788690073	2.37541789191445e-07	9.24081039144001e-07	2.21524492437567e-05	0.400666407978419	0.00023699115278291	31.7232523533573	0.544927039934879	293.283803550846	0.000861800861023702
2	0.00682584797527545	0.00295002307252341	1.86455293519194e-07	8.24234562251248e-07	1.08740318925955e-05	0.341569300947568	0.000120182358942706	44.6991356904063	0.986347779268236	524.547733791748	0.000985966242775311
2	0.00635530220415549	0.00330810870180769	1.85303275704286e-07	9.34289819290447e-07	1.1233246907686e-05	0.443562845098703	0.000129090473293381	54.0884155143579	1.03061155184593	542.017390996577	0.00108838378052071
2	0.00447267073167057	0.00294757708194833	1.98760542661039e-07	8.84747565788273e-07	2.57608079066608e-05	0.308626290673538	0.000139109110039051	58.4937123038579	0.82406668408382	541.163511114922	0.00260441134049668
2	0.00474835722945745	0.00365846408840808	1.72279244211522e-07	8.86213711308426e-07	2.90530504381247e-05	0.201965020013122	0.000196623916815995	41.2666810238268	0.79442305403065	476.140475444485	0.00283152209426078
2	0.00419357772030804	0.00285539015919702	2.0272973947844e-07	9.30868030213863e-07	1.00178990332183e-05	0.530288067533277	0.000165556521058689	94.5968124543728	0.535634276222053	385.032799721768	0.00118229640280039
2	0.00426040345559222	0.00364430237714981	2.05020456638587e-07	9.8111718959971e-07	2.87246249637975e-05	0.319121446458672	0.000133880275842895	69.6457060789617	1.07532125765315	639.973386687922	0.00454201557324069
2	0.0038526780966114	0.00282440623435039	2.46558410060389e-07	8.66167101860664e-07	1.37572049810338e-05	0.447053598435867	0.000241169912956226	77.9589545073271	0.315138743405805	247.042982175553	0.00111670720979351
2	0.00425565819344215	0.00330553768549987	2.3815372749953e-07	8.02546046412811e-07	2.69166520212437e-05	0.329292312485457	0.000199549289664398	49.0673780388264	0.460028824841436	308.943148382076	0.00169240521905521
2	0.00668395515842005	0.00268977549662785	2.06945302667213e-07	9.1165748748823e-07	2.56529973019693e-05	0.398007271409484	0.000130639437089908	33.5376081053776	0.919996683503721	507.983515038021	0.000952195763025791
2	0.0043616888224422	0.00347479562342523	2.27297656726979e-07	9.45574812295969e-07	2.39740450807038e-05	0.237246689994955	0.000215799374740798	58.1624690832254	0.6284959898805	400.163860139352	0.00328209473476788
2	0.00650642221631069	0.00210921253741934	2.3746687548282e-07	9.08189217359688e-07	1.39087663993462e-05	0.221797733282295	0.000137825583500961	48.6780995231559	0.827243639878537	508.236839109902	0.00164297037136077
2	0.00616692245493444	0.00357056768822527	2.08784579204316e-07	9.52835054275311e-07	1.35931407264107e-05	0.264142652230019	0.000245573443276259	40.9705823322085	0.634469381811636	350.374090594095	0.00131717792480468
2	0.00308404587070319	0.00305365770497008	2.33592630129512e-07	8.47847350207326e-07	2.10263058690958e-05	0.256325775292981	0.000228679704195398	93.9432783309749	0.40276557837625	321.289125957209	0.00379742457159201
2	0.00324710131956739	0.00270272161465474	2.41192466606978e-07	8.12721138182422e-07	2.82435920559588e-05	0.313184835630135	0.000272395096001889	65.7310937367561	0.278981081349408	237.361416266838	0.00176430118169976
2	0.00397632098072818	0.00347801475667353	1.50080201445825e-07	6.79714574982608e-07	1.27831671006674e-05	0.294980851755188	0.00020417201632284	56.0575691403723	0.431997877693069	300.12158982864	0.00115566634811962
2	0.00301184835603285	0.00286647528123825	2.23517517946554e-07	9.2500781154689e-07	2.59430972312957e-05	0.434245200169477	0.000175142740463692	103.352126325237	0.475489725237327	395.036338816985	0.0029466977099281
2	0.00441710924256013	0.0023773723559119	1.64052259656114e-07	8.58832826820793e-07	1.67486234526994e-05	0.246241631259769	0.0001201355622132	73.1216845427511	0.948438516937036	678.816117011017	0.00277845062231143
2	0.00538907016566718	0.00300083362217064	2.24407084136096e-07	9.95928329202953e-07	2.24942507514053e-05	0.209821420987902	0.000122870237300195	59.0863044081311	1.28403856532726	737.847652606734	0.00466430164543777
2	0.00515500302066763	0.00276927257826811	1.8201439028439e-07	7.28855772981328e-07	1.80303760340905e-05	0.480335779030363	0.00010615264702668	47.2889959086286	0.721624420453692	458.984107218612	0.000799602140949516
2	0.0056554774849127	0.00314530378077447	2.27716087678727e-07	9.92214919435981e-07	1.76577226499906e-05	0.391577402638644	0.000233934330799815	44.7446495212127	0.539408969410687	324.063584265092	0.00100883697120351
2	0.00611883441664316	0.00288721132510772	2.12958402199403e-07	6.63160356511289e-07	1.65673689926963e-05	0.472132454090953	0.000131293546247116	32.2918279323863	0.527429154223943	315.760781784609	0.000436782073837374
2	0.00660099333849727	0.00283465239760165	1.97266310762995e-07	8.07811574928889e-07	2.16441678372166e-05	0.221190952507284	0.000137621374159446	31.1116738452826	0.898640413533639	499.040109942972	0.00139522555896694
2	0.00436153542354573	0.0026332567755119	1.99771516268311e-07	9.25626770053067e-07	2.07244925567367e-05	0.461558994082991	0.000287072558446861	48.6689782710072	0.316782206834539	240.855866776241	0.000670865579228866
2	0.00476321385015821	0.00339511355728442	2.31511079936723e-07	8.11631133631351e-07	1.22399865716995e-05	0.439090956384192	0.000285024940664883	49.7487506717015	0.297695014648137	200.306350246795	0.000634715452308722
2	0.00353624861388822	0.002856096906881	2.48346835777891e-07	8.56250192136636e-07	2.69464653063076e-05	0.454217136626255	0.0001840887756623	71.8901440965992	0.405625350638733	319.032237881498	0.00171566824564082
2	0.00546031848074836	0.00342530274657777	1.98829710099976e-07	7.04117042750847e-07	1.23623640667864e-05	0.325821680229832	0.00027894080857255	33.5022221424104	0.316983774128042	201.488283694954	0.000500143757673421
2	0.00470767687941126	0.00318557110704285	2.3458589873353e-07	9.91647630500087e-07	2.56950016464687e-05	0.570411330483696	0.000276589321220813	42.3763376533952	0.342203451584701	239.500181366099	0.000661148508458162
2	0.00323900020337524	0.00354840519292084	2.49334893880097e-07	7.28428607481098e-07	1.72270108764174e-05	0.251846455367403	0.000130303492126747	105.845801977101	0.646597716436292	451.779606958468	0.00564415431997833
2	0.00390741213265383	0.00349647715923297	2.48782411561941e-07	9.1955255148109e-07	2.45987581339604e-05	0.227839534889762	0.000257991362095738	63.1308634304065	0.471090624831799	318.746051769574	0.00340727427942018
2	0.00459622043363537	0.00374534601779301	1.98680714529592e-07	9.98058961937771e-07	1.53106772828235e-05	0.219722328108755	0.00016267126946086	78.284828384349	1.05212747925061	613.615512213348	0.00517027407047288
2	0.00388989873244554	0.00284315110061435	1.56603731739536e-07	9.72813937274608e-07	2.99126283613954e-05	0.365288897429955	0.00028904412922134	50.7107738498958	0.430203713826432	321.259646106553	0.00125737441233811
2	0.00555287787820327	0.00326540688808942	1.6296540090561e-07	7.99880176299304e-07	1.80937498472039e-05	0.311813241169255	0.000213736933653255	33.8219927975725	0.54970149718821	332.56712220527	0.00079207599957292
2	0.00527176756583582	0.00293003529363961	2.23549066206063e-07	7.53807139727235e-07	2.06895463518864e-05	0.219977442617736	0.000208042684979893	35.7380655547617	0.471016831717948	306.255461192062	0.00123282053379812
2	0.00556166608298183	0.00275576145391493	2.26184030143968e-07	6.02162216774767e-07	2.48422265744342e-05	0.27464462915708	0.000223294835952942	22.6477527537302	0.302298894366988	206.764364280728	0.000456175817711529
2	0.00534218682235468	0.00239355569554821	1.97640116608705e-07	9.82305967733082e-07	1.91240015379267e-05	0.356388578568104	0.000244712562798419	44.209210010464	0.473245356041045	330.389359886889	0.000816465847621989
2	0.00612078151591389	0.00270681334639324	1.53690308804103e-07	9.79104578999535e-07	2.8057039800582e-05	0.526681756496219	0.000166994374188111	31.7429548802528	0.785122624383063	466.02164769074	0.000576677308976778
2	0.00356061493122594	0.00364117382305164	2.20343087401883e-07	8.1055116681934e-07	1.21641717001023e-05	0.244930460106103	0.00014461556614839	111.49407617891	0.725516266719003	482.658464981727	0.00523682576300744
2	0.00396183041131294	0.00300946868566168	1.98906391513902e-07	9.55267136482892e-07	1.54549359367631e-05	0.346159974404141	0.000262367929474184	74.0201976335129	0.425774932697999	307.53239174307	0.00165505444240909
2	0.00354838944491478	0.00392004047058858	2.20818314612861e-07	7.69818446982542e-07	2.61856926150243e-05	0.258164607952351	0.00027671894377012	54.2870987853632	0.352967934555416	245.09914370478	0.00223713357260605
2	0.00413570519516166	0.00387138524110712	1.56687625353425e-07	6.03872601818431e-07	1.99727229956938e-05	0.319228840194541	0.000204136897302555	36.96371714186	0.374216999005961	249.673292862687	0.000818614507532383
2	0.00678363064019589	0.00282202792963991	2.44867577676685e-07	8.36615192875346e-07	1.31548328656962e-05	0.380037881283611	0.000188853319894941	36.2773773222688	0.532367960599951	306.361202673008	0.00061829747325983
2	0.00371596621335277	0.00349291057389271	2.37069574173722e-07	6.18794243224003e-07	1.70717179894292e-05	0.352102631861626	0.000252321359711132	50.9555268415134	0.244536185342129	185.084363528371	0.0009156024583354
2	0.003512087015046	0.00265707635893118	2.07598899855623e-07	9.15762534277912e-07	2.69899463314641e-05	0.352884305346844	0.000205730500296921	73.2232393589429	0.457713884843081	362.525487986339	0.00219834273656743
2	0.00522175627777569	0.00304321005378321	1.97920534271924e-07	8.5130069144128e-07	1.80538521169255e-05	0.384425912590829	0.000151793080822136	49.4345065809091	0.697126494154218	429.988252955557	0.00122974198960627
2	0.00436856339629981	0.00208675368341975	1.53056279668225e-07	9.69150854729053e-07	1.54023686093624e-05	0.48108240315831	0.000121403075723178	85.0660394955647	0.861382257264661	650.012714145165	0.00136429289120617
2	0.00624317715131882	0.00232027991176784	1.8129241219771e-07	8.50685958012687e-07	2.75409213315835e-05	0.599099093258857	0.000124670509578934	30.1996701910906	0.689076999782072	423.779829316493	0.000415294957742024
2	0.00466982980419142	0.00207318199490786	1.88307546888108e-07	9.77489752447625e-07	1.36204501351495e-05	0.28274803918076	0.000222400350665321	67.1531137381608	0.504842725656209	394.885233556606	0.00130314365660749
2	0.00589087359908224	0.00271072022955406	1.86232288593664e-07	6.64682990967915e-07	1.81723596791973e-05	0.474723068668676	0.000188800483308551	26.2041245945547	0.357531087692831	234.802876910194	0.000260658527516269
2	0.00311025760499781	0.00287076162751801	1.61838142302861e-07	6.77934539712478e-07	1.17768704675957e-05	0.290096798375378	0.000232732993593193	83.2599762954303	0.301419428234934	257.069160447442	0.00135928807904155
2	0.00501377029167546	0.00254526983522573	1.56932293272208e-07	7.64101491876763e-07	1.98567359456982e-05	0.315081466006637	0.000203784787242411	36.4123889840665	0.461936633011259	326.852761132688	0.000678559879345605
2	0.00586237545687398	0.0033700757141644	1.69834198317162e-07	8.08168131181542e-07	1.16766886085113e-05	0.425788397239581	0.000242390252961753	36.2900911794362	0.435991418250354	260.74232326721	0.000437814085110499
2	0.00422674667513958	0.00366817621459706	1.91929418399489e-07	7.99759875742154e-07	2.05996507902617e-05	0.304477891964232	0.000149338969085346	60.542883894071	0.726877388434331	453.682824568354	0.00251612300746124
2	0.00610294868406902	0.00266504814131444	1.94865409113086e-07	6.74412000891376e-07	2.4113265466412e-05	0.223842361842693	0.00014209773580505	26.4692952604805	0.634368535349433	387.825880186689	0.000935645389969697
2	0.00607297088401105	0.00382641824893616	2.20914216583037e-07	7.07984295656685e-07	2.83954992677691e-05	0.494964245301913	0.000220190908992292	20.9134630998362	0.369331587898609	211.134617790496	0.000346516500694073
2	0.00349987855998631	0.00354884054138615	1.99565104824269e-07	9.02365346782373e-07	2.5724901013807e-05	0.407380315788611	0.000179336929158871	76.9174003959575	0.571575854956186	402.128680244595	0.00258050793361215
2	0.0039217551243784	0.00205162639457832	1.65087048993304e-07	9.89025760706831e-07	2.35809809539797e-05	0.405982028634898	0.000253777436296599	60.9170118776904	0.393202373690906	341.297212131834	0.000929545895146652
2	0.00481499484756018	0.00307258680197259	1.85876659922949e-07	6.45320676349355e-07	1.10732585592523e-05	0.324292573680607	0.000194244454324523	45.3127590899589	0.377200491861833	257.216801474939	0.000660272895058881
2	0.00570404608277532	0.00302998826261469	2.20028206886928e-07	8.93577253336902e-07	2.38578025266923e-05	0.371359111963206	0.00027225591243011	31.0118701423409	0.400379557736622	251.279720930005	0.000648621667802761
2	0.00499762663631324	0.00396953672722548	1.63385424612835e-07	8.458628732413e-07	2.6083781562493e-05	0.360413263698972	0.000224499089582291	34.7174402534765	0.574141898655722	336.476364941048	0.00105103811361812
2	0.00534260629182352	0.00399210574752955	2.12281476159053e-07	7.52296811430962e-07	1.28683820477638e-05	0.359239765701713	0.000256548708753065	38.8745461004379	0.381681850749512	227.130637817501	0.000704039584893705
2	0.00361359397148872	0.00329194848356416	2.31101766972865e-07	7.95144356440033e-07	2.60215299485997e-05	0.343338160199163	0.000282807406750493	54.0201833201065	0.292761248597231	222.418772879274	0.00138962327794803
2	0.00301189293373348	0.00398965172202391	1.82740168409451e-07	9.3528437691098e-07	1.64478516323376e-05	0.227953760061043	0.000192497667170112	125.173805099053	0.731183349496187	502.043996575431	0.0077893682853325
2	0.00455975605797718	0.0037907093586304	2.09872949797635e-07	6.5177458186627e-07	1.41948386434208e-05	0.380012504276284	0.000236375730234593	41.6140457777871	0.310264614375249	204.413329918841	0.000663454795910313
2	0.00663124742525611	0.00379734770021257	2.01267059575247e-07	9.11541273436897e-07	1.99938739168833e-05	0.508269043898949	0.000273518297844923	25.4443163080478	0.442828949901881	239.814498088212	0.000387937479017555
2	0.00428834225047315	0.00201478924466168	2.03171807861078e-07	9.67531875915783e-07	2.99104577566115e-05	0.452932339117568	0.000175556759444516	56.7117852766021	0.506872642327692	409.232557810494	0.00108837431346541
2	0.00580799411864491	0.00247309812370287	1.56697915251137e-07	7.9268243468818e-07	2.40179863215718e-05	0.23125661749401	0.000174611348772645	29.7162281457758	0.659823422035752	426.566499420879	0.000945033331081028
2	0.00428140526537379	0.00257009728575976	1.95903585287144e-07	7.19042090650391e-07	2.0608374021608e-05	0.546142125400798	0.000292519379206608	34.8773538262587	0.193941163332159	163.831954008362	0.000263187936779863
2	0.00433639753467185	0.00247622833072596	1.58337913257733e-07	9.43681511434828e-07	1.26204045681189e-05	0.283563102020183	0.000120322995307319	96.5478683867495	1.0846100788618	762.434753708613	0.00319426263321177
2	0.00676439491763381	0.00308922169715248	2.17799908599267e-07	6.00848377677774e-07	1.69409473641788e-05	0.478410935409545	0.000178400940626804	21.1945238899908	0.358385341285479	210.543241038062	0.000214048393878303
2	0.0040633292779269	0.00257544046660535	2.01193205452077e-07	9.83969909945019e-07	1.3683180960258e-05	0.282648671166218	0.000214395381469601	87.1243753657297	0.550861154753068	413.71671729141	0.00237369929299882
2	0.00422031866082062	0.00350864042850696	1.96685601767085e-07	6.39675847833243e-07	1.21857965144524e-05	0.385338960507434	0.000148318038055625	60.3832349408269	0.463901235907502	309.421251544252	0.00104279727708188
2	0.00584736904964542	0.00209089381148784	1.61215882834752e-07	7.95781441098569e-07	2.82218224304194e-05	0.475954501272449	0.000174092015775442	26.6541749023894	0.477276001774956	332.897863938765	0.000324569343212117
2	0.00667072496945995	0.00396307905702842	1.84200227047212e-07	7.53182692932503e-07	1.54348452573805e-05	0.441386841343064	0.00021062976633423	25.8557995395358	0.499701635175533	264.233372766854	0.000393711807290997
2	0.00520435649944268	0.00320104257565361	2.48262074410804e-07	6.53434721690117e-07	1.6230876898616e-05	0.228892554703025	0.000292978960266639	31.1322902130995	0.273655001602297	183.741109273109	0.00069546912179254
2	0.00570930430477688	0.00329539515774893	2.15347614639337e-07	6.50012570729122e-07	2.8509974010187e-05	0.362773297229059	0.000279247757422574	19.2490716188409	0.270979470693839	174.030484866462	0.000337575921587367
2	0.00667266606605038	0.00265753222448672	1.8226400992459e-07	8.32383500964046e-07	1.70467412346512e-05	0.299973655183728	0.000218249411111133	28.022805633263	0.525257916513774	315.436051687321	0.000545156106447243
2	0.00581930172484028	0.00345627185015823	2.36528959222071e-07	9.63706136301602e-07	2.17009952862042e-05	0.43253246571173	0.000225854506357559	37.9182071494497	0.53925749291743	308.855613430737	0.000898336714317614
2	0.0055982687035921	0.0025901098035977	2.32708599370511e-07	9.01688513127337e-07	1.85735863801965e-05	0.428763233305167	0.000197226554547687	42.9028302183002	0.485224890886617	317.871772694752	0.000728671834992225
2	0.00378748460780605	0.00365304762673507	2.19205952270725e-07	7.34120039120013e-07	2.99675926411793e-05	0.434269741014165	0.000172121828307025	51.1559840935298	0.436594579135776	302.373141707473	0.00140275812424714
2	0.00455877438152017	0.00372639485390542	1.50583091727712e-07	7.54558462112249e-07	1.80763310293251e-05	0.278761026916023	0.000252177931927924	39.3113948320388	0.452998523666878	289.690733095364	0.0010373722698882
2	0.00482924558803984	0.00367463026817119	2.10193761880064e-07	7.60118219023212e-07	1.96336831108958e-05	0.218500150776204	0.000147111044432558	48.9801085094932	0.775334386226349	458.183808354214	0.00278072383621402
2	0.0063958607990524	0.00237915074361464	1.62794773426598e-07	8.29762687876961e-07	1.12488135753862e-05	0.569066148701475	0.000219762711979445	32.7300904423482	0.388756441846359	255.370954391092	0.000197378362648385
2	0.00630127738096515	0.00299717495663465	2.49822298111803e-07	6.49274041010756e-07	2.81463152822592e-05	0.536353078518789	0.000251907759192633	17.3774816527928	0.243808989735199	156.933611251114	0.000179166968544903
2	0.00464469288152613	0.00213499482865384	2.41921914274365e-07	9.09078457794917e-07	2.50902920195223e-05	0.446451148365353	0.000198223669742023	50.2509378752529	0.399992328160206	311.782757221376	0.00082828492134595
2	0.00578275422381968	0.00354318051258377	2.37501182777175e-07	9.61891392201598e-07	1.24744904891039e-05	0.345143344090028	0.000254872241494011	48.3927971545268	0.517427820928852	298.388074245233	0.00111281227459521
2	0.00450880554478758	0.00349419181823741	1.68542743082328e-07	6.92525225860215e-07	1.83993400823857e-05	0.556030648346267	0.000112255944251257	49.4189056055782	0.629258770104368	399.190310768905	0.000762502757785737
2	0.00525930674806719	0.00340292546196545	1.91139227705431e-07	9.11899743689678e-07	2.43860620566924e-05	0.481050535938349	0.000191065027707405	39.3290254658315	0.590046668714867	351.977562167355	0.000845115276932336
2	0.00361253485161747	0.00258114521544719	1.85574557849942e-07	7.02732489234333e-07	2.65296413157765e-05	0.538509255526338	0.000107919739803277	62.6938291699052	0.527662450342002	416.853019626391	0.00106355424273353
2	0.00566053807365371	0.00399258499353407	1.6145977679765e-07	6.3112342540443e-07	1.30371456351147e-05	0.256106329824276	0.000197943613554604	30.0023403560568	0.49849265801908	285.167589589503	0.00070771378875473
2	0.00440095162420139	0.0022761928677779	2.33362506225357e-07	8.88560540476788e-07	2.74759881550133e-05	0.374992384258063	0.000261790884794912	44.89199079185	0.31665036206564	254.653474476753	0.000842407973653439
2	0.00613062354646768	0.00308969695645532	2.24755594113181e-07	6.7091443866078e-07	1.91475916349842e-05	0.430696007055387	0.000250951979204458	22.8390884332577	0.288014051904774	181.703717176073	0.000272509135454112
2	0.005138653703545	0.00397903296426308	2.33170883889461e-07	7.85325492499359e-07	1.74040834520126e-05	0.398016150682723	0.000284554749520418	36.4416229493577	0.336225038348151	205.253506137576	0.000702196674331922
2	0.00685651421415529	0.00209978009100126	1.91862035167627e-07	9.45456934700157e-07	2.19213530277141e-05	0.417647927309976	0.000142502118474191	34.4893914208325	0.797228543880875	478.252299188272	0.000647288025484149
2	0.00425252816028955	0.00330680399375243	1.85825400380605e-07	9.09931316722938e-07	1.92302080382951e-05	0.443792578397765	0.000286476586620741	51.0732675821049	0.362009618567399	254.627978577556	0.000866729087789677
2	0.00400304571524605	0.00250059758830121	1.69295296788837e-07	9.68617539541754e-07	2.14762716530644e-05	0.386399634260194	0.000143637548632359	79.9030329050888	0.798786913041156	590.444743892224	0.00225650804491946
2	0.00321470315704673	0.00227702529361024	2.15839861563992e-07	8.80265591560437e-07	1.91185294203197e-05	0.45161397756636	0.000163992900481674	103.623901856357	0.430456834271137	380.665939383809	0.00184913564021991
2	0.00388478222751209	0.00274688974160214	2.19240318500497e-07	8.5514089336013e-07	1.3546552378802e-05	0.354268357991077	0.00011006543902853	110.305283006013	0.823961146409582	584.877185263028	0.00332958301056644
2	0.00601199882893697	0.00392356372652391	1.62484401820627e-07	6.73117287600943e-07	2.80617185292763e-05	0.272531295273661	0.000240496867631182	18.4103899810245	0.447676736543733	253.200251776527	0.000542736327498667
2	0.00476542845253186	0.00316992115941205	1.78756235450859e-07	9.87933403224344e-07	2.45862788519333e-05	0.431159859458697	0.000191471040438983	50.6084405362725	0.674616144067457	426.938816543382	0.0013271218067873
2	0.00382574242174422	0.00391518010825306	1.53465663703027e-07	6.41216584756189e-07	2.82695153022279e-05	0.367744870146974	0.000131612409901333	45.7155619078603	0.610090166110866	395.698069436265	0.00143793696047712
2	0.00674419371110054	0.00392175982094716	1.72750089877207e-07	8.01439413238926e-07	1.36784269824463e-05	0.545517742007429	0.000289348720403143	23.3952320397662	0.356949662237494	196.413222771071	0.000211886349826951
2	0.00585040996710867	0.00270698170490464	1.84619813415054e-07	7.58193857520207e-07	1.06503582002337e-05	0.456447857095418	0.00019902221951899	39.4163128362588	0.409727905028962	266.13108691036	0.00036013337427514
2	0.00691922049597194	0.00369224726145333	1.63610715935083e-07	7.61369050950906e-07	1.61008233519403e-05	0.225860770118722	0.00021186504344589	23.9584219725982	0.653188646169934	341.366955059321	0.00076035547200259
2	0.00358537217658597	0.00355136942510992	2.40063723696389e-07	9.29035327212104e-07	1.07538563209819e-05	0.376191829357721	0.00025492830056561	106.462400731522	0.390147050013478	281.834830795006	0.00223640277744913
2	0.00534824834689779	0.00389783658908935	2.05054896124416e-07	8.19441494100114e-07	2.97596797629096e-05	0.299653849017918	0.000197187108702315	32.0043845850305	0.626869187537349	355.035484498218	0.00142945132905685
2	0.00474754700662566	0.0026111216996053	2.3689504081957e-07	7.45635152023194e-07	2.0159451323601e-05	0.558008578806903	0.000184034761847884	41.7908475317759	0.32757853895218	240.245899466463	0.000457682440103297
2	0.00637055798637304	0.00372203084810143	2.31219749352127e-07	9.60350723915865e-07	2.27466082867332e-05	0.516490433001093	0.000210516545717949	31.8629575449433	0.574990401142831	306.286151959597	0.000650387140150074
2	0.00563843658731507	0.00346010777720558	2.32668162472214e-07	7.98801626801148e-07	2.94074989857337e-05	0.213326339972353	0.00020360834288998	29.4949392743251	0.592089962942052	343.588236475846	0.00165030165954689
2	0.00372018153610935	0.00394500250330929	2.06297400625125e-07	6.95637871439087e-07	1.25084901921045e-05	0.228348216436716	0.000176876417341946	76.6832874437443	0.522765251121741	344.741354648297	0.00296328685765389
2	0.00421475741172996	0.00262277878843456	1.68499691023265e-07	8.24470969555307e-07	1.80569274250993e-05	0.435511241651848	0.000110552676542718	73.2302562491088	0.808563049109439	570.458329740955	0.00159363173307703
2	0.00690476686025574	0.00312339049424142	2.40540367346468e-07	6.87384081524e-07	1.22442783472742e-05	0.522412088191225	0.000207812697942984	26.4759653464759	0.341956000808134	198.865958625481	0.000224809878974001
2	0.00613177152040238	0.00321107969662779	1.78205929678711e-07	9.67461378404548e-07	2.09175810675471e-05	0.280901153580296	0.000266950974313066	31.466724817453	0.594746437997684	342.272770722819	0.000947199133100799
2	0.00681240195377267	0.00286487523188114	2.41451847069081e-07	7.82965633881335e-07	1.59195018684987e-05	0.378565591138225	0.000276622376257552	25.0617848852583	0.329580735566951	200.334333318534	0.00033650210076595
2	0.00420897279902446	0.00381282483766616	2.24625796422926e-07	6.03609109592784e-07	2.07506924413299e-05	0.387358651883867	0.000139444223212009	47.2477040839485	0.471159851512018	302.411597288401	0.00117590203644417
2	0.0065626678662333	0.00348187826636815	1.55351479293214e-07	6.18556061718391e-07	2.79315430605417e-05	0.48147231698627	0.000133969544512843	18.2444665592625	0.588067803453849	318.863885117251	0.000293430192621826
2	0.00408696218655628	0.00378015997792072	1.70868553265098e-07	7.51644850754398e-07	1.73419844669101e-05	0.352556551293179	0.000174484557922585	57.641664601017	0.554491147150387	358.029846758496	0.0015207751815484
2	0.00392355648946262	0.00306163020723269	1.61407344075137e-07	9.76013094305921e-07	1.0579199280219e-05	0.247312941475409	0.000233497146550625	94.8359454276753	0.625183872705606	439.514402311348	0.00279803459436908
2	0.00690354600969165	0.00220374398806704	1.91895611425422e-07	9.82950427852808e-07	2.62381984312942e-05	0.50137097579468	0.000252301482242558	23.8604922711573	0.432739113832518	277.529779222545	0.000271576061078565
2	0.00648879073813913	0.00255243583173564	1.58473181860795e-07	8.55282387490856e-07	2.95309326353908e-05	0.317640483200817	0.000298099998672311	19.1222809635074	0.400780162898996	256.564604909435	0.000343584001396922
2	0.00684573913273119	0.00205154349646475	2.44311044111775e-07	6.48493297618293e-07	1.40538570179601e-05	0.48314313589053	0.000168714482064802	27.0678855475104	0.331989386533398	221.813387467128	0.000195510922540469
2	0.00663337825707247	0.00215513502847939	1.63319446414653e-07	6.63562316003082e-07	2.31119084798632e-05	0.232823077438882	0.000242599133045883	17.0992681574409	0.336826030205562	230.896437927548	0.00027722344762189
2	0.00487015668517766	0.00368568698757149	2.29093657746618e-07	8.56637518193792e-07	1.72740724008661e-05	0.294358801868108	0.000101742461093919	72.6221394490007	1.20383078649188	664.570514386528	0.00402084985175126
2	0.00677916505159802	0.00288890735121515	1.98527927388177e-07	6.95200424238289e-07	1.8751533354747e-05	0.302540767605794	0.00018883937360295	23.1052349429113	0.484487311746128	282.087313726841	0.000470179899533301
2	0.00565235848791319	0.0030189535529113	2.0007077217046e-07	6.02633328692621e-07	2.03754688054048e-05	0.440836514971646	0.000222811343284194	22.5385832053431	0.276262929782894	183.56894348867	0.000242684443444433
2	0.00362399684768687	0.00284088990656811	1.85818072972093e-07	6.90980073365704e-07	1.83432970432306e-05	0.363698223828454	0.000255796254569624	52.460192781967	0.25832129769303	211.312103061895	0.000767981549409226
2	0.00476555831441388	0.0029741433119051	1.9465828209448e-07	7.06643295462309e-07	1.23142382183539e-05	0.442582715022724	0.000173545946698889	50.6207527479575	0.412674076348678	282.212975762603	0.00061961741274828
2	0.00604237387477018	0.00262546231754222	2.36734477426292e-07	6.23716126654608e-07	1.20685979045085e-05	0.587908622374502	0.000226948454443962	27.0311942106344	0.223366506566578	155.793829517321	0.000141433867151742
2	0.00591797277145178	0.00324507113836726	1.88036769581465e-07	8.81382466121e-07	2.78671191804233e-05	0.597180608974991	0.000142734184959229	31.7804325574364	0.704855194094122	397.484665690196	0.000579452805842772
2	0.00515296252533789	0.00293226646944086	1.58674540447586e-07	6.71080033817008e-07	2.10219297814022e-05	0.344419233820709	0.000216036530932583	28.0436375823215	0.373216363352743	252.462838720765	0.000447455594904394
2	0.00460986930350697	0.00375592595171395	2.24519889645053e-07	6.06248061288381e-07	2.42195203512518e-05	0.436267084075425	0.000128428414832481	39.069786469402	0.507257199245355	312.275765614787	0.000913473231780234
2	0.00550958952527312	0.00287630384215396	1.78451143022074e-07	7.11045891155257e-07	2.99514298103216e-05	0.577657683962288	0.000213511135446821	21.5933408341052	0.316685286289529	212.894314351762	0.000224443107854469
2	0.00313454361887558	0.00240676758679602	1.55975370513117e-07	8.94308076890985e-07	2.77899483440707e-05	0.496844748453671	0.000124226284540987	93.8646470342593	0.678828031919525	576.364948236657	0.00210740703813235
2	0.00602558651853302	0.00207655186122027	1.59173417465142e-07	6.49897211276543e-07	2.69007816101736e-05	0.562344853994618	0.000219054732916975	17.3336585334284	0.254708219117871	190.220009143799	0.000103087720393959
2	0.00684387452226727	0.00201992278212066	1.65888307053258e-07	9.51804506096034e-07	1.94970224149842e-05	0.353979702881667	0.000198383225409892	30.6351178532819	0.624100341240445	398.191834326372	0.000493681790083892
2	0.00419994998729711	0.00375090786293915	2.0992449217947e-07	6.46638875411526e-07	2.28182348327347e-05	0.284635791711879	0.000251425972041598	36.8621254550973	0.311896135083883	211.898787631897	0.00100057894350543
2	0.00311475059090024	0.00216819614536478	2.18271733843008e-07	9.21299980004672e-07	2.22944470610275e-05	0.466197397091529	0.000272344089562241	83.1638874027135	0.250526193408686	246.096545109195	0.00108380388566824
2	0.00460946919314188	0.00369696322349965	1.51444820332648e-07	7.7688154672397e-07	1.01544704300908e-05	0.347831850571598	0.000255421589620225	52.3462393743601	0.423086756795131	271.947631436734	0.00080055461381674
2	0.00444788866696614	0.00277044950740406	2.17653780489593e-07	6.95610066168011e-07	1.741634251984e-05	0.493335951409247	0.000147927379608509	51.274159846343	0.412947429303568	296.787531613752	0.000684582517765907
2	0.00687434688751142	0.00346177658570906	1.65403324546588e-07	6.12050395928146e-07	1.28108912762821e-05	0.241057044316645	0.00027842918481806	18.3770760740455	0.335039345493136	193.093509023675	0.000289829460857564
2	0.00679925178742221	0.00334461055508365	1.99513931511142e-07	6.39851270684032e-07	1.67320695116435e-05	0.578478364492916	0.000270245168520122	17.0077929082825	0.242602252794284	146.85881989766	0.000114189755777713
2	0.00647307199683966	0.0039573402276506	2.05784757363844e-07	7.84316196432933e-07	2.47897112865964e-05	0.551265719941575	0.000271102342373174	19.5846889062759	0.340750122411872	190.090266266541	0.000255157618127396
2	0.00315165908386454	0.00359422194180304	1.76333620702718e-07	8.96948491825275e-07	1.69930078391174e-05	0.213277437520953	0.000217665735341301	102.241505340259	0.599270157217835	430.265522928714	0.00531104965246298
2	0.00678898172858792	0.00319118618566105	2.35285185490955e-07	9.37768527786305e-07	1.48367115914087e-05	0.456896049738263	0.000101871986870407	51.1195113275938	1.20546531188211	597.731635419188	0.00130660065264607
2	0.00398895289313578	0.00377665087137002	2.42915007172505e-07	6.03316775464521e-07	1.3327802814534e-05	0.42133318512337	0.00015665576625688	61.9799639337704	0.381816053099934	259.222973128272	0.00106846256163418
2	0.00542451610921113	0.00338696537951989	1.56322798171396e-07	6.43126684852553e-07	1.89067056438742e-05	0.379019165164682	0.000150716641429352	30.4087266244529	0.550711974256051	332.229697154592	0.000562471704282676
2	0.00347006573635873	0.00250126155913457	2.16314549600061e-07	7.77000244550751e-07	2.40496687181625e-05	0.342237063583004	0.000225569421960624	63.1877041854357	0.314520998666009	266.827499148976	0.00137576094391632
2	0.00507287665838569	0.00325615536261124	2.20481018824416e-07	6.71807767027254e-07	2.2635363486918e-05	0.579472352163583	0.000205479258462405	28.7624414167511	0.290804158642034	198.657942426876	0.000309839580815606
2	0.00547819285244378	0.00383982593404511	2.20418791185529e-07	7.74688637184798e-07	1.10702938692995e-05	0.33101461909283	0.000107236792133017	64.2872205706114	1.01250622283094	536.790114529972	0.00209345328370338
2	0.00629587474543284	0.00223257372125077	2.10783065048128e-07	6.13215224425665e-07	2.1448163916554e-05	0.291669677242147	0.000178779367228857	22.2400746552212	0.366346023480747	248.335405192033	0.000361438293062658
2	0.00621150530562124	0.00247460802010625	1.97037870541205e-07	6.44690950040518e-07	2.1699415899631e-05	0.465904997807312	0.000100264775541464	29.8927380289455	0.657566532782474	398.259727012591	0.000451999676334527
2	0.0042508191664434	0.00339013013292474	2.17413183004313e-07	8.01375914082451e-07	1.31332616978309e-05	0.368959741373547	0.000106289859578495	90.983526457588	0.88253821025237	550.40081824604	0.00283633103694913
2	0.00516261296134064	0.00229724399433984	2.03090157141808e-07	9.52554180017992e-07	2.61920795017807e-05	0.216604199681028	0.000137188602027623	51.6603469632863	0.946477884027203	632.316971209527	0.00285015156120758
2	0.00332172473370128	0.00323327817025354	2.32054023595613e-07	6.13278794190407e-07	2.85539046181136e-05	0.20944544868461	0.000230411684613533	49.605630728635	0.295081123409812	230.539795351804	0.0019759991983037
2	0.00342512434985533	0.0028284569082641	1.88867589091371e-07	6.64917656292943e-07	2.75139302448279e-05	0.241453256705082	0.000232241779639791	48.4155863570988	0.309721577065647	251.789942886087	0.00147084862969963
2	0.00572498753932562	0.00309931999773519	1.59794587064557e-07	6.96449921262045e-07	2.67381498775143e-05	0.226779717498993	0.000252339858022757	20.6927161713828	0.408614106752013	256.374101886391	0.000570722305754829
2	0.00572924760179131	0.00227796372453231	2.21346217557504e-07	6.09794803553251e-07	2.50405428540812e-05	0.348511706865104	0.000188642292245206	23.4070866214436	0.314264757133993	225.244618465746	0.000332329980143812
2	0.00598142640600586	0.00303404593104337	2.44831928685532e-07	6.44033688117988e-07	2.37903416086485e-05	0.470171728990387	0.000138165738278779	27.8232984231133	0.480818197248109	287.760890235618	0.000472999295537995
2	0.00421547790754001	0.00333665484727564	2.38747718194276e-07	8.01056988060554e-07	2.1665354726579e-05	0.239986404774968	0.000163093534579625	61.2888125251255	0.634754621172008	414.880977782705	0.00323357722122557
2	0.00489958871352261	0.00355439764836148	2.43524547407362e-07	7.31366111372261e-07	1.53713301392424e-05	0.345521759051092	0.000108710564524835	62.5891671465709	0.823660728520928	478.110856578435	0.0021428135993058
2	0.00338623663022616	0.00241624530305881	1.74834318081299e-07	8.41198967460262e-07	1.96373954606791e-05	0.289268094336718	0.000273282117945206	69.6817795463252	0.322457588954477	280.644225180777	0.00139828445829204
2	0.00698814517529154	0.00235911864811624	1.51683974969804e-07	7.0046319080402e-07	2.72215280251262e-05	0.252930660949483	0.000209826404106089	16.2988370190825	0.465113398187533	289.444707852872	0.000339887207468732
2	0.00663964224778263	0.00245039002661214	1.79266856565812e-07	9.72767028664585e-07	1.52552543053657e-05	0.300174399273472	0.000101067263478481	52.6750964326472	1.47625810608996	806.403798477073	0.00183210731829005
2	0.00549736550377363	0.00245862070535972	1.69155333561594e-07	6.38499359993638e-07	2.49756882027968e-05	0.26719951472361	0.00016606627681346	25.5712018919256	0.460810418000361	316.438986326349	0.000579269328230356
2	0.00434301111134847	0.00371828472806622	2.28789285266079e-07	7.48235166396701e-07	2.94335989045354e-05	0.413657076640553	0.000263668004612229	35.5438488820768	0.307935468092326	207.974182344649	0.00081348825026117
2	0.00389293977204323	0.00264993343595431	2.4786941368918e-07	8.44865378465162e-07	2.7114691511428e-05	0.357442676947081	0.000157337851612031	67.4253120294763	0.52990012898091	396.890659010785	0.00222751456856818
2	0.00371475448365152	0.00253277279984951	2.00427772801166e-07	9.20312642055405e-07	2.31339397417321e-05	0.466133319860503	0.000141560480852424	82.8531936627719	0.615218112289928	472.42355637045	0.00189020226734813
2	0.00302780785421167	0.00388660831896244	2.20963008405089e-07	6.12110186432205e-07	2.42184905448239e-05	0.220765935227042	0.0001458314308767	74.5632567036055	0.504668649467423	359.76101133587	0.00429880326184829
2	0.00329690635000182	0.00205961008531895	2.17010647913124e-07	6.54228353151513e-07	2.44812789159521e-05	0.349284921805101	0.000190132301030975	60.4833894261619	0.262632562194684	252.203620755069	0.000982450413846758
2	0.00613234125595692	0.00394928587057078	2.42301966259609e-07	6.34324655656327e-07	2.10819126350486e-05	0.304068134241215	0.000246106183641836	21.8064192956421	0.348826260941714	199.667827330442	0.0005206096495803
2	0.00513909256110751	0.0021146665903512	2.41222118460816e-07	9.23286732854094e-07	1.63911820174086e-05	0.240376945481358	0.000241777777126754	50.608823234642	0.417777768055723	315.032146762261	0.00119571908285529
2	0.00424718875294018	0.00381630165862605	1.79078397924089e-07	7.37351246365083e-07	1.20865111216167e-05	0.272900888558189	0.000240492795293222	55.9715512737489	0.420924256385452	275.144722169412	0.00138030888477943
2	0.0059453656771166	0.00346260199621934	2.01147191074999e-07	6.48264553875222e-07	2.74922750683283e-05	0.361189776019798	0.000225938245582386	19.7845260521997	0.359128245722843	216.052242392616	0.000398333950459382
2	0.00391327607589127	0.0037690810162264	2.36008320955507e-07	7.31501188582839e-07	1.25715113126739e-05	0.392825118968601	0.000232318894230201	67.2865902573073	0.328044311456759	228.627101628462	0.00119883845647328
2	0.00337635992093578	0.00260667284224556	1.69706249012767e-07	6.25909300994503e-07	1.45341050481788e-05	0.381893994667056	0.000153254819436163	72.0194977990462	0.360976668596463	304.94205656552	0.00099910212060276
2	0.00516559761662073	0.00373422356874794	1.62265661830245e-07	6.29517370917001e-07	2.28818750015305e-05	0.566462256154264	0.00016212974943798	26.3209687642253	0.408962809198705	253.929276656354	0.000313931198751187
2	0.0063303725079645	0.003539724376604	1.55277313298381e-07	9.35406949470995e-07	2.34867951487687e-05	0.584961074451196	0.000134588289997636	33.3122916909643	0.983743325655414	508.135935222657	0.000651323138413312
2	0.00398069404709773	0.0036681815458927	1.86064443594461e-07	9.29541014655255e-07	1.34635671471481e-05	0.299634056804068	0.000184526745337937	88.8762453062903	0.721595050127221	462.737449065449	0.00326100772532687
2	0.004600103298132	0.00368078893392753	2.35370857639658e-07	6.01062946587934e-07	2.11198197463538e-05	0.230728311139237	0.000197329880867751	35.7244646268907	0.391271551796085	253.142577700882	0.001269446613981
2	0.00653950956895975	0.00201661726333986	2.4291383535034e-07	9.12956271707189e-07	2.20341773315634e-05	0.265547272296258	0.000172708657388032	35.0439798109543	0.615795826268685	396.289577844875	0.00101654552061019
2	0.00474181768308051	0.00355161826262296	1.55704277554813e-07	9.50289012565362e-07	2.26121690242368e-05	0.234104907849027	0.000175826083058665	52.6625143062787	0.992921817930598	591.447212339809	0.00309958422585769
2	0.00673914493412078	0.00373473390908809	2.10687555299243e-07	6.47943616351943e-07	2.97169467844045e-05	0.501984353816817	0.000157019312090045	18.1921051911404	0.491039964079409	259.951199999649	0.000316590953833212
2	0.00311139508172642	0.00296449190594473	2.10183106192081e-07	7.36839116332658e-07	2.25091805078066e-05	0.258698857956041	0.000208963921171975	76.3265394522759	0.369558462918078	301.013074146569	0.00261859304843257
2	0.00441708242913838	0.00303547947626046	1.55501407331637e-07	8.58497931259699e-07	1.20424002929802e-05	0.36925263155927	0.000274813499831465	56.3503461023122	0.393020347240092	275.508976039342	0.000790435791622508
2	0.00364379085479137	0.00265995016935544	1.77110973966121e-07	6.49834992197908e-07	1.05045999767105e-05	0.377499816330361	0.000172726930828462	75.0867084109612	0.34272597896968	278.945599238091	0.000882357785145711
2	0.00528790804770105	0.0038973605917123	2.24996192087556e-07	8.21764950573252e-07	2.20318351455753e-05	0.219903333977987	0.000224993575091513	36.8501379308962	0.572887139189065	330.077983597237	0.0018723947775359
2	0.00350315613227925	0.00289152694255207	2.39608625391489e-07	7.55598137697557e-07	1.11934793441254e-05	0.386533180023996	0.000185951677271822	98.3300758198979	0.364185942553209	288.739836184161	0.00164152516437013
2	0.00374841892344198	0.00282514306912931	1.92193662483714e-07	8.09727674998623e-07	1.83090334202207e-05	0.48393662370306	0.000217016779803583	62.542337728825	0.335449670664444	268.278132180036	0.000851601426040154
2	0.00440990735357501	0.00389400299679766	2.05539175135094e-07	7.01013144520327e-07	2.57830262087924e-05	0.21486728319224	0.000170300071099526	41.7790697713856	0.601610087038335	369.973917497809	0.00239418920761728
2	0.00591767848581652	0.00388960637227465	2.40443603854862e-07	9.37873968604364e-07	1.44986151302554e-05	0.405497001715077	0.000289668661066609	39.2000791711368	0.428955960357916	242.378032159144	0.000763682324004743
2	0.00527765728278057	0.00210020650702052	1.76517732076216e-07	6.32582858079055e-07	2.98635305608608e-05	0.21099750323755	0.000147744280773293	26.5543475286619	0.490457017158532	359.526545836231	0.000804488963431816
2	0.00412591196113574	0.00346126740805665	2.3388806253607e-07	8.95542510055949e-07	2.21070080105511e-05	0.316111844783446	0.000229964461185899	60.3125333540959	0.473656885064469	315.539136770121	0.00215612285793946
2	0.00680653512805081	0.0033052559444333	2.29624803928443e-07	8.052021100253e-07	1.41436552035884e-05	0.478221001333397	0.000213341598747288	29.8051365082664	0.445075480490056	247.272933880294	0.000381075415730294
2	0.00507217928964112	0.00357653042373351	1.88719783354457e-07	7.1425273596185e-07	1.99164032812869e-05	0.294902852483262	0.000232811840222807	32.5662506237412	0.413378316841043	258.932618792231	0.000832825776692448
2	0.00516142578800621	0.00282959740198665	1.73738946322578e-07	7.84580865825151e-07	1.01859877695115e-05	0.243660070456578	0.000137495523231251	61.9796178575608	0.796965165597553	507.911708021847	0.00175254442188806
2	0.00448754689377603	0.00335223643366505	2.04498455572757e-07	9.83649864199646e-07	2.17592077342848e-05	0.505531519503722	0.000114774826144691	75.3986894785128	0.999166397284306	601.945091789504	0.00228364661874925
2	0.00566849022408721	0.00205992553949014	2.38650661616743e-07	8.84676191223745e-07	1.15306571523263e-05	0.386058640729814	0.000180102777360394	55.7602522762288	0.476027217134981	336.721385852909	0.000721688962804177
2	0.00692095250346948	0.00337331482189309	2.36530823679e-07	6.77800102365232e-07	2.05626682034478e-05	0.295768590662218	0.00029146675471525	17.9163788540131	0.310308399901451	179.421306830452	0.000346384451084507
2	0.00302028008167769	0.00218308636877243	1.52883234477769e-07	8.12452782774012e-07	1.85725718035693e-05	0.457313581930398	0.000226262895228319	81.9296946925563	0.299157224249066	293.070510399181	0.000921919376928328
2	0.00561713337923097	0.00305194059811489	2.04130206789801e-07	8.53334072403663e-07	1.95425090942313e-05	0.352214940345761	0.000267615640319649	32.8499046578339	0.401847214410753	253.789664156887	0.000645815226457446
2	0.00567443424286075	0.00380519099096521	2.4075036897973e-07	6.92300748767515e-07	1.9967410163334e-05	0.591347906185909	0.000198336012428995	27.8004145961114	0.342413053718121	206.043848162417	0.000333793379855607
2	0.0039270231488201	0.00378431287933425	2.10434299741131e-07	8.58538631759084e-07	2.59833090179143e-05	0.323926785844656	0.000278454116797166	50.9177632847502	0.390387031321669	262.598781251965	0.00172446982457345
2	0.00624144234704649	0.00343285152622498	2.37953226259074e-07	6.57200260541208e-07	1.45882210780259e-05	0.33507113369906	0.000179021460188756	30.4697540660125	0.463712105954584	265.013708352983	0.00060998523072525
2	0.00458005634402368	0.00214401268011858	2.47961365475817e-07	7.43990881717379e-07	2.05728645094261e-05	0.486851124696509	0.000222488334417705	42.0854206822974	0.253047583441777	209.645140904623	0.000415146651999996
2	0.00481987850896167	0.00365776695382504	2.23594242563142e-07	7.09447401332251e-07	2.05844646593467e-05	0.551146400278871	0.00013515913557708	43.5449449013303	0.515965271554969	317.424689742873	0.000741407033798642
2	0.00639256536199261	0.0022757726313817	2.32265093119669e-07	8.65136551473676e-07	2.14597301323405e-05	0.424566385031923	0.000185849189436968	32.058973734059	0.487767096451274	312.934135240275	0.000502863391504588
2	0.00684430959258219	0.00283013092408255	1.73930466161009e-07	7.98307648250744e-07	2.01810311868425e-05	0.568786098340946	0.000110622913786962	30.0557965088479	0.841477342134201	454.438263650256	0.000429210235073535
2	0.00310676370344055	0.00271496339999022	2.00829827590346e-07	6.79652451152607e-07	2.71655127485916e-05	0.415865764559177	0.000264678723174242	53.7241383977052	0.207897235914109	192.868212683327	0.000776991588588212
2	0.00683306644245086	0.00339497535948983	2.4134915666338e-07	6.51578059766849e-07	2.53407618809525e-05	0.326961945447611	0.000195520563054569	19.2155845764632	0.436670473236557	241.554932178679	0.000463380311493208
2	0.00402768088214578	0.0039997085312292	2.49174746216074e-07	8.94616257355695e-07	2.14563189147984e-05	0.294693115647069	0.000200954142281633	69.2755906554869	0.58941263889662	366.251863146598	0.00346510011594098
2	0.00673565147064779	0.00317007881329392	2.42645155406754e-07	6.7971234311229e-07	2.09220685608347e-05	0.229254720066636	0.00028306817013122	19.0833978977477	0.325230888030278	192.349328060075	0.00045920798387737
2	0.00554532857915545	0.00370138915406795	2.00423890845489e-07	9.17454182082143e-07	1.69649389906649e-05	0.57053039090907	0.000130898273989766	50.8542155349212	0.834756061831192	454.566806539077	0.000991111184511306
2	0.00518125930598372	0.00385238405995735	2.41585244566734e-07	8.38612982264844e-07	1.32207676022e-05	0.561370470766117	0.000224739947960676	46.8104326274794	0.382265434454249	235.006906191521	0.000593344633690609
2	0.00333496092282011	0.00375650941323487	2.04650414197991e-07	7.82595218168997e-07	2.25441458331191e-05	0.204177518170818	0.000295068253295193	63.2483434235471	0.356539375528811	256.279638574108	0.00278017306614812
2	0.00471365161350412	0.00213856688533958	1.50843316961224e-07	6.27497072385813e-07	1.13087673866782e-05	0.519851984549003	0.000111780030575372	52.1888087942583	0.47550294237193	364.054416863612	0.000381631020358896
2	0.00447305581341738	0.00272594683361167	2.06082984570885e-07	6.43627449823349e-07	2.61921699043065e-05	0.301030134235033	0.00018062503335201	35.7089127604535	0.378471264241221	277.653130711138	0.000874166794480723
2	0.00384686317962986	0.00268222512536375	1.68120177452905e-07	9.82039312152063e-07	2.75705200123565e-05	0.457048561751713	0.000235593170531633	58.6960176655161	0.450524961837248	348.832046045648	0.00115888237524977
2	0.00348097820455241	0.00221468248140517	1.52864419897754e-07	8.08460637838967e-07	1.54119911815692e-05	0.20984596503398	0.000132297320412386	96.8780047294585	0.743954814666337	624.185526659847	0.00354206154692974
2	0.00330838949055218	0.0029372718165641	1.82486718653507e-07	8.03922569934608e-07	2.1653960823341e-05	0.270215310543645	0.00021293748251489	74.0764001103893	0.433885422892375	341.078411627869	0.00244006782575452
2	0.00666550304512983	0.00252798065481664	2.32071043594938e-07	9.85868132162789e-07	1.94795552491264e-05	0.528410018179814	0.000155729243512036	38.614800669804	0.688628875884423	398.809641558515	0.000627220194668124
2	0.00435376670927029	0.00386822858051181	2.35506505612002e-07	9.7885834760928e-07	2.33365256883453e-05	0.335487667374183	0.000200690647756205	63.7924766459777	0.660905337203008	399.873984269472	0.00292018894597182
2	0.0038439120323447	0.0032203679699164	1.58849571138103e-07	7.86914357394272e-07	1.21750786616902e-05	0.296636870282738	0.000136943428859386	88.6623791439203	0.762212828328748	522.835022715698	0.00265272918567676
2	0.0044956269279657	0.00287390001217932	1.93756552160852e-07	7.46763533430997e-07	1.45907887260048e-05	0.41248771582733	0.000140129524870518	60.8656761257434	0.55697930776966	383.081784917317	0.00107759434376664
2	0.00662498790561722	0.00256499109349182	1.94673194996832e-07	9.07914535568344e-07	1.83571055247807e-05	0.275657348452226	0.000192354915570683	32.9493947362396	0.672555357975132	398.770580747749	0.000905670368889696
2	0.00348344435567342	0.00269281083119827	2.26161229051627e-07	7.7758889621943e-07	1.10909065761682e-05	0.350159504795795	0.000276379032801012	84.6334295490449	0.25318840996629	213.546635113622	0.00113180431916012
2	0.00315766995102226	0.00355025453391395	1.77343292811133e-07	8.7906232115634e-07	2.08311135159449e-05	0.288362433265048	0.000140501664522563	108.547520300238	0.837213941263588	585.345939461118	0.00580501094418941
2	0.00693944609254392	0.00215485523516254	1.63028977153932e-07	8.38557531766135e-07	2.68557004151518e-05	0.30454414801536	0.000266016707586391	18.7974364974822	0.411664044834742	270.042465378284	0.000304193747420079
2	0.00591391516917381	0.00306330348999344	1.53524246344538e-07	7.49122362288201e-07	1.32747482830786e-05	0.590562020070593	0.000242209971689237	27.5916139476416	0.32963977646374	210.977065514227	0.000182072024512056
2	0.00415358128626438	0.00247223074852412	1.8071269607863e-07	6.34296914788347e-07	1.67200160267852e-05	0.57898898090291	0.000130735152528757	49.7172821515764	0.368143299355849	292.145933644634	0.000433091422854724
2	0.00588149270236018	0.00307888216818101	1.73373094292579e-07	9.2316332071472e-07	2.40463835042357e-05	0.399840693819934	0.000102461725928593	45.9116052187513	1.33899907582568	725.736396954036	0.00164429929857561
2	0.00460795236881114	0.00350040111611791	1.95475124704477e-07	9.20616689597776e-07	1.48449412811676e-05	0.44768013644516	0.000198628096388841	62.5835739522267	0.558131955518412	352.770886760449	0.00122467059404547
2	0.00374132715895012	0.00250787170717513	2.05765961320168e-07	6.72355629893109e-07	2.6300765421205e-05	0.370267780348615	0.000140084151818598	55.3936831102947	0.437569485402232	350.005072353309	0.00126769323435211
2	0.00511541280101006	0.00367307802012294	2.35767431027974e-07	9.20413957082335e-07	2.66081498451738e-05	0.442843564812664	0.000188582750584935	43.098245435946	0.596923085103506	348.099216295905	0.00127925595419619
2	0.00610842834557105	0.00325472531323238	2.16813836306845e-07	8.19995452081896e-07	1.30164479123176e-05	0.277909270570235	0.00019487248174242	40.0342665570303	0.596407180761353	341.38958001106	0.00107042582160613
2	0.00493555648203242	0.00266306283244674	1.798430440483e-07	7.75037897480484e-07	2.21253979438152e-05	0.527427110569228	0.000147421443769613	40.8675045295582	0.513819366536801	351.417532790397	0.000565877889938212
2	0.00557180756296366	0.0025889869697705	1.81666399264254e-07	9.98940763160163e-07	1.43738992184543e-05	0.260557400900586	0.000208964022251642	51.8824976091295	0.704489532858216	453.046395566184	0.00148017282967896
2	0.00698433396627818	0.00275867597561517	1.81380908081938e-07	9.36434563758895e-07	2.27716434543249e-05	0.283529286126052	0.000150455013175482	31.3033096697328	1.00573459124919	542.745484215973	0.00117673185561263
2	0.00493376134084581	0.00359490673228542	1.62056990915641e-07	7.82705631405009e-07	1.80985815558358e-05	0.254815923375345	0.000128906496689185	50.4521354035455	0.983183682093144	571.166770350144	0.00235444385062096
2	0.0033302410801336	0.00342109593403778	1.55807316535722e-07	6.8583154020321e-07	1.22851349178068e-05	0.359042645894035	0.000208429593185436	75.8995541882228	0.361378060826495	278.530445333089	0.00124684776711983
2	0.00437844604198562	0.00395276615980294	2.08755109265877e-07	8.82153620201069e-07	2.50835166606253e-05	0.395330244208777	0.000158976256740542	57.2350589101813	0.723739265844634	429.742154663417	0.00218749715654366
2	0.00462286056976221	0.00214865632272512	2.40911506040433e-07	6.6862533958938e-07	1.63097338950067e-05	0.249869808043963	0.000145127649253055	53.0546948868039	0.452187965779475	349.516634537662	0.00127372008086316
2	0.00460101258728922	0.00307195865149946	1.75145820110524e-07	7.98088077539344e-07	2.5675626451212e-05	0.572175104271111	0.000227551147249409	34.1816944787967	0.336511237808886	242.437518063438	0.000411534250176814
2	0.00549723471191169	0.00392812974403769	2.42987652083342e-07	6.43228851415458e-07	2.92573824938375e-05	0.389365998939066	0.000235017680073824	22.5634442694939	0.328610546957597	197.27744009806	0.000514707616738007
2	0.00640321603297132	0.00303743547890327	2.03242383200437e-07	7.3068483373025e-07	1.88616299461045e-05	0.400822308265567	0.000219567489079219	24.6394445792821	0.395307714886755	236.951253707674	0.000352371720915594
2	0.0055051399152986	0.00366024012258884	2.27872268670715e-07	7.77517975313911e-07	2.67725671965499e-05	0.489928124924113	0.000222466490062501	28.1614809305246	0.389836677992946	233.013572370558	0.000518662772688419
2	0.00584288123118243	0.00338405111152291	1.54006109733033e-07	8.20578252707599e-07	1.7607107699188e-05	0.236400551016725	0.000123160486884493	41.9271627456846	1.19919611171511	652.294840156698	0.00202544830733742
2	0.00468389004280722	0.00365613250969907	2.11188850528517e-07	9.49145831760016e-07	2.19603431530046e-05	0.473873709563609	0.000298929015599287	43.2959325871321	0.366614277228536	238.482450379618	0.00080564222731043
2	0.00699504785275041	0.00340594554202959	2.39517854048127e-07	9.08029456322148e-07	1.01035106502167e-05	0.586208449050257	0.000268941099582787	33.2025318196008	0.369083132449788	205.217160015717	0.000279116860672646
2	0.00387438943570759	0.00398149887320236	2.24471085179207e-07	7.25074882012138e-07	1.65766922462661e-05	0.203925217916102	0.000274416467487295	55.771799058028	0.361711058758568	242.157118043678	0.00220267079956214
2	0.00466536845626159	0.0036916338949449	2.24039815214142e-07	8.9712194165939e-07	1.71338500554386e-05	0.441057582080639	0.000212122990706276	55.9396835587914	0.490699802989892	305.250738192906	0.00120541044139843
2	0.00493766141777021	0.00219702876961422	1.84942448237463e-07	6.26917364287029e-07	1.89815014614592e-05	0.293578548215026	0.000260988377772049	28.1665762423925	0.234601582576971	190.991820639447	0.000328499710384491
2	0.00332758677724609	0.00376724363119774	2.31674788344184e-07	6.8585446851848e-07	1.06364222166974e-05	0.216887124024697	0.00013502776970301	115.161642340988	0.631478929157843	429.978514195808	0.00533437246770412
2	0.00576347859039218	0.00208342012046406	2.37748192796179e-07	6.20801047701084e-07	1.51869664071152e-05	0.34926283151256	0.000219960509244362	28.950496992475	0.251061929571734	191.062201892824	0.000264863569901511
2	0.00353683449556854	0.00236057586440157	2.44956042878151e-07	9.29395741513514e-07	1.48082857826315e-05	0.393955398696299	0.000153123639349994	118.380270410178	0.53850878738725	438.506510379895	0.00266498451434806
2	0.00587227367384151	0.00293312656295159	2.43048381526668e-07	7.42203416570322e-07	2.24039050702534e-05	0.31071596770334	0.000103719247403555	40.8676847847016	0.902071228063348	512.913488333876	0.00158349252628298
2	0.0056878585657282	0.003981224126154	1.62196083869276e-07	7.97943746415364e-07	2.51387316780995e-05	0.202747360995616	0.00012081028873412	36.047304302298	1.29504857804703	665.036489683201	0.00281608901153532
2	0.00407488993804963	0.00355830006921717	1.59270322716718e-07	7.16018790275754e-07	2.37724157260699e-05	0.368580482555066	0.000164563231823807	46.8698938822427	0.541078422946992	359.757006064496	0.00122956761775533
2	0.00481762216092475	0.00212119408782592	2.10224267561432e-07	7.26319570647006e-07	1.86738034521872e-05	0.385329647650059	0.000197084685777708	41.2651250040848	0.329305831013483	260.751828887099	0.000510995443617119
2	0.0051425954932081	0.00327007345966201	1.57151355927647e-07	9.49631785784118e-07	1.17829385105509e-05	0.516171332119582	0.000266774119848988	48.9372144121106	0.446890427706643	286.196196428554	0.000524024134765501
2	0.00671260056051695	0.00264667704599672	1.68693713813284e-07	6.332833551986e-07	1.09565111632504e-05	0.288097066714319	0.000139165650764586	30.2803535499781	0.589060106161831	348.531490463802	0.000471732304908906
2	0.00602300262616711	0.00272325861009671	2.23298051478444e-07	8.41060680059556e-07	1.24679885608959e-05	0.414294891671317	0.000139317208127766	50.4507979771046	0.688680712606033	411.873395381417	0.000885296069914622
2	0.00521302523023522	0.00337832238161325	1.96838012851194e-07	7.60247654330631e-07	1.60556117220985e-05	0.334370160830988	0.000242114417554644	36.9392520894197	0.397515456096263	251.35878631545	0.000722464585129977
2	0.00351699655280904	0.00334714203597588	2.02243098379384e-07	7.28372432549406e-07	1.05884824663692e-05	0.371182231479307	0.000298477659278992	73.3271719163804	0.243332102941308	192.772956615119	0.00092502381294343
2	0.00382102922704448	0.00330833442462507	1.55973187587436e-07	6.11818613435148e-07	1.36601840781524e-05	0.26271322100751	0.000250102268721535	47.1917829430926	0.294334791948657	219.169877604937	0.000831930498665628
2	0.00685061885347104	0.00315026946360605	1.78925916526623e-07	7.09261257982541e-07	1.91196945269478e-05	0.366135540668132	0.000225127313482718	20.317745549497	0.421595892353972	241.11762288347	0.000309215069329674
2	0.00584862785859518	0.0022406397553623	1.50561703376898e-07	6.29610209071957e-07	2.33401012300469e-05	0.586825950335387	0.000194545398027143	19.2325871356716	0.280652898346165	204.143001314898	0.000113101326177042
2	0.00316542167286295	0.00214381296493433	1.956258817771e-07	7.37226461069594e-07	1.65887378600535e-05	0.203888450129828	0.000109289999400087	113.593849177777	0.686604965879304	603.076067503439	0.00486496009502695
2	0.00684634311779194	0.00327212838839381	1.80239793397537e-07	6.50891898551087e-07	1.76582245894062e-05	0.529890311923233	0.000124739627097517	24.2932581937308	0.603214489263495	324.279489734917	0.000299964317858917
2	0.00432135223528696	0.00270134227429641	2.18508776980078e-07	6.3014579797954e-07	1.35408295496707e-05	0.253217697939043	0.000124381106982128	62.389961705934	0.551203367439511	396.60486035285	0.00173565190367559
2	0.00610128370596596	0.0038806288670689	1.68224879459542e-07	9.95275875338263e-07	1.05587690365888e-05	0.309038989033702	0.000292026623110193	43.425894955759	0.62070894196702	338.185062382349	0.000998270600931346
2	0.00664837330723711	0.00380525103029913	1.82863300203025e-07	8.89140768749323e-07	2.38255267330706e-05	0.404055192762111	0.000107545483909524	35.8730741732115	1.35499421450526	641.210159416386	0.00137768487566494
2	0.00698571944874062	0.0022099516318151	1.81794772683301e-07	9.83885351394091e-07	2.85234866014206e-05	0.479064226525202	0.000230589827850361	23.479137544122	0.509699025889865	318.31363894986	0.000318480417206682
2	0.00381775357024216	0.00368228400265911	2.36079912207275e-07	7.70733345814643e-07	2.71921866110166e-05	0.371631501198208	0.000297273558158046	45.6286611339705	0.278652701211394	201.026300749008	0.00113402313589366
2	0.00368368249138747	0.00361072586105229	2.17513810272496e-07	7.00727150451086e-07	1.59660799082871e-05	0.314355795713327	0.00017915102346706	69.9709153919557	0.439069807992043	305.870617883728	0.00198039738983889
2	0.00367201245261746	0.00347192444574496	1.76646652118063e-07	6.23549278714077e-07	1.08851041253863e-05	0.334974611366657	0.000269134880421354	57.1713104647391	0.249217280646338	190.063080481528	0.000744230954499192
2	0.003647438477316	0.00386956117935269	2.07390750094995e-07	6.26902028185732e-07	2.07388835627365e-05	0.244220429275992	0.00027281349658072	45.3973880022704	0.283952866951549	201.723005271189	0.00137702992553325
2	0.00606242883259848	0.00205127043325265	1.68634746049031e-07	9.84329142168916e-07	2.63559019723628e-05	0.58692614468505	0.000116010903159785	40.0327722392632	0.916507072058198	577.18853420887	0.0006179540265856
2	0.00453778437942623	0.00333841984571384	2.24679823661986e-07	6.73282410566867e-07	1.68998372940941e-05	0.295451225083749	0.000240624522478604	41.2100686732587	0.320993521922684	220.06690051997	0.000895898678241026
2	0.0065273206304486	0.00296123161732067	2.32782174974238e-07	7.51597211302001e-07	2.87307361792745e-05	0.503543245284264	0.000239815838618894	19.4335333255736	0.328657145287792	200.520537843043	0.000257828432234754
2	0.00469538741762276	0.00318677950811676	2.08399665706644e-07	6.27081286095814e-07	1.96411316577862e-05	0.424336971056954	0.000222299605388397	32.7828431820914	0.280307287732522	195.880051689887	0.000441365301657142
2	0.00647047610043264	0.00268248896148143	1.81678836538939e-07	7.72428611131402e-07	1.58461411925296e-05	0.434906805172695	0.000185666874281403	29.4384465998989	0.487967577038898	297.202975275092	0.000360288739929516
2	0.0066108694392033	0.00215580824505698	1.50032475202851e-07	6.57339387418949e-07	1.11367231301021e-05	0.516688215677342	0.000173654024644794	26.71911026328	0.371042719286629	248.708425450444	0.000138179353249351
2	0.00540766762222717	0.00360299974490489	2.35196662190488e-07	9.03245226978014e-07	1.00584452611954e-05	0.538972473252964	0.000137173407782062	70.0198849739721	0.728237986330984	408.617587577687	0.00113135540674964
2	0.0061491006056798	0.00344667416900135	1.87095225251608e-07	6.56541127596185e-07	1.33504171139311e-05	0.52688826685194	0.000213139094260869	25.8670661927752	0.330773893649228	198.531477442663	0.000214479965533522
2	0.00351198895200238	0.00398304751046927	1.93217921761699e-07	6.78107461659335e-07	1.25643861000478e-05	0.223229397770697	0.000155968587214138	84.3889584435239	0.583880862893086	387.190264461863	0.00353306156797026
2	0.00475582405154162	0.00241689439930199	2.3686914887148e-07	9.44824166717348e-07	2.3717791841033e-05	0.229076290356991	0.000180763809326549	55.981227076355	0.639150001021436	451.925635404619	0.00252904804590964
2	0.0058916108292249	0.00271045560571776	1.80269852517976e-07	9.03208246807668e-07	2.23869960190402e-05	0.443420268054902	0.000141511319074565	39.4915035103788	0.805929242260724	482.837845477809	0.000861965056871282
2	0.00627592023365074	0.00377917998814884	2.39566787237093e-07	7.68061461578384e-07	2.85664786992211e-05	0.433045848292575	0.000264436613580293	20.9680544736455	0.360541849984496	204.87372302803	0.000429486554450464
2	0.00658218367395753	0.00231554698092933	1.68685880601222e-07	8.08357546052258e-07	2.59915495697069e-05	0.576624235745225	0.000169543304770425	23.0101916745607	0.491889347612309	309.838943025959	0.000234948108397186
2	0.00390877018418086	0.00214246876197277	2.33459132255262e-07	6.76520717162554e-07	1.74559676558606e-05	0.560364351195964	0.000145767835208353	60.6164534972725	0.311975160483639	268.613991999832	0.000562717269649467
2	0.00666477176012206	0.00256033957095491	2.32551630648291e-07	9.47004340130388e-07	2.57088200996045e-05	0.462806627484891	0.000171407687128221	31.3952714989127	0.633782176134771	370.450388213124	0.00063369972248747
2	0.00350793269443425	0.00296598698753084	1.54537120621869e-07	6.43905565832224e-07	2.60738368446181e-05	0.2547670301769	0.000287234692611898	39.4199207697514	0.259516292939787	208.680672529519	0.000850237144029263
2	0.00333585151396887	0.00272347841233171	2.33236038171151e-07	9.56414428267768e-07	1.31294546805456e-05	0.460662283383447	0.000191378596265473	122.830195981977	0.431676874898925	354.860676510039	0.00211763644060821
2	0.00493201956141575	0.00376418090891698	1.81908585491807e-07	7.6239504501034e-07	1.53813791312406e-05	0.365758883693073	0.000216455917380511	42.3489341750986	0.464871714377699	285.325602403086	0.000871751368662341
2	0.00639555151125051	0.00349625062352067	2.4706827849464e-07	7.56683233004197e-07	2.98830748132698e-05	0.39717941890535	0.000257622135285255	20.2492362889951	0.362378318732738	208.859106301701	0.000441166199749232
2	0.00475892746250421	0.00377859069892736	1.71004017003642e-07	9.4273614614357e-07	2.87545003165837e-05	0.414492015005228	0.000143135091773061	50.5874907091971	0.980044973867083	558.151163866111	0.00202644116384141
2	0.0055539235289668	0.00345497635019227	1.758315889735e-07	6.05293782541251e-07	1.60949016356075e-05	0.20754983270037	0.000164675423474481	29.663957164543	0.541895792236521	324.253331661638	0.00094322274517827
2	0.00444647544400707	0.00393562791292893	2.41502235623972e-07	9.76209740738511e-07	1.9079919836367e-05	0.292314836629035	0.000263680801979678	60.7542679552982	0.517830404488697	317.717823562269	0.00251520784361611
2	0.00660912055078857	0.00360457835187734	1.52306710361458e-07	8.91023988137935e-07	2.96165276726524e-05	0.440038556046302	0.000110418710418122	30.5400057106709	1.36835164380536	666.824439495453	0.00105368903019762
2	0.00405135393987615	0.003464415187784	2.39246855085901e-07	7.75487368728653e-07	1.97086983036939e-05	0.260339112204456	0.000102831912816521	81.8272762716635	0.969393303654442	603.83469133346	0.00506905966254697
2	0.0035614452091549	0.00345591697356997	2.36052841158859e-07	8.53470110723579e-07	1.56055598246283e-05	0.443149385519505	0.000110026745999679	117.443120724994	0.785438314610314	525.86966953363	0.00357765038880441
2	0.0048674639538858	0.00280028427777349	2.13461463377888e-07	9.39003565681487e-07	2.69957688329267e-05	0.31459532432821	0.000159010116046612	51.489842595086	0.75755134781282	492.401159038019	0.00213883153620549
2	0.0045814199877814	0.00213269040982153	2.1567007448378e-07	9.08538139855707e-07	1.90621034068933e-05	0.476734613314465	0.000189249820344179	57.3569974142323	0.421069277400667	329.445239466811	0.000757868626244386
2	0.00383803979569823	0.00324355969276379	2.20004853212208e-07	9.71651343783942e-07	1.05346317545686e-05	0.440995911956376	0.000276323800929379	93.0290932126792	0.361497286085534	268.12571350008	0.00138765419028264
2	0.00597387214005728	0.00306633219015686	2.3755465186409e-07	8.79654445994814e-07	2.3772158054215e-05	0.236283790214394	0.000123891350215292	42.7372619433066	1.06026235460132	584.821143252629	0.00265785916887805
2	0.00329963190102766	0.00294925016562282	2.30430970349174e-07	9.80474935497604e-07	2.47265339444293e-05	0.261049196683757	0.000247661040438116	88.7098178553098	0.457772828427798	353.508275576815	0.003968453734363
2	0.00680065603392433	0.00398984306729437	2.17639979049395e-07	8.82445146045657e-07	1.93262670206026e-05	0.358655869371705	0.000120222338099479	38.1109446570342	1.18987198485116	555.02058846888	0.0015775799773785
2	0.00566919851824485	0.00307337486911474	2.44980114627988e-07	6.9254592332432e-07	1.4743444374697e-05	0.578970412651485	0.000269249523249453	28.2579926685792	0.223267437703723	152.63836213369	0.000202695352627562
2	0.00456623727381355	0.00269607999595833	1.76101655106838e-07	6.62743704714168e-07	1.05126086024955e-05	0.465531941116326	0.000294719460488076	40.1585002279032	0.201360788013261	158.807013967733	0.000239534618287377
2	0.00394163497094622	0.00208690762689695	1.60231840863644e-07	7.41603036058999e-07	1.96299836804238e-05	0.592170041774115	0.000269801796435744	40.0593924248362	0.196293299998154	186.650588109978	0.000221538228086879
2	0.00357643623836058	0.00230322752395899	1.89730703321122e-07	9.0931486744953e-07	1.13882011476112e-05	0.415216657908864	0.000254787820186237	92.9425382882995	0.319521185533449	278.084488849726	0.0010457880768031
2	0.0057914476060144	0.00371329886073347	2.28893811845628e-07	7.86665364555859e-07	2.77136346713863e-05	0.243651857150741	0.000214589272241843	27.7708555615978	0.553773106246832	312.917428204885	0.00128840859202698
2	0.00672728703597052	0.00337184451337938	2.19941165556327e-07	6.00906046067956e-07	1.98295647632595e-05	0.240367983493608	0.000299069439420717	16.0770683101275	0.273398614598894	163.551999637098	0.000303521405522157
2	0.0033830609166468	0.00243700286452911	1.9937946194274e-07	6.98450830177242e-07	1.8124736860776e-05	0.540201827466696	0.000190901928380478	64.5058444578749	0.257976820087217	237.70237797134	0.000618305069090136
2	0.00526719465287303	0.00240250254334872	1.64933009817146e-07	8.50557239031554e-07	2.5492922570043e-05	0.524542768242414	0.000262822943237172	28.4824053684175	0.324155964002294	237.175119096352	0.000281714207018151
2	0.00657574783139288	0.00267154928171239	1.63074084565435e-07	9.19490764807838e-07	2.86469399950895e-05	0.335417576224727	0.00020550881216587	25.0902356264834	0.677779025033925	399.008328334395	0.000651235546474819
2	0.00572553767297022	0.00371505616921019	1.94887157236723e-07	9.98795638687108e-07	1.74945885036692e-05	0.592459668406094	0.000241731900025007	38.3648700039186	0.494802331129849	287.738624560205	0.000536921178712605
2	0.00428721349073819	0.00351666775362834	2.33869973131466e-07	7.8069945429305e-07	2.27445856846456e-05	0.290822963025346	0.000160737278332869	56.396516649654	0.608770750675972	388.451258557726	0.00247870839679836
2	0.00529581191979363	0.00354640178886184	1.76180576947082e-07	9.98117785261128e-07	2.20757621916872e-05	0.376282403502959	0.000185998882332245	47.007998630029	0.836365898139091	477.999699238359	0.00157967635554813
2	0.00403534919340739	0.00246973072280561	1.85238094829439e-07	9.78178259461749e-07	2.25933677264411e-05	0.585536355592293	0.000112308964901772	81.7690793726423	0.810287097254645	591.277578234994	0.00158428955602007
2	0.00647532048221434	0.00201639723228977	1.66998133466771e-07	7.32046640457034e-07	2.85875424742874e-05	0.524729987969023	0.000164788036581558	20.8382360176332	0.427183457371421	288.216939377262	0.000195175776068284
2	0.00445739286178296	0.00385231893553945	1.77451119313597e-07	8.85051380055075e-07	2.66692338216038e-05	0.437162327636476	0.000219247661328655	43.9353793821718	0.524572403200262	327.993450227098	0.00115068568717972
2	0.00463152186916185	0.0028599526541897	2.06612551235315e-07	7.63803419547167e-07	1.28471073804383e-05	0.288145485586953	0.000225398904891268	52.8342469837676	0.389704071080564	275.257002439324	0.00103233266891595
2	0.00344128938125416	0.00244361677784464	2.42100214444657e-07	7.75083352924031e-07	2.00745104415928e-05	0.413101547217606	0.000194209653161709	76.1125218157469	0.321120402621583	275.367616232476	0.0013304037809366
2	0.00660201210186686	0.00301956174936997	2.12724738206152e-07	9.99959073795157e-07	2.77854012666486e-05	0.359820161116917	0.000228022060499194	28.363077836262	0.629771010152531	353.695707872809	0.000827533541583869
2	0.00530198772568297	0.00395398696550979	1.64335614076711e-07	7.52380970683832e-07	2.20344369722222e-05	0.284637914636103	0.000107983823286149	42.471617055631	1.16535091693293	618.275247349837	0.00217745469773447
2	0.00410734625157158	0.00272495789353569	1.78538192036208e-07	9.06554535331824e-07	2.73215340099358e-05	0.489707584903339	0.000294806155003509	43.0344402087908	0.304811130167624	239.271762144771	0.000609313465434267
2	0.00640190674836597	0.00313708644103327	1.75276656220526e-07	9.42331441768272e-07	1.99822001231568e-05	0.382029278080118	0.000159203867211806	36.7601382166003	0.908539930482977	494.610366839344	0.00100938954935582
2	0.00694638543266159	0.00323771136420679	1.93990672123258e-07	6.52372892860796e-07	1.70387141417976e-05	0.580939391771506	0.000153363613268225	21.8593442663198	0.447373161771262	248.01290800344	0.000204075619016047
2	0.00558611558613983	0.002103813662487	2.1465926426137e-07	7.32919089919466e-07	2.97281531843737e-05	0.502448012871601	0.000260978752054414	22.1188192145815	0.232892369760981	181.474771443592	0.000191828934953285
2	0.00428489152032503	0.00342480947970389	1.83101112483145e-07	6.51643763930076e-07	1.94542003315546e-05	0.223922001274198	0.000252577139050278	37.2402256264276	0.337138285713298	233.883780216787	0.00105617533951345
2	0.00614183565493924	0.00372062554346102	2.46925936322351e-07	7.88943836883261e-07	2.29506618401636e-05	0.363911220863751	0.000170478105196132	31.6496537374389	0.621222961211846	334.307668318055	0.000996080655751271
2	0.00501313113014395	0.0039895679719858	1.55385897482169e-07	7.52235726993719e-07	2.70039497567253e-05	0.434087188072366	0.000274894217671388	25.7748105371172	0.365645385182897	224.185169433524	0.000460984928551651
2	0.00305953946660831	0.00383861702438895	1.80525217818555e-07	8.92835012156276e-07	1.42314514573925e-05	0.282478801178075	0.000128411267691993	147.215270394076	0.961876996576632	647.556351215267	0.00787943218073217
2	0.004528674887065	0.00217243943173706	2.27808814138338e-07	6.33910872068074e-07	1.885091209274e-05	0.294806825984198	0.000293696888851136	33.5313872758366	0.191276031420796	166.500853637971	0.000382711490065234
2	0.00401951096738012	0.00279100219518055	2.29380391513863e-07	7.47212699715147e-07	2.61720416981728e-05	0.433078805380524	0.000278168732495552	41.0782158862117	0.238234169033371	189.857490381959	0.000621312040118363
2	0.00687031675464012	0.00220896897802033	1.65365861158612e-07	8.23843945258815e-07	1.67461894801875e-05	0.540349068433824	0.0001025862983394	35.8746358966678	0.893273258682087	515.208173715523	0.000427521328996608
2	0.00532036543731608	0.00300581647730502	2.0767191350261e-07	9.90086815636642e-07	2.86006959615168e-05	0.508795603575661	0.000294777385372593	32.2494639341994	0.368499568712856	240.301895484778	0.000521706610896068
2	0.00393095345896087	0.00240223816328401	1.7610188880337e-07	8.74297599555387e-07	1.44892643841924e-05	0.566539073002776	0.000123919205861705	87.8992605680094	0.61724590290161	477.625910432711	0.00112758906305117
2	0.00559305866465221	0.0038306246609261	2.07953312012522e-07	7.96067820890513e-07	2.81372418233272e-05	0.28581175374482	0.000280639798335681	25.2617535622154	0.417964235092425	244.877072372665	0.000852300471703382
2	0.00492730462984158	0.00314944527175213	1.78114176411723e-07	9.03786628884679e-07	1.56519364469947e-05	0.365125379064103	0.000235178840364255	49.4924398717253	0.503904567039482	325.012099876732	0.000988189799599347
2	0.00445895115581593	0.00282745743727394	2.1107395646795e-07	6.36796354005553e-07	1.23106082116956e-05	0.558214878728839	0.000161577609945361	50.1775411921484	0.313112583149775	234.334537362065	0.000402228054216802
2	0.00644624016017209	0.0023439338325907	2.04400775991515e-07	7.29673078412247e-07	2.02880142572442e-05	0.500246879304029	0.000104390206185411	33.1383187603265	0.705799661775262	421.713286556986	0.000474991599149582
2	0.00618414094398724	0.00350789434472228	2.25739427202243e-07	6.14540722764718e-07	1.55988356175631e-05	0.361988685882182	0.000222159948368307	24.4294166012666	0.334107446252736	198.917370362242	0.000360787185054191
2	0.0048279644880381	0.00347269944073288	1.8506839696757e-07	6.64409975973522e-07	2.9492674315844e-05	0.54025287211635	0.000253371783282296	23.3898505053197	0.253228901950388	176.740364462746	0.000271469613813014
2	0.00309007096770781	0.00362297037237166	2.0979773905405e-07	9.21729524667935e-07	2.50334621030778e-05	0.224296097292549	0.000150761277236352	110.599636677762	0.848896635500315	586.135214041591	0.00935075996064319
2	0.00461341977257874	0.00244646625700051	1.98453219761141e-07	9.17819084974784e-07	1.22560264526504e-05	0.504358548262973	0.000275770006566647	56.8439708131137	0.304916186534959	235.239799394798	0.00049623848288011
2	0.00521407554706949	0.00341608744057511	2.2366312728386e-07	7.99093968822153e-07	2.54325399149588e-05	0.222066578632838	0.000175879193923767	37.9645600956881	0.666993203024203	396.83209094747	0.00209344030511478
2	0.0062919319823184	0.00212062145118942	1.79276493599046e-07	8.16101000469687e-07	1.55291511439121e-05	0.462240846809163	0.000267601757453576	27.3963753664879	0.304867001633949	217.660112558472	0.000194822378010668
2	0.00582210929514286	0.00298022878888536	2.00745443455525e-07	8.60111497126318e-07	2.12683268946296e-05	0.250840977204563	0.000220474667685516	33.1167829778345	0.561447304044267	341.601218822261	0.00108996743516997
2	0.00699553731309232	0.00216224880975679	2.02785059316865e-07	8.10575940177663e-07	2.92432184544899e-05	0.395116007015964	0.000201159100879912	20.6074702184236	0.446667631117133	282.989007712219	0.000318010367858617
2	0.00400612895670952	0.00382813119404942	2.46133675406834e-07	6.86893702590362e-07	1.74399445774959e-05	0.280210295108932	0.000150928012515017	65.1958778730493	0.556752616899419	356.183286388185	0.00264273357754363
2	0.00521701268404383	0.00221632458155553	1.71302098071221e-07	6.18419984674147e-07	2.00198189351996e-05	0.384060320518929	0.000248441818050485	24.3320099841497	0.233307416617849	184.847522949352	0.000208862374406523
2	0.00547778711141494	0.0028255173761293	2.27930291105008e-07	9.37473830980503e-07	2.58656274231792e-05	0.372015136782977	0.00016261641650001	43.6057223725572	0.711647412874779	438.080543007233	0.00141481043351759
2	0.00622819149515417	0.0025991869534493	1.90954461731764e-07	9.71552573402712e-07	2.69389218673889e-05	0.497068868275076	0.000243793943431211	27.5684274603019	0.463687321535018	291.98967991451	0.000402711045715879
2	0.00597605128439112	0.00279883832769863	2.49642451303288e-07	9.63727848277057e-07	1.82742981080129e-05	0.379118822115604	0.000185258218452809	45.0367792292381	0.628720162987021	377.581768496469	0.00112293584418536
2	0.00654195691271061	0.00220268384149012	2.32520160774368e-07	7.51097308395986e-07	1.14813495138872e-05	0.429877107485034	0.000250785380903473	30.672818263889	0.281324113922918	195.214501012495	0.000221261190135571
2	0.00575688156957274	0.00220371072816663	1.52274561165736e-07	7.46661230335603e-07	1.98654448423748e-05	0.379245766229089	0.000233896598798609	26.218820198713	0.354896430185986	256.08143042841	0.000274449713104379
2	0.00568162209254658	0.0021246583451591	2.22656525593835e-07	8.16763053498178e-07	2.49531495438469e-05	0.554475979009013	0.000281673135925605	25.2404774693162	0.236150412894703	181.822817318408	0.000193225303303588
2	0.00307988949525104	0.00350123847297901	2.28865566937897e-07	6.93588353286201e-07	2.12898162166762e-05	0.233006694400726	0.000243927138341284	72.1421215807291	0.320056586139945	248.532461971857	0.00273218951331625
2	0.00551175248471084	0.00205975983841033	1.79395578352358e-07	8.82122279685445e-07	2.0359730073793e-05	0.58932768112646	0.000202858713878706	34.9505993913614	0.385813855918533	284.68081069031	0.000288201906629476
2	0.00557791799301006	0.00393507559077982	2.27926476463945e-07	9.97897941119345e-07	1.72579658160068e-05	0.270506379539281	0.000146991662146503	59.0285054950276	1.14559969396631	594.694299461696	0.00363962468995508
2	0.00555746861709472	0.00204759734173134	2.33580024817787e-07	8.29874598087996e-07	1.91551788505195e-05	0.368992534749916	0.000146524252516638	45.8995667518341	0.557805576374856	389.647925986396	0.000857574748554853
2	0.00689218169779701	0.00219335315042009	2.28966634636566e-07	7.80439302830068e-07	1.89378653677619e-05	0.44881543896299	0.000138480569683007	30.9002426713037	0.57226821007474	347.152419129383	0.000428116612857769
2	0.00563986311688193	0.00247813865123105	2.29384306680836e-07	9.30567188877626e-07	2.82943248846827e-05	0.398717547863892	0.000142656364106184	42.0973574066026	0.743283024522778	468.059196629807	0.00121802371470512
2	0.00683206429513347	0.00291725453225724	1.53023656218561e-07	6.75245493366583e-07	2.91133927862254e-05	0.214112913789663	0.000130017366866352	19.5408741403156	0.848743858235227	465.842649233731	0.000818512403670133
2	0.00533885720872578	0.00370020099150038	2.06354375672385e-07	8.23949543362505e-07	1.47489946138543e-05	0.336880028755069	0.000250200935611377	40.7666392801319	0.447254139411648	268.104049810899	0.00090858725310005
2	0.00432552115238847	0.00396530923187004	2.21512222943329e-07	8.63080401099966e-07	1.58636776104434e-05	0.220347350296368	0.000270861928313077	58.2396134421668	0.474836397094613	298.063140283541	0.00253809197594559
2	0.00517927286430952	0.00277628329077679	1.97215871001248e-07	7.84565578349696e-07	2.06336448023907e-05	0.359600876210114	0.000274585543858944	32.0981414841511	0.319681231088978	222.738198101042	0.000506463159079719
2	0.00529690447619141	0.00239265335711505	2.30910529528895e-07	7.12586455764119e-07	2.88627263520461e-05	0.375565242823974	0.000224389010848764	27.2165254664954	0.307452276928219	224.850513916666	0.000448157242397163
2	0.00521463603799114	0.00224398237239045	2.11722279790429e-07	8.89901375628519e-07	2.14474902824008e-05	0.249277759232344	0.000238315770579745	40.165339219934	0.436330171106156	318.605623143769	0.00101387415043949
2	0.00432578089564672	0.00336397234365818	1.55969004574905e-07	6.85155153526148e-07	2.68445071313362e-05	0.469196587090405	0.000189222624368833	34.2314609535708	0.392781298774303	272.31303558864	0.000554244447699699
2	0.00359361248101476	0.00223822833409221	1.91239074532006e-07	7.80842304495116e-07	2.29032441233731e-05	0.375867825909353	0.00020031070796221	62.126812402517	0.343846889895632	300.104185227906	0.00106823362570741
2	0.00520899657655497	0.00320181040339212	1.83404377419497e-07	8.26188123212944e-07	2.3893390818925e-05	0.343035630365021	0.000217414887532858	34.5813333882909	0.503588382757226	315.625632838522	0.000878384446625679
2	0.00510942719506867	0.00380839618154595	1.54444383716077e-07	8.40549188280244e-07	1.32140721452191e-05	0.429335972967186	0.00023719040544574	43.901274117376	0.500121834511629	299.895111756935	0.000686142230702219
2	0.00597701845901594	0.00368387835647719	2.20310294815421e-07	9.73581942261615e-07	1.73610784264521e-05	0.264899461091392	0.000263815897914052	38.4690133307201	0.59644237402855	331.604656886258	0.00141824136897763
2	0.0048300159689929	0.00343496425604853	2.41095847247582e-07	9.78442072836822e-07	1.84579854321474e-05	0.20955900268119	0.000127126915209355	76.0734580842666	1.20350084618152	691.782774462323	0.00628057787008933
2	0.00575446518096124	0.00299671706021607	2.47426697934892e-07	9.97040276513011e-07	1.30156282047332e-05	0.416056536808949	0.000286345095320893	46.8462905126138	0.400796000225207	251.020067104585	0.000714679155510954
2	0.00634955169022662	0.00380384181331117	2.42757226364388e-07	8.93550889486004e-07	2.2004427910074e-05	0.429671418429188	0.000104977915546741	43.9867156982252	1.18759603452656	572.012397181398	0.00167572036306715
2	0.00663793730180672	0.00261466418059809	2.05687401731962e-07	7.95367797157864e-07	1.91945406942292e-05	0.224753478771743	0.000268470160567064	23.6310479883628	0.401470530424557	250.804572077448	0.000553365762699445
2	0.00667027340349897	0.00297814209243279	1.76566678951076e-07	6.92582286936634e-07	2.32187491807872e-05	0.4180326550999	0.00023357534951021	18.1038877349064	0.35955797788163	216.19250686161	0.000227044155333875
2	0.00515310795500591	0.00350340875113939	2.49375967564863e-07	8.78617183560529e-07	2.07910998427487e-05	0.293505211930201	0.000168385857590365	50.4679153401529	0.713487361218923	416.542958495335	0.00230347703956764
2	0.00655127392496954	0.00394941763721858	2.25193112689435e-07	6.24188495567203e-07	1.33624316283482e-05	0.567628749784785	0.00016464328494098	26.2935616734035	0.408925038686147	221.027732304273	0.000262046257233158
2	0.00326097950977221	0.00305120930013383	1.96648793358037e-07	7.45357604122705e-07	1.23944235519285e-05	0.439078676371047	0.000173315722898739	97.956462720862	0.382627508264657	309.7131931378	0.00145770265019127
2	0.00592326344358007	0.00361373184736496	1.83341251290571e-07	6.25027489946859e-07	1.9748656246454e-05	0.266876421555681	0.000173698136447504	24.8830489659458	0.519857420504742	298.121452115281	0.000696577581136933
2	0.00561115991759588	0.00238896441188045	2.35348982992504e-07	8.86228653841723e-07	1.04854648374944e-05	0.5537922921538	0.000259500973445905	45.8722591840249	0.293233578929598	210.339942980926	0.000313135107019026
2	0.00636842624380083	0.00389117582169505	1.50597105612671e-07	9.99875246316373e-07	2.3074553985868e-05	0.39573170959087	0.000134384808540555	38.9237990927428	1.43643397784779	696.408118571171	0.00155174704155379
2	0.00390313388420353	0.00309789256278869	2.2804775911666e-07	6.81135965845399e-07	1.79548624985904e-05	0.377559275010097	0.000139744334038586	65.8115902539227	0.480414639243855	342.50814491855	0.00153111199054357
2	0.00592260793102476	0.00245818686147265	2.05107740968826e-07	9.97766032302423e-07	2.22363365805794e-05	0.394067372399019	0.000228724103567087	36.869923920822	0.52395652942001	340.4231221101	0.000698134298497622
2	0.00322535389941277	0.00383814940251473	1.63931169673471e-07	7.79173503056304e-07	2.16990195385155e-05	0.252506962297088	0.000101647238517886	100.970568589917	1.12169863144706	724.337888294274	0.00716825177149739
2	0.00469512055213935	0.00305398593448663	1.74434194705506e-07	9.75351066215374e-07	2.39830030231874e-05	0.598393896093265	0.000139482024766256	54.961069419341	0.765594582301021	493.844121276305	0.00105134814079847
2	0.00488125724083152	0.00284307468348263	2.35132757426638e-07	6.41012545722528e-07	2.77688300411726e-05	0.344357336901945	0.000249708308774942	26.9599659484461	0.259106667938086	187.704972646373	0.00048278619723517
2	0.00505488630874343	0.00202715077990941	2.24174599694201e-07	9.47213317911832e-07	1.62228736654257e-05	0.514653710860754	0.000151197993250669	62.5432175799332	0.548928540049854	402.954611042022	0.00080617174032471
2	0.0033027830019248	0.00281738966950008	1.85868708034528e-07	9.98229459074932e-07	2.49930862894189e-05	0.410673044740849	0.000176198471521423	95.8288594903439	0.612312220063978	479.974823980396	0.00290899654809221
2	0.00440948636504216	0.00272535782187397	2.31407953775507e-07	8.38899202873738e-07	2.09949440341331e-05	0.457390620735837	0.000230498058393085	49.1934205909086	0.336170655192427	248.664980236015	0.000767566430421018
2	0.00418198303638018	0.00232835872507342	1.61228665966913e-07	9.33362628699398e-07	1.63814505259779e-05	0.221133060205934	0.00020519004949748	69.3595912079486	0.612891460552506	474.398573769279	0.0021549550130421
2	0.00532250758817628	0.0023457076204115	1.86627488861958e-07	7.83599904913091e-07	1.46945312801419e-05	0.567856998623559	0.000113746524542269	50.9989047310615	0.628282372066903	421.647131452554	0.000557218708258334
2	0.00654328169010722	0.00382082853804189	2.45819010073542e-07	8.8263859124194e-07	1.05407812765594e-05	0.2311268251291	0.000224042913377014	42.2573300857323	0.641048635047077	336.799274266686	0.00147809804602143
2	0.0061750112023821	0.00244648376802696	1.62923043045634e-07	8.88348586354352e-07	1.35120385958073e-05	0.452559698679033	0.000167494758800425	41.5141111313999	0.652790492050692	407.875397994813	0.000520754839634928
2	0.00361760566446847	0.00291967940570461	1.65555123942351e-07	7.30249460615197e-07	1.06427026463896e-05	0.49057220231561	0.000169050261459579	82.2188179566429	0.39279728236284	311.892105691877	0.000854068186012375
2	0.00646693885000288	0.00300844026079401	2.29768191655578e-07	7.11597484917253e-07	2.9169698192425e-05	0.321282158853174	0.000253081160061986	18.7145342731867	0.345509388161024	210.021135606401	0.000400631570753108
2	0.00341793143023849	0.00236805364776425	2.30072084399408e-07	6.73461206273117e-07	1.51872567268183e-05	0.352050405073036	0.000286485548804598	62.8767665220444	0.188384616297377	174.974107851048	0.000707463380799244
2	0.00512291217325359	0.00354373148240127	1.50680821650561e-07	7.5567498878647e-07	2.44029907763595e-05	0.393618565667017	0.000211919483679358	29.9348101542719	0.489088379132402	300.980233838371	0.000612422295709976
2	0.00358958017982292	0.00305155181832052	1.6184156822865e-07	7.23996104590126e-07	1.26032623795409e-05	0.385682758221314	0.000280264582472034	61.9318641091951	0.265841014291804	214.322834591317	0.000713029640462269
2	0.00681973351247174	0.00283951071370755	1.64855066940574e-07	7.21973249612839e-07	1.45005041053031e-05	0.214502890952012	0.000188536167955929	25.6868937165872	0.591102938263199	340.97775441503	0.000649261673761185
2	0.00673193401283176	0.00301959780286407	1.87375748145794e-07	6.75755771723664e-07	1.91144326279101e-05	0.360351929705514	0.000137520288781319	25.4616007241631	0.641737748830374	356.931766250838	0.000518227428921016
2	0.0040034187065365	0.00301774162057523	1.91113596963953e-07	9.71030800548935e-07	1.61390915094501e-05	0.419645326421078	0.000222888825498025	76.0526443621324	0.490398535852225	352.036882142875	0.00152631772609261
2	0.00316310807415971	0.00298291730075704	1.64221699008028e-07	6.23303748732327e-07	2.22322588653941e-05	0.207599505715741	0.000237406690486248	54.0596669054605	0.303627165021008	250.240153557914	0.00161386887241063
2	0.00380943826679147	0.00389161019437032	1.75252940874587e-07	7.71467827436004e-07	1.94726425324181e-05	0.306507664860327	0.000283994576706008	51.2205224930938	0.358479687421593	244.926245861157	0.00133882086236057
2	0.00428614897969701	0.00389420786723649	2.18452954982278e-07	9.58609416254824e-07	1.91764277202042e-05	0.437827974003668	0.000152944561979892	76.1734811058822	0.779821018434948	467.099550226929	0.00252184992426588
2	0.00332331737383759	0.00285926590481124	2.27271552896958e-07	6.3608310913143e-07	1.08909229392362e-05	0.258922643349093	0.000260505652833524	77.3678257048982	0.234247163703373	197.499148815424	0.00127217700646173
2	0.0052424089919861	0.00340839854393457	2.16056563800423e-07	7.87029362672145e-07	1.49341289910811e-05	0.549184629417675	0.000247755877681616	37.1881713718234	0.313443377597917	204.724534869296	0.00038257693504967
2	0.00514064107510425	0.00353481514329279	1.64355835305761e-07	6.89998477849614e-07	2.92554266251291e-05	0.246777943897948	0.000213919695622227	25.2847750002593	0.481506463673955	297.619884489992	0.000896451497151753
2	0.00354027832983349	0.00210481497617764	1.53312217519178e-07	7.9014761686537e-07	1.02439606603892e-05	0.456968198473956	0.000208002649344243	86.0082759427812	0.322469723275305	294.158798088391	0.000677877516881002
2	0.00421584037559861	0.00336272508452187	2.06121766769762e-07	7.13352191743019e-07	1.01056775056275e-05	0.345004273071923	0.000190890533639776	68.3672226913113	0.415935408985737	284.923899469717	0.00120013779146014
2	0.00344512223869481	0.00221179778402513	2.34606608023186e-07	8.09977445314272e-07	2.89475294337896e-05	0.446678314035524	0.000178130531794957	67.8864364031642	0.347948912810499	306.937097488058	0.00125998448987732
2	0.00531344924191436	0.00357620087763185	1.9600401169586e-07	8.56188548736808e-07	1.83687632666902e-05	0.317419835603469	0.000232173448209395	39.5070316470457	0.524749828639393	313.522669741128	0.00109195138641944
2	0.00687727850221683	0.00392890828612834	2.05883325564557e-07	7.05161893943835e-07	2.26726445999867e-05	0.544097909118474	0.000130466031539222	23.6643223327661	0.66659396853843	329.772244881172	0.000417700782653235
2	0.00375678067672667	0.00251998486284109	1.64542657569937e-07	8.69218283505357e-07	1.06891231014307e-05	0.470131427314515	0.000228833205145993	83.3945854298607	0.360554371761591	297.03190483032	0.000821732730355777
2	0.00688595111604609	0.00274678592047529	1.99308453997684e-07	7.72491947594681e-07	1.40552272796963e-05	0.474997641399257	0.000160024978112107	30.9871504440128	0.550063012393944	316.163738968908	0.00036843012628843
2	0.00458208917730437	0.00317536605187177	2.16145782245868e-07	9.72980857748456e-07	1.0928438417944e-05	0.540471613659466	0.000142084833266147	90.9678045737832	0.707858548658706	453.120653626028	0.00147626408582438
2	0.00335194533355129	0.00210758887166205	1.53239598169e-07	8.85049476334185e-07	1.62806971560968e-05	0.534739023401958	0.000280249267582316	71.1040226290908	0.252003588008021	248.760916807939	0.000525795584214785
2	0.00664577788835985	0.00255864082430068	1.95517113275004e-07	9.60258367641461e-07	2.3333600412571e-05	0.247972844141169	0.000217280608119466	29.4472154398641	0.661137755338408	393.417648705143	0.000988311108164649
2	0.00350385025067178	0.00238895481759201	1.73448179169138e-07	6.06652811353392e-07	2.57964152985718e-05	0.387436848098523	0.000213477316213894	42.4075217266084	0.23555502433399	211.345233595305	0.000540979764118242
2	0.00568036052980513	0.00220124253900696	2.39001750140864e-07	8.09679985787653e-07	2.53218791246628e-05	0.260583104083614	0.000183729505329191	34.0790287133693	0.493132239172761	340.33567415827	0.000995471684433765
2	0.00383520164647868	0.00366428436430732	2.12276997731065e-07	7.42068936606551e-07	2.21209823962585e-05	0.334382303737916	0.000199779845010774	56.0536832593056	0.429160823390664	293.360538437286	0.00172599470270178
2	0.00634604457778609	0.00349225287840611	1.6637234444697e-07	9.17487425829766e-07	2.78987680726961e-05	0.306810687790932	0.000213057428326891	26.427948408927	0.754398849548913	407.565503377997	0.000984736897239477
2	0.006743290011584	0.00388621390102681	1.96836328103938e-07	9.81909429324936e-07	1.00286244354926e-05	0.357381175677213	0.000177884509621941	48.9820294158579	0.933267355876012	462.389300003274	0.00127174052112161
2	0.00501145648283754	0.00352053252419571	2.32362473668014e-07	9.52846304087996e-07	2.29981008331583e-05	0.240949103039348	0.000168227258834821	54.1256663705264	0.868739249790196	504.388313693056	0.00352714417095053
2	0.00589316163038027	0.00391494932777539	2.18451905235315e-07	6.39788810752939e-07	2.17102288889707e-05	0.463358151938597	0.000278431675991125	20.1225800189426	0.260182810179388	157.719410689914	0.000252638559934408
2	0.00640160209868914	0.00278144903792808	1.54775553832888e-07	9.07568503968661e-07	2.71707800654912e-05	0.301740760373237	0.000293949391171449	22.0061247832297	0.482178080413155	294.862699512966	0.000491347149837264
2	0.00316053041367206	0.00225609883312563	2.21867806780365e-07	7.68659517361296e-07	1.00299485221755e-05	0.256994936326736	0.000295297712290488	101.047171014177	0.228542997587109	217.795188852244	0.0013683627579878
2	0.00518339370537337	0.00390190375668245	2.47708415567188e-07	7.39691301212982e-07	2.4406671341253e-05	0.388802507337923	0.000153343513428755	39.0366154228093	0.596581630083155	339.074171164119	0.00126248368612482
2	0.00492371999059882	0.0025761485493012	1.77804714293094e-07	9.75931781077678e-07	1.31276409792295e-05	0.256535714863814	0.000147456067788926	75.3100812223492	0.954034832591307	631.154574616864	0.00267967572208768
2	0.00602914999199271	0.0039114236557981	2.04850978754446e-07	9.04564198025703e-07	1.27569286442673e-05	0.52406796026116	0.000157500583498395	47.6794659714762	0.740293165523805	387.497614472069	0.000827530410055787
2	0.00583120368010965	0.00221074643968277	2.03584940389434e-07	8.4022667717686e-07	2.0824249036801e-05	0.216521181087613	0.000197469720467486	34.4984549205413	0.534588755516724	364.032702828135	0.00103465784661145
2	0.00412172252596694	0.00221731552098897	2.38742596105964e-07	9.05494991519581e-07	2.18752989652147e-05	0.361301490424531	0.000248422599161907	59.0692776431183	0.331340964383184	275.062873280145	0.00109916231968613
2	0.00583342862991696	0.00382893083512861	2.21613593297882e-07	8.73869359511716e-07	2.54013397600854e-05	0.494706459325402	0.000245288352446422	28.5841287126354	0.431641066024382	245.444172805151	0.000547339155554418
2	0.00437295391475038	0.00241352481207291	2.45312583759387e-07	6.02351134648569e-07	2.40561169378608e-05	0.274140700791718	0.000299642094131322	30.5234889628808	0.188429333183567	159.319155712023	0.000470697701209931
2	0.00681979603809064	0.00303926340799578	1.57660658355796e-07	6.63491845995435e-07	1.13101551232718e-05	0.253584982047911	0.000110664333794415	33.5169748192268	0.925232668947876	495.786848479134	0.00082927173162418
2	0.00398027633689377	0.00354814576064832	2.2876840911187e-07	8.9472799507843e-07	1.04767035021195e-05	0.247961405580877	0.000136170837325029	117.389101427549	0.895605902240528	566.343558247494	0.0057178490036493
2	0.00384113943472508	0.00202146655746109	1.89327201097934e-07	6.43868147217399e-07	1.8262565535358e-05	0.305808978004349	0.00011166330834653	66.6839341321324	0.51944493149205	440.44468038091	0.00140932873930763
2	0.00650385959655739	0.00270771492847519	2.19194433079676e-07	8.83881244063915e-07	1.99202538091076e-05	0.598865325673081	0.000200089263231915	28.9358687677105	0.437602563615017	265.530112427854	0.000310780694033925
2	0.00614154406309223	0.00210719052595699	1.87994851397509e-07	6.81392817727827e-07	2.61281480578287e-05	0.543641231773083	0.000229533352317786	18.7607776780614	0.251673056192619	185.256886415364	0.000126078842215101
2	0.00468329054861851	0.0033565218257776	2.14813645434594e-07	9.30854691637508e-07	2.76795008222911e-05	0.501206790661374	0.000297578289744776	37.4197796757121	0.334305943166894	227.451847380758	0.000666319904535983
2	0.003169262168969	0.00221041093358093	2.18611999405901e-07	6.20574976912452e-07	1.32195309818647e-05	0.273001730650575	0.000296865231884694	68.5507469385058	0.168576547616351	168.649697708669	0.00073819468139129
2	0.00659847449293202	0.00373838101443169	2.48374077315925e-07	7.16254966644108e-07	1.59891937904157e-05	0.399318848562247	0.000104705044754555	38.3347550556814	0.903343546243479	445.184988643139	0.00104301021445657
2	0.00441070335956224	0.0026674247778068	1.98273423322111e-07	7.5689403861436e-07	1.39195733254108e-05	0.357298459460905	0.00018635128179512	58.0990757978706	0.421163520672777	309.65302879395	0.000962944208284541
2	0.00585058520922957	0.0038029509184372	1.85226928991227e-07	9.45286374684789e-07	2.14296687902194e-05	0.562235085971962	0.000197047062842781	34.8653167196265	0.619269262708941	341.157522357772	0.000620494777372889
2	0.00415203641004729	0.00200848426685202	2.18526818017835e-07	9.18752712664585e-07	2.66807336642214e-05	0.560698988405872	0.000182314589738402	56.032003708557	0.380715236699732	320.016522115681	0.000713214317840881
2	0.00688733757224549	0.00301233360835535	2.2320263141033e-07	8.89319362100869e-07	2.89011321195e-05	0.526425203647895	0.000221686505337287	22.0425380250861	0.460784218540052	261.056589047653	0.000348737507789949
2	0.00596252156067337	0.00397238022524809	1.70346374543832e-07	9.9587811380941e-07	1.21013776684073e-05	0.497788638441455	0.00012907125389239	59.8719495790155	1.20006108401111	599.830217053449	0.00135028803645173
2	0.00443562350414545	0.0034208565929332	2.10176253367394e-07	7.42804480000496e-07	1.60706567534398e-05	0.252642239512056	0.00011974117465429	66.4485931928999	0.83216357539566	516.884890060994	0.00309685757354986
2	0.00362882775078575	0.00314842156015086	2.12811276287403e-07	7.24729703424427e-07	1.38076277955286e-05	0.378517430261728	0.000108345054604346	99.3844900939613	0.680334692129473	478.001319786133	0.00262384105901279
2	0.00554217728188798	0.00227283413507923	1.71368047014685e-07	9.24333019463393e-07	2.50026450829634e-05	0.572852183476391	0.000128561191078868	41.5380232232672	0.750301408514164	491.714759903689	0.000629625920818929
2	0.00312294330736925	0.00289433145990901	2.24031493872687e-07	7.17091343174549e-07	2.73163288652879e-05	0.38611178785041	0.000179921145494301	71.0022285670695	0.348718811541722	292.062820890366	0.00178051677755894
2	0.00440186768309521	0.00271306232525432	1.51679566755765e-07	8.24097758911118e-07	2.49490827786669e-05	0.215414975424475	0.000288208058152809	37.473646038902	0.407205815961834	299.998850592276	0.00110311741075492
2	0.00388671302907238	0.00367164479564851	2.17298328703723e-07	6.28582624871768e-07	1.65875908840283e-05	0.452390569863725	0.000147739466220422	58.8448104466812	0.410955164776373	283.886754467092	0.00103112281169113
2	0.0035452445881961	0.00228666403867372	2.24450048000183e-07	8.02931284870709e-07	2.82461553609634e-05	0.509004518198327	0.00022175526807308	55.8080721338197	0.262692001065178	237.383577931092	0.000735604329590091
2	0.00561780255811125	0.00364214143486269	1.50009429703999e-07	6.00902072426932e-07	1.58080797591434e-05	0.353683502639777	0.000150378425497636	28.7920418287095	0.548844172709509	320.203167677006	0.00051937661991565
2	0.00636005937890933	0.00260678351022898	1.55592098118413e-07	7.46277096698192e-07	1.06979901034057e-05	0.5182303548787	0.000258865485499202	27.6613646574113	0.310208488366952	204.229973826131	0.000154438991640733
2	0.00558887268726108	0.00387915299729418	1.53783803081133e-07	6.09863657482118e-07	2.13063351738264e-05	0.28677259179267	0.000157034761378384	25.2858769493957	0.592428351655526	336.597153044593	0.000729397961829999
2	0.00564037702784594	0.00244306419237152	1.65824341596386e-07	9.57068510111772e-07	1.08349743920267e-05	0.366253402014491	0.000135944996246893	66.4414233742705	0.95075295348729	598.956052427769	0.00129399206678696
2	0.00687297438232115	0.00329838640737794	2.37692390481992e-07	7.46778686337369e-07	1.95732057921756e-05	0.335755223735778	0.000188854689110593	25.4612290876388	0.529118720544452	287.572063586228	0.000617113592970621
2	0.00519594832024669	0.00221845997654716	2.0027099277103e-07	7.20778613813701e-07	2.43562641260777e-05	0.367325048372801	0.000272140129561787	26.849471225485	0.252890765332177	198.13543247382	0.000321744235461766
2	0.00399141344265294	0.00222251454285205	1.62399690666977e-07	9.74668953353514e-07	2.7558299349492e-05	0.204610197290252	0.000243619948525921	56.7027534790626	0.535197246068706	435.685134493764	0.00212828658129021
2	0.00409705139002448	0.00277019799944976	2.3544577072655e-07	6.68872522080838e-07	2.60854060084811e-05	0.268102449655488	0.000126069412303435	53.5368985385485	0.576514870696292	415.225376453551	0.00222307648901893
2	0.00361092103206855	0.00397208853681885	2.16865026925777e-07	9.83392247968541e-07	2.81753978617445e-05	0.311251109490974	0.000235722035311133	72.0086722983195	0.568180855373433	372.716426598347	0.00382271342756424
2	0.00618693662532791	0.00376579114481386	2.27551950133496e-07	7.62708899191099e-07	2.95650210804377e-05	0.573156950213364	0.000106144439634905	30.0968352197027	0.815490292190738	414.161238359011	0.000709826388656779
2	0.0068013838054371	0.00308547612831743	1.71018455555296e-07	6.76080672966106e-07	1.93562871847111e-05	0.302197273932434	0.000146585480814875	23.5700755406479	0.668168507564968	368.010603499585	0.000572112439781852
2	0.00366046999087603	0.00363380061001261	2.17799699137705e-07	8.63343439637517e-07	2.02514759536127e-05	0.255223594246378	0.0001503752470768	87.4144784637754	0.770926352452927	503.294260529211	0.00519061488995376
2	0.0063909725510889	0.00370962557584229	1.74783523671427e-07	8.51804730216507e-07	1.88372943976034e-05	0.593380499176153	0.000272909889277227	23.4727284961456	0.375173262398589	214.195753834967	0.000240075392164524
2	0.00601478850062456	0.00249692817981547	2.35723601400784e-07	8.32146651634477e-07	2.72835289436031e-05	0.398597703777867	0.000112467249466342	38.5037217922935	0.83663280511045	498.326615580166	0.00111251130441949
2	0.00604755208601766	0.00397056494788141	2.27342216053594e-07	6.14239808862115e-07	1.17556508353148e-05	0.363611013404391	0.00011791188501199	39.5833620286628	0.687231146360663	360.97700782655	0.000879433941330256
2	0.00535234558092172	0.0026993973424332	1.76040619371609e-07	6.67821894297432e-07	1.47385686078618e-05	0.517343362099603	0.000196361358980812	32.0178922398217	0.318878224633142	222.080051117581	0.000248177297811474
2	0.00383844253105226	0.00273061612525785	2.43514809981933e-07	7.08787812598714e-07	2.15746916041233e-05	0.470237586444067	0.000152909611686938	61.3806374346117	0.383256306187951	296.92294869777	0.00104780038932172
2	0.00520816596752381	0.0036453114775599	2.13728617107705e-07	9.5537087848247e-07	2.3318308056297e-05	0.411720312998015	0.000211668986657822	43.467924164896	0.600441702594437	350.914436649364	0.0012520776549151
2	0.00626016181228716	0.00240607804284956	2.39913956621907e-07	9.73445601306804e-07	1.9572286043681e-05	0.553491290641091	0.000286934686045352	30.5708189933345	0.318930312817872	215.038349032569	0.000291083481793878
2	0.00615168316796655	0.00211651673568428	1.72254639724e-07	7.62245213195263e-07	2.49067391073619e-05	0.540590658683212	0.000183553104886349	23.9545882410042	0.39219881155171	270.866730993461	0.000211380568502475
2	0.00629531182701193	0.00228686691376867	1.50219005046235e-07	6.91689350155434e-07	2.4637603455723e-05	0.445617890773694	0.00025152502938624	17.6117311456344	0.292407614220573	204.364437522253	0.000142528893037854
2	0.00646274018016146	0.00207287577616238	1.84672848962227e-07	6.12509347557107e-07	2.95562656448384e-05	0.491536299582412	0.000100176651384155	22.2585515035589	0.573574308719139	363.67220420683	0.000278625962414634
2	0.00692180571826395	0.00302579806868655	2.05994668980524e-07	8.79307929594402e-07	1.25054576188716e-05	0.244034563292274	0.00025331194138725	31.646259794942	0.529349966685784	298.113307014307	0.0007553598008553
2	0.00487581575204609	0.00272313656995847	2.36203872926947e-07	8.06075098863352e-07	2.43630680703289e-05	0.535913143625819	0.000154233135034006	44.0375298351504	0.46953093454831	320.020449281476	0.000715984491345335
2	0.00351221592730443	0.00348383858997995	1.75880171060858e-07	6.60326212249448e-07	2.1952332935611e-05	0.447039649097092	0.000109768937037139	68.1416137946356	0.606457486200551	425.368490406872	0.00161210000319019
2	0.00594953342103081	0.00295116591643049	2.18164101391839e-07	9.69537679898477e-07	2.28844799326818e-05	0.304102350789415	0.000279181598613408	32.5599445757596	0.47856909777348	293.039169275629	0.00090466994015785
2	0.00350654724868136	0.00360188512006887	1.7834666357722e-07	9.39338838693584e-07	2.04452404012485e-05	0.238181351374876	0.000140273968672949	101.163002912994	1.03761737450969	676.529494280965	0.0072781348319113
2	0.00545263500342415	0.0028429770187085	2.48185282968188e-07	6.06662813661852e-07	2.65699858329974e-05	0.51150377399311	0.000262349937715809	20.5757996645152	0.200826413407345	144.308700362928	0.000193540724189131
2	0.00393849767482204	0.00248744913030262	1.98348121340782e-07	9.42747673866575e-07	2.59371644979764e-05	0.53627914506892	0.000120173517776014	76.7861555445048	0.724764541378237	535.494845438049	0.00169926973103373
2	0.00481377122251179	0.00203297212860755	2.03029357926685e-07	8.78390119304273e-07	1.87840182654071e-05	0.330066784035546	0.000279027681676543	43.5431055064345	0.309157869463705	253.504933829592	0.000594483940211766
2	0.00686771743865727	0.00352082631644628	2.46884424958739e-07	9.71264682222741e-07	2.49940338913318e-05	0.258177485164186	0.000173983808739457	32.3672348530636	0.927094914697446	464.025204896384	0.00188840779840387
2	0.00437842528315579	0.00323495013233498	2.10157959697296e-07	9.84300371932774e-07	2.34834869845893e-05	0.441110649565071	0.000105033315986609	81.5129196907182	1.14007954710576	692.904687413974	0.00323837435696946
2	0.00319850959778395	0.0034620227897432	1.51412703877703e-07	6.79357399810364e-07	2.99406134020873e-05	0.276830879284837	0.00011274022331736	68.6375886859059	0.779876537606629	552.684583584977	0.00360376850142842
2	0.00677099230202471	0.00310154301649609	1.95953460453926e-07	6.01821878168557e-07	2.36938558098027e-05	0.483391823536669	0.000232245189578681	15.1092340624523	0.275372147734473	167.726740631217	0.000139441168013145
2	0.00669733153223663	0.00202437682769095	1.6854807041433e-07	9.56303422741618e-07	2.974784602857e-05	0.558183977698689	0.000184801534570253	25.192840181264	0.56496087297709	363.875239189546	0.000294998210353351
2	0.00659679575690615	0.00235987632474797	2.33361101064227e-07	6.92096668416471e-07	1.04611053630611e-05	0.226982567127996	0.000248819314643831	29.677031328779	0.320242474774927	213.355195446742	0.000421064120785018
2	0.00526225929065863	0.00384976159850775	2.09300185023481e-07	6.78695339115238e-07	1.93192164523021e-05	0.26446975590323	0.000235125350996802	30.3467815287491	0.40180023921572	242.779250542216	0.000883244199334885
2	0.00639179017030147	0.00257446957734686	2.49357329433811e-07	7.62169479589503e-07	1.02050242266888e-05	0.253695033240333	0.000114729832886197	52.6047678381299	0.829954337971252	480.459933994902	0.00146925142865361
2	0.00492255031402335	0.0027968517383449	2.15278033958258e-07	9.86511796563228e-07	2.76351321647805e-05	0.311984834923559	0.000106705622225783	64.4475069858492	1.25820680890946	766.330569676128	0.00371379687667364
2	0.00651984521569953	0.00292789830796223	2.20515308327471e-07	6.79897836327114e-07	1.43245880966804e-05	0.381870359246551	0.000191713831795069	27.8994978688684	0.407389461149603	244.340976664956	0.000374153540106211
2	0.00596385047273898	0.00313647187557696	1.98625437958274e-07	8.82021355712316e-07	1.83794267533681e-05	0.552658247314619	0.000203669955781495	33.8402293411998	0.481745626309194	286.699430997135	0.000436498308048777
2	0.00547725184602315	0.00295809111356534	1.53217201427709e-07	9.1971357504378e-07	1.8156267780651e-05	0.212414897527484	0.000228510437903335	39.4435420442775	0.697002809266015	432.519147306995	0.00144004057635704
2	0.00580261891824929	0.0026363537484708	1.67898394327778e-07	7.52763445194117e-07	2.20908517779915e-05	0.59502859015751	0.000130329612744049	30.9348765795556	0.574789751981479	361.21813727104	0.000353170708931749
2	0.0052194563729183	0.00386674341809106	1.72102484995351e-07	6.96950184598155e-07	1.24798136409236e-05	0.49599228162051	0.000160746066708869	41.9600114200535	0.508964400126219	299.333639570832	0.000533782560121317
2	0.00653160469555903	0.00334358054345929	2.36795931979281e-07	8.49442019962196e-07	2.17790589093531e-05	0.482416881612032	0.000190963531782415	29.0702307821543	0.52903431257598	291.122075155527	0.000537080676039059
2	0.00606166055011384	0.00218085927799871	2.33821105580636e-07	7.70156859028648e-07	2.47170541888247e-05	0.464292449602144	0.000211039339792388	26.3517432923511	0.332829698757069	233.221024567181	0.000298399393114017
2	0.00319025535442429	0.00361511893263667	1.56162477945492e-07	8.11969647779557e-07	1.10987427689349e-05	0.220315550280883	0.000153546749398121	123.33983751872	0.778025087509049	545.263148995888	0.00543050373280697
2	0.00426485924710713	0.00264374411310912	2.04941747104015e-07	7.8509433464144e-07	2.61344037485813e-05	0.210124525088892	0.000163981674388373	50.8769120331491	0.593528095754732	430.321413015702	0.00242284170940261
2	0.00459876989373552	0.00243564307195878	1.86820066406889e-07	7.81235477757409e-07	1.37828234557877e-05	0.590548465086545	0.000269924190593459	41.843295938339	0.229911143245984	187.75869494467	0.000251313056955321
2	0.00490269498466384	0.00293992684153447	1.90271793014112e-07	6.56200545589762e-07	2.56371511724173e-05	0.429309075603828	0.000189572224821306	29.5128375628682	0.352689124084134	243.54050504688	0.000453281182296
2	0.00313583296858154	0.00380555049767343	1.76160778815743e-07	6.28974848636222e-07	1.75062069120533e-05	0.222967518050197	0.000160469939634677	75.4102517632485	0.495418234584353	355.960771512699	0.00318196728360633
2	0.00448433514994375	0.00240760604967073	1.59174505935544e-07	9.56383707155747e-07	1.27709189805583e-05	0.292667354771407	0.000189437832882592	74.6096561533147	0.670698682808799	492.39274596654	0.00169744250201261
2	0.00540209332084274	0.00243679348658402	2.0381285657749e-07	6.97518910498527e-07	2.29005427137799e-05	0.257308840626783	0.000296735676330872	24.5208434958444	0.260000759927776	193.010327415773	0.000409462187679929
2	0.0037840603878884	0.00310181775172365	2.37537544508713e-07	8.83894615700983e-07	1.29831997147451e-05	0.29895267490802	0.000122818088177368	119.541204725728	0.836547362645878	570.170982984211	0.00491755106316277
2	0.00515837719980882	0.00376345907533717	1.65714410751163e-07	9.70582660095106e-07	1.75970200883157e-05	0.389956871847176	0.000138228166433036	60.006398323515	1.13234143291067	620.911298752505	0.0021135435064998
2	0.00594563805954537	0.00258826740363754	2.08290554916259e-07	6.2123687156083e-07	1.27273447717626e-05	0.263238487139478	0.000250082566479456	26.9275997667688	0.28135662390361	193.727888682155	0.000351846122734085
2	0.0041205047842718	0.00221334676343463	2.48068511573093e-07	6.01257567188817e-07	1.49692485082323e-05	0.548340926245383	0.000138163688229812	56.2618739782126	0.29606537726416	247.557351903206	0.000468244060904998
2	0.00449126962716988	0.00249583314393863	1.76421819839421e-07	7.81444389978577e-07	2.64415647657712e-05	0.524964886934044	0.000299716646562473	30.6914071335777	0.228914592761951	184.058528070486	0.000278296448868834
2	0.00314446492646996	0.0039352816312882	2.11230288446753e-07	7.50888139317846e-07	1.32010768954142e-05	0.210265399858788	0.000179254572610614	107.317659674625	0.549017962543783	381.458210938366	0.00527656076654536
2	0.00662194393760915	0.00345106816607619	1.89986556091431e-07	8.52259889127361e-07	2.47614448835806e-05	0.478338302923165	0.000208636962747255	24.065624692962	0.539554532369761	293.671247534787	0.000429471884122829
2	0.00411652387267095	0.00393257404515675	1.79176615482073e-07	8.26840252006083e-07	2.95965910208848e-05	0.41421961328841	0.000252320442132976	41.1887358221212	0.410123957350287	270.238230376535	0.00108562755149531
2	0.00323911929119761	0.00330387332686305	1.65864208405445e-07	7.5450056589822e-07	1.25408685653225e-05	0.328077070291298	0.00028044408298715	79.1602245580261	0.301362640341179	241.086250235399	0.00131557363337522
2	0.00612436033671962	0.00268326277021132	2.06087209511246e-07	6.16813801312842e-07	1.54896895631683e-05	0.566212336338675	0.000109051431594745	31.9268544857829	0.518811948175458	316.909378559904	0.000310287252972606
2	0.00514019806062123	0.00344116158808879	2.34314085819526e-07	9.71359361447923e-07	1.22802954389876e-05	0.318083849404844	0.000107858013400334	89.7653955183672	1.2791026098683	705.694780871296	0.00398258476190842
2	0.00374394185249517	0.00280422946699303	1.9131468850025e-07	9.77753839968511e-07	1.04317541149632e-05	0.321602512815663	0.00026197673573318	100.529474603051	0.434849936712019	330.941489259078	0.00196390896808389
2	0.00659414965714305	0.00353913252732274	2.01437048122409e-07	6.88353333736559e-07	1.7560093284641e-05	0.344447049272638	0.000114489817387857	31.3373912504018	0.852469539779416	437.729341431494	0.000884400187114853
2	0.00555737116565487	0.00268124180963071	1.75503649889947e-07	6.57896899533374e-07	1.80239812421516e-05	0.257883091944638	0.000108622716098523	37.8761764866835	0.78626532203076	490.572819631113	0.00115292612128017
2	0.00397865037797672	0.00371168345910705	1.61057728359454e-07	9.14531240501532e-07	1.57754495257669e-05	0.223327844429008	0.000274472992612795	65.6785378240158	0.553669206636916	363.650312273578	0.0026345490464251
2	0.00368356405501104	0.00277456024847632	1.86976243081194e-07	9.78050569239638e-07	1.45993343462978e-05	0.347337459246483	0.000198803304384938	98.6669529121468	0.570982794568413	429.745957898495	0.00247617570270966
2	0.00647063292831635	0.00382652835649375	1.78648693469374e-07	6.39291053116852e-07	2.74382768716365e-05	0.578522332311395	0.000218987027461464	15.2993626460206	0.322192582912423	183.981459213238	0.000160195994001803
2	0.0051014346138418	0.00222638275900638	2.06883116669639e-07	9.9046456930108e-07	1.75244208009118e-05	0.591089698819981	0.000281956930472048	42.6132114992036	0.300058771499139	230.704643838353	0.00034261679275052
2	0.00373027861912601	0.00265315414845971	1.60832663233291e-07	7.94927944704264e-07	1.15891110799015e-05	0.347253317306028	0.000254510085752525	71.7586069023569	0.334481354246923	269.378124840862	0.000951658318643732
2	0.00453376998530685	0.00287923301281411	1.89473171189788e-07	7.81408392936369e-07	2.71641665059939e-05	0.457350104460066	0.000272411941533759	33.0517099461205	0.284211010101677	208.274476858124	0.000462798992461698
2	0.00544816501902177	0.00385607189185482	1.80809246132233e-07	8.04399255286628e-07	1.84263892574365e-05	0.378438414269357	0.000221649116608824	34.7672143757954	0.511057637433968	295.905081303042	0.000770637435973372
2	0.00696541102004982	0.00392464367051951	1.76226808898056e-07	9.66262626431786e-07	2.36203308547286e-05	0.270926889987569	0.000147901977838833	31.9530633478068	1.33987567593053	628.402172898807	0.0019178767027378
2	0.00496452029973093	0.00222596080840399	2.26302225400007e-07	8.23588410956534e-07	1.22972480929935e-05	0.466562364567506	0.000295718246996581	45.4354157942016	0.233132690825631	187.745738140416	0.000330888175840832
2	0.00608494407765388	0.0033326279379367	1.98118152149953e-07	8.28298622928859e-07	1.4037092723943e-05	0.423059355687357	0.000117190910295348	47.9609951707348	0.935606360114536	503.145047139295	0.00108883070337036
2	0.00402141595726675	0.00299049960198384	1.95784668755013e-07	6.77762968821477e-07	2.13825297258243e-05	0.484394651496986	0.000264060763698504	38.4477559060174	0.222796751583225	178.651112374797	0.000409512619121535
2	0.00645829641234518	0.00279407486654324	2.10976581039582e-07	6.4144435579681e-07	1.44767692682695e-05	0.370613040950116	0.000120918801575247	32.5982887344506	0.61366396197501	356.80470687167	0.000551616337708392
2	0.0068005884121717	0.00310039455001647	1.81704113355638e-07	9.49967835306155e-07	2.22261184353436e-05	0.253591112817831	0.000291217965269075	24.4260139528568	0.54552892747381	306.567082422694	0.000719242791507304
2	0.00539571523993551	0.00235503434726913	2.19229742630231e-07	6.23635014504557e-07	1.20806865252848e-05	0.261375673559097	0.000166629352869324	40.1912814713003	0.396727589938489	282.122920317405	0.000674910097196947
2	0.00602946438805527	0.00347289423413206	2.01713832264248e-07	9.3406821691174e-07	1.40905368103405e-05	0.212877086692132	0.000118156191248596	57.0530694102441	1.40453203246299	725.262326121931	0.00354512821589145
2	0.00644080927769235	0.00271462781682027	2.20666722840728e-07	6.79529701097215e-07	1.68065688645986e-05	0.200488581836697	0.000128558442966894	32.097188778346	0.721366437618426	419.323682880925	0.00121826169416763
2	0.00653935323044202	0.00253419215615559	1.6977088580694e-07	9.41198371605878e-07	2.06686016413074e-05	0.437356489613411	0.000176190215288974	32.7518863055475	0.708907242441096	421.21435749218	0.000567355789373235
2	0.00622773044880831	0.00319115256294675	1.52303726868796e-07	6.17941740112336e-07	1.93295180186343e-05	0.483309720854624	0.000250902159655664	17.3656830911	0.281422476439302	176.235528797266	0.000141412739801112
2	0.0047309365858258	0.00261967001319598	2.12270623593219e-07	6.57540982082653e-07	2.59601708140907e-05	0.360782240849332	0.00010214490591054	44.3354760954713	0.669774010253413	453.99153005744	0.0012427049310644
2	0.00499908066271626	0.00298452996824159	2.02614339047195e-07	6.30401263630596e-07	1.21568577290201e-05	0.203770329705877	0.000241791965895441	37.1376177609208	0.322201136721644	222.404495040281	0.000748901704748366
2	0.00449683534718025	0.00380149069661713	1.95277717644848e-07	9.55372976275622e-07	2.96687862180068e-05	0.248473585276317	0.000132632060071586	60.5969966163541	1.21354209308364	691.70159185552	0.00534456782775055
2	0.00678392451459082	0.00290102890907329	1.85245722142748e-07	7.74787323865071e-07	2.89944757549926e-05	0.561285525097455	0.000223881429699405	17.6678883514135	0.377502166410299	224.707521796509	0.000195342228376824
2	0.00669883034110543	0.00266533888510965	2.23072614743851e-07	7.45472377750982e-07	2.21227072778669e-05	0.283022881621861	0.000229785855153505	22.2930642318245	0.406230980355778	249.161297445479	0.000484948384118977
2	0.00574263360647638	0.00320466202549268	1.65253354926676e-07	7.15468570621277e-07	1.9563287189742e-05	0.559144069115532	0.000243008816201092	23.370822814273	0.309396687787104	198.253329771812	0.000201344654621448
2	0.00333428056942747	0.00364841554864577	2.28760152049972e-07	8.09142698748958e-07	1.82206407734266e-05	0.235710200673738	0.000121000717285818	111.214569768243	0.865022310472343	573.390860333262	0.0076934932461094
2	0.00505715793847192	0.00243789476232915	1.63120013486399e-07	7.43723805755286e-07	1.68890464040326e-05	0.464002563174404	0.000187079019798781	38.232848994663	0.399497990181234	289.072219082405	0.000391718665649667
2	0.00342430724148403	0.00352410950395307	2.27595665476692e-07	8.1586495397312e-07	2.77536747106684e-05	0.280452091588527	0.000111156185149103	90.5477709288397	0.911060806558362	601.80227926772	0.00649382483188184
2	0.00303413582581842	0.00267290685722195	1.72326408700811e-07	8.88980640785184e-07	1.8150652037602e-05	0.408148231729374	0.000151207114456709	117.282305275674	0.585469676295182	489.281060762555	0.00277734086307594
2	0.00632011422292104	0.00241535975477247	2.24123356454222e-07	7.68236732309926e-07	1.4103671508519e-05	0.352812833705505	0.000280796084887076	28.4628459036145	0.290124198584976	198.060073367837	0.000306967384989298
2	0.00561207479325076	0.00244395488645767	2.43820165378859e-07	6.67730126392232e-07	2.91889313757621e-05	0.306405628845744	0.000290392973605244	20.9437067654288	0.233804484187882	172.358237069075	0.000341249123552374
2	0.00357120897608061	0.00319929908728797	1.87461477580025e-07	6.94322367655448e-07	1.86547392205969e-05	0.301096147981546	0.00028707390806531	51.9349877712615	0.264965693619621	206.579151292094	0.00102682978225197
2	0.00572102104579522	0.00275203403140767	1.58054764918708e-07	9.32974777369852e-07	2.62341703670197e-05	0.595540142909017	0.000104058946064079	41.7320624761815	1.07836125854948	626.338099568275	0.000807888640486679
2	0.00441643491070941	0.00232910902335824	2.13070964938285e-07	8.78606555483153e-07	2.87480737222207e-05	0.281864407086771	0.000239785739885294	44.4768734634472	0.397214995836095	309.440804623184	0.00123392717199635
2	0.00541595978236692	0.0039852193646947	2.06094701192769e-07	9.51098081129885e-07	2.80424771598223e-05	0.362115113787811	0.000126836602569406	47.4873242898084	1.18206527024104	609.126968605839	0.00261797201623837
2	0.00464053493451928	0.00236994382726095	1.87605921055416e-07	7.28941469743921e-07	2.87608781242118e-05	0.273380776084434	0.0002390198166673	31.705392691495	0.331254242256699	256.964218743165	0.000699555231807655
2	0.00542387035378377	0.0031231158126336	1.98147179580953e-07	6.3172077533422e-07	2.79553388345313e-05	0.351070336218258	0.00014792457718795	26.8669619298543	0.506016601667454	314.986577869038	0.000666647426175832
2	0.00634813447537809	0.0036946803566273	2.20539590907397e-07	9.2588572583824e-07	1.55258669882835e-05	0.249310517795036	0.000143760088248868	46.3740916190146	1.1013999975287	556.41899420724	0.00246167524238174
2	0.00371285748760585	0.0033202261976712	2.15192674539709e-07	6.65404896120833e-07	2.14534295912049e-05	0.27261127453509	0.000253868041166833	48.2023323421983	0.291013666624434	216.676077536595	0.00127907628520118
2	0.00616743463794475	0.002186464120706	1.85075064567763e-07	7.40748604926444e-07	2.9915424560931e-05	0.294698782226742	0.000240686351118046	20.0411986516154	0.351794405524088	245.998158527957	0.00035690184215845
2	0.00427871649819432	0.00394936143794965	2.34530600536008e-07	7.24610823103471e-07	2.28830052757087e-05	0.317352890626699	0.000160283841439606	51.8186011525079	0.56703343779522	348.825514273373	0.00209261696938068
2	0.0038122143664938	0.00357582790313107	1.54059422314668e-07	7.30257509350073e-07	2.85950768768101e-05	0.392470213185653	0.000216603032361098	42.181097769566	0.402093714215123	284.774451316583	0.000976007154352502
2	0.00433330602588641	0.00249907203224137	2.34997447150182e-07	8.10431486080314e-07	1.07580462817497e-05	0.419052534162198	0.000164896519574072	81.0607241307184	0.447447310892681	335.502504742496	0.00113564968308685
2	0.00687383910342732	0.00341872318157938	2.35966798468449e-07	9.11273629179332e-07	2.5774128602133e-05	0.283546484121114	0.000199705873395157	27.2527935010038	0.710737267804727	369.993562653872	0.00116294607772175
2	0.00415662720566153	0.0029415111149172	2.29462386147273e-07	6.72182984620342e-07	1.21154927380882e-05	0.419271355015274	0.000290359005369058	49.7660425035176	0.205183630485342	161.791358063141	0.000470781020819477
2	0.00300110977861266	0.00284685228329509	2.08821908987812e-07	9.76849493120658e-07	1.82378877162799e-05	0.259187927800159	0.000234323246958129	119.441601340014	0.47591692297228	388.864460179059	0.00460933087971538
2	0.00503912820898325	0.00395684696245724	2.25920023855294e-07	6.08749108006907e-07	1.98358284103374e-05	0.332128787123665	0.000285499330185241	26.5610003184112	0.262012811240863	167.812733294912	0.000514369862181211
2	0.00507320305883161	0.00256894136820076	1.67681979322321e-07	6.70886102367776e-07	2.61178019173872e-05	0.484252137351223	0.000131931485922825	32.0331137509111	0.5048378350027	347.307734487719	0.000461393910954241
2	0.0035868467971446	0.00235266418083919	1.90076002751068e-07	9.99587107954748e-07	2.92033096908959e-05	0.324819997450308	0.000235742188689545	70.1272444802525	0.461322461333773	383.269376677322	0.00209721059772418
2	0.00685670526067492	0.00241509671845479	1.60909571325056e-07	7.5106212072284e-07	1.16004783843349e-05	0.589898078550774	0.00012127274188589	34.0896128906662	0.643026253910117	377.980123981277	0.000261138848459086
2	0.00454790102314858	0.00204925169983179	2.1053257623393e-07	6.36423739961126e-07	2.0055176251779e-05	0.528153268104913	0.000231498347316848	32.665206890092	0.194056419476439	171.004788821331	0.000209345319605187
2	0.00625555453976312	0.00223064251664289	2.04810741240118e-07	6.24633245177411e-07	1.72950626346591e-05	0.326828320075192	0.000159224963938075	26.6606271973141	0.410050935963451	274.549075217783	0.000371905294827043
2	0.00502017535600862	0.00305793526869637	1.52833243065259e-07	8.09873668277766e-07	1.79946419792972e-05	0.472875207304271	0.000247793313972266	35.476459770097	0.385037763770767	256.760923540652	0.000422946151926381
2	0.00693057421092545	0.00300408452106094	1.87946219488138e-07	9.67281792303788e-07	2.50066768260725e-05	0.371542395770115	0.00010439232937733	37.6433171331179	1.47498045600793	733.542289410385	0.00150037548708921
2	0.00542517612831996	0.00226480307806629	2.46419368765142e-07	9.46123887842459e-07	1.87301768782059e-05	0.294573842021115	0.000171091935109058	53.2222220949149	0.628645961466371	426.801429384214	0.00156027758930027
2	0.00503724700955169	0.00384693556219508	2.04864989468809e-07	8.11668805428882e-07	1.41184379025745e-05	0.41428030682465	0.000255780481786203	43.4965140352437	0.388910724314365	238.375541323855	0.000725500193548032
2	0.00626637776518609	0.00326652771644517	1.87218996743927e-07	6.88055693351366e-07	2.25584111711593e-05	0.579826633083254	0.000272801515576352	17.5969475149672	0.254884327438852	160.06343461049	0.000141907652992621
2	0.00596281454921182	0.00275025607257595	1.79378145067492e-07	7.02759600628519e-07	1.88634583055414e-05	0.425180118424419	0.000130597038193264	32.4267212033311	0.620221107100084	378.123299861101	0.000534346358656041
2	0.00659344803849888	0.0032697111151263	1.96999201181977e-07	9.84686441285264e-07	1.19869092869702e-05	0.240674005342728	0.000254750783138625	39.4859783102717	0.655796106786479	360.568625447959	0.00116080220058589
2	0.00694090396947621	0.00293591149486034	1.53270914466681e-07	9.60839521703219e-07	1.33949778477964e-05	0.206673374806538	0.000179776554689014	37.3251002005161	1.04356195116914	561.064267242122	0.00143779467769794
2	0.00524778078715553	0.00325914453842133	2.49140797789611e-07	7.18095210164751e-07	2.4198911967969e-05	0.212300779576774	0.000262634255908906	29.4590380099273	0.358230901632988	230.347924829066	0.00104994804239532
2	0.0052862689630632	0.00303178710955538	2.1988513519504e-07	6.55102691000247e-07	1.10167386894398e-05	0.590034521201506	0.00011009877973021	50.6739668799354	0.523306169713529	327.460162444169	0.000494955543279138
[truncated: 162 more rows]
