# Supplementary material for: Harnessing interpretable machine learning for holistic inverse design of origami
Source: Sci Rep. 2022 Nov 11;12:19277. doi: 10.1038/s41598-022-23875-6 (PMC9652322; doi:10.1038/s41598-022-23875-6)
Supplement: Supplementary file 2 — Supplementary Information 2. [file 41598_2022_23875_MOESM2_ESM.zip › data2_TwoPanel.txt]

3	0.00412542358592731	0.00307214145100306	2.16983543682972e-07	9.69523522660469e-07	2.7588474619305e-05	0.493418714751708	0.000151958466196227	45.4422096742388	0.189243913381789	335.462852929503	0.000207434828861786
3	0.00391382598132391	0.00333440205287949	2.37949220406715e-07	9.49832876679297e-07	2.23498673872165e-05	0.538277096617536	0.000124810954265334	59.014711064426	0.221404296311198	359.144171795539	0.0002776343467899
3	0.0036489629218726	0.00378067422992476	2.35827105798607e-07	8.9181210795603e-07	1.24160700626181e-05	0.417651829365271	0.000242095801253721	62.2290569340468	0.125518384433502	198.960837763565	0.000196663561399298
3	0.00552063953144109	0.0036302637117403	2.31252313769571e-07	8.4454077996092e-07	2.79158722039741e-05	0.506142188669752	0.000172364347610095	23.4752265736967	0.1495668649237	239.236472597747	8.26728123020594e-05
3	0.00506177902239173	0.00265894900308075	1.99153062368285e-07	6.04824627586214e-07	2.79090952043396e-05	0.33280431689343	0.000195264163360559	17.0704079686974	0.0797684700924225	178.352966880881	3.78911202054419e-05
3	0.00333954117472197	0.00281199160944411	1.71815922306181e-07	9.86144245977046e-07	2.09726924861486e-05	0.306649824616907	0.000142880911246864	74.6026514306748	0.257578431425081	485.065169510584	0.000357573223985406
3	0.00681945900473344	0.00265571065225157	1.61610267753404e-07	6.72380784019617e-07	1.27196042746334e-05	0.569668842281925	0.000234352616137894	14.3664993287172	0.0669239084367396	151.989651459099	1.13399005356109e-05
3	0.00481410006007052	0.00277835001807886	1.97365581154192e-07	6.76386424847443e-07	2.09567336724242e-05	0.484741295989564	0.000219501856699827	21.9071009419517	0.0744597804845134	161.379470636255	3.59005419983789e-05
3	0.00571930699936917	0.00391715677485578	2.0323072158086e-07	8.63036242821503e-07	2.00180599070022e-05	0.453995308672906	0.000197117992064663	24.7835454807386	0.155119408284289	233.820586508732	7.46549954591147e-05
3	0.00447012714764688	0.00281230390409514	2.34487588918664e-07	8.8586213301414e-07	2.67676129192932e-05	0.536772161330237	0.000203649277188312	31.8572872261222	0.106867548355615	215.90420725816	9.04396681760144e-05
3	0.00368126880596801	0.00212764616566953	2.26408095856513e-07	8.40695611154828e-07	2.52316182998975e-05	0.294787950175021	0.000286383490247001	37.8825604996487	0.0748931450315675	189.586774348732	8.41570529188843e-05
3	0.0033593631772941	0.00366767621040738	2.47295228953215e-07	6.45626603602119e-07	1.90003269834881e-05	0.522074972202093	0.000239093389337394	38.7403512731851	0.0733535242081476	130.124045781979	0.000107649979680963
3	0.00626759849152146	0.00325561173563454	2.1608051025909e-07	7.12011175439074e-07	2.19270061216751e-05	0.35048369112747	0.000202452555452965	16.9093447921966	0.108086309623067	197.298565795634	3.72457561537382e-05
3	0.00476570769505462	0.00208874994765679	1.78419938999082e-07	9.8816820363308e-07	1.4414861573634e-05	0.384019289943062	0.000191225760056117	45.5617156356051	0.138692996524411	342.52899882683	8.85724200230486e-05
3	0.00360771588033109	0.00304442119635081	2.28750812778884e-07	9.63581872601269e-07	1.9528690649342e-05	0.371102744214463	0.000221550082001153	58.0056284628754	0.137607838075057	254.178068555114	0.000214647891353055
3	0.00553485340653898	0.00205618006226796	1.5720025625247e-07	8.56813856697891e-07	1.8165058755705e-05	0.333916071499324	0.000271173634629785	22.3969171612694	0.0880045066650687	225.669935646963	2.94210348085479e-05
3	0.00416881094024412	0.00203765949492218	2.18445874012958e-07	7.52061889165574e-07	2.4874188523208e-05	0.263551608894332	0.000207264185734843	31.5586161924353	0.0872118263826695	231.622037431166	6.33963991525063e-05
3	0.00516532016254413	0.00327502018387761	1.8738581392305e-07	7.30631296281495e-07	1.31928895978722e-05	0.201670802607594	0.00010280798443876	39.6834764092845	0.271171671225066	447.11343971956	0.000111061996870196
3	0.00438886631276898	0.00318074500044282	1.84192384299739e-07	7.14614221823393e-07	2.02050857823594e-05	0.237137206891226	0.000261655518259397	25.9663744547058	0.0966946480134619	181.602764988159	5.58673995461107e-05
3	0.00602510970346828	0.0026055554169119	1.69951925977289e-07	8.69140239864048e-07	1.53177679927444e-05	0.386064111302367	0.000111247147931932	33.815139694472	0.24075332052266	475.717605934411	8.05796770489361e-05
3	0.00358907377548672	0.0023427422726902	2.36761183213751e-07	9.68628347337303e-07	1.06546598279587e-05	0.220049565397666	0.00019941670813977	85.330535978722	0.144312923997717	326.967501899834	0.000205951476211519
3	0.00606538394932416	0.00358348066647072	2.02815979371347e-07	9.85085544012596e-07	1.92483599255556e-05	0.445425763074434	0.00025875585498147	23.9095873132712	0.136172265325887	220.240559194783	6.98195035211729e-05
3	0.0069035763243232	0.00253771915549317	1.77600909311676e-07	7.11497486789599e-07	1.0231663009776e-05	0.585138776521123	0.000136771400749124	22.3595911864495	0.114704905828291	253.984868239586	2.15164859935418e-05
3	0.00329014472716262	0.00260176469922643	1.62275644276655e-07	7.93257172137608e-07	2.07077406201929e-05	0.482245142900703	0.000150903759606468	53.8575875455985	0.140495293758227	300.630010158468	0.000145415828284368
3	0.00665078925241716	0.00221502778226285	1.61373378715705e-07	6.32971351985274e-07	1.82415272958375e-05	0.345954834581757	0.000236083738868094	12.4711793108653	0.0655648223549804	169.71064951535	1.17935726898185e-05
3	0.006210163154532	0.00324911163421604	2.19956622794907e-07	7.4343582421338e-07	2.02937328014992e-05	0.212013031074409	0.000267938067590549	16.5853611941367	0.0974733490264811	178.201391427146	3.24709145491235e-05
3	0.0067228997835057	0.00228361929650429	2.02982107415758e-07	9.66984643375858e-07	2.3880080393732e-05	0.40702102460954	0.000108008690498735	27.7259569761144	0.246630884022463	526.96849873022	8.01927823332626e-05
3	0.00655830054601782	0.00224525146103003	1.54501914608386e-07	8.8955913756948e-07	1.54350719423965e-05	0.250997595391212	0.000196837155423445	22.8007634803761	0.148186596427982	347.076761457162	3.5023028525772e-05
3	0.00407707806472773	0.00315683191396098	1.500402864768e-07	6.95741555855919e-07	1.4389958965084e-05	0.471778228334201	0.000162478920973079	37.6395171149926	0.128798742089608	240.748209955243	7.77205572038935e-05
3	0.00333185789761573	0.00298546243976894	2.21722064263166e-07	7.74039852766342e-07	1.42554359379191e-05	0.327037368857029	0.000110013474586308	81.7425541918381	0.213759110687456	388.758057898892	0.000317030932454044
3	0.00673988406903298	0.0036411387414845	1.7985103050536e-07	7.75149781631587e-07	2.67795273651654e-05	0.350175996566697	0.000247512019909846	12.9959508183243	0.116516439727504	192.363975009784	3.39372340546552e-05
3	0.00503515475502654	0.00305112437555881	1.74280690894352e-07	8.00729210120907e-07	1.23545873431729e-05	0.434900594931079	0.000173855037022367	35.7547032008191	0.139131271525482	260.886041167564	6.78782975885633e-05
3	0.0032610826710512	0.00245202993143255	2.16585415544721e-07	7.42779258130759e-07	2.97208878945331e-05	0.217341939669801	0.000212595612824057	41.1735512565518	0.101023633175021	230.929568486891	0.0001191419814547
3	0.0038586957382022	0.00233365747812917	1.7517217507625e-07	8.65081646733078e-07	2.84083047238489e-05	0.236771427927009	0.000187054293336101	38.6971154093469	0.147487152617763	337.999198354188	0.000120818475959998
3	0.00464489134581411	0.00307875305064466	2.29986306070437e-07	7.80808166750774e-07	2.19932462066772e-05	0.507335445195641	0.000246679077500527	26.2904401685066	0.0825105817572769	161.163859221321	5.7997627086393e-05
3	0.00567049263763548	0.00259159095915813	1.83101890218049e-07	9.66883786642886e-07	1.4621422855766e-05	0.59559804418291	0.000139875624525454	36.368030671954	0.178301457990079	364.637304968049	7.09788897757283e-05
3	0.00646914410461725	0.00389107943142781	1.74291601893066e-07	6.79865747657516e-07	2.61439459578366e-05	0.561816411488698	0.000262503445536606	10.69242905095	0.0809344521736985	134.765982403548	1.85115191994821e-05
3	0.00576688268619916	0.00260748974474276	1.62122876138483e-07	7.72485398477723e-07	1.80934018582544e-05	0.339834720252311	0.000118521164544079	27.6472160934336	0.199212216498347	406.186964460482	6.22520129581948e-05
3	0.00650833301967249	0.00307301530941055	1.72363228856298e-07	9.52552441231219e-07	2.10121263949336e-05	0.230299007664481	0.000202431192176018	21.804943692916	0.195443773678511	347.61735125936	5.95349618454293e-05
3	0.00557711343205314	0.00370729799971605	2.21894666918466e-07	8.92487518929257e-07	2.85361032525549e-05	0.214909189269504	0.000117706805207016	30.1641455590497	0.327725143174899	468.376354450443	0.000166904934085344
3	0.00476509047604283	0.00291434802070972	2.27351229580205e-07	6.25956798299223e-07	2.67110397345357e-05	0.462207504395727	0.00024002554562244	18.3934990984568	0.0629499172473301	134.62722109555	3.36933675095701e-05
3	0.00585859822975669	0.00359063566992867	2.40956769781417e-07	6.74768982527633e-07	2.82392991545514e-05	0.520441082028697	0.000153639323897568	17.6124488348685	0.120645358509603	201.43993660841	4.74426403291529e-05
3	0.00663068297517728	0.00216098811622847	1.73085517974246e-07	6.59302049529867e-07	2.41920691560392e-05	0.562631194415484	0.00027348984033297	10.0935243667104	0.0484061338035178	131.104008105418	8.64857713284336e-06
3	0.00604439518762712	0.0030938739526119	2.15705539772938e-07	6.09960490089579e-07	2.24911244072099e-05	0.518085641505522	0.000232615901549728	13.1768471599782	0.0643525782143275	131.891067340989	1.87145847548143e-05
3	0.00314543276822021	0.00351639084376653	2.29052930414531e-07	6.737428018898e-07	2.03330911542274e-05	0.215507677642522	0.000176020417828221	52.16094731246	0.137842521075648	233.556239462206	0.000184944659670922
3	0.00386423802756864	0.00255222331733313	2.09346542608775e-07	9.3814561318089e-07	2.90087750489869e-05	0.429698065044258	0.000270250881390615	36.2904458996681	0.0949427074047926	205.828614409247	0.000105372838426603
3	0.00317193351425115	0.00353088177028888	1.76001158324811e-07	8.02966583333145e-07	1.2902321511071e-05	0.474232005534545	0.000229126097268981	61.4925044073558	0.115812922065475	198.139677010948	0.00018143134886079
3	0.0038895467636112	0.00393110779763631	2.38335008036195e-07	6.73396789347473e-07	2.57776069065909e-05	0.362561639248357	0.000226079550791785	29.8714025174741	0.100636359619489	161.274377310632	0.000107430048290506
3	0.00331549762962737	0.00324930187149917	2.48852312593341e-07	7.8712045737713e-07	1.39841018964292e-05	0.400032721832813	0.000127542223088521	81.3329744535252	0.179361463306754	309.318101234984	0.000314508949296648
3	0.00677796598862368	0.0020020913968818	2.36221896598743e-07	6.64820120429575e-07	1.26793776916098e-05	0.255504561870789	0.000291652692519088	15.9615886187	0.0520543763189269	144.419722175651	1.27872379526386e-05
3	0.00436559305492309	0.00201797921306427	1.88203064426986e-07	7.18074704805148e-07	1.5131442589498e-05	0.456036325993642	0.000224761661242862	31.5939448123891	0.0653825265032824	180.579106989406	3.70416439050359e-05
3	0.00374899729993848	0.00344105951459008	2.30076526509456e-07	8.64604635078532e-07	1.56816743701638e-05	0.344915900924613	0.000152213085661193	64.2213747304006	0.192699332817045	315.206254345078	0.000265505736590972
3	0.00315841925431969	0.00220074731001856	1.61689635660968e-07	8.66076418438187e-07	1.70148101395738e-05	0.598841238817858	0.000293211354100514	48.0325482440657	0.0677830171485718	170.472027458613	7.04166573348149e-05
3	0.00524798966448851	0.0038689645336209	1.93348765250514e-07	8.90047150126333e-07	2.11472102741367e-05	0.413179569061924	0.000179113379375662	29.8216850451899	0.1888054692407	281.50056927285	0.000109142354650302
3	0.00350352665265309	0.0025635588219069	2.29996961933064e-07	9.85804003138182e-07	1.37956982477747e-05	0.520705128876809	0.000137015248856636	88.5956367716936	0.175347423418432	361.0892170707	0.000271650593718364
3	0.00495806221139454	0.00289420347552008	1.87993824104908e-07	7.21616777951408e-07	1.13330619405712e-05	0.515227339077993	0.000105263231512333	42.7124027926132	0.174809889921413	331.079724104146	7.88759394812893e-05
3	0.00485139817261006	0.00368972535897555	1.71523777699699e-07	8.01062648251743e-07	1.80853087845053e-05	0.33241456476296	0.00023377036416458	27.6608180057158	0.13430600306671	217.080100347643	7.24041476012932e-05
3	0.004694891832033	0.00345978381852392	1.60171460405117e-07	6.75383635411625e-07	2.1577642298187e-05	0.278433085065219	0.000140653142897281	27.0018018488949	0.179908758563244	300.986100896169	7.89648793402808e-05
3	0.00670588740351001	0.00355088525466742	1.84313515151122e-07	7.85690216056301e-07	2.24873191524618e-05	0.324965460823108	0.00026675790606855	14.1587103997909	0.109367265843756	184.635005049514	3.09903906505887e-05
3	0.00467354923953597	0.00388521382417774	1.70534857973943e-07	7.93829501741866e-07	1.81489369338172e-05	0.480104011703521	0.000100396501540634	41.8346208137842	0.287505822989153	405.950263379354	0.00016148711478196
3	0.00501817764781072	0.00239901009344378	2.23736935318977e-07	8.56034007838713e-07	1.25281079193051e-05	0.574816676659331	0.000298197261516367	30.0546200635454	0.0614146583921607	146.378991132318	3.3600290560799e-05
3	0.0056715606303369	0.00318727900010017	2.48265041924698e-07	7.45436282647761e-07	1.75375638321685e-05	0.28586019105624	0.000238271433065598	22.6999634865424	0.0981681932030852	182.538625464626	4.83386866773423e-05
3	0.00684314513347409	0.003599268552839	1.65919948689087e-07	7.63690248903494e-07	1.58176443218648e-05	0.423191480787132	0.000220669421407162	16.5215259568237	0.12093542337539	201.989937236976	2.87339489078953e-05
3	0.00692992313950989	0.00213561090719965	1.87039923852796e-07	8.32862831412053e-07	1.37511449930297e-05	0.549860187592926	0.000175999235300868	21.2211077975462	0.100800834819823	254.499440022217	2.36547122491827e-05
3	0.00405457777234021	0.00283407388717286	1.75002629594812e-07	9.87836303030284e-07	1.13143833939276e-05	0.240571368912802	0.000239458504081949	59.8732771271257	0.160975396791418	311.039930746213	0.000142348049181455
3	0.00442105498364886	0.00206437676459959	1.91473481157141e-07	9.4480542770455e-07	2.71724417617352e-05	0.203625683347114	0.000282437670098848	30.4477628062585	0.10239308752414	255.379583238905	6.43043310782163e-05
3	0.00410353532185724	0.00284774009379917	1.55777840852786e-07	6.34827043023031e-07	1.62103885224598e-05	0.320922633495946	0.000229210441314481	28.0065205972885	0.0831540107389358	175.709751983752	4.44749743837977e-05
3	0.00397192621973951	0.00336817619924265	2.39396564294067e-07	8.27608253022908e-07	2.90630161660255e-05	0.598880833002331	0.000153476082335849	37.6164621335431	0.141463400368191	242.211562811182	0.000146315801182342
3	0.00374881291753451	0.00238417949839362	1.577145116591e-07	7.19268125774905e-07	2.24494631623556e-05	0.292699950935008	0.00011861179958772	43.5025622842123	0.176429282881128	398.123650547481	0.000124981388271342
3	0.00407388652838019	0.00343051213137137	1.85664071234369e-07	9.0089876477731e-07	2.54204258372073e-05	0.361884339404859	0.000158461371576548	43.0377298586532	0.212691752145025	345.727262010372	0.000204326552905001
3	0.00611424665641829	0.0032465230937097	2.38161553917797e-07	6.00012574678192e-07	1.18865679235961e-05	0.583238109334516	0.000174973019190659	20.215231922547	0.0792151634865168	152.931930690919	2.34691267916035e-05
3	0.00508873932658209	0.00278103178880328	2.16677473687033e-07	9.29021856009957e-07	1.10189144327979e-05	0.585738759264673	0.000150692930221515	47.5351475960227	0.151288129310898	297.624908521393	9.0026687556258e-05
3	0.00544543899406043	0.00225367626296753	1.7483582994051e-07	6.45741153697191e-07	1.15757824546898e-05	0.325930397584678	0.000205306528277447	23.8609044707174	0.075723522435709	192.003891789328	2.38233327595583e-05
3	0.00494907541552609	0.00213256326523499	2.23903538873671e-07	7.9783549806603e-07	2.6328014499005e-05	0.525354112109236	0.000118624145758	31.4121214487039	0.134777998362852	329.196320715889	7.11005745211651e-05
3	0.00531286904793696	0.00341166741107716	2.25570587411722e-07	6.32798811125484e-07	2.76249056157446e-05	0.226246768682692	0.000177694109432965	18.3936437203141	0.121455359834347	212.61848035603	5.0900690250653e-05
3	0.00368033874640873	0.00329436002105758	2.44922143470517e-07	9.97317895999495e-07	2.55951905279379e-05	0.21162982707797	0.000248566894199308	50.5053636812753	0.156811537002341	266.922669025939	0.000243563240439314
3	0.0062826251588799	0.00347220147417631	1.78242236411701e-07	7.6300464737542e-07	2.94372246590569e-05	0.203068518632926	0.000274212602537054	12.9271387943693	0.113888208352983	194.593397398625	3.06299273444156e-05
3	0.00558626896738612	0.00320746633288501	1.94895301696647e-07	9.07222280550474e-07	2.77349509217824e-05	0.528251753676138	0.000119447945468035	28.4261032323961	0.232220562500874	387.302115681996	0.000103094106971948
3	0.00643169879456712	0.00334501127691326	2.40511110144105e-07	7.69423048752078e-07	1.78384524575367e-05	0.403040604961787	0.000288849064452924	17.1068702400681	0.0789422661351529	144.44448569921	3.05315281469144e-05
3	0.00509780007302415	0.00330166480691214	2.32111817902762e-07	8.54823850297564e-07	1.81857914370192e-05	0.22234605621311	0.000204649666355295	32.2046231905629	0.151876581117959	262.07695546787	9.499498952748e-05
3	0.00645127361119435	0.00362780845371536	2.10587704887449e-07	9.98838836159249e-07	1.48485551356696e-05	0.400739625751033	0.000288471265670876	24.4693029045728	0.129149980952267	206.812395938165	5.64194164902373e-05
3	0.00463098116039066	0.0033134316788329	1.97743526321688e-07	8.04520067081019e-07	2.66384937809537e-05	0.320376975048019	0.000146555952537459	31.9347041632161	0.190853664700775	322.337081377177	0.000129949400814676
3	0.00323720059824285	0.00394762266338334	2.33227877165374e-07	8.27923767751165e-07	1.08913395397951e-05	0.503581488786267	0.000158504009402812	86.0674984651697	0.1658001518621	248.114790860968	0.000323345285936419
3	0.00564707806199954	0.00238460885756541	2.08690855587136e-07	7.19312455343674e-07	1.46251250630999e-05	0.477804364845625	0.000210280818402211	23.0590174907921	0.0743997963560408	179.472783739239	2.75122565956927e-05
3	0.00347490428562501	0.0037081245977913	2.42514221255822e-07	8.37889252706311e-07	1.11331794546608e-05	0.462368666190228	0.000205175954115873	70.632716582569	0.126076236324904	204.089358539973	0.000211274479104572
3	0.00499089932942655	0.00325165533595729	1.65304533750136e-07	8.47774911015743e-07	2.25629836249573e-05	0.293689392362775	0.000187769061717911	28.0111211062612	0.175589388141694	305.249287118681	8.57148117459024e-05
3	0.00347776688927242	0.00285420580303179	1.50447345360708e-07	8.19364054626302e-07	1.55037762970192e-05	0.228931003646788	0.000213765286529342	52.1595425601316	0.147277019436441	290.947408329468	0.000128979449271675
3	0.00314370017587977	0.00349134122495251	1.50628491253209e-07	7.93364919626168e-07	2.42996192706779e-05	0.237096780976259	0.000152529883071419	54.4648786739273	0.231825057336846	376.771366888758	0.000255543279194114
3	0.00601226926116054	0.00395761017409247	2.07672268540703e-07	9.36800219358263e-07	2.4871426162859e-05	0.528312048984444	0.000295112831247602	18.2731735436576	0.110813084874589	170.069355068542	4.97537470616197e-05
3	0.00388461675718277	0.00255798870524274	1.62314238944713e-07	6.67082542591546e-07	2.54491324573599e-05	0.250054509739043	0.000135942496211327	33.3728310195343	0.148363344904079	323.208010261846	8.71266968412212e-05
3	0.00601234796457354	0.00255355414895292	2.14848050292166e-07	8.23637093803297e-07	2.98238766870546e-05	0.52842760675018	0.000160007191592817	19.4373551837097	0.120527755830578	259.825396192848	4.3983123956672e-05
3	0.00430607260891223	0.00301994800513626	2.38108564955284e-07	8.60652318248082e-07	1.30017060771017e-05	0.571922080706937	0.000294233703605401	38.5102356154001	0.0724787521232702	144.22503756817	7.39458121311591e-05
3	0.00622586814449649	0.00313489824096159	2.07138075033258e-07	7.76982382029235e-07	1.59744220917765e-05	0.446376794627685	0.000124711698584666	27.1035029661856	0.180570138679388	317.579381200601	6.2596909637474e-05
3	0.00537475238744498	0.0034958138823766	2.37334846192322e-07	8.95481951277445e-07	1.09076758368641e-05	0.29152337311204	0.000138802440491461	49.0156194398832	0.234918692895708	367.404307176121	0.000155561656973269
3	0.00626278266184085	0.00305781582947828	1.98866408480427e-07	6.09987614464448e-07	1.64085300359014e-05	0.319628628772188	0.000180412669796706	16.8655864330275	0.0978501065433048	192.090377014704	2.64559954896306e-05
3	0.00584954233086439	0.00305501470660393	1.97360811315139e-07	8.1889174761944e-07	2.10713027820986e-05	0.271502111753315	0.000117561508225905	28.5672403805691	0.244401176528314	424.800207702105	9.61929333721034e-05
3	0.00565824688628629	0.00374319346735964	2.37956611767897e-07	8.97651769520104e-07	1.01068592536423e-05	0.519410907653808	0.000105897429914485	51.4175185339048	0.26801265226295	384.373884224261	0.00014970735009132
3	0.00696028440859057	0.0024533219716039	2.11072561898186e-07	6.68804878347455e-07	1.60317171639762e-05	0.535617307014977	0.000153257750340652	16.8719540049259	0.0902822485550235	210.218358750748	1.92789846403266e-05
3	0.0069011588532052	0.00365475511505217	1.75819704991587e-07	9.6740471596719e-07	1.26229845710041e-05	0.207849045855526	0.000222373979752476	25.1361386067809	0.209051992580984	322.111080709671	5.94464691640695e-05
3	0.00476903181853414	0.00369504748841733	1.90425125846691e-07	8.06069157833477e-07	1.50159989430232e-05	0.570984607815182	0.000111010047259974	42.7320601832912	0.223180868300407	337.127466730998	0.000125210287306044
3	0.00653373829829197	0.00288741363060063	1.79529961725252e-07	8.4945524337427e-07	2.14545341598771e-05	0.438578164146936	0.00017717928723529	19.6298483046364	0.144370681530032	278.854801995353	4.24463942061794e-05
3	0.00401773768077018	0.00265664955604904	1.63425588102966e-07	9.8887702626131e-07	2.31211457370016e-05	0.241533941479941	0.000182562811896425	47.4773541031416	0.211469304661504	423.233770088551	0.000175147076887816
3	0.00516295886567346	0.00395190219292674	1.98407351216742e-07	8.68222391459596e-07	1.38314901654863e-05	0.499243294670185	0.000263221483134374	29.7540190754163	0.11381478315629	176.340898108576	6.44325944609022e-05
3	0.00574961508917001	0.00240670126286679	1.67902044906017e-07	9.46172698649961e-07	2.76783299966888e-05	0.362379660550559	0.00027411436537016	19.5351544188975	0.107820216576432	240.182903407797	4.13810284967826e-05
3	0.0036425217142061	0.00222630080920067	2.31443438912183e-07	7.20069189854532e-07	1.60134785143655e-05	0.31845557243369	0.000281430978376301	40.8216323069008	0.0605553820102583	154.323475433241	6.39393625292034e-05
3	0.00338043170449078	0.00321172381399192	2.43246755256206e-07	9.05787498581852e-07	2.94041032592147e-05	0.210694985795833	0.000140149146318023	61.6940258727638	0.242806320337789	407.591266365546	0.00038101837896043
3	0.00664844362785258	0.00392321988387718	1.75124245508364e-07	8.63575079137452e-07	2.55468859956625e-05	0.572891455152533	0.000206481004393351	15.5531434355227	0.145943779680231	221.816746650953	3.96944577203407e-05
3	0.00429989090149061	0.00280154227286472	1.92329082656845e-07	8.43164157661789e-07	2.27389653505348e-05	0.2089605405378	0.00013116543956386	42.7351976065013	0.228605849465761	435.37079458821	0.000155454643197878
3	0.00506228688145912	0.00265611656023214	1.53900924804178e-07	7.96090919406682e-07	1.83582722427894e-05	0.407162143750681	0.000139023615377973	31.4131448217865	0.172116353103042	353.132394688395	6.98049630414201e-05
3	0.00436954233900909	0.00328211337847247	1.53815470859942e-07	9.63306440856818e-07	1.62693771292219e-05	0.500959317641842	0.000236638704470536	39.8577500051256	0.147038679355567	256.104881554727	9.83461772676579e-05
3	0.00409465552522558	0.0029662927420695	1.75582399972071e-07	7.27772701771506e-07	1.32188258633147e-05	0.542658003529544	0.000153201794528909	42.9004829822084	0.122211260973263	239.626496396126	8.01706363267384e-05
3	0.00305146936633274	0.00259185032987915	2.0926833495454e-07	6.28177529015058e-07	1.25269471159847e-05	0.261179523303283	0.000186811547408213	60.5193137365188	0.0912331316117462	206.5598559947	0.000135299240348601
3	0.0031509445703558	0.00259379025385518	2.01304862744668e-07	8.27001771988965e-07	1.37044292464916e-05	0.26177058083876	0.000294012469360498	61.5906207148506	0.087151352529534	189.536479629829	0.000132638534329894
3	0.00690176260960659	0.00284670876641113	2.02280595567764e-07	8.20799709720651e-07	2.14738348803787e-05	0.21060591982222	0.00015664687408573	19.2795118264316	0.181050677543748	345.317937762635	4.70717841324924e-05
3	0.00361259209614133	0.00207895715232063	2.48961321650021e-07	9.22342117293612e-07	2.59221196747529e-05	0.573063974966958	0.000207621216591381	46.3733606629192	0.0848214518146816	219.425962903384	0.000108243609992707
3	0.0064095279299425	0.00250115951035857	1.97246869309064e-07	8.70102665776905e-07	2.6991236451575e-05	0.412379873542691	0.000115505295663278	23.608382283945	0.208096471261833	426.573643724856	6.84483555536368e-05
3	0.00588736858918831	0.00225166870948265	1.55072410210449e-07	9.99946078666628e-07	2.66756890576912e-05	0.342212858012051	0.000299069872961617	19.5136930909213	0.110782100506547	255.418802851911	3.82940130193551e-05
3	0.00583147523698241	0.00224703807057332	2.42505145014508e-07	7.23211402676719e-07	1.56400638983046e-05	0.425930752702065	0.000111196626399661	31.2621725657458	0.139316360375546	325.087854527578	5.58515843635772e-05
3	0.00390753477163636	0.00277938855175403	1.93874555785181e-07	6.2113679303815e-07	1.90293300225633e-05	0.316879658489217	0.000222333127689439	29.6090276250403	0.0767111240284113	166.554065432381	5.74201874751991e-05
3	0.0056101458573095	0.00269444354703636	1.9978340908244e-07	7.87712423194336e-07	2.42763535391888e-05	0.469321936461664	0.000226370861894338	19.2178444741115	0.0883777483427926	189.268678558938	3.56719484216523e-05
3	0.00682618792734596	0.00283251004827012	2.46739427078039e-07	6.47449633890483e-07	1.00887772378207e-05	0.274141853179425	0.000170467656415536	22.5247627937272	0.105369373795649	215.199493225353	3.06812937809713e-05
3	0.0041156858589063	0.00214025646378253	2.32622807525851e-07	9.90938527741585e-07	1.80628169408752e-05	0.59786935192414	0.0002638654462109	42.6488594791948	0.0761931301106581	191.745980746788	7.42273904955011e-05
3	0.00535214601140669	0.00351683162147714	1.81563702497651e-07	7.73338712416794e-07	2.92114843858209e-05	0.339474304253799	0.00014238157480825	23.0393056623256	0.198349303451311	318.833650930942	8.74574878610426e-05
3	0.00308564299060549	0.00287144018135043	2.2124020159937e-07	7.00783307717029e-07	1.32994353644966e-05	0.514941341929276	0.000131362980032939	73.9536381794089	0.125194791906879	250.501063603343	0.00018155458439234
3	0.00449850094672946	0.00351784343313941	2.04515588689878e-07	7.23311857177901e-07	1.85583397997968e-05	0.339264933515341	0.000261460232924584	27.1195621479829	0.0928710666348804	162.382006997805	6.3960186836647e-05
3	0.00423572859956095	0.00396354118074663	2.19647035968001e-07	7.2734717774098e-07	1.61791768134569e-05	0.527470406325619	0.000129404324499452	43.2815834894197	0.171224979008255	253.67763778956	0.000140204360498868
3	0.00542815233548665	0.00375226248321281	1.97985080607832e-07	6.10780514800425e-07	1.14639872788708e-05	0.393743888766211	0.000188215941564952	24.3304203887134	0.102061539543389	170.904736062623	3.96388297946124e-05
3	0.00301895428863379	0.00357081108771425	1.77300379878096e-07	9.72384327236203e-07	1.59341841486529e-05	0.365356803946149	0.000207474233446704	82.5336330619921	0.191395474301484	306.314920673103	0.000368979300889219
3	0.00306233717134384	0.00257832997221876	2.43114844772404e-07	9.30303398918524e-07	1.77177014902864e-05	0.28264047614317	0.000157199434244513	90.6248518051044	0.175326438110875	363.929677398552	0.000380994470336034
3	0.0034564920034958	0.00379198836433075	1.65461844524384e-07	7.77238707470816e-07	1.64319015125187e-05	0.401375155176884	0.000209226825517276	48.3901489932952	0.139545171807372	222.061929841146	0.000187159190243043
3	0.00308524424256548	0.00382192209119255	1.56827505957825e-07	6.26384884091464e-07	1.94748797721537e-05	0.309370305064108	0.000238169076363742	38.6456484586379	0.100898743207483	167.213568234394	0.000104523339459413
3	0.00526447131527866	0.00221193427490144	1.54409011719154e-07	6.86552519083104e-07	1.99938995270332e-05	0.385122115681434	0.000194729040723533	20.1846905319751	0.0867078235761366	219.852828262496	2.72313547641314e-05
3	0.00322300630650236	0.00399757366094846	1.56307386951851e-07	8.16774988392795e-07	1.57816991133806e-05	0.442446790125294	0.000152530529461101	66.0393945461232	0.214269948226837	312.926546300222	0.000270072821420266
3	0.00340485538293899	0.00245184683195737	2.35977920300719e-07	6.40654105734736e-07	2.30380752853823e-05	0.337703339141448	0.000203841822070607	38.525601998333	0.0755168824242871	179.965847324369	9.20635848986019e-05
3	0.00652378469444181	0.00377816190633374	2.49217233140923e-07	9.71560996807795e-07	1.12042112667977e-05	0.445913324279745	0.000291289928743575	27.5693802969596	0.113344857190012	178.628282726035	5.82845928468395e-05
3	0.00508208338668228	0.00289564298497492	1.70972283864824e-07	8.84020622966084e-07	1.13373071439954e-05	0.45433293168843	0.000177628677164338	40.7343571954835	0.151731692412686	292.283722575717	7.48108403812051e-05
3	0.00670898934620142	0.00284304928991037	2.26406440714263e-07	8.00918365429349e-07	2.43287255777391e-05	0.540124919436534	0.000261694176942929	14.0225141093853	0.0750565012536338	156.097539172525	2.26630950825028e-05
3	0.00521600645986778	0.00243695693424167	1.91435472168904e-07	6.38875181812215e-07	1.68636021977648e-05	0.346158353033727	0.000214725376766292	21.0075408019435	0.0731087080272501	175.194981415397	2.79388480059669e-05
3	0.00558378875994611	0.00331916835504171	2.16561088677188e-07	7.91749392344499e-07	1.77708793769196e-05	0.471355147198481	0.000144813083841745	28.965245712823	0.159320081042002	272.522101452912	7.40982016634099e-05
3	0.0051986797356289	0.00223655153989676	2.46633357180519e-07	6.06786381418907e-07	2.65501986976541e-05	0.536338237390453	0.000168920038730815	18.5430888534242	0.0653073049649855	170.125551748312	3.18760876570404e-05
3	0.0036027374359114	0.00355329365736353	2.18934427350042e-07	6.5044466029996e-07	2.5054285727252e-05	0.305334950042358	0.000220368715794467	32.4217906624458	0.0980709049432334	171.01542455224	0.000102213912268694
3	0.00389182046678786	0.00225361927780449	1.66652873523572e-07	7.81577534974525e-07	2.99349337149322e-05	0.204370272738487	0.000241522172417455	28.9129222820203	0.100962143645641	243.798038350143	6.4197486211535e-05
3	0.00467255636479164	0.00373003630670803	1.62139196599017e-07	9.62777017839417e-07	2.6492191602512e-05	0.574171007343764	0.000128518001556202	36.9658721392981	0.279006715741761	409.912155138866	0.000163470706654159
3	0.00616082053339174	0.002189796770983	1.60912407632204e-07	8.63307184656918e-07	1.24854060531699e-05	0.595655656660807	0.000240163601604805	22.374250452554	0.0823363585889608	206.059380243486	2.03441312687095e-05
3	0.00533236854696595	0.00210949434581772	1.74286348955968e-07	8.33588408639619e-07	2.70345777775534e-05	0.236927562750753	0.000200448120967879	22.2532186446369	0.120663076580774	302.167758882514	4.49123114325835e-05
3	0.00563029517628425	0.00341156586398198	2.45151378214802e-07	6.93118689432993e-07	1.0020709215784e-05	0.301150584904039	0.000176013471183915	32.0720284523369	0.124180997448944	215.506555631604	6.02095318815729e-05
3	0.00674994877686036	0.0038811948241065	2.25152162710874e-07	7.76454688984948e-07	2.14592776170384e-05	0.529709002309391	0.000207752228542267	16.0241847580114	0.114883366793552	181.094743858073	3.59086970307724e-05
3	0.00400637777275398	0.00308821971802171	2.02271123711606e-07	7.48850080363145e-07	1.57495695299407e-05	0.530483164631155	0.000126568262396501	48.4806897528813	0.153175698013877	280.82979673147	0.000120640120470398
3	0.00336666873489849	0.00240626215688065	1.84068488413333e-07	7.48627353005192e-07	1.33588899965927e-05	0.473512128081405	0.000274488836327289	47.1678944421007	0.0644878258044015	155.368250586261	7.05108219707655e-05
3	0.00463535616505855	0.00398000410564467	1.69354980163531e-07	7.37376014425589e-07	1.58244207367964e-05	0.386299840608933	0.000196823472256966	30.6638736787907	0.14168814616095	216.551850770968	7.86905252647314e-05
3	0.00373090848005466	0.00319489080119057	1.65403940576877e-07	7.94917478331959e-07	1.51921435288554e-05	0.470285022650204	0.000293375050670546	38.3318849210384	0.0856230734719072	161.339296441445	7.5094792144601e-05
3	0.00381640927683822	0.00341228286039404	2.47010303929643e-07	6.63092784035156e-07	1.37683206658209e-05	0.590072856895868	0.000179702450638987	42.5557005502312	0.088719354370245	162.04202794312	8.21142846066143e-05
3	0.00496977388678644	0.0031406268650518	2.01380453406904e-07	7.84240094522698e-07	1.56627258620995e-05	0.582425437486371	0.000296408771349684	23.7542466221426	0.0690937910311395	135.476490104657	4.46703831028294e-05
3	0.00418662362790283	0.00235374314525468	1.64259723783389e-07	8.05214040369951e-07	2.84962396855414e-05	0.382899431281058	0.000218978219427948	28.1150626192241	0.1007402066169	236.455666048772	6.73862814464436e-05
3	0.00356420019350158	0.0032955844752705	1.92994875363856e-07	9.86160026717409e-07	2.08154878211343e-05	0.215475662556999	0.000217259641358412	57.6892547898739	0.195098600936013	329.822930025753	0.00024697131826519
3	0.0064072359961077	0.00292215626299927	2.2354536468446e-07	9.25974193479075e-07	1.53272501297447e-05	0.436795687385927	0.000277385224760403	22.7535997463747	0.095846725426376	187.205435589511	3.95160778209375e-05
3	0.00457608469279438	0.00268900651478274	2.34793256231519e-07	7.66252956285269e-07	2.81395243151667e-05	0.439061790204487	0.000157619884984451	29.8623152013291	0.119391889256354	248.801037133149	8.64814992712237e-05
3	0.00395670033933227	0.00372714715550435	1.70050596008317e-07	9.72617358344742e-07	1.19311303509248e-05	0.366883291876692	0.00011417364884358	82.659044206078	0.369732997826031	530.714244139579	0.000376698566283744
3	0.00350222987955546	0.00337961001997312	1.9661388371159e-07	7.67786723653261e-07	1.91247187214304e-05	0.448047667437686	0.000151102097937053	52.3098922472389	0.155462060918763	266.426023218341	0.000179555222731119
3	0.00571726488952076	0.00397948111895289	2.10555115670775e-07	7.28051829988193e-07	2.0557675809725e-05	0.323131606688035	0.000180096458892637	21.6546699689378	0.149628490072629	225.328220733045	7.02027319181073e-05
3	0.00495869847712283	0.00316500987197875	2.06493847283775e-07	9.75495026281276e-07	1.19143889770355e-05	0.46879361016126	0.000215575850946744	44.3090976877473	0.140526438315857	251.245958715361	9.83979015006054e-05
3	0.00621421110407358	0.00231145486031147	1.63994981533101e-07	9.30342594769944e-07	1.21227445666678e-05	0.572779320486182	0.000113464228768563	36.3019027398638	0.208030937428033	458.05315543479	5.74617282182461e-05
3	0.00586364768128581	0.00391575919894983	1.8895827773051e-07	7.72585350705048e-07	1.02743153912468e-05	0.572410902278853	0.000161159605768672	29.8073188339766	0.148798849560094	227.444047033028	5.17955698523669e-05
3	0.00583588655354033	0.00352070746115989	1.86152048345516e-07	9.36942909067519e-07	1.11206816070861e-05	0.257231142322457	0.000246562775056184	32.2173367997967	0.160544260228891	260.887909453464	7.07578752314846e-05
3	0.00593500311487414	0.00218578209561087	2.33942973569745e-07	6.75287520642136e-07	2.48790390386597e-05	0.305101352154691	0.000268796310984098	14.7076290044318	0.0585789601623712	152.022916558237	2.02568708097281e-05
3	0.00603283571559815	0.00322413670540337	2.49288346098399e-07	6.89977132747288e-07	1.9021139866619e-05	0.355432971602184	0.00027776124201315	16.8567863874012	0.0722206622010355	138.418068753612	2.99650389388457e-05
3	0.00617440609849491	0.00322141850221578	1.77990551850928e-07	9.81148764438419e-07	1.85338115296778e-05	0.344148539376983	0.000141440801053355	31.211643411494	0.271887721587012	448.486593967837	0.000106616617887696
3	0.00379084874072638	0.00362735412473952	2.42183967376901e-07	8.91646435461708e-07	2.82948594476897e-05	0.418457914604513	0.000218924970988577	41.1530126061105	0.13493757344031	218.488703162435	0.000193613403286637
3	0.00423864956511606	0.00259444341081624	2.10972978349109e-07	6.11988492187343e-07	1.87371313737507e-05	0.333559363689265	0.000280753528012548	23.9623282365998	0.0550022003093044	129.141001139715	3.44489497936634e-05
3	0.00383672208944364	0.00301006110738866	1.98203402513616e-07	6.96152157770101e-07	2.05324469840011e-05	0.430463910057097	0.000115006080525042	45.0198271226854	0.166155373127854	308.669966705981	0.000140183529919109
3	0.0030574261420751	0.00299694798371487	2.37199655044638e-07	9.7666139581392e-07	2.8134633297746e-05	0.385217617716156	0.000126200989859012	83.0316006010026	0.244550955471134	430.272256861573	0.000572269107971967
3	0.00463548632937573	0.00365891547506732	1.88367436026136e-07	7.76986978044573e-07	2.83108778916711e-05	0.229640765621869	0.000125588112220082	31.4309193516798	0.257587649444739	390.175853313869	0.000146934170157113
3	0.00356450896719151	0.00212153015892659	2.47828815760375e-07	7.41824726443605e-07	1.67495194063799e-05	0.314873030278762	0.000116485662665064	65.6787668507967	0.144264050807008	356.787741509895	0.000182694645893021
3	0.00575148694676767	0.00218845113947394	2.0033093133955e-07	8.3483148626245e-07	2.8195248581382e-05	0.284379449821144	0.000186170595989241	20.9262711355072	0.119927122443172	290.979807537088	4.67302217805874e-05
3	0.00531265042728324	0.0036916948816593	1.83194549555556e-07	7.78629948345352e-07	1.92963821929069e-05	0.213271242338791	0.000196109149507137	24.9012809273798	0.166864608651001	264.37763630439	6.88823310160461e-05
3	0.00614070985593334	0.00259486079408501	1.82916821379867e-07	9.74897999866404e-07	2.3817084911912e-05	0.418563149826076	0.000146205098963089	26.9602493702351	0.204475030573899	410.699445988141	7.82289406710378e-05
3	0.004563216215434	0.00361541834408	1.66699116963088e-07	8.10473585067269e-07	2.36515709994757e-05	0.413899003508418	0.00010940470537038	37.9017610019373	0.276217961487712	417.122341231167	0.000166387245734951
3	0.00545164061573883	0.00316808236055772	1.51861113647844e-07	6.08272956816577e-07	2.02404198313525e-05	0.55904760068845	0.000173218497384507	16.2151484029064	0.0925080049282854	179.893314982914	2.30624588384523e-05
3	0.00424485607233602	0.00259912445408206	2.19522448527485e-07	9.622899610001e-07	1.12727965064632e-05	0.314109687605398	0.000267546246920173	54.1979375467454	0.108123577289814	228.323889111344	0.000108181277323276
3	0.00482425907053905	0.00372592011294313	1.61243988634897e-07	6.36780320340653e-07	2.60156198413007e-05	0.426487759449072	0.000129352737676597	22.5341081465217	0.165430853014675	262.428023740594	6.7682948451664e-05
3	0.00423777803150419	0.00314172168865187	2.30968429782358e-07	7.82473828066741e-07	2.79346340063155e-05	0.59363629316611	0.000172217884587281	30.5400732781557	0.110588603440546	206.733325668444	8.89738378561193e-05
3	0.00587820073465326	0.00368388703810472	1.94378378731713e-07	8.5435943177901e-07	1.2513755627011e-05	0.212676415547774	0.000114967461618113	38.7782757861815	0.325655614168457	474.860468832505	0.00012726805580511
3	0.00413567194242851	0.00393297144441677	2.36287868151272e-07	8.84396066479458e-07	1.3105580846129e-05	0.534513450052401	0.000230077874090088	48.3261017331675	0.121135520488036	187.23902332446	0.000130169026327235
3	0.00671726318782039	0.00335438766103882	2.28286599205824e-07	8.71078400531582e-07	2.46251319013607e-05	0.275124901209413	0.000156951837825763	20.9752803539086	0.201263259662329	330.052188038519	7.19430283239253e-05
3	0.00670228625657182	0.0037776252019756	2.4030588656386e-07	8.00210024959984e-07	2.16143963605531e-05	0.208160686502505	0.00010429964247831	25.0493003199108	0.317320516965951	444.211677118017	0.000106145896575138
3	0.00644571129655684	0.00357640923252977	2.39738194578348e-07	7.13868222119001e-07	1.719777743109e-05	0.5870426178406	0.000260532349138324	15.4577100123045	0.0715281846505953	128.281382862771	2.27629477159124e-05
3	0.00392571256312213	0.00299487066743327	1.64815675973306e-07	7.1378581078547e-07	2.78667711171225e-05	0.412832879649925	0.000157579326651708	31.3852746132512	0.135368154167984	260.72572682215	9.6265989081096e-05
3	0.00617615436518854	0.0028430427559537	1.93882855037198e-07	8.67642937406881e-07	2.83898876735632e-05	0.461246936583857	0.000103486546362474	25.1581350248603	0.247913328319162	448.756241903137	8.65774234738717e-05
3	0.0049701503505442	0.00373399515891423	1.55579269510242e-07	8.05429897239287e-07	1.560005935536e-05	0.279744935283387	0.000190264313963512	31.12417606377	0.18371256181858	286.838892096476	8.36188676558936e-05
3	0.00500084927456657	0.0034833599785298	2.30956014134945e-07	7.70217415424159e-07	2.75908460821294e-05	0.348023537714515	0.000172511560365542	25.721979377494	0.146301119098251	243.831891288363	9.38884939030986e-05
3	0.00336192407568005	0.00257993013436378	1.80161694518736e-07	7.00699907328497e-07	2.14552615282934e-05	0.251147902790815	0.000262548457966513	37.066248315495	0.0804938201921501	180.565623484594	7.58536095079095e-05
3	0.00515334953153541	0.00287120267313674	2.45179725089847e-07	8.18339812585615e-07	1.55468275149178e-05	0.259643879074665	0.000256667083423208	29.9061215992195	0.0976208908866492	194.96561485659	6.07889524198223e-05
3	0.00594963110560034	0.00303181827906634	1.77949066868495e-07	9.33258139948639e-07	2.82399992111438e-05	0.590939391398252	0.00021007742960348	18.9862473534137	0.129761822344039	242.693751325296	4.50331451887823e-05
3	0.00449923942694448	0.00309444206761499	1.76940096714417e-07	8.94920022481091e-07	1.01547697448671e-05	0.435235557389566	0.000243929933648342	45.8314887120163	0.118826575396415	221.152112526404	8.38904936813074e-05
3	0.00544413915377747	0.00393748402309151	1.50854601964958e-07	9.13391862751143e-07	1.30315332240124e-05	0.528364835443797	0.000116835461819287	41.3344667230516	0.314998721847321	438.522664816879	0.00012538286810458
3	0.00334122781113447	0.00356413694331974	2.11082214208571e-07	7.63051526552198e-07	2.50411354119409e-05	0.499306300317386	0.000177197758289765	45.2557111342078	0.128308929959511	215.18631622254	0.000184494039106098
3	0.00665191710773885	0.00271134884554887	2.28783511570069e-07	9.88048100163296e-07	2.70605621234425e-05	0.430111218835679	0.000132059471978277	25.3078337150262	0.21582336810569	409.228345884818	8.67862615619306e-05
3	0.0058788803622973	0.00247073145490589	2.36518655732745e-07	8.87988623755014e-07	1.9408030624963e-05	0.308813666788578	0.000192988992002418	27.119607299264	0.126501450491181	275.849633984168	6.17090522122944e-05
3	0.00578467787534208	0.00338344901436007	1.68032113886684e-07	8.64054792070036e-07	2.23311297361372e-05	0.288658862223569	0.000284586857664562	19.0369038245085	0.123157544122707	211.370522758135	4.6336219209167e-05
3	0.00682304990896244	0.00269065941682756	2.26707553488966e-07	9.96096551370389e-07	2.37974512602159e-05	0.23123605030123	0.000262909503648312	19.1253072200377	0.129151652007723	258.477103034122	4.59136800844772e-05
3	0.00526114532940469	0.00363398410117227	2.177087893862e-07	8.90132304047021e-07	2.94439033358216e-05	0.562551637295581	0.000123171196898974	29.4555893465105	0.223853420632212	338.626451163683	0.000126426496623885
3	0.0061302572336564	0.00327720728093363	2.18082763623759e-07	7.12861293016654e-07	1.41984512288759e-05	0.508445381369088	0.000156616502475273	23.6733506357132	0.120601227938358	216.592658132768	4.04176433160404e-05
3	0.00487991970988909	0.00268817906040416	2.42893784003318e-07	6.12141176516708e-07	1.39272836119844e-05	0.412770269345306	0.000270281084473966	23.6658566175354	0.0526883095839216	121.742553641762	2.82489016406196e-05
3	0.00607589023613093	0.00278517345984044	2.39237563015913e-07	9.07167729027997e-07	1.72574831088644e-05	0.382772146702102	0.000104375427987532	37.627196375513	0.252893750153512	458.998225755504	0.000120273764687909
3	0.00332929173171554	0.00357390459219577	2.05351765622543e-07	9.96367882163821e-07	1.69969083825191e-05	0.410140828684533	0.000279714076133071	63.275568955839	0.131519688992804	214.514608493885	0.000235850151792687
3	0.00631201357480343	0.00258940533836414	2.08425810685765e-07	9.70427472304844e-07	2.98885014374649e-05	0.56679108824355	0.000265639882005586	16.6826814919333	0.0921828300457635	197.680277138371	3.32162370459823e-05
3	0.00500082963753326	0.00258119464875388	2.49956214397265e-07	7.56129442645563e-07	2.99128667258988e-05	0.315100866742784	0.000225481367492027	22.0189761851089	0.087760618057632	193.451140771038	5.54693238074359e-05
3	0.00693738449104666	0.00327447445044953	2.38911120629715e-07	6.51924654384632e-07	1.26197051384119e-05	0.459694990168317	0.000126772637192415	22.0355758546425	0.13752792691888	241.871791386393	3.68527309205873e-05
3	0.00590766243028562	0.00285875083989048	1.72647503474245e-07	9.35927712015307e-07	1.82481539451445e-05	0.315775771359985	0.000296527176308118	22.2122962851326	0.114350033595619	222.232281380143	4.42878207992829e-05
3	0.00615717756555021	0.003539373922107	2.29579048194516e-07	6.27533654162397e-07	2.77461340628549e-05	0.23259696450854	0.000172622159191283	14.8182487210382	0.126001711627009	212.921412329751	3.97165266546112e-05
3	0.00390864485310017	0.00364968538415857	1.54423634022259e-07	6.01571064250977e-07	2.20846220148031e-05	0.302933129039563	0.000159027333998582	28.685214964422	0.138688044598026	231.011745705455	8.02294173247117e-05
3	0.00446591444440413	0.00205812321646126	1.84730560724403e-07	6.84535615096528e-07	1.04687711355166e-05	0.263583379815088	0.000175520808000267	39.9654315994923	0.0938504186706334	250.800731927894	4.79910531999455e-05
3	0.00353008269205742	0.00285740221218069	1.91383933237559e-07	9.16376740194439e-07	1.6143997209761e-05	0.585208359824272	0.00014105995096006	67.0345018483841	0.170301171845969	327.030159865693	0.000195552987418595
3	0.00692974516734354	0.00204022118675022	1.73305741546254e-07	9.31837346025582e-07	2.24539896928582e-05	0.287634624588761	0.000183820574253231	19.5796627513784	0.146079836971316	365.666811516812	3.54074612131238e-05
3	0.00454354944163097	0.00323834738539968	2.34156307447047e-07	9.97266355038706e-07	1.00985131338541e-05	0.242495429899791	0.000264963620905141	55.2345612670446	0.141191946003426	245.989843038127	0.000133286098711395
3	0.00498927175537758	0.00277172422602806	1.73663559429102e-07	9.23067855175034e-07	1.33674326083748e-05	0.48709007966325	0.000199989272641371	38.1488638570671	0.135260142230169	271.257679601447	7.09052181719837e-05
3	0.0041944573408156	0.00372374801571688	2.3958150926144e-07	7.14922377455308e-07	1.70071682413393e-05	0.227278379503342	0.000143488052451495	43.6095024983823	0.186187400785844	288.866957115733	0.000163508436872702
3	0.00486734854644883	0.0022920414299729	1.79191462978145e-07	7.22124255372895e-07	2.63881787508065e-05	0.424532329891331	0.000133514944974656	26.1052182470489	0.127437503506493	301.845011100686	5.6809417229643e-05
3	0.00570577108044914	0.00231021555140052	1.87757792579085e-07	8.52456676048328e-07	2.35426701047119e-05	0.277769017385832	0.000134916220445261	27.2116493976829	0.185741330332602	416.35701515291	7.07945441974941e-05
3	0.00524614864987231	0.00296009487090137	1.90709895743631e-07	6.39876472498902e-07	2.40379006954507e-05	0.457939659744944	0.000104710487752621	24.0924277936038	0.159845123028674	300.851190887424	6.2873562609882e-05
3	0.00488697984102024	0.00252023349929886	1.70555224036876e-07	7.77834064241193e-07	1.15708030121159e-05	0.56279595189255	0.000288225231840005	27.4426360750659	0.0645179775820508	149.451713152007	2.68578315420683e-05
3	0.00397220699368979	0.00256112113217569	1.74448099977077e-07	9.88015722687288e-07	1.33201601105406e-05	0.313603049307323	0.000191139714574219	62.9112198202153	0.174156236987947	363.940880038893	0.000170725223366985
3	0.00471428334088302	0.00233427759452958	2.04634971072475e-07	6.99216754615819e-07	2.04876896536292e-05	0.258701790103442	0.000100112135213612	36.4144035300415	0.187675918600178	419.007972979463	9.7056330620752e-05
3	0.00581591202411112	0.00309867949416636	2.30460204628112e-07	9.64102210881979e-07	2.16359183542431e-05	0.376420439330175	0.000133636983084238	33.8906573149156	0.235499641556643	400.735554497869	0.000130767416008555
3	0.00646757834941419	0.00216158591458533	1.77772686861113e-07	6.62608557616223e-07	1.11856490877341e-05	0.311434997400218	0.000160866456125236	21.7606467337757	0.0985683177050909	251.745403023908	2.16352813099393e-05
3	0.00395786972306614	0.0029790072236865	2.00996271175146e-07	9.621841352055e-07	2.41292243475743e-05	0.581310396065391	0.000292944005184301	34.8909369641157	0.0917534224895441	177.942189565764	9.08789701958976e-05
3	0.00498085930580487	0.00363727475541572	2.16420982495369e-07	6.68981681556302e-07	2.01756622373328e-05	0.220673270521291	0.000265972546780461	20.7098452404192	0.0931142337386424	158.937072221644	4.56061948650643e-05
3	0.0043814257730741	0.00363175635213178	1.75087702850967e-07	7.76194172117948e-07	2.79850212779074e-05	0.524414311652811	0.000124153793083484	32.1847013421131	0.201925653178527	315.467682194348	0.000124929946459855
3	0.00532229760092236	0.00237778218044877	2.051044257143e-07	6.7911581236527e-07	1.75059776368825e-05	0.520666459203713	0.000166690353947521	23.5708969273314	0.0836979327517968	201.837849572061	3.13947550806282e-05
3	0.00644713522239341	0.00330555326540591	1.987399180133e-07	8.85709593639625e-07	2.41657033461644e-05	0.570418386996596	0.000214857583552458	17.5491632998274	0.120322138860775	212.252197352967	3.90091735327615e-05
3	0.00342345157823823	0.00335385712334919	2.06431665779749e-07	7.27196635248521e-07	2.5287008887918e-05	0.326641881311891	0.000144419786581031	47.0626992828367	0.16635131331812	285.132139229775	0.000201059289159805
3	0.00662981479099034	0.00242172213780577	2.22948569487958e-07	6.45971568681899e-07	2.70056477903097e-05	0.378408018133273	0.000259748796641056	11.2080611114016	0.0581213313073384	141.670584732095	1.49918335194479e-05
3	0.00587442451254888	0.00210447018162758	1.81026598892813e-07	8.62647176087072e-07	1.57767717765687e-05	0.34115417320014	0.000154684866360472	29.8606059173854	0.145629336568628	359.349607506608	5.17726723934386e-05
3	0.00354459229348284	0.00352338902537716	1.66501325838484e-07	9.77561754373381e-07	1.16792370743868e-05	0.551955031742685	0.000145158809044515	82.5897666328325	0.236771742505345	374.048781295244	0.00027022052223572
3	0.00339210815204012	0.00390403421402804	2.27529144149789e-07	8.25174706243579e-07	2.04333817141056e-05	0.358658064382602	0.000154798823823934	61.2537851692986	0.195201710701402	289.047722474518	0.000330655371170108
3	0.00696915267034437	0.00316474332425079	2.09305508619722e-07	8.06899286238123e-07	1.20880827498209e-05	0.37388030865239	0.000195445589384553	22.4941953009043	0.127855630299732	232.555571729233	3.81897576387603e-05
3	0.00653101462245044	0.00225341819552487	2.20437751085591e-07	9.1661873596488e-07	2.35121149591143e-05	0.540076494264266	0.000159504292408139	22.0424095416502	0.127092786227603	297.274732253126	4.62375177125001e-05
3	0.00508179519863773	0.00272381774617275	2.44267125576746e-07	9.33739142897582e-07	2.2769624844607e-05	0.458183844326591	0.000204265162146831	31.6914322844226	0.118758453733132	241.380841834826	9.13305156682252e-05
3	0.00579422353424715	0.00354197736664587	2.24560714108684e-07	8.43916255307175e-07	1.96605934933536e-05	0.388950762809925	0.000164846640621796	27.2675752468459	0.170014913599002	273.441035587782	8.72290278127964e-05
3	0.00483884015210021	0.00386174406834157	2.18650846356725e-07	8.97081705735075e-07	2.55899208371467e-05	0.490151352321929	0.000125330085793186	37.1777371353194	0.245606922746524	351.127522031816	0.000182074254752693
3	0.00645761738529928	0.00394742126836822	1.89859581874324e-07	7.15311400312735e-07	2.47614850723032e-05	0.237649393495139	0.000285673769663248	12.5217051191376	0.104211921484921	163.76249302159	2.96065652434837e-05
3	0.00559916808525003	0.00366394997756555	2.12286329408445e-07	7.64603827205908e-07	1.21645993184423e-05	0.501261012195341	0.00023448933142624	25.9734859240766	0.0981938593987567	165.541021560817	4.42551147822705e-05
3	0.00413456748235513	0.00344478282408468	1.81357898276881e-07	9.31552865578214e-07	1.7110702873943e-05	0.369214949775764	0.00016663282728605	51.8195518072985	0.212198621963617	344.47844895968	0.000201759595495075
3	0.00448798629416466	0.00397808395034645	2.29025506320508e-07	8.28844608255442e-07	2.88178660445736e-05	0.40402246282808	0.000161649274492649	32.9249206808554	0.182991861715937	266.995837455802	0.000185173792111513
3	0.00638821024013449	0.00335971925317953	2.38377091400808e-07	8.50435523896718e-07	2.75589427368786e-05	0.392544005053761	0.000127004724422217	23.1846672155184	0.21502203220349	346.403606394944	9.01519293869816e-05
3	0.00528328818233239	0.00369110767417167	1.6305561308678e-07	7.3306268827819e-07	2.57249858625715e-05	0.409848479055997	0.000195939214589594	19.3066265485406	0.134356319339849	218.818453232226	5.23302037584115e-05
3	0.00470416068330802	0.00259182353545834	1.95992078500142e-07	6.30793041279579e-07	1.0269685220378e-05	0.361170272242537	0.000122377156006603	40.8342470397487	0.128554447358734	278.60787513508	6.29186910229864e-05
3	0.00374491356728392	0.00341092177401237	2.23732680397e-07	9.18168995005386e-07	1.91952357788025e-05	0.594584466853992	0.00016051394612296	54.9273075060004	0.159631139023779	266.967079232017	0.000186981704710719
3	0.00381637585216753	0.00246416675827177	2.16754242362969e-07	6.21271663474272e-07	1.5054382344945e-05	0.464918188840763	0.000156734749914859	40.9350499840904	0.0837816697812402	198.392241620942	6.74344814173483e-05
3	0.004679811012125	0.00284260950181079	1.51782962436086e-07	7.62959098083636e-07	1.58646432450367e-05	0.55039359714612	0.000275017979876653	24.4382542522953	0.0761819346485293	159.603357045408	3.18654975640937e-05
3	0.00424973230286448	0.0029813628018697	2.24581202718438e-07	6.76946963509003e-07	1.42261853534367e-05	0.521477434349349	0.000280600509875227	29.4140128651638	0.0584347109166462	123.230029873543	4.36765078040554e-05
3	0.00446729526582588	0.00253195634001925	2.02823947563702e-07	9.60790332048186e-07	1.42434033079544e-05	0.377595347306865	0.000121929998374584	62.5780945467702	0.229901635673748	465.624020405201	0.000194982114919124
3	0.00408904145668608	0.00343557946268853	1.83683458145494e-07	9.71369945285975e-07	1.66209494349629e-05	0.435014779891504	0.000223210208598119	48.4243009116099	0.158036655283673	263.218119850817	0.000154878279211081
3	0.00453789985244226	0.00358273421810194	1.70366161032987e-07	7.11315779949638e-07	1.23432665221146e-05	0.406134077475122	0.00025364445138437	30.3551700110934	0.0945841833578911	163.839412064995	5.30787000715623e-05
3	0.00465186922335652	0.00256527969919344	2.10323186919291e-07	9.92663892864384e-07	1.27778143782468e-05	0.465912087588497	0.00028113541915119	42.7033598813626	0.0954284048099961	204.79614373737	7.5258317067439e-05
3	0.00510704264717672	0.00292818853657403	2.2402826612167e-07	8.08607390111066e-07	2.14190454116805e-05	0.407595858538143	0.000261158726593818	24.0536161217537	0.0866743806825914	173.293192540483	5.17181740582253e-05
3	0.00445803739904001	0.00357926330662232	1.90362258571063e-07	8.22986016346637e-07	1.65479223632479e-05	0.32977603296426	0.000229289083949183	35.3395957151331	0.13314859500635	220.144423256695	0.000128776368934757
3	0.00349064227772839	0.00361859090723325	2.17407160896607e-07	6.86643338681559e-07	2.25482549287556e-05	0.533268024249923	0.000296333252601243	30.6765090232401	0.0651346363301984	117.646813988151	7.11171986727878e-05
3	0.00307662355570707	0.00244639524736078	1.96576677045285e-07	6.10362629848533e-07	2.41569625274228e-05	0.304287413271669	0.00018757054093137	40.5551095435439	0.0821988803113221	196.539569642101	9.52993287427352e-05
3	0.00361895775774356	0.00385207513347227	2.25057881698622e-07	6.43073075597311e-07	1.62994179213115e-05	0.544150251497803	0.000284926423130902	32.5181652900786	0.0647148622423341	112.680244387586	6.4876621747603e-05
3	0.00616944217538792	0.00265229609856145	1.62616987531412e-07	9.30033239614557e-07	2.60620217794463e-05	0.539393465736429	0.000184399992564498	20.0226352343687	0.145345826201167	299.044308588756	4.38842363317838e-05
3	0.00635182512607341	0.0039010888523817	2.17342276796506e-07	7.7501282910496e-07	1.02798509815418e-05	0.457968174441171	0.000109780062371239	35.195418922414	0.235625766683855	335.389982703265	8.65563971783524e-05
3	0.0053055404640895	0.00200037098514904	2.4465282274074e-07	9.01384301098989e-07	1.94497109384658e-05	0.388103362863385	0.000127389203562304	39.435833280545	0.156028936841625	390.108894519427	9.54100918202115e-05
3	0.00302592929871317	0.0021253108540869	1.64458935600892e-07	7.20702871574741e-07	1.98125444910002e-05	0.373705389856986	0.000237646733344279	46.8258512238251	0.073960817722224	194.431281435003	8.44745557531028e-05
3	0.00537207157969524	0.00334035420114538	1.74941814651603e-07	6.17512319403961e-07	1.05067084874106e-05	0.378331839780885	0.000249111091040895	21.9831939022724	0.0761600757861147	143.993672830544	2.62323340244265e-05
3	0.00482563320801245	0.00394740572756264	2.17585186609573e-07	8.01284910519867e-07	2.20763238425584e-05	0.418702229915778	0.000136482794056226	34.4284314480313	0.205265097833257	297.098108245138	0.000145280869717263
3	0.0068197063746899	0.00222790046497724	1.82471086617264e-07	8.37131603505406e-07	1.2654861571895e-05	0.310204985982347	0.000199619336689035	22.7426482503109	0.114959663992826	276.276274264235	2.92830193587093e-05
3	0.00410041830737817	0.00207503201056774	1.85989073493794e-07	6.76777693731644e-07	1.47268896587521e-05	0.319701905851754	0.000256021404954245	31.8867149209097	0.061420947512805	166.439650910768	3.80495624818069e-05
3	0.00532581380024871	0.00328482832526648	2.42148338557003e-07	7.63114986319248e-07	2.08790835430781e-05	0.427882336027873	0.000250898988889097	22.2382791294995	0.086719467787035	160.075131046868	4.99390752904022e-05
3	0.00599514848918845	0.0021020018641709	1.76783914060119e-07	8.76837557546892e-07	2.57474487249438e-05	0.437005671583213	0.000118423016442537	25.7538951408489	0.184976164047039	443.28516036702	5.91814581394339e-05
3	0.00406084804684138	0.00290283515917614	2.23429696336816e-07	8.19859506576855e-07	1.94614914280077e-05	0.538864469075693	0.0001499100436514	45.0084418289779	0.134691551385773	261.324905542563	0.000121925745986392
3	0.00546115291746303	0.00210391268867798	2.05428194707014e-07	7.03432304852452e-07	2.19611314171414e-05	0.268050088148581	0.000215094620230919	19.7361256417367	0.0791071170942919	207.278831691261	2.94665829949312e-05
3	0.00487553537460925	0.00313644168375776	2.21014965758629e-07	7.86025698467398e-07	2.41354214607538e-05	0.317735330636878	0.000244112259016559	24.5917822888638	0.101620710553751	190.36149145478	6.72386061877301e-05
3	0.00421698313453757	0.00254248030088018	2.42981205938478e-07	8.69404643330526e-07	1.89505457764199e-05	0.593265102368031	0.000132980146710157	48.7688057114529	0.139327920488234	295.786673356994	0.00012074872771236
3	0.00467770594585076	0.00370059493291754	2.27956590324081e-07	9.81136981779561e-07	2.78860699751526e-05	0.489796536222486	0.000264944474285791	29.4449141335587	0.124339989746029	198.114915335885	0.000109506024261327
3	0.00485797996067206	0.00367736616310664	2.13147180973032e-07	9.27354101482554e-07	2.63724187659039e-05	0.242969825596051	0.000179154883250258	32.9678922464996	0.217700076855913	331.878551842245	0.000157972210808232
3	0.00533327641649562	0.00346150914922821	1.61766025250001e-07	8.88341132224847e-07	2.72036599484983e-05	0.521906962435436	0.000260968930709716	19.6113634267936	0.117691311073759	200.76798147235	4.9001873298712e-05
3	0.00552458530207831	0.00384614205947941	1.91000262500599e-07	7.90955804389537e-07	1.9665486987086e-05	0.457202228825639	0.000248443271679332	20.8144479304821	0.109230434489215	174.615807728925	4.88399047573612e-05
3	0.00456043785334607	0.00220758769723912	2.22738305696219e-07	7.59321090604061e-07	1.34458027638615e-05	0.240706946178032	0.000167046903956255	41.9514877721672	0.116560630414225	285.985595994135	7.58892498712721e-05
3	0.00578615773536998	0.00235467735484271	1.50112696930689e-07	9.91289635699873e-07	1.49651518725956e-05	0.460243350445117	0.000238928586419623	28.354855296144	0.126210706219569	284.865557535917	4.29601221417205e-05
3	0.00342037595344993	0.00290220970218365	1.57293169488613e-07	8.78895907718426e-07	1.19838534357623e-05	0.458107539616403	0.000260886225734353	58.6378053704316	0.107962200921232	213.47175813676	0.000122569108621357
3	0.00423985536582639	0.00353235886460698	1.68314637158181e-07	8.19384170297032e-07	1.91584210670124e-05	0.459241715684813	0.000157926008114208	39.5143085793939	0.179443830322034	292.335116999214	0.000124733951539743
3	0.00335247509427488	0.00261193777944206	1.60864659521354e-07	9.71324855371095e-07	2.47121874290945e-05	0.412934827092347	0.000146065608315641	64.2695216016495	0.218357998361357	442.233813424467	0.000279692437938889
3	0.00526335674306834	0.00376035769432198	2.38440427545104e-07	8.79822305249114e-07	1.23224255061389e-05	0.424366668749909	0.000120315993542478	49.2905402774485	0.246679464747522	358.770386520762	0.000170404950697171
3	0.00454798757146747	0.00370402574775505	2.32091863755395e-07	8.11411842711186e-07	2.87400437952368e-05	0.466334828210584	0.000134920792030876	33.9218696769415	0.19112772858416	292.226232618467	0.000191814141422996
3	0.00668726761542164	0.00383970954235658	1.9887508144025e-07	7.26276179576339e-07	2.88015940486108e-05	0.203311025097885	0.000133411323644386	16.2087663710207	0.230382572541395	338.26550196145	5.7290986502294e-05
3	0.00374699499685756	0.0024877838786688	2.13333810414755e-07	6.15484085412867e-07	1.25177132935266e-05	0.22864940953494	0.000232995968344226	39.300916938205	0.070653062154194	167.652940352567	5.46093317306835e-05
3	0.00360531636355143	0.00235051353028436	1.85931790178372e-07	7.17168422607094e-07	1.46363196024072e-05	0.21995640426234	0.000298321935121992	39.5728135576397	0.0705154059085307	169.258906108092	5.62379790982259e-05
3	0.00388554669000873	0.00266202080424102	2.19372307806541e-07	8.18901347299177e-07	2.19609228112678e-05	0.422609499107087	0.000182630909617976	42.8757149813963	0.114999298743212	242.726461309151	0.000124312734557685
3	0.00338351181104578	0.0026641306440106	2.12691205129126e-07	6.36812733865556e-07	1.06497179708059e-05	0.234824722166731	0.000191601323062426	56.4588970832318	0.0937773986691732	206.766164868029	9.47075984921776e-05
3	0.00610981579020952	0.0022587316877692	2.46589158138797e-07	8.41878595917269e-07	1.33316923439249e-05	0.20198709037072	0.000284074522875774	24.4919999110506	0.082217833434799	196.743515932167	3.20476072257322e-05
3	0.0046002305313987	0.00350674462382815	1.77698651045471e-07	7.89957150672599e-07	1.90394301171527e-05	0.324130523438102	0.000287495223909818	26.445065562214	0.102396943015782	175.825403733975	6.31058567217787e-05
3	0.00390168119909808	0.00382448321717906	2.05319093377529e-07	7.92594146705234e-07	2.86922190204395e-05	0.585589372093189	0.000290432244415319	26.0245860081503	0.0826088374910677	137.26043136557	7.4904331202416e-05
3	0.00340491263223742	0.00290404887590284	2.17602120336483e-07	6.68006685585816e-07	2.00343945408659e-05	0.572479394597388	0.00014530485131525	45.1316173981522	0.103384139982141	209.877260542488	0.000106134108762856
3	0.00572848650018003	0.00353642748861002	2.10301423921089e-07	8.60927682864226e-07	2.24234075346103e-05	0.383805737239198	0.000133826927133472	28.87629163354	0.224916788275597	349.947689149915	0.000111703239003618
3	0.00313962938310612	0.00382110467137242	2.44308327195337e-07	7.56707330324413e-07	1.36144522808555e-05	0.479991906197388	0.000198462311182075	67.1184071848649	0.116161582009722	186.773013984069	0.000220702486813606
3	0.00404191104190792	0.00298352596628845	1.68424209410563e-07	9.81024207350869e-07	1.84176676814803e-05	0.222524133897347	0.000216733430097855	48.5546184103731	0.190945661842461	350.74146714852	0.000157558849932564
3	0.00641979556606533	0.00258983402735489	2.39704590078204e-07	9.15134197108628e-07	2.22449801279862e-05	0.317715249020409	0.000204208605080523	22.4336882077853	0.128455767756802	268.558073761415	5.50854385971137e-05
3	0.00468114765410764	0.00384796955681083	1.58226987535098e-07	6.69707086086841e-07	1.70494370608123e-05	0.536423017702485	0.00028835421825624	19.9919988029722	0.0754202033134923	127.988096652424	3.22941013539061e-05
3	0.00395397508297374	0.00259598155255204	2.32035150032788e-07	8.27001803078529e-07	2.25857122896287e-05	0.250251454828542	0.000296148645201167	35.0349124148401	0.0841098023026862	182.246515229987	8.56110804505593e-05
3	0.0067955565400757	0.00242945623946843	1.67912067892024e-07	7.23401731395815e-07	2.05450293747148e-05	0.464345586145046	0.00020256992942694	14.1621702220748	0.0874604246208635	204.876586254695	1.7711776619389e-05
3	0.0051205916105319	0.00257856471703759	1.86135485719566e-07	8.48006341540458e-07	1.02242444947691e-05	0.369779589679061	0.00023293222665961	36.9273145581101	0.103142588681504	223.659734269181	5.23815011390653e-05
3	0.0069011489610428	0.00394941495278599	1.61847449947514e-07	9.57500390433674e-07	1.76638755604151e-05	0.437220464240765	0.000160002490369113	23.7499038024173	0.259081620902761	367.02482826388	7.3830233132396e-05
3	0.00568584817963056	0.00257967105324864	1.63890612043477e-07	6.85459015018462e-07	1.5081336143233e-05	0.213733347070488	0.00013487692177559	25.1102059100028	0.160971473722715	343.753530936739	4.23087068067397e-05
3	0.00690144440668506	0.00274969208671708	2.22038473007993e-07	8.05404741306351e-07	1.57570608036846e-05	0.260918625930875	0.000141445965253883	23.8795273647304	0.175980293549893	343.773496397142	5.33148043731369e-05
3	0.00387685189659532	0.00250948683045725	1.57970474064475e-07	8.89393950746767e-07	1.32076578730504e-05	0.493499624436387	0.000256435970796205	46.522282274553	0.0973680890217411	216.219068710578	7.59010868782928e-05
3	0.00347169186428576	0.00352920550804464	2.37885223324344e-07	8.39721293836763e-07	1.5225187566944e-05	0.249055400685359	0.000145735987119907	73.4290822569165	0.214575694889114	341.566807320021	0.000324037505990557
3	0.00346720331171318	0.00218007589233633	2.26416663590605e-07	7.06175929310745e-07	2.55661567005145e-05	0.495050997373509	0.000118392508979397	48.2866030797888	0.117724098186162	291.047040474921	0.000128997226816995
3	0.00516805476078416	0.00265211126375268	1.89181197963833e-07	8.28383119818042e-07	1.40680212172639e-05	0.435274340827666	0.000167167732136197	34.9992298141018	0.133666407693135	279.125404444273	7.47770537487385e-05
3	0.00511063048251069	0.00268444489536844	1.65663827239532e-07	9.0007384314778e-07	2.2289494486483e-05	0.200345478011975	0.000205439737574927	28.0567906884736	0.166435583512843	336.59843310799	7.10175146396441e-05
3	0.00676345338434253	0.00246966129224734	1.66611602937747e-07	9.56315676310885e-07	2.88437589801237e-05	0.294526529055857	0.000205408023403076	17.4184222929081	0.159046187220729	340.416491488566	4.21928687915937e-05
3	0.00398362207380096	0.00245421762990023	2.37336435392367e-07	6.63827967458676e-07	1.13831952560173e-05	0.450663556220271	0.000272778691426386	37.9625228110769	0.053011100805845	129.839376191196	4.53162117054362e-05
3	0.00577473140177999	0.00366197251441143	1.6583158566845e-07	8.61126722891692e-07	1.9046451630368e-05	0.230252001778519	0.000121603750505451	30.5363649167537	0.329577526297029	485.838756492928	0.000117543737439744
3	0.0054784466492386	0.00389196359865014	1.89469403982543e-07	6.21718634505204e-07	2.53025606762284e-05	0.300218791422714	0.000242185565813108	14.5921049360414	0.0934071263676034	152.920399359822	3.37635616414522e-05
3	0.0064635579417244	0.00394317402498798	2.36655602865052e-07	7.23555153026352e-07	1.0406005191503e-05	0.543045446316112	0.000198300496196207	23.4179797764972	0.105677063869678	167.270017846762	3.61052693447698e-05
3	0.00642130854311001	0.00238963994860802	2.15387308515413e-07	8.1121477276327e-07	1.06380959467421e-05	0.261374051289239	0.000165925386391983	29.982010801929	0.135731549080935	305.321562389074	4.63467023487594e-05
3	0.00542171011854176	0.00244842076995589	2.15715965072639e-07	6.37938410522643e-07	1.29262016178661e-05	0.447708140450443	0.000157766784692579	26.7375710987036	0.0871637794104296	205.147520486745	3.3580235741899e-05
3	0.00356458204815573	0.00334246945336005	1.52297503396247e-07	6.93849983061367e-07	2.30397831281588e-05	0.32737362460585	0.000200727914755089	34.3298331647442	0.124339863664994	222.608423875497	9.82570224410961e-05
3	0.00421894469929276	0.00216951636849733	1.51348041505934e-07	8.62704713109067e-07	2.8472064142184e-05	0.22478676116013	0.000235091182413452	29.2411075624544	0.120625110088451	294.124738899759	6.46290210520654e-05
3	0.00675963143912648	0.00360204687514643	2.400950013174e-07	7.95946175826296e-07	2.44433641289613e-05	0.4241930414833	0.000146001188749509	19.4695554178421	0.172898250007029	272.337161798684	6.23651311641911e-05
3	0.0060251087895328	0.00318456250279248	2.04682651069547e-07	8.96993761539701e-07	2.06483451539204e-05	0.503962627237212	0.000179347920608494	24.3272173019856	0.147763700129571	262.293746245328	6.06532282611697e-05
3	0.006778802695098	0.00221127199011193	1.88071746515653e-07	6.39230664659893e-07	2.96088238186644e-05	0.406628697577709	0.000135932257899412	13.068704827564	0.103487529137238	257.907276253441	2.08392077492218e-05
3	0.00552228493635031	0.00299796288738523	1.9265348251963e-07	6.8579399803204e-07	2.57633702681511e-05	0.475827086588893	0.000131408164408495	20.8316780063914	0.137906292819721	262.08680819546	4.96099767468972e-05
3	0.004669884801809	0.00389367991655201	2.30022778339247e-07	7.65789169001255e-07	2.11541202338101e-05	0.381560672605481	0.000195926431863519	30.2832188297478	0.133942589129389	207.336153270389	0.000115312751101514
3	0.00605284124571984	0.00208501766191363	2.00141427618679e-07	6.54326445481205e-07	1.16439370747172e-05	0.294972653464935	0.000156400364960264	24.5217270573339	0.0950768053832617	250.165302298617	2.63077774542013e-05
3	0.00598850524783538	0.00363001544731417	1.76942707076839e-07	7.01302657336141e-07	1.41838033697795e-05	0.276018322490484	0.000275175669619112	18.0501872122303	0.0972844139880199	165.026058628202	3.01659164896201e-05
3	0.00654699880383854	0.00296256550142163	1.75591998986342e-07	7.76188549675871e-07	1.94865297828064e-05	0.508830571003811	0.000214184658350758	16.2298670527109	0.100727227048336	199.04443782622	2.53488477163091e-05
3	0.00392749490805491	0.0039989915459799	2.15224127671873e-07	9.87162453573224e-07	2.24663375870167e-05	0.547482972959686	0.000156680331749956	53.1076496632578	0.22074433333809	312.968310536823	0.000268450747332865
3	0.00427734236959863	0.00383374799635109	2.16343028705632e-07	7.23014979901103e-07	1.59539523963696e-05	0.362914636681062	0.000267781801612345	31.703234753157	0.0935434511109667	153.245919964836	7.83114036945316e-05
3	0.00574811509660129	0.00391450442956698	2.43039074126227e-07	7.6296227741403e-07	1.99497312013307e-05	0.546349345905466	0.000207175729295243	21.1723267111915	0.108040322256049	170.774480164385	4.97602268326108e-05
3	0.00692558150614243	0.00333521662501654	1.77951990981894e-07	7.69258876499668e-07	1.11636903932713e-05	0.352078355969249	0.000188970036515996	21.6738980963913	0.138745011600688	242.107751415379	3.40653099748677e-05
3	0.00400458505044506	0.00221252123130774	1.72008755249671e-07	7.93976455692329e-07	2.32890800941621e-05	0.424132831304954	0.000280081548498138	29.1844476918337	0.0708006794018477	177.17583408011	4.99219338977386e-05
3	0.00433565858038084	0.0025801247416934	2.12363405418964e-07	8.95327102067948e-07	2.99398356241348e-05	0.26350065704839	0.000237216232594615	31.0586661333377	0.117653688221219	249.885060014492	9.5366869161667e-05
3	0.00310328740539222	0.00338770350868064	2.46306145229093e-07	8.22534097867837e-07	2.24462776611692e-05	0.476000649687921	0.000253716701788301	52.4469869035164	0.0935006168395856	167.105579769361	0.000186464063473606
3	0.00553724769458741	0.00395825294804014	2.03211733049024e-07	6.57560871513873e-07	2.5908676855069e-05	0.583571199368514	0.000162105505466229	17.1836801671347	0.117164287261988	183.795294802178	4.15380079382503e-05
3	0.00386185175639561	0.00374880878515636	2.10340759724808e-07	7.61631352653862e-07	2.42945798852148e-05	0.359377325295337	0.000182293086015148	37.857139996592	0.146953304378129	232.935280036302	0.000170315372861752
3	0.00693837685215282	0.00220978585783712	1.73822943370802e-07	6.405786865474e-07	1.32511586828768e-05	0.211571739078656	0.000287352848345732	13.013531036874	0.0609900896763045	156.316405291846	9.97930092328248e-06
3	0.00622938550616687	0.00250877866769662	2.29297786112044e-07	9.87259979199669e-07	2.65620349523584e-05	0.306606351479692	0.000227797820337532	22.0877877330138	0.129452979253146	275.048088156076	7.23261294005569e-05
3	0.00344613376023768	0.00360085004261723	1.56435590876574e-07	6.60684685409172e-07	2.98491185251454e-05	0.418583864147682	0.000293662648276129	24.8008785999687	0.0777783609205323	137.522492123212	8.92706807866153e-05
3	0.00404708258764422	0.00392439891169935	2.45156362845869e-07	7.92956967154915e-07	2.33603417659439e-05	0.312349445735546	0.000283099347695739	32.6559785670673	0.103604131268863	162.869150740694	0.000120069291180419
3	0.00630780367239034	0.00388572639862077	1.93805249311238e-07	7.15994676764035e-07	1.94579477112012e-05	0.435019979621458	0.000253527182778157	15.2198675498915	0.0948117241263467	153.752221668564	2.96682199092982e-05
3	0.00393096187796767	0.00361360588234834	2.25781291567703e-07	9.04241751050213e-07	1.96137816961764e-05	0.370223866350967	0.000262172309789765	43.3248343458124	0.121417157646904	198.848503894109	0.00015113248590075
3	0.00631122607823146	0.00297297056414696	1.67445501198358e-07	7.56929542782755e-07	1.12326254319077e-05	0.230190771629783	0.000113984892861018	30.5915595889685	0.242594398034392	438.180137105958	6.09462859917943e-05
3	0.00665259005253703	0.00239125177631915	1.54799097069835e-07	7.5176496961673e-07	1.95330703389619e-05	0.410794528523618	0.000204202467773755	15.5667651359375	0.0985195731843489	230.275934217774	2.05314539598586e-05
3	0.00445961940107919	0.00213553318791785	1.80871540000453e-07	8.86259029138734e-07	2.54976144899533e-05	0.202836655503939	0.000204331333156503	32.542985043716	0.133257270926074	327.205932060743	7.525527675477e-05
3	0.00339757425027991	0.00292473518069449	2.23366831113051e-07	8.98304271101827e-07	1.26733987657652e-05	0.418034069775201	0.000284898661335477	63.2741729274263	0.091251737637668	180.50009904786	0.000151855582625955
3	0.00377072276014814	0.00332682275669086	2.26992303732558e-07	7.01520662914093e-07	2.9552571818303e-05	0.475461642306439	0.000192280436270659	31.3464491237	0.0998046827007258	182.020829701925	0.000103974897619607
3	0.0043286831227479	0.00221818272570933	1.71329926013002e-07	7.57861470271675e-07	2.06548915607935e-05	0.35158231504836	0.000180266314666475	32.4314788346196	0.107360043924331	265.184733253122	6.30096481327012e-05
3	0.00573922982544086	0.0037202987975297	2.22230708716226e-07	7.02407025665966e-07	1.56767386914754e-05	0.367462854148686	0.000282930336437159	19.3615826149529	0.0818465735456534	139.181417431335	3.58806201395732e-05
3	0.0064125515702625	0.00282624615331091	2.47312262227485e-07	7.09475902689623e-07	2.87706328386048e-05	0.405184880021577	0.000119516252859583	19.1013479499679	0.153747790740114	296.45856957053	5.25132745706052e-05
3	0.00678797754823895	0.0022511414274065	1.56541171646021e-07	7.67262380186585e-07	1.7940826472052e-05	0.461032950742137	0.000221764267677848	15.3456609710059	0.0855433742414469	211.015634156753	1.67872399696818e-05
3	0.0049566078458451	0.00386345334326572	2.0425697183218e-07	6.2651707243359e-07	2.89207994727637e-05	0.28130615733924	0.000176044057358451	19.1518003503067	0.129812032333728	205.427138649014	6.09625682732149e-05
3	0.00373131877649962	0.0023118910670776	2.07271925958411e-07	8.24274694349375e-07	2.22877203452121e-05	0.566420744720342	0.000149934692643429	46.290101986886	0.11559455335388	272.782090973653	0.000107604091612997
3	0.00513787785068691	0.00307672582015374	2.39530317463447e-07	8.83171548003331e-07	1.01170670659675e-05	0.214584781488624	0.000255765208386513	40.3430161728668	0.120607652150027	223.318411490622	7.60740103641795e-05
3	0.00457194683948744	0.00293391142195078	2.46883544153511e-07	6.17934268421831e-07	2.77327840046932e-05	0.35000165797422	0.000170259651286666	23.7615943735247	0.0962322946399857	194.512486718806	6.31656681518697e-05
3	0.0035832529461598	0.00207205692950666	2.43695662301072e-07	7.06640262175396e-07	1.03079008586621e-05	0.278915619986261	0.000260024245589965	54.122366286911	0.0621617078851999	167.451840496386	6.93958149508383e-05
3	0.004424356979396	0.0032725703825975	2.11076806857246e-07	6.90831713459601e-07	2.13257812265812e-05	0.349791505328761	0.000159967668552733	31.2431371817171	0.132211843456939	236.649543163383	9.06625505098242e-05
3	0.00316649693853412	0.00372636967391528	1.63124468769042e-07	6.57227063814941e-07	1.75208929450904e-05	0.284550249908882	0.000142639512869254	52.9347065740982	0.178865744347934	284.628550785921	0.000192368022194474
3	0.00618116227239772	0.00377842074860982	1.9392689119082e-07	6.19470649564611e-07	1.80558808645606e-05	0.265781011606638	0.000269563910511661	13.7214353474154	0.08463662476886	142.891275498654	2.33743073735612e-05
3	0.00364669030453045	0.00270383388877764	1.57189429053628e-07	7.23155665714312e-07	1.03155844961746e-05	0.205841362132896	0.000243634869572456	48.4435794061173	0.101664154218039	216.584548825162	6.88226555048365e-05
3	0.00520178266820605	0.00386624438494826	1.89275175239827e-07	9.56476138285353e-07	1.57248148168932e-05	0.484425857698475	0.000180922132434396	37.0571090345679	0.196405214755372	291.277644308345	0.000114438113829524
3	0.00546227029189165	0.00269300584833191	1.66059389928906e-07	7.49784444588881e-07	2.159674917557e-05	0.2985356115508	0.000136024071354636	24.9860339340247	0.173429576632575	351.538292066897	5.93593070426821e-05
3	0.0065736587948951	0.00237780733517063	1.55876416551992e-07	8.24433497454144e-07	1.4210534115994e-05	0.317639227513131	0.000291644767932096	17.8924134840228	0.0875033099342791	201.434540392259	2.04887777360828e-05
3	0.00342325720901521	0.00261312232195029	2.45860500472888e-07	6.17358256264495e-07	1.7983293933753e-05	0.53723225450666	0.000235282431070393	36.7548524852719	0.054352944296566	129.022739289627	5.92765463376166e-05
3	0.00603761028793148	0.00297665632615898	2.32533065526456e-07	9.54917197614211e-07	1.22289144271422e-05	0.401465735750879	0.000272297538348746	29.8088196363279	0.104778302680796	199.676307965544	5.41418170595433e-05
3	0.00376155347360442	0.00209540244654799	1.5409175347479e-07	9.91572379009728e-07	1.79093955772478e-05	0.26867722880885	0.000134189259554012	68.2269150829349	0.245581166735425	589.052668651703	0.000216745073389648
3	0.00395996581168457	0.0024892434178961	1.71864171126896e-07	9.88294157938669e-07	1.62186278719701e-05	0.409162140239073	0.000296275206310944	45.8101082798772	0.103552526184478	225.048208787997	9.776061688863e-05
3	0.00469865191334638	0.00218645922495822	1.59480431423757e-07	6.81832713049641e-07	2.44773446886335e-05	0.534645126570469	0.000229645371704283	18.9887712314164	0.0629700256787967	165.777843341792	2.28840078913261e-05
3	0.00665322352094716	0.00375670167683519	1.88630020579048e-07	9.80327521612823e-07	1.34652355861939e-05	0.471912252806987	0.000158385808756554	30.4872557105498	0.232915503963782	344.880135545564	8.42029155022756e-05
3	0.00689251088818838	0.00339520339606451	2.27681335101217e-07	8.73310235510947e-07	2.66742050003262e-05	0.583875898270299	0.000217543909930364	15.2339829718271	0.111362671390916	193.556976037474	3.49182506978649e-05
3	0.00586627353575541	0.00290419371972989	2.12273517770719e-07	6.05316595174201e-07	1.48308377618309e-05	0.577886300312287	0.000182018430245628	18.2629518012181	0.0720240042493013	153.427032874599	2.04225262119993e-05
3	0.00422839626975579	0.00281584296143622	2.31613575651681e-07	8.91693732322574e-07	2.92079904764586e-05	0.219119994554178	0.000118439579676697	45.9082400282577	0.257931215267558	474.469115086446	0.000233152686245813
3	0.00559844741878863	0.00344683284906275	2.36752006678077e-07	6.61487310800775e-07	1.59725225884661e-05	0.45428435293789	0.000109787803830028	29.4681846169165	0.169584176173887	278.26207172116	7.48204379917474e-05
3	0.00356913824567294	0.00382268346406216	2.03760197743336e-07	7.59862559098041e-07	1.23320896907192e-05	0.279217532105784	0.000112592007043287	74.610530807844	0.264529695713101	387.691318858478	0.000309849341540132
3	0.00447829398891458	0.00394456441537474	1.84107862231805e-07	9.99563725509895e-07	2.50296587632785e-05	0.411778614068175	0.000267595415580601	32.9736202589939	0.157782576614989	234.095024624342	0.000141702257999543
3	0.00471979680776771	0.00342569333225171	1.84322985933105e-07	7.47121243243295e-07	2.10822693873099e-05	0.596991758316447	0.000101297462669552	34.1155032872439	0.206911877268004	334.788071544001	9.94899826409206e-05
3	0.00428766358265589	0.00345018970939248	2.28658301548107e-07	8.42485610597205e-07	1.42868842480865e-05	0.446964386726542	0.000106570445516351	61.7174956691598	0.245653507308745	383.774689965064	0.000235332977855316
3	0.00597534351745902	0.00388720736004033	1.74461417305974e-07	9.47671180897253e-07	2.56000458602508e-05	0.213549016403999	0.000245175947575052	20.5194984955104	0.194360368002017	286.760136982797	7.18985129282267e-05
3	0.00352311089897043	0.00338098922090381	2.07010404272348e-07	9.57692328484327e-07	2.34855822402157e-05	0.524906113898134	0.000247051298304828	47.4559149588815	0.121715611952537	210.078336525505	0.00017458516683155
3	0.00567569789813266	0.00292861739126483	1.92707246482494e-07	8.80554002735391e-07	1.55452633529107e-05	0.330137272245151	0.000190759704463783	29.926341023223	0.151116657389265	286.711526658092	6.74521083059152e-05
3	0.0040139066439147	0.00352970574885426	2.01014409397534e-07	7.7953628052765e-07	2.16125398132404e-05	0.325832582711794	0.000250676718438874	33.2658658621562	0.110126819364253	187.834337999438	0.000107087188264478
3	0.00411993190242889	0.00307245910657585	1.70869390050483e-07	8.82574426601749e-07	2.5138002821355e-05	0.352238932389549	0.000226385424614706	34.4229368342708	0.138875151617228	256.598910942673	0.000111379541931797
3	0.00671553504228487	0.00220212988354604	2.40295331385381e-07	7.36232253700678e-07	1.14810982606661e-05	0.519717841360328	0.00027037382504592	18.7737364332067	0.0537319691585234	140.11425122718	1.71611969001832e-05
3	0.00546033325074031	0.00230583788297699	2.3212805811795e-07	7.53211982111825e-07	2.89723270438432e-05	0.451815910359719	0.000151000999732636	22.3636015611207	0.108835548076514	257.385362760133	5.01568593926294e-05
3	0.00440044426910422	0.00308943826944297	1.80028396715869e-07	6.40634528592223e-07	1.2996297909341e-05	0.374036634609599	0.000249064078503081	28.319130702287	0.0741465184666312	148.73480775453	4.09091641603159e-05
3	0.00518248607627577	0.00298023720406733	2.17446702058154e-07	7.63936648861861e-07	2.59272810673354e-05	0.526847716355183	0.000216108180747436	20.7165321268792	0.088215021240393	175.988289977567	4.37683102830407e-05
3	0.00679531524269551	0.00352060980185277	2.08563330318572e-07	7.35994867460295e-07	1.28619698384291e-05	0.334176710646888	0.000208408664795923	19.7856546639369	0.118292489342253	200.992798661339	3.44000020417585e-05
3	0.0048153420347063	0.00201086754312652	2.39462686121495e-07	8.50759647817688e-07	1.8657176024311e-05	0.501046055321956	0.00021587183003636	32.3693277616148	0.0764129666388077	204.894723822972	4.9242011960895e-05
3	0.00508223557487451	0.00270109236985607	2.06686828021058e-07	9.60707638044859e-07	2.43076326835546e-05	0.208336468293929	0.000113344131394325	41.0646800108512	0.31116584100742	579.562078069775	0.000177866381073547
3	0.00588671658427688	0.00204674019710012	2.08180862166083e-07	7.5181779081988e-07	1.56170721239563e-05	0.403692641221838	0.000118804165225419	29.7403364395306	0.136722245166288	346.388234348018	4.75451201689415e-05
3	0.00656338051400198	0.0020894711424474	1.51614407325135e-07	6.38659337188491e-07	1.3369313901893e-05	0.460389612985538	0.000174872093324303	16.6147361807325	0.0777283264990433	209.855995239706	1.31321522007358e-05
3	0.00419820919957975	0.00365893551603377	2.08273983241857e-07	8.80079173023186e-07	1.17931677383722e-05	0.491784851325595	0.00028370140809805	44.0344924031403	0.100986620242532	167.755539035407	9.60990509516795e-05
3	0.0046079906057218	0.00334887143794151	1.82010917698565e-07	6.47009948064069e-07	1.20983184177694e-05	0.553069396657112	0.000142825774460787	33.9431653566147	0.119219823190718	213.994683705582	5.53367295140824e-05
3	0.0058595244146548	0.00244219019436717	1.83076072191476e-07	6.86936425613691e-07	2.36685834372226e-05	0.360640796508018	0.000212210505944796	15.985472618407	0.0820575905307371	192.767698917942	2.47569041111252e-05
3	0.00512322303131935	0.00272230065209757	1.95335175499569e-07	6.55557543798413e-07	1.12379906832158e-05	0.23387090358648	0.000275273937186011	24.6067706524948	0.0707798169545369	154.72823191176	2.78018276308612e-05
3	0.00377025213770834	0.00225838746886602	2.28875947048228e-07	7.51022120325951e-07	2.26457853523215e-05	0.499805930211373	0.000229214140829805	35.3139461510723	0.0668482690784342	168.934683725215	6.47237703709732e-05
3	0.00488496111828534	0.00260887473487914	1.79585594683522e-07	7.61839537458268e-07	2.42047904715537e-05	0.35686389537931	0.000151682116218807	27.5629000825442	0.141922785577425	300.159572571381	7.00200223870037e-05
3	0.00578475026535594	0.00302440298573033	2.38613115128382e-07	8.89772959998124e-07	1.87008692399998e-05	0.423476534452428	0.000112586602754312	36.3498012607361	0.232274149304089	401.27740064223	0.000121844104683284
3	0.00427723516117528	0.00231380103567656	2.44056060870842e-07	9.45948714661673e-07	1.73493101783777e-05	0.245234591922481	0.000228400845956788	47.1416587968757	0.117541092612369	270.404969073751	0.000114698280954354
3	0.00559573317620354	0.0033809138665281	2.27059888065275e-07	8.43294453847867e-07	2.89898246901849e-05	0.542016101980966	0.000216899563273526	19.6791487186858	0.10954160927551	192.079223425902	5.39428127288716e-05
3	0.00661235557790349	0.00265943785638852	1.6039982884128e-07	6.60499613283613e-07	2.68836356387013e-05	0.508593006205377	0.000148830521298004	13.0337189045707	0.109568839683207	236.610907684375	2.01079779824242e-05
3	0.00302180493962034	0.0027057423305614	2.27579259280216e-07	8.4970100567714e-07	2.37333520066208e-05	0.225408616292051	0.00017490215386065	67.1872860221493	0.155850758240337	316.635469616371	0.000278873039455273
3	0.00369504140879958	0.00200780433894503	1.64095515529423e-07	6.33624973956743e-07	1.73175190839519e-05	0.229440669751802	0.000242067771615164	31.7567619232898	0.0666591040529752	185.214254485893	3.88296305441978e-05
3	0.00642627618825904	0.00222556756583479	2.0705711567003e-07	7.04771536891787e-07	1.17711189516338e-05	0.373406905883807	0.000282811902796153	18.3800549582051	0.0578647567117046	148.011763646179	1.59908436345393e-05
3	0.00639205313712502	0.00228656566498595	2.18848939206074e-07	7.50010376224641e-07	1.17999005850617e-05	0.240341749011638	0.000182913921839914	25.0743669943803	0.107925899387337	257.776890717346	3.26818534463422e-05
3	0.00621310277398758	0.00287714289940905	2.48350570365547e-07	7.52308815133429e-07	1.93578065514396e-05	0.25282600215818	0.000298073520395687	17.130479279899	0.0771074297041625	156.929264190465	3.08765987775217e-05
3	0.00696836766916841	0.00374469965822727	1.84843804697494e-07	6.77122561757406e-07	1.2939893652344e-05	0.356951066506463	0.000155411062081773	19.0266342756198	0.151285866192382	239.817079143874	3.51336011855767e-05
3	0.00561488711534078	0.00247618471166184	1.90985771135219e-07	7.97266100152385e-07	2.06257255777442e-05	0.504546526163337	0.000136119116888909	26.3249870370747	0.139656817737728	305.568570355045	5.17067542418446e-05
3	0.00439767711658377	0.00251431916441296	2.15228873799895e-07	7.35126350896833e-07	2.22938561772116e-05	0.351438814044373	0.000218790172658665	28.7879220079603	0.0854868515900405	194.530388337756	5.99087160364569e-05
3	0.00632269608947578	0.00388937617823238	2.42377587521037e-07	6.90692832389011e-07	1.21563515467111e-05	0.524685111373017	0.0001960337037343	21.7830279174093	0.101123780634042	162.991890223712	3.58691663122308e-05
3	0.00500356703762427	0.0029408150385268	2.44833669524239e-07	9.95871307648614e-07	1.16611290287467e-05	0.256639603377962	0.000282972447748698	43.4945821513963	0.119985253571893	226.709441335656	9.52351553787215e-05
3	0.00585141633199286	0.00374837806257362	2.10978304121419e-07	6.86900202042809e-07	1.00464110804746e-05	0.551477765211316	0.000219440086659038	23.7292078430568	0.0884617222767375	150.003085091812	3.11191176347666e-05
3	0.00556185333526178	0.00337606526462019	1.54372890419617e-07	9.62907567838062e-07	2.69040208586007e-05	0.280973315122031	0.000263670374280451	21.5050533997295	0.166102411019313	277.22039303257	6.76550948310313e-05
3	0.00640115513194999	0.00332536271176495	1.95725462713053e-07	7.04139122249412e-07	2.31405676235028e-05	0.257278188613004	0.00019945542897964	15.3818218972016	0.123703492877656	219.385009841021	3.44832210939557e-05
3	0.00452121238207417	0.00346999898489204	2.1004461486575e-07	9.21869930517248e-07	1.1420944534914e-05	0.259177579285672	0.000129103467995023	64.4136796116025	0.28315191716719	441.21153248329	0.000236888523592806
3	0.00410574722547839	0.0026454099006828	2.45684546407747e-07	9.72099013832992e-07	1.98398868934237e-05	0.233846634562903	0.000244869774166543	47.1728828598673	0.126979675232774	260.992496993345	0.000151219261912605
3	0.00448875497959113	0.00362432684549504	1.58191707269308e-07	6.22920732357137e-07	2.66900074579238e-05	0.320228568392658	0.000159344081596906	22.1304821343274	0.140623881605208	233.81456083091	6.37925732422022e-05
3	0.00584798507544416	0.00254794743989934	2.34007810007287e-07	9.89371832415868e-07	1.74948794446379e-05	0.27404092779431	0.000109884643168172	42.7885012641217	0.285370113268726	551.167432580326	0.000150710505431445
3	0.00322298094395726	0.00322851020814576	2.12513761044453e-07	6.73315718761586e-07	1.4619129845823e-05	0.454484059610992	0.000229781723635528	48.8956795259517	0.080067053162015	154.252307582595	0.000105957623502227
3	0.00569857682802483	0.00355521205792706	1.74439619808002e-07	8.42611386672879e-07	2.83332233223582e-05	0.542860739239379	0.000128608679526729	23.1640869180148	0.216156893121965	338.674625310827	7.98186335161422e-05
3	0.00602132457284014	0.00256006381172426	2.27317382787179e-07	9.56582830245693e-07	2.93119721193546e-05	0.341362270939863	0.000266922224707798	19.6803405150307	0.10445060351835	222.032495858376	5.0414829006676e-05
3	0.00367890184617318	0.00225612906700671	1.68441051011272e-07	6.79730082516734e-07	1.27044491107525e-05	0.22822397639033	0.000125585023721495	54.981421933527	0.150709421676048	363.653186025815	0.000105115953153016
3	0.00325903460031775	0.00246120073679828	2.3654540019499e-07	7.24482483037009e-07	2.95776553042592e-05	0.292624836627048	0.000153723590407696	47.7510375140037	0.123060036839914	276.803149833757	0.00017214622272714
3	0.00584210944363135	0.00338604875048757	2.21014566168872e-07	6.29698715913993e-07	1.40268942081603e-05	0.274049571125841	0.000116685172021937	26.9620894559193	0.176074535025354	294.972860467864	6.10532025922253e-05
3	0.00407844892756303	0.00384227175687953	1.6531069711648e-07	6.23935175495959e-07	1.3495926384105e-05	0.387606459067556	0.000151478894622225	37.1100957969906	0.141395600653167	224.691264915089	8.72594667033235e-05
3	0.00636197834948868	0.00202529362537764	1.52716753888303e-07	7.15719529384857e-07	1.54807722716404e-05	0.277415244143173	0.000239237652771117	16.5230197792171	0.0793915101148035	212.664467583214	1.60787715256137e-05
3	0.0069861553135528	0.00363348614967665	2.1692309121585e-07	7.09732858204629e-07	1.69183159665863e-05	0.338256456064154	0.000185575350273401	16.9927777355572	0.127898712468618	210.305482572944	3.5900954914716e-05
3	0.00356914636727425	0.00295868747023737	1.58490144783526e-07	6.24481767142487e-07	1.82968222989344e-05	0.449016323351095	0.000110120375686347	44.27173481468	0.155035223440438	298.982802615479	0.000114071893354356
3	0.00322339314991896	0.00237347511790747	1.9285626057575e-07	9.57751010160278e-07	1.0404406494075e-05	0.362215695586019	0.000185209823318478	97.2879449834908	0.1462060672631	330.445687838296	0.00024369321596034
3	0.00553025239827404	0.00297243541299912	1.56231818202062e-07	8.7230919508576e-07	1.55792298438476e-05	0.420174672229692	0.00027645295694793	24.0694479761579	0.107007674867968	206.111703823539	4.03738256938676e-05
3	0.00612363932860866	0.00397229010844653	2.06990050882249e-07	7.17539851188368e-07	2.78884890185082e-05	0.270918504384443	0.000223715209728576	14.8031665186245	0.125524367426911	193.040005828096	4.33458426974227e-05
3	0.00380654738561729	0.00362500231936843	2.1820947777903e-07	8.56434054251496e-07	1.97092677614776e-05	0.357446937500553	0.000134346944112552	57.6864800912985	0.227650145656338	349.957691538779	0.000284889314920381
3	0.00628839168313036	0.0029346637613272	1.80129552383065e-07	8.61391733817393e-07	2.84958326184291e-05	0.366863616917299	0.000259920794919009	15.5473830018683	0.109169491921372	211.661973019097	3.59826167663421e-05
3	0.00568474983543599	0.00231638312606746	2.29518648014558e-07	7.353505223419e-07	1.42351578770978e-05	0.436045489273539	0.000163391136276932	28.1127726705896	0.0972880912948333	232.86552713791	4.06055655622681e-05
3	0.00392331709509346	0.00335187130081454	2.41201399068207e-07	9.30494675850747e-07	2.08877221502376e-05	0.379468737681776	0.00017747470966232	53.1914035845101	0.171615810601704	287.829733763893	0.000239657038215486
3	0.0068199111970978	0.00340519033908864	2.02505963965914e-07	8.23738527845033e-07	1.38294460043523e-05	0.577531170267647	0.000116531367010093	26.4131595211766	0.202949344209683	328.072315294997	5.56370470519935e-05
3	0.006767338295062	0.00218798986326974	1.50957480403182e-07	9.4355393776096e-07	2.3726636133875e-05	0.489847250545908	0.000221100513755256	17.1274033291483	0.117276256671258	282.772022420723	2.58009056722849e-05
3	0.00620498806702261	0.00348201185346697	2.3309910695573e-07	8.30623129603607e-07	1.83034000359383e-05	0.341681601983722	0.000253868423182349	20.7273288513298	0.110031574569556	187.513347650864	4.91887831548327e-05
3	0.00447689652409547	0.00272159030629845	1.98533956613605e-07	7.44763680621401e-07	1.17857415063329e-05	0.301264326362405	0.000243491914140141	36.430047382782	0.0892681620465892	190.199499446316	5.70187644677974e-05
3	0.00563154983858892	0.00348170485751173	2.32801175965416e-07	9.02445521731279e-07	2.88767369820172e-05	0.528983632092427	0.000180394607723784	23.4935068552446	0.149016967901502	245.445674385213	7.92254561592491e-05
3	0.00339553263300554	0.00273446995760238	2.23432979451363e-07	8.3462914923871e-07	2.35879623190126e-05	0.363837212783792	0.000248688707144523	46.0753743399287	0.0940657665415217	196.782983644232	0.00014160151731766
3	0.00471435955918275	0.00281395207089822	2.03527026755946e-07	7.62488508321733e-07	1.77429376995181e-05	0.28965262478735	0.000275229833375546	26.929685351749	0.0844185621269467	174.635502333218	5.05473637467981e-05
3	0.00696330153694876	0.00219776472530106	1.83316653674049e-07	8.61062466897305e-07	1.89490598988743e-05	0.361439191251072	0.000254216210621356	16.5668422818452	0.0896688007922833	219.208969282858	2.19475204754109e-05
3	0.00454055557961849	0.00275126139656367	2.22745765198631e-07	9.64863145789263e-07	1.21815835665133e-05	0.461348869317263	0.000180296987089103	55.1424869967822	0.145266601738562	288.768666103319	0.000133251454853875
3	0.00617416820421098	0.00263867659962545	1.87118889795778e-07	8.25047999858181e-07	2.1748729916685e-05	0.389540572185367	0.000144422300005829	23.1463572579282	0.163597949176778	334.586485118549	5.43507409723183e-05
3	0.00659063560252051	0.00230550569632008	1.66041561336287e-07	7.41573837945747e-07	2.01868368192157e-05	0.46387886966707	0.000236055188307201	14.2806833151984	0.0756205868392986	185.361671812524	1.60249336411776e-05
3	0.00339754739576769	0.00340138164762195	2.28573066487494e-07	6.11633314742416e-07	1.45009317084649e-05	0.443619031594584	0.000169482519875033	48.4972272869919	0.0979597914515121	178.199006970922	0.000118773970659377
3	0.0067002765514788	0.00363119344400537	1.83474832941018e-07	7.1438403948212e-07	2.64150800147616e-05	0.374066351045929	0.00025108281225665	11.9119277359664	0.0987684616769461	167.425292507789	2.5674541860525e-05
3	0.00672972936419439	0.00388191157054381	1.99242778981569e-07	9.02755719457579e-07	1.76939641303587e-05	0.317309659224902	0.000281729407049193	18.7389920670632	0.131984993398489	201.678854860905	4.67668425005099e-05
3	0.00699020022093452	0.00311196746267026	1.61546857050569e-07	9.91766491333502e-07	2.05993263746892e-05	0.595127297991938	0.000145045889512975	22.0674530310617	0.224061657312259	387.904949092431	5.36766955408781e-05
3	0.00549162210744073	0.00272941893029106	1.6484269367253e-07	7.82030265329738e-07	1.52926420817284e-05	0.416865101888152	0.000223635122787514	24.0156350030713	0.101534384206827	213.230368340378	3.66196464172474e-05
3	0.00421669341253376	0.00274125414480258	2.19891611112432e-07	8.25586397083568e-07	2.40474738951141e-05	0.36801008077473	0.000231978957210643	33.0984901542713	0.0997816508708138	207.282197612773	9.10284562196092e-05
3	0.00381162884271743	0.00354619059290299	2.34313475113411e-07	8.08058716813753e-07	1.97669346758839e-05	0.217980376132959	0.000119978445886147	58.0850655403183	0.259581151400499	400.689211680567	0.000286064376268796
3	0.00450258211775165	0.00397941714130397	2.45367099463245e-07	8.21550731395364e-07	1.80566326132723e-05	0.362717534829821	0.00027673846452003	32.8303636885563	0.106648379386946	165.181222958668	0.000104460674549793
3	0.00513408363430252	0.00398699680969832	2.38721303690186e-07	9.33018182037523e-07	1.10059836617931e-05	0.299451593370579	0.000287809454086341	39.0888690563985	0.129178696634225	193.505264299358	0.000101538572377183
3	0.00590682788253846	0.00370185652656097	2.18837358969408e-07	9.26309745088875e-07	1.21606891390631e-05	0.237628864144926	0.000267446184302548	29.9915633498279	0.143632033230566	225.739933145689	6.9841022422801e-05
3	0.00533141690114722	0.0030029829580077	2.29614321726869e-07	9.30066669023145e-07	2.62496934685673e-05	0.503490456710632	0.000106870120315178	36.1395817173227	0.246244602556631	423.578737548507	0.000147498865722353
3	0.00462265059895821	0.00389714811237268	2.14312044041357e-07	7.39515803164931e-07	2.44080333297928e-05	0.265575633058153	0.000253111799866208	24.1662508166292	0.113796724881282	179.270637714375	7.60862279749403e-05
3	0.00533781503917243	0.00214865821130504	2.37908516158533e-07	7.59244475831967e-07	2.50687316192484e-05	0.332844958330323	0.000139352111860404	26.9354286273736	0.125481639540214	308.110584617493	6.33654835253109e-05
3	0.00674675547640661	0.00251805515880756	2.46349445142693e-07	7.66068927999343e-07	1.81243783480765e-05	0.209670505997328	0.000224243020758891	18.0547463504065	0.0977005401617335	216.415963711414	3.03748943294174e-05
3	0.00439349016828461	0.00364641982380825	1.52246114971e-07	6.60373162734395e-07	1.77235212070518e-05	0.274367958973239	0.000166057737706747	29.2466748703322	0.156066768458993	255.719911984811	7.67694428752572e-05
3	0.00381165151288283	0.00321822473276891	1.66754465403948e-07	9.58948183505178e-07	2.84738349122228e-05	0.504916134241659	0.000110013651851736	54.2623734362113	0.303800414773385	496.229968068532	0.000288367321815323
3	0.00543156331682493	0.0028706723584555	2.13998067806675e-07	7.21383435998627e-07	1.01799647234985e-05	0.592487897959004	0.000231100496697079	26.7004237792538	0.0700444055463143	148.754572957242	3.00750610882909e-05
3	0.006714205753877	0.00324445033670498	2.24664409167454e-07	7.54204800656381e-07	1.67988390992657e-05	0.465958899162071	0.000238992633363354	16.9282225960387	0.0882490491583754	164.456867850571	2.76874530451016e-05
3	0.00540386724038854	0.0021800331589498	2.25968663974503e-07	9.1062672918518e-07	2.44155261933345e-05	0.322014142716599	0.000107722026401542	36.9320070444008	0.22323539547646	501.75630510784	0.000121088510266284
3	0.00627358451278596	0.0020978411408439	2.32547276351247e-07	7.27941310117199e-07	2.07554074187003e-05	0.236085151575386	0.000290246062432123	15.5146187919688	0.0620960977689794	162.447373069876	1.90520593939711e-05
3	0.00593912927310325	0.00390491962177134	2.25752182568955e-07	9.91534948131576e-07	1.77218570162533e-05	0.438841831845255	0.000215096838800139	29.2228933825824	0.168692527660522	249.790077132525	9.72670019852618e-05
3	0.00338734034906233	0.00322693645551962	1.64540303593105e-07	6.60751611000402e-07	2.66894918440894e-05	0.572395176774669	0.000245033057745351	27.5318160523711	0.0735741511858473	143.659795896583	6.4428098858969e-05
3	0.00557146105339416	0.00257832598220195	1.78857232939434e-07	8.30936856875743e-07	1.71240795367004e-05	0.280134064604913	0.000260054159934385	23.2319481478752	0.101070378502316	218.167997373318	3.87454720618115e-05
3	0.00499023009365073	0.00270047842761304	2.33146129152959e-07	6.18000484956124e-07	2.92710022190642e-05	0.288518931465832	0.000254072541633852	16.4845207067848	0.0658916736337581	146.819596264542	3.20880236399985e-05
3	0.00482405977786593	0.00225292728375864	1.78312551562e-07	6.70656019417584e-07	1.01292025074088e-05	0.407290883759144	0.000298733327380033	26.6897490742377	0.0522679129832004	134.752524970653	2.26768370792873e-05
3	0.00572446630771048	0.00258448243705142	1.90413017394909e-07	7.25327859299311e-07	2.73478820175748e-05	0.392026701226798	0.000238830022499468	15.6434423475614	0.0796020590611838	178.279727105968	2.78149228013708e-05
3	0.00681597054410469	0.00376659779590446	1.95757763806388e-07	7.28303425629903e-07	2.13419673777743e-05	0.440522899388246	0.000174667989953764	15.8123254582989	0.137104159770922	217.729476903462	3.62586713957971e-05
3	0.00528666533591693	0.00397227214682582	2.34794597245114e-07	6.32097711193863e-07	1.76190396129454e-05	0.476378786246496	0.000240335679617493	19.6712655079867	0.0794454429365164	131.081237450456	3.84754579056489e-05
3	0.00485733890515808	0.0020592955076158	1.93251608818199e-07	7.31706823516558e-07	1.91604383715849e-05	0.218647222464831	0.00029034588186935	22.6994175231261	0.0667211744467521	176.153346610675	2.81328908370879e-05
3	0.00404647827529215	0.00242101064599878	2.19037666387513e-07	7.83179539587508e-07	1.10583713109663e-05	0.236242230032123	0.000163683463171697	57.7999910861327	0.133639787659133	302.285744923202	0.000116088922250169
3	0.00562332421873386	0.00267619757361188	2.29600098761148e-07	8.16134718567204e-07	1.47188601115998e-05	0.509456062970556	0.00020733837164385	27.4862122645122	0.0931316755616934	199.131308369141	4.34244126951831e-05
3	0.00451245308236478	0.00282780529213228	1.88322580159786e-07	8.28291307473434e-07	1.60722373323044e-05	0.239214005484601	0.000135425729134632	45.3252773776793	0.210388713734642	402.059515119174	0.000132770537745461
3	0.00654426880961804	0.00296412137553325	1.54111195379484e-07	8.63373923251366e-07	2.96874111951291e-05	0.564263436255793	0.00022343846838724	13.8510232639302	0.116193557920903	224.68295466449	2.67259455960747e-05
3	0.00550951110398311	0.00365346031731094	1.86630513431965e-07	6.85365740302541e-07	1.15208128558962e-05	0.322539701546017	0.000251428778918738	23.4037926108693	0.0949899682500844	161.83824085472	3.69464075743724e-05
3	0.00395917241018996	0.00323223827140617	2.10860708536566e-07	6.50192376912127e-07	2.0293598644117e-05	0.321098880946085	0.000126708932135861	39.6426234554742	0.157733227644621	280.299417532448	0.000128234527531878
3	0.00468657029198999	0.00237950247259456	2.27600631640537e-07	6.53191227163141e-07	2.70850645168872e-05	0.273080727040956	0.000217606090069848	21.344479847661	0.0751922781339882	181.719300702603	4.13760441099927e-05
3	0.00553071965365676	0.00383846909590256	2.26021972233747e-07	9.84955385026788e-07	2.76730020491987e-05	0.55430378996432	0.000150441302197468	29.3143400629581	0.218025044647265	316.738780995216	0.000125330519034062
3	0.00699288388787246	0.00351654902354763	2.1770606381651e-07	7.63897070240031e-07	1.1065248885725e-05	0.438629551196429	0.00011745207275698	28.0860893511138	0.202553223756344	319.304729388034	5.70539568314606e-05
3	0.00451147663842478	0.0037017784943993	1.88223048874336e-07	6.65024822253958e-07	1.98476701748388e-05	0.433129943277322	0.00026612951763864	22.3151064676272	0.0799584154790249	138.380677756955	4.62447049240603e-05
3	0.00582447748034744	0.00347457305699442	1.71435519785699e-07	9.4400242394903e-07	2.70158658368972e-05	0.21809431286506	0.000260107698232209	20.0540427399093	0.16816933595853	273.975641973976	6.3164936492903e-05
3	0.00577623186366914	0.00239116485726498	2.49549966222503e-07	9.48642610584128e-07	1.39544275114183e-05	0.293729275652005	0.000257101995241262	31.5832381408747	0.101385389948035	227.782412897535	5.72278193381256e-05
3	0.00338180036198673	0.00260082813242129	1.55545583691423e-07	9.43975415591047e-07	2.83092950065549e-05	0.356159232473292	0.000204636512196593	49.0804350162026	0.159170681704183	331.888315568012	0.000186108002324385
3	0.00566524457608002	0.00305186179691037	2.22633386618784e-07	8.09864099221291e-07	2.75683053024471e-05	0.434299486563877	0.00020121678706243	20.3451974039945	0.113529258845066	214.832543548282	5.5319450223164e-05
3	0.00463506631347863	0.00372488740316963	1.92690593144326e-07	9.38644340411008e-07	2.77693936403161e-05	0.317196419661779	0.000177990863921833	34.1767490750891	0.220513334267642	333.183292259294	0.000176817901779972
3	0.00409715948372975	0.0022102027659618	1.68541970913482e-07	6.60735464668819e-07	2.33425316599287e-05	0.222202622247913	0.000100809890039036	36.9022716855801	0.182120707915252	434.200775580247	9.36885167112154e-05
3	0.0031512402157063	0.00229268068049342	1.58236529207933e-07	8.78694324854744e-07	1.92612900837929e-05	0.36007726497102	0.000123467594148378	76.7727840559066	0.210926622605395	479.800856561588	0.00027261989829128
3	0.0056487921143085	0.00366295396318899	1.99621335937083e-07	8.10908414498464e-07	1.91874622567602e-05	0.204276895652512	0.00028970046290303	20.4768659394853	0.117214526822048	190.710709954119	4.77650312716455e-05
3	0.00313341814007053	0.00209896292413713	1.91661261133262e-07	8.23383296119754e-07	1.64734945082121e-05	0.283539450949926	0.000270680487006024	57.4210835419159	0.0814397614565205	209.054846526961	0.000109307653320873
3	0.00661208334079822	0.00324459536910383	2.44069607341643e-07	7.48273157352949e-07	1.15323934584947e-05	0.236135450202613	0.000122029995373455	30.2915009623866	0.207654103622645	349.01857509334	6.96275950241724e-05
3	0.00605633476241062	0.00250139416114358	2.06838147978177e-07	9.19536629114942e-07	1.37529083956487e-05	0.209456373814993	0.00027257697634262	26.2285470426457	0.110061343090317	238.027779417194	4.10484055858534e-05
3	0.00494017891228977	0.00357755978083541	2.14928427650354e-07	8.74082195771936e-07	2.77477879344726e-05	0.21035633995344	0.000282300370228884	23.7667178064447	0.127361128197741	208.089646934716	7.74361039386119e-05
3	0.00638879126775705	0.00350051770943723	2.44273996538389e-07	8.23235428719466e-07	1.28376668549489e-05	0.347279433651127	0.000282470352674818	22.5954246866118	0.0966142887804675	165.939093914148	4.23413477623877e-05
3	0.00486828220371742	0.00391098375829581	2.05397290492555e-07	7.67854938900934e-07	1.39815417027806e-05	0.508682582085613	0.000204749151292599	31.7025558507617	0.118893906252193	186.879881308594	6.9970713066208e-05
3	0.00574683086619704	0.00293921282659353	1.59308525120186e-07	9.31082060081233e-07	2.50347936691071e-05	0.261452704774374	0.000149315324009485	26.6741371931868	0.253947988217681	459.0866281096	9.38614401870533e-05
3	0.00434542578252347	0.00251349600121328	1.53217181348529e-07	7.58670055766022e-07	1.01930507804485e-05	0.469939932563511	0.000200989905659779	41.0260038959308	0.0985290432475607	223.399323220746	5.25877950808419e-05
3	0.0033914750417147	0.00261052145817504	2.02303306507949e-07	9.72949122082769e-07	2.99149837926782e-05	0.384775026736135	0.000145738724900663	61.179109685006	0.201532256571113	406.68653399308	0.000314997706644021
3	0.00665201002472835	0.00201509242555474	2.40585692079254e-07	9.3664756676363e-07	1.72705805180007e-05	0.434159712701179	0.000282350737559803	20.8284914023436	0.0725433273199705	189.244144682446	2.66356835404539e-05
3	0.00470916471697915	0.00225031125678606	1.78660236270587e-07	6.05171459541137e-07	2.18306380121742e-05	0.552581163373205	0.000123802672326278	24.1319258854961	0.0936129482823002	235.396805876086	3.42233764205173e-05
3	0.00597541250404459	0.00302319954648024	1.71402362275889e-07	8.48352958475186e-07	2.23138342381544e-05	0.206975616185295	0.000193516234954857	21.2261440702286	0.172927014058669	318.048288326942	5.30570828466923e-05
3	0.00577614993202808	0.00206497403821715	2.01016205265849e-07	6.13713281136596e-07	2.42386793285242e-05	0.574519398701854	0.000157797078577284	15.6382045516443	0.0677311484535226	187.425870440209	1.73232545117152e-05
3	0.00620521044757888	0.00223920593598886	1.98435613717959e-07	7.01814379639775e-07	1.94051109900716e-05	0.405038456211812	0.000276279771218655	14.8878540356069	0.0582193543357103	148.653206653265	1.60379890892226e-05
3	0.00551179525783621	0.00248684301422625	2.1688205559032e-07	8.13424149946443e-07	1.81396101297533e-05	0.231642651159901	0.000231797749159962	24.9337015843842	0.103452669391812	230.03247295158	4.61254923686539e-05
3	0.00304510700361872	0.0032450482771474	2.35790922871818e-07	6.18311320176926e-07	2.86641719065126e-05	0.3504409720225	0.000169605588440208	42.8424101946369	0.106437583490435	198.106688513674	0.000163312423421796
3	0.00609136350492566	0.00266283591212502	1.69044117487464e-07	8.4382972400653e-07	1.87785681269073e-05	0.354273703271066	0.000127791773411158	27.1356061820366	0.208766335510601	414.25130777624	6.60207982640825e-05
3	0.003717501533753	0.00209986600178979	1.91863846604387e-07	7.71602005479832e-07	1.0218119061225e-05	0.579473409119745	0.000211009447778889	52.0994064636782	0.0697155512594209	186.547300367365	5.51156460899725e-05
3	0.00321983484613047	0.00210419050586878	1.65976107369606e-07	8.05847499818304e-07	2.83208640912005e-05	0.253432692517896	0.000158914036704171	49.8616126791302	0.14560998300612	366.808031827857	0.000152594735405989
3	0.00403606592702261	0.00327161979941633	1.86760974765969e-07	7.58956522885638e-07	1.3895728759559e-05	0.549218246591555	0.000277700015963094	34.223383388962	0.0759015793464588	143.76882229002	5.50407758355127e-05
3	0.00627795537206498	0.00300950300345287	1.5476312874252e-07	8.16341370300001e-07	1.24286770622636e-05	0.383764662266675	0.000142580497575567	28.2454336044017	0.195015794623746	356.744396425837	5.35338860866995e-05
3	0.00329303613592789	0.00259524369440216	1.55730868642205e-07	9.2887771259432e-07	2.89948040900371e-05	0.235641493905435	0.000135025632932013	60.4231304389834	0.266791051784542	537.603660834613	0.0002944682532277
3	0.00685003624078708	0.0027178287040487	1.88745732352203e-07	9.45993607777269e-07	2.09296061642423e-05	0.200385239605389	0.00019663083369454	20.6945453435746	0.179376694467214	353.17077561334	4.8455383269654e-05
3	0.00341506608462531	0.00248122354324292	1.65387540302987e-07	7.63754297501815e-07	1.71017646992089e-05	0.576032841288066	0.000274851010886692	38.301394916282	0.0655043015416132	154.264471002196	5.46974006809123e-05
3	0.00558570381372702	0.00223840269215021	1.86415079009594e-07	6.99702150437256e-07	2.45596433721688e-05	0.46494806181976	0.000261310515737004	15.2873092446506	0.0590938310727656	151.752500386309	1.99785357227345e-05
3	0.00648966793640192	0.00268042878159641	1.71544045158722e-07	6.08591670448991e-07	1.94261653972023e-05	0.541867187500955	0.000208115578895816	12.2011170452319	0.0664746337835909	151.616182102253	1.24438766114224e-05
3	0.00552905822119901	0.00300661992312852	1.56132322734959e-07	8.61108218639589e-07	2.03839450285917e-05	0.536393665832288	0.000115335607073399	30.2603512448633	0.232111058065522	413.58093698434	8.08402952713258e-05
3	0.00368376330177647	0.00295989735110558	1.99216520807826e-07	7.21345479593273e-07	1.46218118032249e-05	0.43760478380445	0.000155174607241259	51.1709758461774	0.124315688746434	243.1847226542	0.000124494465474941
3	0.00571723056934806	0.00368153880253666	1.861468713518e-07	9.68934809834344e-07	2.34826236061577e-05	0.58097268200703	0.000226334072524174	22.7297419157249	0.144316321059437	229.055565722665	6.7751764899805e-05
3	0.00637866425929599	0.00377062663054171	1.95011712894642e-07	9.79864982333431e-07	2.24484754833559e-05	0.239915943375991	0.000296967474774973	19.4616719059746	0.152333315873885	232.739975772735	5.94812161881742e-05
3	0.00362807121202607	0.00354364972041738	1.78294430983361e-07	7.76287390766997e-07	2.26147542888069e-05	0.438240088437077	0.000217626851079701	37.8856052677449	0.119066630606024	202.334300971816	0.000117629718428914
3	0.00388090328113923	0.00307179187867633	2.25763991697751e-07	7.2266081596385e-07	1.81101993106948e-05	0.276650639367944	0.000197477694940859	40.7540212276276	0.11427065788676	218.023101308703	0.000114778310495021
3	0.00372814334400572	0.00247794848578344	1.67780955448401e-07	9.83748766128498e-07	2.53523145520751e-05	0.580777773851014	0.000288857741335588	36.9820899045257	0.0921796836711441	204.320689195263	8.10553348753274e-05
3	0.00589151095223323	0.00202997084602184	2.23252501346264e-07	6.80942655234813e-07	1.27080986785678e-05	0.5985179462249	0.000239710482741579	19.6656576633252	0.0487193003045241	138.72836505227	1.41348006582333e-05
3	0.00340648194616944	0.00338693180379843	2.15990248141661e-07	7.38727453033598e-07	1.49500484787979e-05	0.240448658606606	0.000238433553328934	51.0889025406368	0.109736590443069	194.549790862225	0.000137937208527369
3	0.00687446113687285	0.00390545651106041	1.54330736383302e-07	8.04636489607877e-07	2.62603642183846e-05	0.531984316921286	0.000291161524720432	11.1861578918436	0.101541869287571	161.084484888339	2.17969603824095e-05
3	0.00477962348512943	0.00236418490474493	2.25960788126534e-07	8.20404056457358e-07	2.41122297525585e-05	0.38796423512202	0.000221558034156572	27.7892353330586	0.0898390263803074	210.594697427495	5.9681436696597e-05
3	0.00436567623676276	0.00337285050254582	2.06021449450742e-07	9.70273220440683e-07	1.87400792917572e-05	0.349927991413221	0.000150843868809309	52.0698202704458	0.237448675379226	383.811225338812	0.000232677167482262
3	0.00628211813601291	0.00272185131103392	2.13236296673499e-07	7.13576667770307e-07	1.74715154420158e-05	0.210889029598598	0.000229575781880528	17.7809823422508	0.0947204256239804	200.285794939076	2.77235230545341e-05
3	0.00490168603869305	0.00243426387213197	1.96832690515041e-07	8.5140413939313e-07	1.334267124546e-05	0.355619941521921	0.000238628931975732	34.9853113949071	0.0973705548852788	221.001272130283	5.77568201582895e-05
3	0.00563173221401932	0.00286867210266559	2.1342225073285e-07	6.45721868982274e-07	2.82440696437838e-05	0.55282996692321	0.000177912450803529	15.5537634027511	0.0826177565567689	173.370231799412	2.77682205485625e-05
3	0.00566542342067857	0.00321735844208935	2.25290393429633e-07	6.17694006117446e-07	2.46775542582196e-05	0.464771294166783	0.000170904277049274	17.000412643766	0.093946866509009	177.842984128566	3.49929895380284e-05
3	0.00455740287749232	0.00291903245592753	2.13661253010876e-07	8.85731576540895e-07	2.30271772845719e-05	0.213381779336221	0.000278441374313059	30.1881724317602	0.113258459289988	218.456214341238	7.88771739067281e-05
3	0.00383004936941638	0.00219906892713618	2.10144360769032e-07	6.99662709731266e-07	2.22211020883754e-05	0.2636829283467	0.000165050922305282	38.3255266466871	0.105555308502537	264.232069957127	8.87983454879491e-05
3	0.00424102314749984	0.00285916864293965	1.61320896110394e-07	6.30870813188583e-07	2.66790231360773e-05	0.221728866143257	0.00026050020613363	19.7849823668675	0.0800567220023101	167.657436869846	3.6422578752648e-05
3	0.0043453457824538	0.00251870927370115	2.47194347958157e-07	7.68719525902906e-07	1.65255370618729e-05	0.48909628857738	0.000170847213237338	40.6874836792912	0.0977259198196047	219.113375875186	8.03681500131671e-05
3	0.00473651254163115	0.00332028805961698	2.21540184710602e-07	6.51745773780745e-07	1.79722249861317e-05	0.204726108764023	0.00028599918496917	22.5071968291205	0.0783587982069608	145.982048640573	4.0586344051809e-05
3	0.00625561458491519	0.00249095980715537	1.99775462197489e-07	8.08845037990932e-07	1.4765772698611e-05	0.406388467042223	0.000284774044565106	19.6887181037257	0.073732410291799	167.808912082021	2.48102251965222e-05
3	0.00642937961977034	0.00330604109638953	2.01711167149889e-07	8.00715312762931e-07	2.85405649093784e-05	0.217663803506735	0.000217716303899448	15.4940116185009	0.13885372604836	241.79099224245	4.2954945235402e-05
3	0.00320084167607018	0.00231538250655572	2.49404796579916e-07	8.55813903908387e-07	1.8810426231594e-05	0.546181010929888	0.000223978294103306	58.7285594002775	0.0777968522202723	188.53784815806	0.000133400352535844
3	0.00392505344768554	0.00322185385378652	2.19504767681413e-07	6.8438215012445e-07	1.54899088162577e-05	0.39178115358467	0.000284274030341691	33.4990252938864	0.0695920432417889	134.928929726507	6.41150472548978e-05
3	0.00374987196925548	0.00293438556031558	1.57088775207753e-07	7.27811097651056e-07	2.10021809061383e-05	0.469732687224504	0.000235040940902819	31.7820898680351	0.0892053210335937	181.275130054516	6.4989635270837e-05
3	0.00339664695341884	0.00357727390318565	2.03698336493913e-07	7.79120742659133e-07	2.14702210987575e-05	0.591743350593014	0.000280116745369059	36.7779565460761	0.0787000258700843	138.811993088812	9.05994089775656e-05
3	0.00478618667464823	0.002409164262566	2.25053812205531e-07	9.50849594336823e-07	2.41580560016927e-05	0.305131858095908	0.000158105972913319	39.1150954959046	0.172496161199725	373.272402356545	0.000131813838049986
3	0.00619878283780992	0.0031102142346471	2.23831733996913e-07	7.06159469533778e-07	2.5771633804929e-05	0.514939893568586	0.000227271980392364	14.346153565955	0.0783773987131069	154.038260914355	2.57727201159912e-05
3	0.0057702382902047	0.00204975378862022	2.30318108472444e-07	9.35712592726004e-07	2.7547602334415e-05	0.280437016864895	0.000287709440053597	20.5728042912152	0.0852697576066013	215.572919205844	4.06371404915419e-05
3	0.00637489438197798	0.00335388240918488	1.5166667741882e-07	9.28562035413576e-07	1.49089742809039e-05	0.208449842219213	0.000262383198065325	22.2477828137653	0.169035673422918	284.127891387412	4.61064001120076e-05
3	0.00673891006493468	0.0021208846646364	2.38126791791539e-07	7.58309134299567e-07	2.3423732068401e-05	0.342414742812011	0.000276186102372997	14.0782661205504	0.0627781860732375	163.143768166699	1.87934671725137e-05
3	0.00614313547567385	0.00214651196965176	2.3283346418532e-07	6.30437516771838e-07	1.96317842248798e-05	0.325070585366096	0.000209196589271695	16.3137880436961	0.0652539638774135	173.021179603613	1.98420388421481e-05
3	0.00464470191041671	0.00325521463754972	2.06486336635026e-07	8.95103566091003e-07	1.1693233713603e-05	0.522228604729156	0.000195148550397408	45.562391957383	0.132812757212028	235.651380851004	9.54829259014643e-05
3	0.00584125409660959	0.0024414855278031	2.21164328442497e-07	7.20014636547393e-07	1.53542884498718e-05	0.376407376179357	0.000166402327439906	25.1354583170537	0.103518986378851	236.897807789413	4.00318021396618e-05
3	0.00392743686019825	0.00212691072841321	1.94655804762475e-07	6.23967514605674e-07	2.07006778465791e-05	0.593405647572609	0.000219594341312412	25.6699190356637	0.0501950931905518	140.141152601705	2.99043154301154e-05
3	0.00672314881562602	0.00338044037662002	1.93459200898647e-07	8.82609469681894e-07	1.90939467456811e-05	0.533761450564757	0.000167264987345798	21.1214096466787	0.163613314228409	274.608666477725	4.81080186479683e-05
3	0.00321911538930486	0.00368471273304296	1.59522230311544e-07	8.6615721234125e-07	2.76797245483366e-05	0.549321070580222	0.000207124042003827	44.4858011672473	0.148862394414936	239.225211210645	0.00019303947539553
3	0.00686314704980239	0.00241596512267752	2.33795373566386e-07	7.79761278900889e-07	1.58904898558641e-05	0.555518471857754	0.000203802977495885	18.4105953867996	0.0792436560238227	186.452388755681	2.18058893260746e-05
3	0.0055956583744323	0.00374044460930258	1.77222747305202e-07	7.19578487884349e-07	2.81631401571927e-05	0.563496207290295	0.00020444341996668	15.5771981043795	0.107724804747914	178.170639950373	3.72552275531688e-05
3	0.00371737483616126	0.00294123151462501	2.4399355397752e-07	9.94306423367458e-07	1.59728350187935e-05	0.281589724056531	0.00021251578317153	66.8404632579378	0.1552970239722	290.957262848194	0.000245793392117817
3	0.00472905894202423	0.00291978657128389	1.97244726906078e-07	9.01115721471211e-07	2.92677364695148e-05	0.598390810425202	0.000175078101371551	28.2112479070415	0.134310182279059	258.63678236037	8.18601773995731e-05
3	0.00544038843411895	0.00217945391506038	2.4775222830528e-07	8.12875226564678e-07	1.85231067598383e-05	0.4182348361881	0.000189513582734078	28.4019079467129	0.09240884599856	230.062123174296	5.0188197973476e-05
3	0.00506869952568531	0.00255324862429882	2.3324749825044e-07	9.00007375376452e-07	1.28860930622191e-05	0.586846439960641	0.000274705479968571	32.41265293873	0.0725122609300865	162.49132524117	4.23867098885642e-05
3	0.00489073468440034	0.00364927252660793	1.55281404617369e-07	8.96040486231591e-07	1.24886016917367e-05	0.47301972308182	0.000235749012529752	35.4687886090198	0.144511192053674	233.121356704532	7.76895268510722e-05
3	0.00365074582380186	0.00224404674292772	1.82380659780261e-07	9.02078623652626e-07	1.61470447632614e-05	0.491555464181117	0.000123216979008116	69.1832341549561	0.176830883342705	408.698977139885	0.000182270793688186
3	0.00589746759928097	0.00347400227882088	1.97428710950595e-07	8.35105855761687e-07	1.4562547466421e-05	0.233946745372229	0.000292338642601671	22.6151253857032	0.112557673833797	191.040355993055	4.42456971761029e-05
3	0.003845752317879	0.00307593008952977	1.67303980533514e-07	8.33803557154776e-07	2.22650314106008e-05	0.228761792051771	0.00023172187224567	37.6964436044756	0.14149278411837	262.11458522007	0.000109993943154415
3	0.00560887053531986	0.00325106384085625	2.4644999671567e-07	6.83735283918213e-07	1.08989561053034e-05	0.501064567608482	0.000165000870871048	30.1728366445832	0.105334468443743	193.729005339601	5.3216489752107e-05
3	0.00665604275314734	0.00322940429401091	1.90912066635635e-07	7.04582237718547e-07	2.03815166817518e-05	0.422869131210252	0.00024986185247985	13.5246311791763	0.0839645116442838	158.738942761595	2.18200987451211e-05
3	0.00690405471239742	0.00229115654624744	2.21984657406286e-07	9.6231331336357e-07	1.03040026001915e-05	0.256885580996094	0.00018883638004621	31.7561213280508	0.147550481578335	334.861925834498	4.948113531636e-05
3	0.00442697619592711	0.00359376554828648	2.20059093546224e-07	6.57421882936768e-07	1.30288909655897e-05	0.520523318310244	0.000260406589279403	28.7556398318434	0.0690002985271005	125.038980636303	5.70502215974414e-05
3	0.00654851352760902	0.00379428838979033	1.65504144733353e-07	6.65935187791793e-07	2.55451576137457e-05	0.336972467481262	0.000133953128967928	15.1826195252917	0.186678988777684	286.200128663244	4.23221893171035e-05
3	0.00695512798377681	0.00301083225807387	1.54313562215819e-07	6.64790040400302e-07	2.67034916945284e-05	0.403724309810319	0.000275947016201121	9.26738301361023	0.0734643070970024	148.67197895259	1.67627645701629e-05
3	0.00552783687718275	0.00354759693768535	1.51242807797355e-07	8.4067285400325e-07	1.16768232951501e-05	0.30287701081074	0.000183187150942552	32.5954088036325	0.194408312185157	313.55281811933	7.21999873656913e-05
3	0.00311438182729305	0.00349720534949174	1.98278035523973e-07	8.52353927907882e-07	2.46281087809686e-05	0.522496998233529	0.000142431119394995	62.4740668069385	0.187450206732757	304.421550406432	0.000293655303195706
3	0.00455773626475172	0.00374451781218048	1.57052602602513e-07	9.62881799250731e-07	2.20658887794186e-05	0.286844383126898	0.000207595705662937	36.1235541745851	0.224671068730829	339.964532193221	0.000149401251155031
3	0.00447398515819484	0.00380802448266038	2.43969435948756e-07	7.74135204208534e-07	2.69414442163429e-05	0.287441222125929	0.000117419182098968	38.1186977925596	0.246759986476393	357.636947898035	0.0002132740814856
3	0.00599248833253411	0.00299798641688989	2.35092621479233e-07	7.31745507505638e-07	2.93659703435351e-05	0.557477630644317	0.000122144015383176	19.9015818390705	0.145102542577471	269.763520344313	5.50640191503185e-05
3	0.00644912179085597	0.00230279004545007	2.24079278497121e-07	8.94742344216728e-07	1.95091561294434e-05	0.491329889723051	0.000182649674482065	23.0282673150551	0.111455038199783	260.035747108947	4.00216848051157e-05
3	0.00427463433337909	0.00300969327895161	1.9007251672887e-07	8.18801875708344e-07	2.92654926152999e-05	0.497141455613777	0.000187557762158044	29.5614315569916	0.122795485781226	234.783446127269	8.81494139945893e-05
3	0.00492820436315585	0.00388534046380075	2.17011083913882e-07	7.26122871959345e-07	1.05017302981099e-05	0.219077102156498	0.000268800751543337	31.8507953444349	0.107235396800901	170.732462171892	6.00908093045251e-05
3	0.00397028673127731	0.00356801202001112	1.6728206659698e-07	7.25956023947531e-07	2.65930343861381e-05	0.303386056075799	0.000234023712485719	27.4474633279452	0.118457999064369	200.539453431362	8.59143494604268e-05
3	0.00655533617083503	0.00314276392683188	1.60415562338749e-07	7.05379730089248e-07	1.21346727114047e-05	0.400391929371534	0.000281350603551192	16.1972614203353	0.0791976509561634	153.323383869745	1.79097017003227e-05
3	0.00362985602364392	0.002840770874893	1.57481327947773e-07	7.86273708672214e-07	2.53830302260969e-05	0.539726426244451	0.000264965853790889	30.5266409931612	0.0829505095468757	172.217541099401	6.66788114672703e-05
3	0.00667429871133124	0.00353963098677242	2.15995620941722e-07	7.81162904717331e-07	1.73733038041106e-05	0.582886364589784	0.000236564294402709	16.3981827295716	0.092030405656083	160.114368237567	2.75373327599085e-05
3	0.00368638992613294	0.00370703866293187	2.06737782214872e-07	7.63475696313241e-07	1.71633120170323e-05	0.334322316742115	0.000106378631825036	62.4006539917527	0.260975521870404	388.945173984213	0.000295808958688806
3	0.00319050615877272	0.00328966398403279	1.51064716511314e-07	7.4529127438156e-07	1.1840470994191e-05	0.361348295440413	0.000149374511420298	70.5254872483991	0.177641855137771	312.172704480609	0.00020287325486202
3	0.00529032038207871	0.00323676749290609	1.63460495491903e-07	9.77019424903552e-07	1.38386891335383e-05	0.47923595147701	0.000135568167783676	44.100183669712	0.258941399432487	430.164718682656	0.000126826584947556
3	0.00455584730419504	0.00242026186095762	2.11572492756154e-07	9.7689681213738e-07	2.21941276591625e-05	0.390842061757738	0.000260245177730797	34.95863693672	0.103587207648986	230.917534384748	9.92039515279113e-05
3	0.00652038251054197	0.00269109521638507	1.80795519706558e-07	8.98604647481329e-07	2.91297174783179e-05	0.225756688504604	0.000217098183614436	16.8018461238028	0.148548455944456	299.757213931954	4.23606077117085e-05
3	0.00629091811524475	0.00366089853713506	2.39861554618605e-07	7.53934174395476e-07	1.83075878420148e-05	0.516773789928754	0.0002522933102822	17.4575450668308	0.0863972054763873	147.553838207539	3.29774951754254e-05
3	0.0031582269135088	0.00334998874028221	2.24363262888307e-07	6.23475134292247e-07	1.58763284883524e-05	0.210158930855759	0.000273612743401774	44.2611161390743	0.07905973427066	147.38779569572	0.000105836102473711
3	0.00549423953779606	0.0021549467419762	2.10794028643369e-07	6.04404792054433e-07	1.62862797468432e-05	0.349406909299396	0.000284245472542131	16.8371132135636	0.0465468496266858	126.629145102939	1.57810623000252e-05
3	0.00406745583275142	0.00209201188308588	1.62575024648707e-07	9.11862420707497e-07	2.16291351710029e-05	0.27778000808984	0.00024243923139584	38.1221493858973	0.113805446439872	284.700403778435	7.95647808188324e-05
3	0.0058988797537693	0.00318984658534321	1.59316666800119e-07	9.10352522386967e-07	2.94201289687355e-05	0.222681214630499	0.00023471509121484	18.5534057240868	0.169699838340259	297.215201843727	5.48283172458447e-05
3	0.00371123878956267	0.00303154534847741	2.05261324770587e-07	9.57166402733676e-07	2.19799459663778e-05	0.488403195375892	0.00023443159293618	47.1747723166168	0.121261813939096	227.655077082799	0.000156072599952148
3	0.0046244954413188	0.00388774174419131	1.71183854192658e-07	7.98451323299725e-07	1.14317536244923e-05	0.424472793123643	0.000145021488094052	45.9039385306296	0.205272764093301	305.252066960374	0.00012764541033106
3	0.00350129480289993	0.00296657714364188	1.63917156574935e-07	6.01176431257478e-07	2.82792341817987e-05	0.597630035476913	0.000112016703888998	32.7189170089169	0.126969501747873	249.572453256302	8.4123978345777e-05
3	0.00326861214805549	0.00286919427902662	2.11451754679694e-07	8.89614289288069e-07	1.05258321366884e-05	0.565435965074409	0.000202659791018868	78.3548898910341	0.110177060314622	220.654893570474	0.000162380178087923
3	0.00365454653333914	0.00211891799585652	1.90695887944791e-07	7.2334031152135e-07	1.55407322314124e-05	0.268304514019936	0.000133299640590298	54.7318681151386	0.13645831893316	345.35792218529	0.000119669091775032
3	0.00690325392087136	0.00270911043258471	2.34126149920381e-07	6.77352412273033e-07	2.18965789376452e-05	0.540094868371813	0.000289204870160291	11.2689401251004	0.0520149203056265	118.539737261363	1.26398000171801e-05
3	0.00416787088913263	0.00369456146234402	1.82703735401404e-07	6.5168277493734e-07	2.19272200375222e-05	0.458683788781577	0.000286871085911053	22.1649207627936	0.0709355800770052	125.040079633692	5.16579764564236e-05
3	0.00653004632180539	0.00304190431393821	2.25507202654055e-07	8.1538977235451e-07	2.18313736389764e-05	0.535304108661152	0.000235120540416113	16.6102216036991	0.090040367692571	174.877725746384	3.00811169123794e-05
3	0.00507825681137556	0.00373100678503567	1.79745986932193e-07	7.51092403163893e-07	2.52321332641578e-05	0.469106204373474	0.000117896384691268	27.5461087303542	0.214905990818055	325.174289583617	0.000104210794443805
3	0.00497042932576414	0.0037846409876181	1.66474334243526e-07	9.0191482791401e-07	2.14101271725456e-05	0.272979350577521	0.000226488469330388	28.740434947269	0.183176623800716	279.814446086406	9.84697215039512e-05
3	0.0069450712464757	0.00351480658152029	1.65745684383888e-07	8.88712961686261e-07	1.24258526918064e-05	0.399758441768892	0.000193475931123584	23.5808472536386	0.175740329076014	285.501008303616	4.69928126879988e-05
3	0.00656687456183819	0.00351868725410352	1.95827791323547e-07	9.4000364750027e-07	2.8218304954417e-05	0.419372127387375	0.00028957862062793	15.6354806780928	0.118227891737878	196.232170644883	4.32366587027379e-05
3	0.00666127529540242	0.00345112995516187	2.28738604882507e-07	9.02668469767482e-07	2.64859472158619e-05	0.282116754769015	0.000233464828164177	17.7136402584639	0.143567006134734	238.163213921724	5.64198246811875e-05
3	0.00446511219895747	0.00373585722014724	2.13212626530769e-07	9.61108650735216e-07	2.88219539249426e-05	0.580475061066523	0.00021662757843805	31.2351992105131	0.141962574365595	223.112969406263	0.000122076248170346
3	0.00503859074087046	0.00355661693216776	2.45238596873638e-07	6.87070153883062e-07	1.78216293986808e-05	0.589453807943764	0.000162187305493633	26.8207384179698	0.1081211547379	185.161900938959	6.4947754252287e-05
3	0.00641417778052349	0.00300829929283084	1.50114234650434e-07	8.52134365307438e-07	2.53485880373692e-05	0.559615744375167	0.000130712572547114	19.7118068751953	0.203361032195365	368.457607831374	4.72060375482703e-05
3	0.0033983357837976	0.00336282879082187	1.73589912408937e-07	6.55482996986919e-07	1.65809131529789e-05	0.584348193835752	0.000204137773630051	37.9212423091354	0.0847432855287112	158.606880338648	7.4527801253992e-05
3	0.00338603681184241	0.00328022776186413	1.61330522143509e-07	9.54579117091759e-07	1.79013693588977e-05	0.502708603656485	0.000106037605648244	82.3015218933521	0.321462320662685	517.272401599949	0.00038693710475706
3	0.00624495540367542	0.00345483343337666	1.89506353806326e-07	8.14448033966999e-07	2.24809180687985e-05	0.281676615079903	0.00027257626625478	16.5081003505089	0.113318536614754	193.810069142912	3.79195963414691e-05
3	0.00314852955915159	0.00237697189599104	1.54953321815987e-07	9.43247773460795e-07	1.8661874983058e-05	0.592176568013892	0.000169517791888725	66.6086342532379	0.143569102517859	326.015094398963	0.000168176487839528
3	0.0035407139846068	0.00394474437444	1.98691790758614e-07	7.17913304481327e-07	2.39636795489095e-05	0.276586021389856	0.000103889353579294	52.2730993339034	0.279287901710352	394.075857796748	0.000301444384580828
3	0.00465623723275895	0.00211464731532142	2.42083880324777e-07	9.66227562689824e-07	2.24577133066402e-05	0.381407150173183	0.000209397298568444	38.2362306746341	0.109115801470585	269.560459934235	9.45080622738087e-05
3	0.00637688669712017	0.00338035599898425	2.32871270756031e-07	6.71345179086829e-07	1.21485580786478e-05	0.512848747349089	0.000159264963543479	22.8461748750191	0.10952353436709	194.613496354966	3.46920033179036e-05
3	0.00461674384846649	0.00253043709339762	2.00905360264059e-07	9.49983157468426e-07	1.30806505523333e-05	0.308958627032995	0.000159780145988323	54.0424553347905	0.182191470724629	381.024227374894	0.000138781059407768
3	0.00554194561847988	0.0032240068560931	1.95041044807262e-07	6.7043500639237e-07	1.54345305602409e-05	0.454379572189572	0.000267729819846761	18.6856123030244	0.0696385480916109	135.566192803628	2.54306626709054e-05
3	0.00395651376105709	0.00386330999601949	2.1605413998389e-07	6.1740738510442e-07	1.87081516299971e-05	0.362239889248601	0.000100787415241707	43.7516259924642	0.205528091788237	304.434228775431	0.000174126232305323
3	0.00398249902604799	0.00311744861781507	1.60331374380104e-07	8.36284900895608e-07	2.76447733715937e-05	0.295966661754057	0.000150876883291339	38.6591317606019	0.211986506011425	376.220286480233	0.000160769201948454
3	0.00300851129955904	0.00370142722098197	1.7788832826239e-07	8.86262310241467e-07	1.39665109803978e-05	0.490097612854437	0.000276347261304515	66.0391275989897	0.114003958406245	186.094694823962	0.000195375106324963
3	0.00640703595247171	0.00295574269553611	1.93253833750731e-07	9.00530297856965e-07	2.94139708331507e-05	0.590402223463031	0.000190766828300428	17.0409052099328	0.12768808444716	243.977935808756	4.1028766924225e-05
3	0.00401913526418864	0.00369866391763148	1.73247872694259e-07	8.46196731277881e-07	1.16036284549358e-05	0.550702598043232	0.000228743060864846	46.2472817858265	0.121316176498313	198.393878057091	9.58859592404204e-05
3	0.0057580214644141	0.00381636863615615	2.42851197964477e-07	6.34261292536839e-07	1.79157593634451e-05	0.239999932066176	0.000264627546094515	17.3491070474436	0.0870132049043602	144.705951561774	3.46535097121061e-05
3	0.00355804696920475	0.00341743107149777	2.09082926580745e-07	6.5253731910722e-07	2.07824276689818e-05	0.493712616939427	0.000123937981437388	44.7495251570013	0.144899077431506	248.260631437201	0.000146875504385525
3	0.00559446557090564	0.00340989471427895	2.30017804677951e-07	6.54191539333021e-07	1.8150609512306e-05	0.267958933272791	0.000259360008025195	18.4079466567478	0.0832014310284065	151.245987325138	3.67887525807066e-05
3	0.0031647247239062	0.00211035636090088	1.92733727464057e-07	7.60213811068622e-07	2.21598242151372e-05	0.345006189175119	0.000270472506342138	43.8801742964389	0.0683755460931884	178.832363867554	8.87082140463953e-05
3	0.00636111563186866	0.00338514510905726	2.28038286881136e-07	8.88148728531223e-07	2.48360852614926e-05	0.408597794274026	0.000185455533352419	21.1583182772937	0.154362616973011	258.841849694127	6.55568529718031e-05
3	0.00500264307852738	0.0036730213692703	1.74065946785928e-07	8.90697417632339e-07	2.11185493204938e-05	0.25474307969989	0.000228833897549967	28.3770512980919	0.17189740008185	270.310486252527	9.142158998061e-05
3	0.00432746644240338	0.00330718233793687	2.27113932768126e-07	8.54320524895943e-07	1.03512283760169e-05	0.308789626923601	0.000165788239293953	59.9886821584169	0.173296354507892	296.30573788696	0.000169640149953429
3	0.00684931666687399	0.00208958743432645	2.26786928709521e-07	6.84227371720971e-07	2.9106470723219e-05	0.538927253783508	0.000238810160025054	10.8577166924807	0.0534934383187571	146.692234479896	1.207078712119e-05
3	0.00376972341343314	0.00388170236610798	2.1676790054747e-07	7.66539506980396e-07	2.29278755754403e-05	0.494044812260422	0.000179883423399355	39.7328859421248	0.135083242340558	210.264312205088	0.00015036967130702
3	0.00358716191677934	0.00300519184922565	2.0211176687018e-07	8.57790258354219e-07	1.13375854736833e-05	0.461698422750573	0.000248261323160311	59.2371740182644	0.0985702926546012	191.770795296045	0.000137156975892572
3	0.00649599729113081	0.00392736101984577	2.26001694689899e-07	7.09318602143475e-07	1.77393355498329e-05	0.495969421193056	0.00022393015345234	16.5001384391275	0.0973985532921752	156.311321275277	3.19877505874652e-05
3	0.00547688491440204	0.00395793158978804	1.73594204104296e-07	8.16766302138845e-07	2.01286319708542e-05	0.458110247623786	0.00023792840742272	21.5504057491689	0.126653810873217	194.809804505844	5.41882096469697e-05
3	0.00591270683809568	0.00302541298377613	1.71500336981126e-07	7.90348763860084e-07	1.05351037037783e-05	0.278518303750456	0.000155582400981899	31.9663131931937	0.177894283446036	327.788260128472	5.82974267136143e-05
3	0.00540116670931226	0.00392730992947397	1.63624829035047e-07	7.29138143974962e-07	1.51058207566454e-05	0.509199067936881	0.000209580782932776	22.6358196650663	0.117819297884219	185.965616599269	4.25027769434343e-05
3	0.00334682434231324	0.00322732548126325	1.71406924676499e-07	9.29099203592601e-07	2.52900698887338e-05	0.518630871009292	0.000200451157195073	50.358908767864	0.152329762715625	269.397349777672	0.000191762930684168
3	0.00588458153915289	0.00345561952035297	1.81092757955742e-07	9.37068154226538e-07	2.48467262137075e-05	0.573253892921024	0.000228203235006931	20.1611499486129	0.132695789581554	223.530286043562	4.98538442300204e-05
3	0.00423272833471609	0.00245551373196368	1.84706927304022e-07	9.57493245374979e-07	2.56760212384803e-05	0.251487267232093	0.000280243159004219	33.8715707117564	0.115900248148686	252.675969621332	8.88617265360783e-05
3	0.00329528058281749	0.00312872334904783	2.00831734120152e-07	7.19534817846424e-07	1.15071852775328e-05	0.471780596722343	0.000272134647106956	51.7060250244736	0.0725863816979097	143.452761139661	9.0393432894627e-05
3	0.00613841449570861	0.00236495394946218	1.98007894697392e-07	7.39060440274437e-07	2.93010883175853e-05	0.223647919301492	0.000282623858579782	13.1748801243297	0.0756785263827897	178.638819052338	2.13654941461042e-05
3	0.00605720364745834	0.00287132219917043	2.25060078220493e-07	8.82393136364944e-07	2.57676130053601e-05	0.264961390173118	0.000167530112764504	23.5181828084672	0.173427860829894	327.193338655356	7.39330570473948e-05
3	0.00395634737796402	0.00252794017796875	1.8958381227043e-07	6.16700479703123e-07	1.61852741856835e-05	0.289613161715623	0.000128040101077423	40.1112044026354	0.126397008898438	282.299660384626	8.2024160615084e-05
3	0.00410568193550423	0.0020479721274469	1.8775357406378e-07	7.31477643918764e-07	2.05906813328584e-05	0.527187503387027	0.00023389777156234	28.8717456129656	0.0614391638234069	168.701622286007	3.85877652570592e-05
3	0.00411878944161599	0.00280697414481402	2.32324610304248e-07	7.74061453986825e-07	2.80976146755843e-05	0.203271033378779	0.000134106873871968	38.9331659814478	0.186383083215651	359.903902882848	0.000151674131251444
3	0.00517501483695143	0.00338089996237247	2.19611835541491e-07	6.84476196002192e-07	2.22293939724653e-05	0.32456640550704	0.000242910018025902	19.9193548116483	0.0892557590066333	162.020515035533	4.82699828831911e-05
3	0.00566801854396841	0.0038620050734413	2.21095749209669e-07	6.59803390759254e-07	2.56022352699227e-05	0.371032045727132	0.000248281706445168	15.2690520836187	0.0880537156744616	145.291691927689	3.70192848725748e-05
3	0.00491042836396185	0.00325628256441019	1.66034264474373e-07	6.53692586675771e-07	2.28288439854614e-05	0.272959714556749	0.000143190016124317	23.6193781824685	0.158906589143217	282.58028720498	6.3109660579975e-05
3	0.00461387915494692	0.0021494062220335	1.7935066757085e-07	6.53383560175181e-07	2.76407639826805e-05	0.535933522086653	0.000115344335224538	25.2938171054311	0.110909361056928	281.522235660695	4.60131227990235e-05
3	0.00416277571972942	0.00253764470280789	2.40656721629895e-07	8.31992637184497e-07	1.74828196103351e-05	0.316541445674649	0.000180033330017751	46.6064955047695	0.123837061497025	268.529309655704	0.000122643471428674
3	0.00553308414007032	0.00214651378193098	1.88892509968004e-07	8.19230698134703e-07	1.5733119814527e-05	0.496873356425764	0.000253659948550607	23.5263562481493	0.0712642575601087	182.935687336724	2.67244711585625e-05
3	0.00604166967604406	0.00224003001405655	2.06084060638759e-07	6.94876615785429e-07	1.51980114742594e-05	0.554041156867006	0.000155326151941224	21.8719402917853	0.086913164545394	217.872992263943	2.44864141242711e-05
3	0.00512751738479289	0.00393349132883519	2.0831697581021e-07	8.89318531451167e-07	2.8562846468893e-05	0.265469927836818	0.000248842877732298	23.6717726150686	0.152619463558805	228.512758570009	9.44420975885405e-05
3	0.00696121295345117	0.00207228099459692	1.99724574579766e-07	9.77737213963342e-07	2.94476247423057e-05	0.570880617420858	0.000199537355273323	16.6093577136718	0.10775861171904	271.264661551355	2.84198992084549e-05
3	0.00336899624344705	0.00262996461172675	2.4380736320127e-07	8.15192151938523e-07	1.36299083252443e-05	0.361736496968603	0.000204668663797906	67.0661578996042	0.103094612779689	222.277189450401	0.000167155799909008
3	0.00591532348687477	0.00239983783079638	1.60562012219621e-07	9.37629269931033e-07	1.71967420488871e-05	0.482268367119998	0.000286917058288128	21.9240342743305	0.0931137078348997	210.738065736521	2.98089733854988e-05
3	0.00321736644562549	0.00364842793078137	1.96082132876885e-07	8.09734555632767e-07	2.21246988172653e-05	0.224774470397429	0.000293943562357453	45.6766195397424	0.115290322612691	189.240096542175	0.000157321594553191
3	0.00327486298784479	0.00287045255638017	1.75718381457733e-07	7.92684599608293e-07	2.64712746784633e-05	0.236592361445464	0.000227466449371808	42.6629857618307	0.124003550435623	246.132163351886	0.000135074816803872
3	0.0037644116195296	0.00379343439528631	1.50132666341943e-07	6.62180895936976e-07	1.68386230567229e-05	0.518225267838555	0.000243541643451998	29.8191104114178	0.0895250517287569	151.171592322814	5.95902634704625e-05
3	0.00419701078338248	0.00342739118863392	1.99746873657911e-07	8.17341079796026e-07	2.64655992465919e-05	0.38833311237494	0.000285363775305495	27.5875319930445	0.0973379097572034	170.622903163488	8.42496669647854e-05
3	0.00495847451609931	0.00389050607883294	1.52613172297339e-07	7.7800212134729e-07	1.34663853289683e-05	0.382427209164483	0.000292759108145771	25.8891389198927	0.107377967775789	170.187592739076	4.91512472936329e-05
3	0.00405865827378624	0.00309799279347622	1.76131286084485e-07	9.54511206321706e-07	1.91257098697402e-05	0.436493602374449	0.000105536729520175	63.3638888126153	0.313516870699793	524.457636807701	0.000285116674261024
3	0.00590275060103868	0.0021165755767446	1.56906140270452e-07	6.07530156268821e-07	2.55728902457215e-05	0.219611247635489	0.000205248083511468	12.7782100556464	0.0778899812242013	207.031064755641	1.55376820690486e-05
3	0.00616166550004653	0.00220550272324723	1.61647752687834e-07	6.47870249812902e-07	2.60170438187227e-05	0.389589970850236	0.000216316646211115	12.4990924146805	0.0705760871439115	182.568073747822	1.53506200694959e-05
3	0.00567587057449056	0.00239471777560637	2.31045216171547e-07	7.55203192047472e-07	2.42114681868101e-05	0.253141786148004	0.000195465719816962	20.9357801122379	0.103451807906195	238.531216876539	4.35080400447126e-05
3	0.00469186278082279	0.0032327982836976	1.67811479484552e-07	7.248666446121e-07	2.03507530034452e-05	0.47789345545847	0.000118801349638016	32.2388881486786	0.183622942514023	319.505343118734	8.70250435327199e-05
3	0.00649614817435697	0.00281354156709741	2.19941894819658e-07	8.97697436411179e-07	2.11006139616174e-05	0.351439632453845	0.00029409243721499	18.067917868225	0.0922841634007951	185.376506013191	3.55058494401622e-05
3	0.00584013493753032	0.00342984515749975	1.88604749195538e-07	9.56246135602196e-07	1.24941948054507e-05	0.327575811158823	0.000280534820510318	29.3459490649598	0.133077992110991	222.995327379278	6.36825552962022e-05
3	0.00553532804038728	0.00248668231458573	2.37904432013869e-07	9.40627441913896e-07	2.73223596851178e-05	0.56328741103061	0.000134592639792293	29.7363357264857	0.160142341059321	337.114316965873	8.51598226575643e-05
3	0.00513013673393319	0.00363621575145433	2.10698818788041e-07	9.03703229998124e-07	2.15254186470116e-05	0.365092209471393	0.000153455206881837	34.6998693740121	0.216718458786678	332.472895983146	0.000143091842244519
3	0.00599001796951332	0.00329251319466146	2.42514167233108e-07	8.05717679098894e-07	2.86371868034312e-05	0.470785188973576	0.000197014195618132	18.7293875178731	0.115896464452083	206.029334164837	6.06260417994666e-05
3	0.00661156102601987	0.00315232144251247	2.17239577264202e-07	6.21134981465869e-07	1.1344080080474e-05	0.228473373259283	0.000224382184438865	17.7478742688072	0.0882650003903493	170.248711789946	2.19890676440766e-05
3	0.0042418753232526	0.0028633200548186	1.64750757257135e-07	7.11604938955623e-07	1.75819850870259e-05	0.424305848619961	0.000283471056523656	26.4095970532748	0.0721556653814287	151.360147829188	4.1789777618498e-05
3	0.00401991584366324	0.00203101724085719	1.99308343741224e-07	6.84360709289478e-07	2.16338927605903e-05	0.534070199194212	0.00012821147107863	36.5678977314054	0.0974888275611452	261.507728527309	6.23305773519677e-05
3	0.00312080312988723	0.00367197944587624	2.07963404686202e-07	6.36712635432141e-07	2.03508896703492e-05	0.337414899104223	0.000248349243891091	40.6154915211196	0.0866587149226792	149.977473073963	0.000143169399144028
3	0.00376430034399904	0.0029451524584654	2.27021508117368e-07	6.03107836699207e-07	1.62434907620147e-05	0.228126406817403	0.000175111625649044	39.0221685537735	0.102491305554596	207.191719526679	8.37398128671087e-05
3	0.00456078581573099	0.002916798910367	1.5820070906514e-07	8.94277698747759e-07	2.18982809182478e-05	0.452336814525535	0.000120399875182178	41.6193356673648	0.245011108470828	446.085477180607	0.000144833314345601
3	0.0037623093327778	0.00367231767712316	2.12844351695343e-07	7.68492637339552e-07	2.7134779866365e-05	0.406957488648894	0.000250486252122078	32.2719110432741	0.101355967888599	169.564836013138	0.000110986443425982
3	0.00668441302618929	0.00240931458585263	1.52842737472416e-07	7.34532552712685e-07	2.4517856728981e-05	0.58677474657046	0.000108127851013386	16.9739520904366	0.160942214334955	356.413077588661	2.75324826536734e-05
3	0.00578872091314104	0.00217766864113674	2.40924482479373e-07	8.79216928770415e-07	1.89496394709929e-05	0.233495920153907	0.000203239790403429	27.2531734633532	0.11498090425202	278.598282516016	5.22842242301291e-05
3	0.00428950099550314	0.00370857291323494	1.57336864575665e-07	7.40802095960517e-07	1.56082506895874e-05	0.538041026699991	0.00028287262803539	27.1814171081806	0.0860388915870506	146.48282982939	4.6803547475749e-05
3	0.00489729523954047	0.00333655621925297	2.08884049907781e-07	6.96787675072072e-07	2.57429821269732e-05	0.382645424187025	0.000213073431892012	21.2829654247578	0.098762064089888	179.545554142527	5.59688068162599e-05
3	0.00615026717093884	0.00358840435417929	1.95995246472653e-07	8.62352543653639e-07	1.01583143746154e-05	0.556159519887118	0.000267225852287614	25.3664769946003	0.0990399601753484	167.764364039317	3.50862350564257e-05
3	0.00381325143759061	0.00247897366023371	2.03711718557851e-07	7.5627741036946e-07	1.08721229458731e-05	0.299822306109897	0.000140530276323233	64.2841934657327	0.145763651221742	322.474792008425	0.000138182847126779
3	0.00492939672731393	0.00251776589923702	1.63901873560901e-07	6.68316902186244e-07	2.2936221415819e-05	0.382286073741847	0.000191533182957188	20.6839649182011	0.0906395723725326	207.966159497759	3.50570465046567e-05
3	0.00583977529416619	0.00214824107565858	2.11455466427202e-07	7.33752147705478e-07	1.30654030470312e-05	0.580612968013432	0.000176076113073634	24.710242114765	0.0773366787237089	201.691268145267	2.4516534847624e-05
3	0.00685441887286103	0.00310286985813921	1.61614323843883e-07	9.02986775395016e-07	1.93069004063597e-05	0.345473674695833	0.000152233319144094	22.1710153905105	0.224647777729279	392.325237452185	5.74732201280487e-05
3	0.00399558267251502	0.00268643022766151	2.47537457632307e-07	9.3554402826677e-07	2.87805261019317e-05	0.221295028105839	0.000247811804681587	38.9776303237612	0.122501218381365	249.698748944901	0.000136004065654654
3	0.00536637360747089	0.00205923771097657	2.09346498996756e-07	8.21163202560082e-07	1.47688672726025e-05	0.396948305316329	0.000186496466931885	31.4936538474651	0.0980197150424847	254.36067158816	4.63898266215125e-05
3	0.0034387973267715	0.00239306516981829	2.05054077632585e-07	9.10013306570077e-07	1.39703373493426e-05	0.210332768404838	0.000127234782617471	86.9833634842256	0.227819804166702	493.774863707708	0.000282205704064896
3	0.00449146055398902	0.00329082345245534	2.41176327797201e-07	6.75878556814473e-07	2.19802012047252e-05	0.377525848847909	0.0001302995907421	33.881419600194	0.150061549431964	261.237679379841	0.000113985051139259
3	0.00337250039449674	0.00307034270610661	2.40549128753108e-07	7.47504665134767e-07	2.98646157789823e-05	0.43120824361722	0.000171028497788823	43.6026964318827	0.117901159914494	223.25361514569	0.00017758140497684
3	0.00688939517293715	0.00319658276133178	2.20186842136958e-07	7.72582791311709e-07	2.28547539000289e-05	0.338074938485103	0.000132301389689517	19.5066522348841	0.186680433261776	321.282092597271	5.54855029397365e-05
3	0.00586125691305136	0.00200418943727927	1.79956893366149e-07	8.55874535527797e-07	2.47774670540512e-05	0.324061302957269	0.000198642965709618	21.0165453218557	0.110631256937815	288.540884367392	3.80332121748702e-05
3	0.00680888485067714	0.00227703055902505	2.17704162451757e-07	9.29943802012841e-07	2.58572063115444e-05	0.534849937670822	0.000248195960146322	16.1597688622268	0.084705536795732	202.119890203575	2.5796879258827e-05
3	0.0068157294999312	0.00293956169088841	1.63096055694641e-07	8.22319082320406e-07	2.03856378142782e-05	0.5512520121194	0.000198803847347683	15.9779206761925	0.117582467635536	229.752212044736	2.56072136206379e-05
3	0.00527920765329542	0.00272532610921485	2.43001500692807e-07	6.97394656423916e-07	1.90865465504243e-05	0.349527804469347	0.000268324055341578	21.0433465584183	0.0675880875085284	147.62719166428	3.52574954672157e-05
3	0.00465561524728513	0.00393865241499199	1.9671666259431e-07	9.92694834963775e-07	2.25282367279892e-05	0.522263961244944	0.00015502356004019	41.0813602706913	0.23631914489952	336.873763726261	0.000187000425518701
3	0.00410655631986186	0.00396725019163535	1.82309079826017e-07	7.35057200406803e-07	2.658478673798e-05	0.288749573968584	0.000217427093470281	28.0690321884163	0.13806030666891	211.533499735085	0.000102910439476309
3	0.00307244067811229	0.0024729509489238	1.76542122361865e-07	6.32317667910149e-07	2.05866992292921e-05	0.552758435443271	0.000135471911431808	47.5124831379512	0.0979288575773825	228.972518266073	9.72908474214917e-05
3	0.00403511668710038	0.00376574237478	2.21053304377351e-07	7.29158608886353e-07	1.89109075888049e-05	0.345653056170943	0.000139565463526055	44.0657584962716	0.18075563398944	278.365647913899	0.000170828841364522
3	0.00544177030940183	0.00258297339812025	2.06744999950324e-07	9.86360922184943e-07	2.89630301651362e-05	0.219279270774573	0.000205433227879461	26.5081259528079	0.166343486838944	341.287198371407	8.51445325312755e-05
3	0.00537906561127431	0.00290853411878335	2.43771385509912e-07	6.40828958968527e-07	1.78974765544551e-05	0.234923183010996	0.000142509111327059	26.0269577022862	0.133792569464034	261.733556676214	5.87711837498141e-05
3	0.00649821015528155	0.00304505283225613	2.35127261083556e-07	7.67593070969995e-07	1.79768941927793e-05	0.558370929018564	0.000118518740564293	24.1206596160304	0.160778789543124	290.770088897479	5.07269446604757e-05
3	0.00509209150653464	0.00356931360252773	1.68611994786674e-07	6.44631799914423e-07	1.58197496580458e-05	0.443112478729926	0.000276803717033025	18.9042523030861	0.0728139974915657	131.306658630817	2.76252489824417e-05
3	0.0063830297948079	0.0036573293849574	1.77885761194645e-07	9.45988045010808e-07	2.16284526431626e-05	0.223033719742646	0.000170777344699383	23.9418426695476	0.260401852208967	392.72872561003	8.82208030791662e-05
3	0.00419590143765697	0.00332797434721708	2.00084339567781e-07	7.5076999627282e-07	1.50095173970397e-05	0.236582559607709	0.000246733765902182	36.0462535684212	0.110488748327607	197.712582132462	8.03044596946326e-05
3	0.00414414943447616	0.00315299123489491	1.81969757366035e-07	7.67367349747522e-07	2.6822660594179e-05	0.525634771901659	0.0001894666634461	29.0017915472703	0.113507684456217	212.461623357043	8.03243024328483e-05
3	0.00479669055806784	0.0020672797832304	2.05059326321939e-07	7.37014366964191e-07	2.7617589241395e-05	0.225558415107125	0.000178464363014832	24.6945350002389	0.105017812988105	273.136845937356	5.08123954377607e-05
3	0.00592423603060944	0.00228674464377273	2.4414096879351e-07	6.52772799978187e-07	2.80066584078569e-05	0.202306672679428	0.000152403280607968	17.7124261338651	0.1106784407586	265.445169024554	3.58787051171206e-05
3	0.00619442891299691	0.00385166741762512	2.248375601197e-07	6.27857290848061e-07	1.38196569264289e-05	0.468729606998325	0.000200767547462434	18.6358977185995	0.0924400180230029	152.958300937988	3.08659880547363e-05
3	0.00456589539992782	0.00263506929300828	2.23019536112296e-07	8.1370488118683e-07	1.6684371422311e-05	0.541269538840249	0.000246682906943177	31.6148725441642	0.0758899956386384	167.568047590626	5.21586043987728e-05
3	0.00678671868496215	0.00340194985908099	1.54441097433314e-07	8.68381705263572e-07	1.02839220144457e-05	0.56406888755221	0.000227192842903617	22.2504811205206	0.126552534757813	218.688062735017	2.87683465437931e-05
3	0.00363958528945165	0.00322882828481114	2.36011448175116e-07	6.97248145259679e-07	2.9415245602702e-05	0.567007644592812	0.000234885631382959	28.9541226117216	0.0736172848936939	142.583159954148	7.81514250363696e-05
3	0.00641422551014463	0.00336333090981138	2.10657322834312e-07	8.37743844073678e-07	2.07696610543556e-05	0.330522479963374	0.000159703583152651	22.6015187342408	0.181619869129815	302.403437547388	6.62225556870399e-05
3	0.00625995476653478	0.00273190169317209	1.91853775622286e-07	9.66486963525627e-07	1.62190040682988e-05	0.269864240999824	0.000107391920556499	37.3344609771126	0.325642681826114	593.314567478929	0.00012093205170367
3	0.00429283423847848	0.00292034916216461	2.37157756260658e-07	6.03247461325252e-07	1.02191793487211e-05	0.548873394330936	0.000111404143551596	47.4896136783848	0.11798210615145	233.380481788529	7.76680884553456e-05
3	0.00653242153918852	0.00378215090956912	2.34349739333802e-07	6.08423828030385e-07	2.70609432851827e-05	0.239544577228125	0.000255498161357435	11.1298538745828	0.086233040738176	144.86074686794	2.40988029587856e-05
3	0.00578321937607589	0.00243397141915408	1.91377718263708e-07	8.88348364458972e-07	2.7736746417674e-05	0.222645836403707	0.000120431061453704	27.334153574395	0.24437073048307	509.367683963668	9.14975116779679e-05
3	0.00567649780096862	0.00284922635725244	1.83130204807011e-07	6.07216122071196e-07	1.2904858515418e-05	0.209043344105397	0.000146486871422312	23.4738553336327	0.12878503134781	261.057867256436	3.44556842423494e-05
3	0.00605604822448237	0.00231597976100623	2.13377242711886e-07	8.57253331872578e-07	2.00248381838427e-05	0.484802610583979	0.000249614198134544	20.1624543620094	0.0787433118742119	188.365271292758	2.94681742802767e-05
3	0.00316871847321639	0.00331349153065201	2.29019839214728e-07	6.56841757605009e-07	1.87237965841953e-05	0.43300714163266	0.000187469672072457	49.1953711652194	0.0967539526950386	179.03531127787	0.000145988154222607
3	0.00539649612627639	0.00223592978414477	2.03510125750388e-07	8.81276446973285e-07	1.71624578324166e-05	0.55817206417601	0.000170782857152589	30.7056851723963	0.110902117293581	267.099067208602	4.83377519910431e-05
3	0.00400180860602826	0.00308078834673857	2.34759482197408e-07	6.51991176044751e-07	1.1774244633232e-05	0.219111366720835	0.000182205107726743	45.1465384647351	0.112140695821284	215.690757455293	9.00969244534543e-05
3	0.00479819064653537	0.00252276946556872	1.63929445459385e-07	7.99222094114859e-07	2.9982503604497e-05	0.507837277242571	0.000131825489854915	27.0221680508345	0.157420814651488	337.661364545051	6.93609450401655e-05
3	0.00319256746235723	0.00352165634787912	2.21238054386509e-07	7.9674104492564e-07	2.79040583545779e-05	0.317871811951206	0.000135597227528785	58.5152820382237	0.208482055794444	332.850454471017	0.000351379945969023
3	0.00329937919827477	0.00251015279386562	2.46237012473584e-07	7.45483014650497e-07	1.93265598941069e-05	0.566656722036379	0.000241776119216634	44.7886854167968	0.0632558504054137	149.248294872262	0.000174205665959
3	0.0061397025333428	0.00264325428282498	1.83461914735021e-07	9.98616143101578e-07	2.97298866339695e-05	0.397585166193034	0.000192850472461615	21.8793930911025	0.164939067248279	332.822143135471	6.46961941428322e-05
3	0.00479511870193532	0.00215040767944904	2.19113354364478e-07	6.24438805943506e-07	2.76009363854772e-05	0.481820674919576	0.000258975015112819	16.854522314651	0.0464488058760992	127.755383221769	2.10123292560103e-05
3	0.00419062113466485	0.00324294437810998	2.32899100197365e-07	6.70055513531107e-07	1.65455157672772e-05	0.555145663794226	0.000239385247133893	29.5912108089329	0.0687504208159316	134.389868882286	5.1359089183759e-05
3	0.00539065939247826	0.00341850231839248	2.31709577578945e-07	8.51195765988291e-07	1.82354476239652e-05	0.576353157661648	0.000291584590354767	22.6810724589407	0.0806766547140625	144.727521897083	4.31699351397104e-05
3	0.0040858488010633	0.00252084411055152	1.67462197707683e-07	6.18268560040485e-07	2.72169128897937e-05	0.582398047904705	0.000254007729116688	18.6091735795329	0.0524335574994716	128.225956773127	2.44575899310214e-05
3	0.00619633374090283	0.00336854518472361	2.00764302515734e-07	9.9380904224974e-07	1.62907514332875e-05	0.210391833165043	0.000278300679932616	25.1781219736064	0.153605660423397	256.319419088785	6.14220713517402e-05
3	0.00444318244827719	0.00314929237010291	1.99649539774109e-07	8.41764763055197e-07	1.44739730596226e-05	0.262130846447214	0.00017495049439302	45.0021470584596	0.171321504933598	306.258800505342	0.000130333286733914
3	0.00327509597529121	0.0023179089999401	2.26641789126549e-07	7.435292058949e-07	1.44903925077318e-05	0.422340136175654	0.000226944675632266	55.8979192253433	0.072318760798131	178.466218226383	0.000100173111774613
3	0.0046060538808508	0.00290479166983533	1.71795042197391e-07	9.40584888151874e-07	2.93834163907498e-05	0.544860562674569	0.000103812571198043	39.8099412532243	0.276536166968323	490.95769869206	0.000165169785613907
3	0.00587346438813927	0.00265737481182077	1.51819791845701e-07	9.51126870937985e-07	2.45230062881661e-05	0.228433238968766	0.000282119222701734	19.6974385820435	0.136057590365223	275.81470509181	4.23725277061881e-05
3	0.00327253942072284	0.00293823554153711	2.411117807342e-07	9.25096711097611e-07	1.51139812170433e-05	0.450704943051846	0.00019617380350774	76.5081888020972	0.129282363827633	248.470011252606	0.0002551068703846
3	0.00608310729248818	0.00344117887103413	1.63572592945267e-07	7.39351213058707e-07	2.42117897767791e-05	0.34225128815188	0.000238299081790827	14.975085639167	0.11287066696992	196.53414167449	3.28494053795414e-05
3	0.00416332926507147	0.00365241313862209	1.85759405484552e-07	8.99799377106759e-07	2.22273942288145e-05	0.483167512913535	0.000260476039404762	33.8779707265856	0.121260116202253	197.880949381801	0.000116575131424286
3	0.00308124716677978	0.00269138242646736	2.39757655563275e-07	9.71651823728971e-07	2.59327817776639e-05	0.222757877689935	0.000171471688902433	74.9982384988218	0.189473322823302	375.810888393856	0.00037974915752759
3	0.00522198840032039	0.00234874060341806	2.04159367313566e-07	7.30171001504505e-07	2.89280969657201e-05	0.347103352952686	0.000200665556277119	19.7389618083609	0.0901916391712535	215.032935165464	4.06895361930555e-05
3	0.004619610833279	0.00236536184749831	1.87386659463105e-07	9.0566011239208e-07	2.51189796398705e-05	0.346030458420086	0.000102516701147111	44.5428857282723	0.260189803224814	547.295910319409	0.000171703359414052
3	0.00623822391298954	0.00308042857083935	1.99725244898384e-07	7.93362334726609e-07	2.63080105474799e-05	0.469838139783656	0.000119460337212604	21.645618070234	0.192218742820375	339.313937244117	6.58509579355844e-05
3	0.00559537025433285	0.00322263074612346	2.09490077918076e-07	6.92822030423783e-07	2.98449176387493e-05	0.489776765705419	0.000199350442221924	16.0346095308995	0.0928117654883555	174.71471757098	3.85747718349153e-05
3	0.00449020732694249	0.00265058443118207	1.82190150809934e-07	8.28113737342498e-07	2.55627069020444e-05	0.334446526444275	0.000114040599448568	38.9501995222623	0.22476955976424	444.236748265979	0.000144239132331092
3	0.00439262799390378	0.00298420839195188	2.18561126601108e-07	7.48034898752516e-07	1.73664871505295e-05	0.547092593809757	0.00015952413622785	36.4459098999764	0.113399918894171	220.952431642733	8.21472625647235e-05
3	0.00533509945837216	0.0033384963204516	1.55592203349822e-07	7.27501257342107e-07	2.7026023939649e-05	0.327702332943924	0.000126469420379727	22.6810740006899	0.212328365980722	355.782531788539	7.38471138468727e-05
3	0.00402046450164684	0.00361142406796403	2.13022882818047e-07	8.87528946667424e-07	2.89361542086609e-05	0.505939844230059	0.000180153193057001	37.7497841648993	0.157458089363232	252.584334978881	0.000160273096415366
3	0.00460475192691143	0.003851684976743	1.52571423741915e-07	7.85634738799349e-07	2.60023484165262e-05	0.594191886577526	0.000252801972316488	20.6145412477429	0.106306505358107	171.360548333006	5.17708294415104e-05
3	0.00313746315123382	0.00291315056361977	1.51252248279096e-07	6.0382064821126e-07	1.97073950462155e-05	0.261275065098182	0.000120644686961037	48.3357449006991	0.163136431562707	321.173443476172	0.000148551718700555
3	0.00643199135776155	0.00300352019820882	1.73321706152773e-07	8.12721333714052e-07	2.74575873626424e-05	0.378462489313128	0.000121009389106165	20.3309555360839	0.223461902746736	398.672914530832	6.31931001004161e-05
3	0.00447561846376965	0.00362112461326991	1.85394554074571e-07	6.82572692156332e-07	1.45475725714266e-05	0.520354624184974	0.000209312009517258	29.2605181380752	0.0955976897903256	165.397406878596	5.38115031963888e-05
3	0.00303157343508409	0.00252152884556089	1.70422785496443e-07	9.80535154205183e-07	2.66823963930785e-05	0.374303323537722	0.000136987595605542	76.8845289665777	0.232989265329826	482.154048024051	0.000392384467356507
3	0.00508032301679518	0.00353031061247661	2.07133573753862e-07	8.05418246220182e-07	1.42912880432429e-05	0.44674547616976	0.000279046077260382	27.5737191090495	0.0917880759243918	158.974163396459	6.66692938980279e-05
3	0.00454288457178415	0.00290687536488035	1.80068326646246e-07	7.59630187122475e-07	2.66332368196625e-05	0.446115980379789	0.000208902380428213	24.6026825966527	0.102322012843789	205.51034210871	6.03774405257162e-05
3	0.00571833828067855	0.00262956027470585	2.48974612550657e-07	8.02001645377783e-07	1.11867957504805e-05	0.526276913024865	0.000283989218719374	26.3599316180938	0.0631094465929403	141.393906216068	2.94056812925777e-05
3	0.00365939196518239	0.0021015753192265	1.88807524467194e-07	8.2872574641274e-07	2.84333410825737e-05	0.43733809523183	0.000190568463721203	39.0906219205609	0.100034985195181	256.613785422305	9.88234612872909e-05
3	0.00604353924090298	0.00235424938543983	1.74451646480626e-07	7.05091780625276e-07	1.24081326354146e-05	0.279242067996383	0.000255265012246837	19.7372301380853	0.0762776800882503	183.309073489402	2.03616700676705e-05
3	0.00434088451474079	0.00236706111810367	1.63672169968442e-07	9.14569727482876e-07	2.8880876701977e-05	0.31505522681119	0.000230172306077186	30.6178264007141	0.126874475930357	287.182352745832	8.26925999420226e-05
3	0.00397579222846984	0.00355254737765969	2.33339185823344e-07	7.76593230784055e-07	1.8668763442146e-05	0.412276614085028	0.000200787429559778	41.2989670738136	0.119365591889366	201.254554817905	0.000140058873041361
3	0.00445629499367209	0.00273961738377523	1.95433938436298e-07	8.14565127919015e-07	2.18509583349898e-05	0.220042280028088	0.000111798440905329	42.9178372299698	0.248757258446791	475.842667357841	0.000155321083261491
3	0.00457509174095195	0.00258202332067113	2.2252828960483e-07	8.55173789628276e-07	1.71308848062872e-05	0.452562827965295	0.000215517200168517	36.6189956648647	0.098116886185503	213.706121313753	7.65470515716432e-05
3	0.00435467028544088	0.00380067344878823	2.13032285887598e-07	7.99224091366463e-07	1.86110617919152e-05	0.526968127676866	0.000172772509324471	37.154853460028	0.142905321674438	224.031688250178	0.000111713703424903
3	0.0068360519661781	0.00270708823228861	1.67937179416311e-07	6.14370935916483e-07	1.86535539761636e-05	0.592870833292999	0.000133448729632247	13.9816638368378	0.101786517534052	219.407644348036	1.74670199121491e-05
3	0.00586083121571975	0.00350048761611468	2.24444790887573e-07	9.93980328746567e-07	2.56872043382689e-05	0.344771767455441	0.000149981444109656	30.0659345030033	0.249234718267365	384.053714978322	0.000140673380842398
3	0.00586957122840206	0.00260757829722684	1.71028455923649e-07	7.53944722648663e-07	2.07204697777027e-05	0.415792866570839	0.000248864560816984	17.1166607910228	0.082399474192368	182.163621353143	2.71787915778468e-05
3	0.00678900006957424	0.00209243967605327	2.01639892484969e-07	8.09845185517971e-07	1.33453268835786e-05	0.450904620121315	0.000256921201746143	19.038623784771	0.0694689972449686	181.378671352755	1.8070829566697e-05
3	0.00659508364835663	0.00206990710646349	1.65941635331465e-07	6.55415659329391e-07	2.89806106426375e-05	0.556600117708853	0.000234070000391505	9.86666036575792	0.0546455476106362	151.917437537004	9.20689816047024e-06
3	0.00550517037546614	0.00363390925353732	2.01605571714225e-07	9.81382367907719e-07	2.90737544785068e-05	0.509408121921164	0.000113265541813729	32.6776706860079	0.306701940998549	445.588346303766	0.000165213477530962
3	0.00503334650637695	0.00276264029928254	1.5611084618853e-07	8.41766877248299e-07	1.97136735078435e-05	0.560744296700336	0.000292855539045459	21.5700918926301	0.0806690967390501	169.2009664515	3.20728739105385e-05
3	0.00502757827343095	0.00201217983450089	2.3618092970226e-07	7.89543229944039e-07	2.81341453615076e-05	0.205220773678324	0.000109512255148364	32.4843529682277	0.185925416707882	461.50396276815	9.54235457359032e-05
3	0.00609375974156758	0.00299573185297374	1.59479753701126e-07	8.250015922125e-07	1.21444251248109e-05	0.397109442707812	0.000209608231960327	25.2648764160583	0.129415616048466	246.758849738501	4.34256431818363e-05
3	0.00463485072403995	0.00273820515772655	1.63614392626233e-07	9.19746642395743e-07	1.0975655674208e-05	0.447861922060219	0.0001843280938954	48.7627778654211	0.153339488832687	308.176969552999	9.64498392376421e-05
3	0.00400506863569463	0.00272681653112612	1.52486329910456e-07	7.96798925069466e-07	2.09718800877242e-05	0.312149266414819	0.000285068174904489	30.5385290589393	0.0948932152831888	198.127309115663	6.31110541010108e-05
3	0.00491644317597329	0.00289306943702211	1.71310491628759e-07	6.61404198457261e-07	1.1909218786841e-05	0.201522285792441	0.000142335549100437	33.3332688626041	0.155068521824385	305.037341410995	5.6896985771786e-05
3	0.00500028491233632	0.00220348762728471	1.72575757446662e-07	6.93400914192097e-07	2.52199246485129e-05	0.563315689088382	0.000204814324434906	18.5007200459464	0.0687488139712831	178.904898027933	2.38359061602722e-05
3	0.00444557281749824	0.00390310831924488	1.8862972821848e-07	6.71630900874781e-07	2.51064625436078e-05	0.348601180423965	0.000121806309139137	30.339841368322	0.201400389273036	298.449103744088	0.000129460847457445
3	0.00596125618203064	0.00313225743651801	2.13737122796008e-07	8.5014512776672e-07	2.52715290673872e-05	0.239062317529905	0.000153724878108213	23.8358596227129	0.199211572962546	347.620871043871	8.06581814309711e-05
3	0.00462548879781571	0.00270414430873284	1.6169671816869e-07	7.81077924967369e-07	1.04805260263194e-05	0.431088558687994	0.000140906691836614	46.5101352135726	0.156840369906505	320.879409279379	8.02341883980103e-05
3	0.00488755972403743	0.00347922450122457	2.23436272290218e-07	9.44674449841981e-07	2.1564914566777e-05	0.294374478142255	0.000292267610833511	29.8823715686157	0.122468702443105	204.004189227125	9.62558022678874e-05
3	0.00604396771698854	0.00217372607664307	1.98507200859801e-07	9.78979634202241e-07	2.08357536089458e-05	0.596629927258748	0.000253159941797132	21.4093934292737	0.0860795526350654	211.958044296095	3.04312362681283e-05
3	0.00349621325085402	0.00287596390713937	2.16903307891279e-07	8.6443074929748e-07	1.98051945777368e-05	0.291306709416456	0.000137290141283297	65.8389406237363	0.202467859062612	381.150242168294	0.000283644365594906
3	0.00363472074947633	0.00242619080496625	2.25216813425202e-07	6.14722934093894e-07	1.72574649240054e-05	0.561236299033879	0.000103004330568805	48.4738199616478	0.114516205994407	262.597340685667	9.84426377807448e-05
3	0.00688935669520547	0.00366527822759021	1.50893240762251e-07	7.88011038595183e-07	1.34977220272416e-05	0.409246007766083	0.000281016139737546	16.0533486576242	0.10849223553667	179.379179660175	2.71348011568549e-05
3	0.00520481135027422	0.00218129692501889	1.89707591370915e-07	8.62302951812407e-07	1.40720490779066e-05	0.518887895931392	0.000126960271281904	40.3462869937132	0.151818265981315	362.239884102793	6.92674817189189e-05
3	0.00362108811407447	0.00264041524348357	1.58651119176051e-07	6.6992480591191e-07	1.81248868554662e-05	0.292632652483948	0.000195886097919708	37.1380894208401	0.102448111447163	225.093305955689	7.367410905464e-05
3	0.00328392746366955	0.00389612466736036	2.42680829906805e-07	9.1844638816664e-07	2.90580056704883e-05	0.265085871123442	0.00019666133810876	56.6327414671344	0.193247783501074	285.219790130836	0.000395473854650645
3	0.00691581576246812	0.00286290703168587	2.02189411535837e-07	6.70234743609124e-07	2.1383000785692e-05	0.249619540577108	0.000260427904054146	11.9739104952461	0.07901623407453	163.854940037511	1.76468706950569e-05
3	0.00625009204416816	0.00326708200539021	2.21009266262311e-07	7.25096022987553e-07	1.09667959441758e-05	0.301049046346083	0.000229430900218637	23.3533811043864	0.100626125766018	184.132552665945	3.62376835216325e-05
3	0.0033031468930167	0.00324479400511415	1.70857703534009e-07	9.28505095623746e-07	1.31201232650744e-05	0.557499250107823	0.000177294626966437	73.9037800360349	0.164835535459799	289.247360968236	0.000212859605472616
3	0.00341708995835315	0.00223487776348275	1.92806692437255e-07	8.18763340245488e-07	1.44169987747122e-05	0.524921935189718	0.000265623632986097	49.600542724979	0.0670463329044825	168.707914881677	7.26475510117255e-05
3	0.00408453534114454	0.00322002488840796	2.11253467892399e-07	7.20600246253286e-07	1.82109080410482e-05	0.469163371983803	0.000139246431476483	41.6233387144448	0.14168109508995	254.004948439646	0.000116838878737965
3	0.00626776554626976	0.00245676357329711	1.60962635084772e-07	6.20064668000284e-07	2.82159892207896e-05	0.259050564333314	0.00010087088185675	16.1253195764261	0.177869682706711	386.967179404231	3.47659740382232e-05
3	0.00665648608655399	0.00355681490983582	2.05057197952152e-07	7.584426640808e-07	2.66038034751358e-05	0.593073068804048	0.000139337533156394	16.3028492485905	0.153654404104907	249.964966801906	4.05761104962222e-05
3	0.00404205460137496	0.00293909739033828	1.98270528179723e-07	9.53364672619364e-07	2.39512275208135e-05	0.590106114717213	0.00029326680283607	33.2066289327463	0.0893485606662837	175.636344301313	8.16077835113171e-05
3	0.00460242131548056	0.00260654710324926	2.38105178489004e-07	6.25141909055119e-07	1.38555335760308e-05	0.48402830096874	0.000263193319699322	25.9691621430161	0.0510883232236856	121.503257464947	2.96007705893031e-05
3	0.00572777987691093	0.00381830224152994	1.51002748249133e-07	9.59701644398416e-07	2.05926507202384e-05	0.31762745330695	0.000243774115405861	24.0827798203208	0.190915112076497	287.184498052931	7.65699958493631e-05
3	0.00521050505664612	0.00383030174552315	2.40098633453469e-07	6.49624184304909e-07	2.76306225729732e-05	0.432114099951995	0.000218967199843666	17.7405362621757	0.0903951211943464	149.971218053372	4.76957535752788e-05
3	0.00665232720526762	0.00390666045388287	1.94364568440039e-07	7.55000348455661e-07	1.00873721682438e-05	0.395991520523629	0.000194439631758109	23.8213437281485	0.137514447976677	212.270687348791	4.1004474269067e-05
3	0.00498464973744979	0.00292112696868004	2.18805992595427e-07	8.12284948920159e-07	1.85416099814011e-05	0.360904735428311	0.000214092684588599	29.6872739666501	0.111002824809842	217.91144956199	7.06045748839678e-05
3	0.00321069303421483	0.00297983317590993	2.13666875956354e-07	9.44050718221733e-07	1.52555260657221e-05	0.265019312148933	0.000275731017199751	69.4865346308287	0.121577193577125	230.047456811282	0.000213212252184946
3	0.00403277109741373	0.00355363220181181	1.77686490843033e-07	7.97695706887585e-07	1.28333318406356e-05	0.402111757512786	0.000209634998894924	45.4221395724473	0.132195117907399	221.555394136328	0.000110368946038644
3	0.00400448580199552	0.00209858340595551	1.62144426744262e-07	8.82643895071389e-07	1.79798463630511e-05	0.29442440603104	0.000128620326321339	54.9757753192858	0.200624573609347	489.278871176703	0.000147365072515865
3	0.00494325259118962	0.00390820041600212	2.29030560000459e-07	8.26918002912069e-07	2.63798602969799e-05	0.592621924445421	0.000179285250405306	25.9887465968519	0.137568654643275	210.715285910682	8.81552815639622e-05
3	0.00595884830811593	0.00254720489871745	1.67292466717498e-07	7.62473301808608e-07	2.80964579197943e-05	0.205584490057636	0.00020746480677321	16.0174190366625	0.122265835138438	266.160271285884	3.19881408163993e-05
3	0.00455995297473415	0.00326540079792866	2.15972098041995e-07	6.68230021252124e-07	2.44261591015679e-05	0.391384440824363	0.000215682964861213	23.3258899121555	0.0901250620228309	168.8567298103	6.4708207873955e-05
3	0.00562710433930296	0.00257698170446967	2.19027155850968e-07	9.43862102764787e-07	1.44289317026709e-05	0.505366684344805	0.000237519129045314	30.4972812427257	0.0989560974516353	213.204535157316	4.90366402123687e-05
3	0.00486114603271236	0.00379420385271088	1.61971879886623e-07	8.87673228518204e-07	2.33289008760111e-05	0.270569979867608	0.000116118784954052	37.9791571015141	0.364243569860245	515.888372746798	0.000197524713304308
3	0.00455203412467132	0.00202322934591465	1.82044951620087e-07	7.05157554430958e-07	1.73669832871895e-05	0.307982281761531	0.000202622629810453	29.0553681563153	0.0817384655749519	221.686203182814	4.04531405805893e-05
3	0.0040146789495403	0.0021730468226431	2.13937633244024e-07	9.11807797465656e-07	1.13631315468705e-05	0.391106315877539	0.000180462448033627	64.8160775632903	0.120821403338956	295.171617195863	0.000134516576923241
3	0.00595144648624227	0.00317988840541246	1.93677114696305e-07	9.97622442788554e-07	1.40873024708664e-05	0.439711072327134	0.000212397622127546	31.8075439662272	0.157722464908458	277.077613666857	7.1735047750632e-05
3	0.00339969801925757	0.00232269522258501	1.50599382407615e-07	6.51805850703094e-07	2.94303228534829e-05	0.597449590972879	0.00028500691373331	22.8701451571962	0.0492411387188022	127.078547799902	3.1955447961965e-05
3	0.00435906918916279	0.00382724219984496	2.17813291753376e-07	6.5008553491886e-07	2.88028635328368e-05	0.512159896190865	0.000135514425284381	26.8468259910744	0.140842512954295	220.725202783815	9.5046153667486e-05
3	0.0041484213425211	0.00205274812952728	2.32121639665788e-07	7.26459557523574e-07	2.87546174981834e-05	0.396071683520627	0.000248497032070454	26.2280087440877	0.0607613446340075	164.930131461522	4.83374484308338e-05
3	0.00359123197066241	0.00346072895483231	2.21060164991879e-07	9.56659413833301e-07	1.91276974698452e-05	0.219505110053886	0.000299808112061897	51.7653070507737	0.131507700283628	218.712189492633	0.0001843238281366
3	0.00635678104851414	0.00208125965673075	1.52285966864141e-07	6.27822976591103e-07	1.03283699037471e-05	0.254677845173822	0.000269564081579355	16.3035770368798	0.0599402781138457	162.096762480888	1.04772857576152e-05
3	0.004946949073853	0.00222472634110787	2.47467432319581e-07	9.91387900937576e-07	1.42129814818113e-05	0.535596901248147	0.000242293762369663	40.073892052956	0.0872092725714284	210.835592053061	6.93086583115396e-05
3	0.00456031960094618	0.0020149127925185	2.42125524453594e-07	6.96677274617937e-07	1.47115826888945e-05	0.561154658895337	0.000157544351383119	35.7583380055582	0.0749547558816883	206.537872167755	4.34649284262836e-05
3	0.00668627830455441	0.0023983503833203	1.70741462995501e-07	9.80440256424161e-07	2.91726893740993e-05	0.547581112045643	0.00012717808808971	21.673075090931	0.211054833732187	447.947795431895	5.44888578633439e-05
3	0.00676906605995127	0.00372240061266898	1.53804983065823e-07	8.26029409249008e-07	2.33265957479483e-05	0.598510165304446	0.000181757027892706	15.2175608301132	0.15485186548703	245.238265792164	3.24690281953393e-05
3	0.00508356981397885	0.00233737816870907	2.27717180928277e-07	6.7591728554945e-07	2.00624432037841e-05	0.539398146927478	0.000101057153068825	30.891171722697	0.132763079982675	303.682908202402	5.97680065927033e-05
3	0.00588821680195125	0.00346652940992191	1.91016347373497e-07	8.65748985976677e-07	2.15996247278312e-05	0.29608655716285	0.000123414297467825	28.9502043156095	0.275935741029784	427.909137901591	0.000114661022269246
3	0.00522751878307154	0.00276746970160368	1.61997186373818e-07	8.5669747879935e-07	1.50166025860111e-05	0.216867293345802	0.000206686802546083	30.7754819161128	0.154978303289806	309.413597602465	6.04868352212945e-05
3	0.0047563736072296	0.00316414910135621	2.26255903584961e-07	9.75025926666987e-07	2.61977179857393e-05	0.379294378959174	0.000267282920371651	30.3196019354516	0.120237665851536	215.98360683982	0.000102416462408785
3	0.0039746396463028	0.00396621770837852	2.0146118761258e-07	7.77476723966053e-07	2.36449904691598e-05	0.387342840029037	0.000160099312234521	39.2512773208801	0.177686553335358	263.407196370941	0.000178290688296272
3	0.00334495926726265	0.00279886821589773	1.63328700645878e-07	9.33310826911704e-07	1.05502510411814e-05	0.278644681071484	0.000265288553208066	73.1444136937371	0.132106579790373	262.308225191395	0.00016481794831636
3	0.00357099924384193	0.00216026058628585	1.5538913134097e-07	6.80447962358711e-07	2.68617910565151e-05	0.580955884772648	0.000229172693132369	26.5185512481636	0.0604872964160039	161.986156701726	3.68907542929412e-05
3	0.0064083252783737	0.00375603166567292	1.72998954257398e-07	7.46903169442135e-07	2.97189553391978e-05	0.477603077486444	0.00029499495963287	11.1989005173619	0.0871399346436117	145.454527322955	2.34376411851334e-05
3	0.00530268601441651	0.00214554135071143	2.09112972405394e-07	6.7405165474283e-07	2.94609937440914e-05	0.419771619005658	0.000125463921488361	21.7216753777653	0.113284583317563	284.56621860811	4.47998051972835e-05
3	0.00330827613519493	0.00280577683370866	2.36770720567598e-07	6.51965739315556e-07	2.37622769014063e-05	0.570572190293558	0.000236491685869615	34.4153438222958	0.0594824688746236	132.15199394164	6.89117118749477e-05
3	0.00449887377623566	0.00277954132186558	1.58312610788028e-07	7.45808424026428e-07	1.61401879189683e-05	0.266490152439581	0.000284089160329195	27.1498892066464	0.0889453222996987	185.047472530196	4.36413641933171e-05
3	0.00382556690652545	0.00296981735537603	2.0209968421e-07	8.72055869874979e-07	2.75421983991919e-05	0.365195915909861	0.000187098566398027	41.3613809078218	0.147302940826651	278.184239557178	0.00016162282477575
3	0.00684563696740397	0.00337167086701302	2.38274817347398e-07	7.79875901730081e-07	2.2610376777261e-05	0.210279392489864	0.000286105868866759	14.2538952479955	0.0984527893167803	173.352890107307	3.03789931677815e-05
3	0.00343136518731706	0.00306697874411977	2.04871208047639e-07	8.0637880721387e-07	2.1195480684654e-05	0.353708474047154	0.000204311671197405	48.9618562933871	0.123905941262439	233.714183502047	0.000164771261089518
3	0.00419687758324684	0.00331781062718401	1.59459040216955e-07	6.02987124978247e-07	1.59263860474305e-05	0.493933338063491	0.00018763127650664	27.0980155627103	0.0889173248085316	167.890456675176	4.36171565481371e-05
3	0.00634249496859685	0.0026344209767854	1.59534214153584e-07	6.77737105023164e-07	1.86466629755887e-05	0.412215030016924	0.000144579618878276	17.9670851077504	0.125398438494985	268.680161817462	2.77345353052632e-05
3	0.00328918234714129	0.00333029534587271	1.84605778982945e-07	7.45013771018967e-07	2.99945195342046e-05	0.480594348325249	0.000271385377368307	32.5656780697574	0.0839234427159923	154.926683396303	0.00010811797346601
3	0.00603051670739368	0.00209637205343162	2.34641775484371e-07	9.23821692411262e-07	2.91765238932199e-05	0.214747875876325	0.000293977314790361	18.3144607147867	0.0880476262441281	218.029728441343	3.51003189867446e-05
3	0.00404092834418788	0.00321149171171786	2.26567370905153e-07	7.05611546592424e-07	1.54375627929225e-05	0.253614440892872	0.00019533050546031	40.6171201961646	0.11689829830653	215.368665067786	0.000116693040342104
3	0.00370837603267922	0.00276579075785664	2.48848728846149e-07	9.57578331968476e-07	1.27266803122929e-05	0.458982767324822	0.000102881281096419	98.6248954594932	0.246708535600812	455.76806327271	0.000372660514300858
3	0.00400011983049544	0.0022971591088987	2.19673641458949e-07	9.35948430187314e-07	1.77358759661383e-05	0.443860455717769	0.000130126049861793	62.6459194515403	0.173665228632741	390.01058134589	0.000188579075061684
3	0.00440855082769835	0.00343347827016785	2.47116018967058e-07	6.40965519250005e-07	2.35205697663611e-05	0.332609633915546	0.000253413815061184	23.6431224469473	0.078283304559827	143.222132989107	5.95142502481415e-05
3	0.00434339503889483	0.00249030228715131	2.45350121283411e-07	9.15121926770014e-07	1.26539903654706e-05	0.566310232499674	0.000283344656786235	42.7281615575697	0.0707245849550971	161.276886643985	6.25770025798228e-05
3	0.00583226264850841	0.00244944815687333	2.20943705893767e-07	6.557696192084e-07	1.70435773029614e-05	0.486337890382634	0.000245677881490952	17.2682819300367	0.0568271972394613	138.832065978335	1.87977118867895e-05
3	0.00387026721098529	0.00338558368188541	1.9357110992125e-07	6.48323718880003e-07	2.7142687390445e-05	0.468865524783515	0.000250549704172255	24.0018848300443	0.074482841001479	139.583211584802	5.75502319136186e-05
3	0.00676530408604587	0.00270292063096503	1.5508276347287e-07	8.40579309963685e-07	1.74237804897589e-05	0.258990116716729	0.000188518072681427	19.4645839967828	0.16001290135313	323.772706012515	3.5448630081598e-05
3	0.00611956623107411	0.00303887962701917	1.9350664514273e-07	8.04286641317432e-07	1.58779634661265e-05	0.403311709568248	0.000271089609039764	19.7929887545421	0.0899508369597675	174.197882960014	3.19931538510552e-05
3	0.00642998084247619	0.00221051918397904	2.46989858039768e-07	7.04240017769351e-07	2.55584716494156e-05	0.557695654652629	0.000189983686555397	15.05952426607	0.0689681985401462	177.357804064545	2.02200244930515e-05
3	0.00569092844676028	0.00252329331758789	1.866850530796e-07	8.30808850938375e-07	2.42893273222364e-05	0.274573311919884	0.000180453115187567	22.6576201423993	0.141304425784922	304.169288836437	5.4164962865705e-05
3	0.00638452826442826	0.00355119090846439	1.7471534593072e-07	7.35321401122567e-07	2.63788848572906e-05	0.257032275783762	0.000203909134049735	14.5596012623363	0.14062715997519	233.71932167492	3.76726729123492e-05
3	0.00623752397056612	0.00219949401143543	1.88085500254834e-07	7.14382929788092e-07	2.7304771717394e-05	0.230301662904283	0.000272503452659162	12.7960723816248	0.071263605970508	179.34069645825	1.76433902060726e-05
3	0.004865542860368	0.00314015397771633	1.60268708859459e-07	7.86765415679624e-07	1.84878542809197e-05	0.56191813117659	0.00012698186644654	32.5703793261514	0.179616807525374	320.535204845313	7.49721877636277e-05
3	0.00338512311231729	0.00268426557443289	2.09196445675061e-07	6.55201204075976e-07	1.33097112044672e-05	0.215946485083791	0.000289272049475435	43.4986780944034	0.0676434924757088	149.953747940138	6.56045060607924e-05
3	0.0065896102741311	0.00395416860097535	2.05229872049461e-07	9.25527357413999e-07	2.90348860375385e-05	0.296592392177559	0.000103717368652822	25.3594334863363	0.401743529859095	527.058819263698	0.000150247908098016
3	0.00476028734877601	0.00347550454956497	2.18424575259462e-07	9.8661179621795e-07	2.92180308809388e-05	0.377402274177372	0.000243314859535278	30.1132710539608	0.147361392901555	242.249760129496	0.000127720843574686
3	0.00566523494269114	0.00304877986627914	2.32519225921655e-07	6.33103355534034e-07	2.04685748553991e-05	0.345728206899357	0.00020075805940091	18.4730685782012	0.0865853482023275	171.750114092447	3.49290863049209e-05
3	0.00352450341713839	0.00267059691369677	1.84464638884707e-07	8.48770535862014e-07	2.7851635494075e-05	0.425074118375236	0.000125137197073747	52.5004104694334	0.193351216551646	387.248904554797	0.00022108412066671
3	0.0068940789617496	0.00289236135220267	2.48316063721618e-07	8.73363064366828e-07	1.10497017654116e-05	0.413731309023256	0.000282159801290953	23.0535796548276	0.0844569514843181	168.762795204349	3.1482383514786e-05
3	0.00540729996608895	0.00340631977538805	1.55581803488582e-07	6.92127189123254e-07	1.69439090826474e-05	0.38154003438597	0.0002899661191267	17.6611934000944	0.0817516746093132	148.768537327759	2.72462988729108e-05
3	0.0035439712960586	0.00260854948717189	1.86746333328158e-07	7.36392261965829e-07	2.66498092232074e-05	0.23688236271164	0.000151417941369898	41.9367577249396	0.150252450461101	319.076445669489	0.000134413302688713
3	0.00510524129785573	0.00217140245861333	1.76137793539367e-07	8.50707626065422e-07	1.22127920133804e-05	0.538018203186869	0.00012556753422551	42.8337214086233	0.151129611119488	363.801798938711	6.48760531137925e-05
3	0.00340679494791421	0.00260861151252489	1.71149072904926e-07	7.4833706607724e-07	2.0865108669835e-05	0.485608111417379	0.000164786562398453	45.9831733745624	0.114778906551095	250.223875196827	0.000122260096113562
3	0.00697201151142011	0.00371174634105406	2.05139345348842e-07	9.67509646026699e-07	2.59348396259189e-05	0.364824881914732	0.000100869248866409	26.2974777172756	0.396414509224573	544.477986732091	0.000136936084057583
3	0.00561064742509183	0.00376494755094688	2.11811170803718e-07	7.01970240531839e-07	2.02828996826685e-05	0.548756086336171	0.000207338660611168	18.8248143757507	0.0978886363246187	162.839787737689	3.79330568162026e-05
3	0.00552233674282283	0.00290362929879209	2.34679058247575e-07	7.94045857399595e-07	1.93832048324824e-05	0.437007432847273	0.00015456410625261	28.4682800315775	0.13588985118347	262.068110409787	6.94528741477783e-05
3	0.00524187746390307	0.0035820764252805	1.72300258979353e-07	8.45369363786824e-07	1.6438464060437e-05	0.481042163332039	0.00015209676870547	32.6824248933287	0.190566465824923	303.290416059288	8.66960011712856e-05
3	0.00571787059857815	0.00261672298707041	2.22944342460734e-07	7.54875743252425e-07	2.75471419123905e-05	0.412990908960048	0.000278543275953406	15.9341631730029	0.0680347976638306	151.800509528851	2.85287509550361e-05
3	0.00416242126356567	0.00205597297812622	2.49167601486159e-07	7.40683957335681e-07	1.77108959153399e-05	0.595632611034814	0.000166907794902821	38.5738772863747	0.0748374164037943	202.269115229825	5.59027302580224e-05
3	0.00487176627656188	0.0023465224827425	2.00060689774833e-07	8.10971719570378e-07	1.29284221318611e-05	0.353554075994033	0.000178381748226716	38.9921088466869	0.116387515144028	270.691917787564	6.64583315004739e-05
3	0.00457133051913497	0.0031865991752223	2.18740356897382e-07	8.38575160177051e-07	2.64565731759936e-05	0.443956437673287	0.000289133740728105	25.0375001419591	0.0866754975660464	161.961627919539	6.73306669505653e-05
3	0.00369219309757437	0.00311910545467011	1.96467519410642e-07	6.97974040282616e-07	2.95730706134982e-05	0.568107135999484	0.000154773079755185	32.4338098325732	0.113535438549992	215.395015956771	9.67828438848803e-05
3	0.0049293686966217	0.00227265764006441	1.90922537579151e-07	7.33645979586075e-07	1.58191386401589e-05	0.502757762905687	0.000110771057921079	36.6559555172819	0.142722899796045	334.009779592076	6.30033754026235e-05
3	0.00407214564199505	0.0031521754957565	1.71869741051239e-07	9.20191897532574e-07	2.22012872737071e-05	0.320464241244542	0.00027371937078153	36.2859238245467	0.128608760226865	232.247788088892	0.000116323694246543
3	0.00636971419710143	0.00200433456930033	2.43872777912832e-07	8.22584331088518e-07	2.65241064258341e-05	0.419917716828543	0.000179958538350351	19.3120071880473	0.0946045916709757	249.466900122272	3.47442498531908e-05
3	0.00557416474853815	0.00360946418761375	1.81766731745958e-07	9.50609097719985e-07	2.50325629604437e-05	0.244331569662831	0.000214850091467257	24.9120553796614	0.199242423156279	311.419135736571	9.15863200445303e-05
3	0.00562293101203526	0.00249880984321809	1.84738063549405e-07	7.17682859643206e-07	2.12696835985297e-05	0.411362443448706	0.000282796830748151	16.3810154471304	0.0649690559236703	151.340115394985	2.21837922092391e-05
3	0.00613233683729312	0.0020821958062846	1.76781621760148e-07	7.08436330574962e-07	2.22564496867753e-05	0.484477532458935	0.000299240707669694	12.9340304997501	0.0508055776733441	137.895354667318	1.20309258184482e-05
3	0.00357005065038767	0.00287494281498208	2.35226092813429e-07	7.57168074434182e-07	2.51176723014693e-05	0.22971080891519	0.000269778682983543	36.8942339881743	0.088548238701448	179.479639387337	0.000102051029227911
3	0.00666299255226716	0.00259455963348314	1.7863178851347e-07	9.0458344307611e-07	2.54147419598777e-05	0.214987217355114	0.000272734902111151	15.7286592617823	0.118311919286831	247.472961476055	3.13948702158956e-05
3	0.00511353440202949	0.00335053730125112	1.85437487495894e-07	8.27282835138634e-07	1.53573526898126e-05	0.47384367292974	0.00025126316924174	27.4134773093237	0.103196548878534	183.989232979891	5.20569522414213e-05
3	0.00396403977497577	0.00370070020536475	1.74056937479981e-07	8.56069297517733e-07	1.44876674770239e-05	0.331522663472629	0.000183849970347715	51.3353379357011	0.187995570432529	294.208234299463	0.000171021447864529
3	0.00309436803681328	0.0030217539377696	2.0776670146584e-07	7.56337976025879e-07	1.42379789284823e-05	0.510797245240801	0.000116071192988869	80.9688150059137	0.169218220515098	312.962321003153	0.000257439128935781
3	0.00478677547549035	0.00391031031685649	1.73812803862381e-07	8.46540938938955e-07	1.91471167919631e-05	0.306248343982958	0.00012901286927845	39.1082033325711	0.286234715193895	406.480845166956	0.000172959560440606
3	0.00572551656973526	0.00254799842548869	1.91862072008448e-07	7.72861086925154e-07	2.2913621377488e-05	0.412549993784347	0.000203067507750015	19.8623819865166	0.0988623389089613	219.130750682991	3.68965839554949e-05
3	0.00461770930441684	0.002570949721193	2.38076868826599e-07	7.08384950700418e-07	1.19192153729002e-05	0.546083171203659	0.00025521749361462	31.4564921123405	0.0575892737547233	135.20218565364	3.5410165095761e-05
3	0.00507178133546961	0.00231355455056742	2.2317026492988e-07	6.65609158781053e-07	1.62213859708053e-05	0.516641048449871	0.000278325042824169	20.7422022095164	0.0481219346518023	124.244825057415	2.08430327744471e-05
3	0.00451210055198324	0.00347663033099946	2.33982955408165e-07	7.40539933578295e-07	1.16301456076351e-05	0.316520541674134	0.000151166845297016	47.4612352902352	0.159924995225975	265.96089768089	0.000127136590025309
3	0.00451430596674262	0.00266231057965501	2.00333090415536e-07	9.011330039111e-07	1.12407168665771e-05	0.279620180370807	0.000218476695798531	48.8547404228074	0.130985680519026	271.291315249033	0.000100941009873577
3	0.00414558019460079	0.00398604469645807	2.1111760875911e-07	8.35847345195793e-07	2.68556191959545e-05	0.214346357198797	0.000251386004898253	31.5139570666131	0.146686444829657	219.441041691979	0.000125543489330793
3	0.00557452784880542	0.00252497491392402	1.93427120498218e-07	7.37328703340308e-07	1.16284942092812e-05	0.307577718895517	0.000233606840261673	26.1410309562642	0.0868591370389862	196.095709350402	3.4445604985895e-05
3	0.00356625831584549	0.00252911777390684	1.54952078044844e-07	7.02250851024884e-07	2.35970438068857e-05	0.238422976414358	0.000115383302933947	44.7936016169791	0.195247892145608	417.991556163777	0.000140230723210369
3	0.00414142271573724	0.00262201471845552	2.16979982157762e-07	6.62185643656061e-07	2.42586634015586e-05	0.512776034944858	0.000275275370285602	22.88714017081	0.0534891002564927	125.145033698923	3.64456453771292e-05
3	0.00434019217747599	0.00237290347111891	2.12371670312416e-07	6.64663213319198e-07	1.85865670955269e-05	0.574744490376129	0.000256973565754069	24.2064047051845	0.0503055535877209	128.041388211931	2.79115350200086e-05
3	0.0062999414197656	0.00284376614393035	1.85256458141781e-07	6.33403042854579e-07	1.14578820860797e-05	0.421968616184367	0.000136494041321464	22.9648696100386	0.119438178045075	242.195304842757	2.97912361470928e-05
3	0.00517634863828697	0.00299903060000771	1.95975770191813e-07	6.83170863447196e-07	2.78182869259831e-05	0.503287181810417	0.000107840063863574	24.1238243240457	0.164346876880423	303.960148194088	6.79717913987563e-05
3	0.00492607043699845	0.00206972260376606	1.78523011002907e-07	8.42657834886265e-07	2.22206837780674e-05	0.302160854271333	0.000245515004272799	25.7249776576364	0.0918956836072129	235.862862210737	4.4754329200281e-05
3	0.00502556545989469	0.00276778750821672	2.14770258214496e-07	9.24456495231989e-07	2.45127815386087e-05	0.3812084859443	0.000208056513482512	29.9149625107573	0.130639570387829	260.658395407949	8.80128493650059e-05
3	0.00347287693783665	0.00213054962512857	1.84144256558732e-07	9.3923622256055e-07	1.68750213486154e-05	0.449868076668331	0.000176198500742094	65.8331571392612	0.130389637057869	322.603965962358	0.000161746796938504
3	0.00507233439057312	0.00297623651965097	1.70417191688904e-07	8.1342734706712e-07	1.14878596375383e-05	0.367149024011059	0.000170431878455052	38.0789263194872	0.15357380441399	290.633445154308	7.27552994189381e-05
3	0.00441384890210525	0.00323143730365442	1.96472644546782e-07	9.87692013740536e-07	2.65110564700956e-05	0.241459204955982	0.000196869186813879	38.6046227696814	0.205519412512421	349.649019386786	0.000173770834445766
3	0.00415312129956434	0.0029207995825465	2.35821708571738e-07	8.94392893403195e-07	1.48777173094839e-05	0.518378195353597	0.000295341685619917	40.8582217218978	0.0782774288122463	157.242161626956	7.88183119453622e-05
3	0.00681009465260981	0.00341539196566913	1.68706573506025e-07	8.23998151429505e-07	1.82942576818562e-05	0.460052369425485	0.000277827960675061	15.1107379489541	0.101095602183806	177.032864580667	2.63744766673236e-05
3	0.00642305299501108	0.00294043558633549	1.54124385144339e-07	8.41434123247194e-07	2.76947102963026e-05	0.249092840894751	0.000284065174819551	13.8095579795789	0.116441249218885	223.336375369578	2.90723133356657e-05
3	0.00392771944456764	0.00385417059326442	2.44422253844994e-07	9.56965591246184e-07	1.06018836257316e-05	0.457279200346396	0.000281083159298201	60.746969117516	0.115625117797933	180.572426430649	0.000195550284091131
3	0.00369458232667313	0.00308899606690985	1.96343523878587e-07	8.28259700713763e-07	1.15215531586369e-05	0.239241780535363	0.000212851265110485	59.8074097101683	0.138387023797561	257.075856491032	0.000141890327448027
3	0.00433008864884754	0.00312527372576752	2.38125216612222e-07	7.90835498637274e-07	2.1156532689728e-05	0.556652125841252	0.000139456741667805	39.3799345508452	0.141262372404692	256.543139526601	0.000154352604644323
3	0.00422084607113837	0.00331977905373856	2.36729614239942e-07	6.90406029458243e-07	1.57303396832117e-05	0.426904233228336	0.000156975461288108	40.4522949381622	0.122167869177579	217.644964555417	0.000103078010841484
3	0.00590520151277876	0.00348256824781836	2.01540736057738e-07	8.17877945967889e-07	1.56105982047255e-05	0.547426921230128	0.000228156269997829	22.3444361709174	0.104477047434551	181.04580842272	4.25077844785166e-05
3	0.00637595717446483	0.00360633045969445	1.99067858093758e-07	7.99979892720946e-07	2.77476349008476e-05	0.374100188720379	0.000219366260031143	15.6896647566024	0.128385364365123	211.06761512062	4.48102874044756e-05
3	0.00420755271250648	0.00335032378253565	1.77335089081868e-07	6.0439275705144e-07	1.82292201106195e-05	0.502882092310884	0.000286151494274842	21.3172172299183	0.0576255690596132	113.226780082273	3.37884714851888e-05
3	0.0056845514774859	0.00360293739574728	1.88598797031418e-07	6.31488328724241e-07	2.77450052363905e-05	0.295786630743659	0.000245231705976605	13.3107366601439	0.0907940223728315	157.743162776925	3.50409363205e-05
3	0.00684817140781479	0.00214062139630182	2.38969295145565e-07	6.00583220821696e-07	2.88699878451807e-05	0.367203338245938	0.000162485572849409	12.2961154990308	0.0770623702668656	202.529327317343	1.8965234736962e-05
3	0.00456119615038157	0.00399355488284062	2.21868608957055e-07	9.82962800797165e-07	2.46181140974831e-05	0.201872045763195	0.000260542627647477	34.4239619776333	0.177313836798124	256.801608363324	0.000149755992332619
3	0.0043337937472991	0.0023340344820205	1.9096069553151e-07	9.34948277370524e-07	1.31447777152502e-05	0.546147558003724	0.000136416050594641	58.0314208391353	0.161515186155818	363.473672357383	0.000119411869757253
3	0.00693982093879274	0.00394626955366799	1.78768493883237e-07	9.90460211758695e-07	1.34544822881704e-05	0.309448119017222	0.000191728361063777	26.881360154644	0.241511696684481	344.300689322051	7.9775305209369e-05
3	0.00555492708147882	0.00388407939578841	2.11532184274597e-07	6.16754276145264e-07	2.77279781850537e-05	0.334261794879289	0.000233485021472662	14.2799937407513	0.0901106419822912	148.414700114224	3.61868622159126e-05
3	0.00656518782253572	0.00248081846647375	1.654853623651e-07	7.58216395211753e-07	2.26837360151889e-05	0.322568007937953	0.000266431920584824	13.5444042660556	0.0833555004735179	189.412291301049	2.00936162957045e-05
3	0.0047559474361659	0.0036262936926374	1.7656968934909e-07	6.64166514955554e-07	1.10243140431854e-05	0.314448366953986	0.000260393071194919	27.9665926104768	0.0899320835774076	155.63325221079	4.40776918781778e-05
3	0.00644732116061623	0.00342756319300127	1.5823874619327e-07	8.82210826113566e-07	1.26976158611219e-05	0.539729772595823	0.000248412075978719	21.5412156838583	0.120650224393645	207.420131692403	3.19148457943029e-05
3	0.00586690689073634	0.00221356574255868	2.04247634193754e-07	6.01015768242489e-07	2.73608262567629e-05	0.436377597928364	0.000172941310542936	14.3451650945946	0.0708341037618778	184.538582231237	2.24506127471565e-05
3	0.00647400916850763	0.00362403205642683	2.1404008062399e-07	6.30841560206432e-07	2.00667229170685e-05	0.509614699081801	0.000296409204185662	11.6171224894182	0.0594341257254	109.088681107241	1.57619977685586e-05
3	0.00670578177035956	0.00273646359644646	2.16044380674258e-07	6.11685654441245e-07	2.73494388349121e-05	0.366389444103446	0.000265471041030216	10.0936401324393	0.0591076136832435	132.342538628469	1.4302298681529e-05
3	0.00508754113061097	0.00259012829434481	1.80425278186466e-07	7.07411624646325e-07	1.42747292991192e-05	0.590596105786312	0.00016756213698469	26.9895414257766	0.0922085672786754	206.808884413185	3.39102752351918e-05
3	0.00326880582118565	0.00223489611047216	2.10350519686238e-07	7.40822435391905e-07	1.1543381214334e-05	0.345520957229686	0.00026018995876381	58.4975872004211	0.0679408417583536	171.895044537439	9.58535115035057e-05
3	0.00434254175142096	0.00283302042012944	1.89550072682097e-07	7.71318935248173e-07	2.32848814479703e-05	0.307009845836964	0.000283351458258765	26.1174858234665	0.0849906126038832	174.517762882632	5.64367810288544e-05
3	0.00686649917276408	0.00330895387011566	1.93757782213522e-07	9.30410495480006e-07	2.00232390255489e-05	0.532004019172574	0.00023598249472403	18.0383553571954	0.123093083968302	215.269148687951	3.69450998651207e-05
3	0.00579547106876124	0.00217528354197806	1.82643976196921e-07	9.65479788711809e-07	1.09924400303449e-05	0.577329010150174	0.000133164716698279	41.9271447639253	0.167061776023915	393.734681046383	6.12370215814278e-05
3	0.00453664939747564	0.00368053130554017	1.95156709941203e-07	8.59088511514055e-07	2.61038101820553e-05	0.410745470591444	0.000188315338519799	31.4205111168236	0.163415589965983	258.096122515205	0.000126579940574256
3	0.00614982032814185	0.00315859243724651	1.9103185377986e-07	7.93959246343863e-07	2.45737770100427e-05	0.261948468709407	0.000240929664973063	16.6407869214538	0.11749963866557	215.50752652125	3.91279791618265e-05
3	0.0051797492579971	0.003364843355673	2.0355498188504e-07	6.59704365339148e-07	2.7096331866127e-05	0.592502769246862	0.000127924897815275	20.8583285293105	0.130555922200112	228.209421208528	5.07377862338926e-05
3	0.00370560906618515	0.00216482405468478	1.97534929326885e-07	8.60017928991837e-07	1.77609589204986e-05	0.384967964937309	0.000190068544574683	52.2025334573665	0.109973061977987	273.148523936393	0.00011553972858971
3	0.00355956435436849	0.00392383382021945	1.83772354966145e-07	7.1868063609886e-07	2.4981624758513e-05	0.228427796872266	0.000179921068282246	38.4484351042366	0.16950962103348	257.546269518577	0.000155263116842095
3	0.00551221426796206	0.00283054161747784	2.44696626966438e-07	7.33995962543291e-07	2.46919942878916e-05	0.22066834590757	0.000171989705101459	22.7152660975915	0.130204914403981	258.703102166396	5.98870248528595e-05
3	0.00563279264855789	0.00310891530816579	1.73920231417939e-07	9.86671795997958e-07	2.05887931491178e-05	0.265115686548807	0.000221609290830741	27.6476985339687	0.182804220120148	323.322914166145	8.14924709655075e-05
3	0.00443663904899641	0.00314727733231032	2.28999649216248e-07	7.26211930553717e-07	1.64224759405195e-05	0.260592707543781	0.000209049786978962	34.2855818232824	0.110784162097323	207.469949997668	8.13423808874771e-05
3	0.0069755805129202	0.00347512028465437	1.51083672728424e-07	6.20059485343349e-07	1.1179424169517e-05	0.482524577178954	0.000114212067826379	19.5342870260396	0.16680577366341	278.598828549484	2.66033434695239e-05
3	0.00488935750411046	0.0027571394376442	1.94032480273162e-07	7.46868436534955e-07	2.63633187176803e-05	0.239642481933603	0.000200161560080336	23.2469082511138	0.118005567931172	242.943459647603	5.65960580636563e-05
3	0.00679708494215627	0.00321332073143807	2.35818216107313e-07	6.1439841553762e-07	1.11531189467019e-05	0.366384246711012	0.000241259047039683	16.8487755897853	0.0706930560916376	138.188133777136	1.93658891463245e-05
3	0.00421938221834742	0.00261020623962096	2.42845456327146e-07	7.37697175504517e-07	2.68023939261568e-05	0.552082724985631	0.000126846595299309	35.5470535560406	0.124245817005957	263.496385768825	9.56975819379366e-05
3	0.0058484170454174	0.00241271061425809	1.50067120840261e-07	7.66616497895169e-07	1.43951079179929e-05	0.505514038165707	0.000290580287624889	18.2899895114824	0.0685209814449297	162.004154298139	1.73477025304165e-05
3	0.00531118698235611	0.00397058301067922	2.36516345702641e-07	8.7002944162853e-07	2.9021595422561e-05	0.487240425809562	0.000273244339452448	20.5491109883436	0.106411624686203	164.607342532968	6.93361462714528e-05
3	0.00374768882678314	0.00278475228995939	2.1887897270488e-07	8.54365407201343e-07	1.14999429476572e-05	0.401804764325213	0.000182304069246162	66.1372969317546	0.128098605338132	258.726698161974	0.000163483663505851
3	0.00448866484254227	0.003694193083234	1.71774682740488e-07	8.89107514892081e-07	2.95872126703051e-05	0.26491501557156	0.000225092734490426	28.4159944398946	0.175843590761939	274.85558771676	0.000116675060100489
3	0.00502509992116905	0.00364186378400863	1.54782219096961e-07	8.42595738521212e-07	1.46369339691876e-05	0.417728236849504	0.000225463722661383	30.2487781283033	0.144217805846742	233.90600473778	6.92183210164398e-05
3	0.00561295581017607	0.00228148893319721	2.29932102658072e-07	7.79922989864156e-07	1.45908744278783e-05	0.448844231315113	0.000196690286942681	27.5984751029968	0.0857839838882152	209.064651526585	3.79847707984882e-05
3	0.00569236625592663	0.00254625464778315	1.92245126772878e-07	9.68406238659503e-07	1.94722425447926e-05	0.44306174813249	0.000246995765913674	25.8777367875196	0.111016702643345	237.849567948553	5.00749749414167e-05
3	0.00535806460158186	0.00233806599941479	2.14948014858315e-07	6.56081310534365e-07	1.86591481673943e-05	0.447322964581528	0.000187492767298313	21.4871870638398	0.0738828855815073	182.603127888105	3.71468307789797e-05
3	0.00446472141695258	0.00302616592289096	1.8780434325872e-07	7.5250904109915e-07	2.46568752634821e-05	0.25072171206609	0.000147258285919863	31.8493141431711	0.175517623527676	324.445793205844	0.000105810790796317
3	0.00577057031012013	0.00216129429369812	2.12442867760893e-07	7.83622933156558e-07	1.25189744652396e-05	0.357464844875048	0.000203161274089134	28.1236024895591	0.0899098426178419	226.788133601032	3.55449359076045e-05
3	0.00366633548706932	0.00291020061502148	1.87999159223104e-07	8.92246477142279e-07	2.550051652875e-05	0.277215404245636	0.000238146618388735	41.9468437830554	0.132705148044979	255.974777532942	0.000143377815590129
3	0.00583025963484272	0.00210644619982483	2.4987459587947e-07	7.82775560815515e-07	2.81266367836121e-05	0.544323602348266	0.00029767292189592	15.2385939731801	0.050554708795796	135.160609538647	1.9906926565798e-05
3	0.00508118571409773	0.00379208486868852	2.37828246703942e-07	6.24200025451285e-07	1.23623970200193e-05	0.413500663552573	0.00015401534315471	31.2547488264358	0.122863549745508	197.81538999582	6.68782822736383e-05
3	0.00574831228863335	0.00255032413562867	1.7647896805573e-07	6.7581126454366e-07	1.71523097175203e-05	0.298262167161957	0.000231390962882633	18.101017712902	0.0816103723401173	185.379115026353	2.39733044562493e-05
3	0.00551793057473005	0.00227073413198944	1.6063075093403e-07	6.2760550931532e-07	2.53459600524776e-05	0.282991466800027	0.000141127898394646	17.8212625336282	0.116261587557859	283.791055001757	3.09051542966179e-05
3	0.00610812660326411	0.00312629198973111	1.76698435481495e-07	7.54604393733162e-07	2.00444242309478e-05	0.26233821528285	0.000130623886268147	22.8626523889286	0.207585788118146	365.14591450553	6.14883983899975e-05
3	0.0030043647220363	0.00272497975962947	2.1425500889601e-07	8.10440457331034e-07	1.17271679494984e-05	0.363528917432347	0.000100464494820479	114.501346476406	0.227808307905024	442.75943116377	0.000425632929821969
3	0.00449204229005212	0.00274050864132527	2.35732280564691e-07	8.86991782445856e-07	2.93209876104782e-05	0.44170245662082	0.00027240740152717	27.5127571997572	0.0866000730658785	180.154901465188	7.52670714034456e-05
3	0.00407834418655378	0.00353484192571668	2.45751821288374e-07	9.65646746162087e-07	1.67656135984958e-05	0.561999050275007	0.000258038272680165	45.7067220398448	0.108873131312074	183.130675261087	0.000128594492513906
3	0.00536706889266553	0.00348573100364344	2.41008736653913e-07	6.62619519418186e-07	1.36512226042782e-05	0.339744266089338	0.000151177349413765	29.9963327468368	0.135246362941365	228.6569878475	6.81928901391545e-05
3	0.00524870437613968	0.00236793002012961	1.62758729809254e-07	8.34421319610868e-07	1.06301194888701e-05	0.317497389363559	0.00011608544745471	46.3316633169293	0.21595521783582	471.81187275135	8.89563133784704e-05
3	0.00632127623387598	0.00381975762858818	1.7606895020976e-07	9.42302633357464e-07	1.08591453089589e-05	0.269399389104446	0.000124250418551945	39.7109543284824	0.357529314035854	500.877604884738	0.000129760847049404
3	0.00352718432557669	0.00351387998571172	2.25427964804839e-07	6.19146577842464e-07	2.46163910431178e-05	0.379465180731896	0.000180203700499698	35.0608248081549	0.104010847577067	182.531999208083	0.000114104265644206
3	0.00351828903890086	0.00323364537990327	1.62595755407652e-07	7.06972802885797e-07	2.64915680702525e-05	0.449583568363376	0.000205255610273879	32.6619104027561	0.106063568460827	197.554728436783	9.18671178774466e-05
3	0.00473361941028981	0.0038202123875233	2.21408747532209e-07	8.36638977047458e-07	1.4411898784218e-05	0.20219241653875	0.000119152150102803	50.0079193252434	0.299504651181827	428.369804694848	0.000204321845438144
3	0.00670704218944193	0.00394183863659906	2.37087010177552e-07	7.84198474554207e-07	2.1901269159744e-05	0.594320418232403	0.000227338808331718	15.2177420176577	0.100911069096936	159.726336432659	3.58365145999806e-05
3	0.00438107359632386	0.00243800414368961	2.35455459660171e-07	9.12750953563842e-07	1.62055967779458e-05	0.433992554009193	0.00021082453558736	44.9673762872667	0.105321779007391	236.55861647159	0.000103673592846627
3	0.00420060100547421	0.00280604312547847	1.55262799637564e-07	8.62898273118224e-07	2.69505154183539e-05	0.456102529061451	0.000241218335802364	28.9230986083471	0.112241725019139	226.950192880179	7.3645225357197e-05
3	0.00695438153659982	0.002104075433328	1.50146347185169e-07	6.11286709800112e-07	1.84635540146117e-05	0.362537299701725	0.000155924998419925	13.241390367493	0.0908960587197695	241.194991200802	1.34388086914641e-05
3	0.00671990919560338	0.00350961465155503	1.62977914559461e-07	8.59884168404913e-07	1.25041880042917e-05	0.590603679661029	0.000244843725175053	19.4448070849841	0.112307668849761	191.590335067916	2.67136549904022e-05
3	0.00614140283556739	0.00345953846608807	1.71058766363689e-07	6.0710912531521e-07	1.69944703427315e-05	0.338896206411554	0.000176050694663848	16.2792745609413	0.112089046301253	197.801824948309	2.80287102238732e-05
3	0.00300590648853801	0.00279631415065479	1.67505211975203e-07	6.05939056328685e-07	2.52545936250907e-05	0.432963487101766	0.000261760650269287	32.1314006013044	0.0615189113144055	136.466468537505	6.57321371787051e-05
3	0.00494658505758487	0.00260669209712675	2.12672810056624e-07	8.06399677874427e-07	2.49162428925161e-05	0.39035168110426	0.000252938980484548	23.4137046326792	0.0844568239469067	184.726886058813	4.9332860509978e-05
3	0.00699908891899935	0.00234911990664964	2.34252742129973e-07	9.2504372753857e-07	1.18438553727606e-05	0.432630857402708	0.000142671481716946	31.6771997658799	0.158800505689515	350.132664083563	5.30775535490592e-05
3	0.00644187283580246	0.00342459696133274	2.15975356509185e-07	8.8614601342645e-07	1.63187299128195e-05	0.369627579639427	0.000108277827484497	32.8509355196875	0.289035983536483	442.693941772984	0.000113589853760078
3	0.00465626771349161	0.00332869412993673	2.27968768700187e-07	6.79229916665283e-07	1.72217145241673e-05	0.347097102999286	0.000107081025284033	39.3426474180371	0.194395737188305	324.143198962104	0.000129478825814641
3	0.00661069678762357	0.0039166678135354	2.26585884347676e-07	6.85518782649913e-07	1.00432479961146e-05	0.493790265696642	0.000271886809438493	18.7201972731402	0.0767666891452939	127.624407720879	2.46218219615406e-05
3	0.0045838125668003	0.00234332421544538	2.21475188122278e-07	7.87584085223658e-07	2.87544375428903e-05	0.548294600080106	0.000282077430929243	21.474778771649	0.0590517702292237	145.034371509814	3.63130901593552e-05
3	0.00544386533740315	0.00365900708662725	2.23124912739719e-07	8.55947418431332e-07	2.26947112941271e-05	0.540968516415767	0.000225934119713442	23.0188862308851	0.11416102110277	187.596313716185	6.10329888997852e-05
3	0.00304485937264473	0.00205194474407981	2.08241118431349e-07	6.72168284226096e-07	2.66935941978856e-05	0.232343243308547	0.000252935653262375	39.5382493252463	0.065662231810554	177.997028845052	7.712259198632e-05
3	0.00572831483501011	0.00377657851192894	1.71152714293905e-07	9.77406547273477e-07	2.30256861975264e-05	0.398619301973235	0.000288246439959229	21.8451162020071	0.1435099834533	221.624995907719	6.47282168342322e-05
3	0.00694947270295995	0.00383027645337567	2.15294003178752e-07	8.82709401822276e-07	1.37027375067494e-05	0.462990760002342	0.000226104159423965	21.7238235921154	0.133293620577473	206.958647567839	4.4420128204116e-05
3	0.00315563916929596	0.00350908155186829	1.71733559621837e-07	6.19662448246432e-07	1.87018662766486e-05	0.446553640693716	0.000225006479679915	38.2221022939227	0.0842179572448389	152.721259677528	9.62986781761646e-05
3	0.00385465458839444	0.00303044057021737	1.57461391162311e-07	7.94076362253699e-07	2.79274619370054e-05	0.550094012219794	0.000291462217836164	25.5378723128873	0.0800036310537385	158.040620237694	5.50615872971067e-05
3	0.00345180947288452	0.00392497204286508	2.24432457104817e-07	7.40131756758855e-07	1.23674440171122e-05	0.300063747539226	0.000294761415760138	50.6365007971598	0.094199329028762	150.997326527551	0.000131453421250656
3	0.00382212893435601	0.0027361651855256	1.66876819390372e-07	6.29361599424633e-07	2.56476644215949e-05	0.270347115047652	0.000255875292941505	24.062494322281	0.0755181591205067	164.823518659044	4.63135093206817e-05
3	0.00493705485092205	0.0038386623517212	2.38324012310121e-07	9.34784105433189e-07	1.75130149598473e-05	0.569818584933732	0.000125225537119368	45.2343826946106	0.233390670984649	335.667574031707	0.000175966502613124
3	0.00302721827543589	0.00319290887355747	1.59536512622585e-07	8.38992850350752e-07	2.73848118666256e-05	0.591799862610157	0.000204444652394675	46.2297952471283	0.12388486429403	227.511815834075	0.000154850495912659
3	0.00636894288881399	0.00244639936076864	2.43052274890234e-07	8.99035358648861e-07	1.42273683581151e-05	0.221441617675147	0.000240032227086124	25.8465426984263	0.110577251106742	244.221095657279	4.33138751593876e-05
3	0.00590593806379802	0.00257292689465842	2.40194435231281e-07	8.98298254933186e-07	2.54690938852506e-05	0.304826288728688	0.000259427672750655	20.8560429185649	0.0988003927548833	211.4894202714	4.81936008986317e-05
3	0.00311743016411649	0.00330223342389354	2.1508604192141e-07	9.94604449121381e-07	2.78822335939079e-05	0.58709874951645	0.000232336511585675	55.0982730649235	0.126805763477512	221.867937768501	0.000243636703145119
3	0.00499563687034927	0.00345229086011766	2.13415399356571e-07	8.66473002691547e-07	2.8101468817081e-05	0.436783328846518	0.000147271736816093	30.3087163399348	0.191947371822542	310.709090411758	0.000123843209078366
3	0.00509097772495818	0.00336228317743139	1.9943340523345e-07	9.63689102877797e-07	2.09201827499997e-05	0.353085551748417	0.00014645863687944	38.8879041582655	0.246119128587978	396.135714754435	0.000165964973710609
3	0.0046739288798069	0.00293549063519475	1.99056647979183e-07	6.62735840848564e-07	1.30399407809068e-05	0.224619875535809	0.000283216562545038	26.5378294588027	0.0751485602609856	154.11690669748	3.7053237589162e-05
3	0.00543731502027705	0.0030689820230592	2.31509176020709e-07	9.47728574105274e-07	2.0716593731391e-05	0.576635333608724	0.000174799653780214	30.6401058423083	0.143628358679171	261.803215966078	8.30339253097741e-05
3	0.00697537401521484	0.00288487678281444	2.40583459552267e-07	9.9492768558771e-07	2.46561202387135e-05	0.223302682786706	0.000114773199207846	27.319611448003	0.318490396822714	548.517272135398	0.000114834301344665
3	0.00400540869241567	0.00357601545760972	2.03950759818438e-07	6.508143870595e-07	1.48676761388535e-05	0.469481050495644	0.000294415645173816	29.1514042495271	0.0643682782369749	117.794520695059	4.87251385232492e-05
3	0.00565651814789029	0.00355810820000984	1.81732664832925e-07	7.21242834814995e-07	2.01591337083153e-05	0.348519148254775	0.000140264994812485	23.5935551903252	0.1807518965605	291.739247896137	6.73185416199569e-05
3	0.00528365598765282	0.00341148324127877	1.81137191179445e-07	8.56355712591748e-07	2.77529186550237e-05	0.599417587314737	0.000249683596560947	18.8952635443089	0.102344497238363	180.00303928059	4.37966604642698e-05
3	0.00576766930902149	0.00346264586905039	1.52516798995868e-07	7.05123550845654e-07	1.18729655155389e-05	0.225841185015874	0.000179949717158038	24.5301506877335	0.157896651628698	267.731817656926	4.2309681442631e-05
3	0.00339734079843415	0.00294231932265745	2.0877907629014e-07	6.54185514595406e-07	2.08736915675337e-05	0.351216609339233	0.000140317986972629	47.0632089529441	0.129462050196928	254.44929523335	0.000150434356478683
3	0.00442406897969329	0.00336085731853751	2.17088019698718e-07	7.17636054187852e-07	1.73422355098784e-05	0.553091889091057	0.000249153666495672	27.5353676803082	0.0752832039352402	140.805287079227	4.93568731989614e-05
3	0.00601568260617754	0.00332098475193242	2.23737836150214e-07	9.64549812967583e-07	2.26514484043758e-05	0.468068320061899	0.000180929952319115	26.3407764916259	0.168706025398167	283.634956929435	8.55820372371541e-05
3	0.00402390981677572	0.0038118942770139	1.56531034829078e-07	7.88718238746401e-07	2.65808872421503e-05	0.270817018793189	0.000138061709687896	37.382313572911	0.256159295415334	380.351775815262	0.000181681097303406
3	0.00677494273248347	0.00385044224146562	1.94626593325694e-07	6.25199973630557e-07	1.19790070750817e-05	0.542816305838273	0.000140247233576308	19.0287186801978	0.129374859313245	204.827014635705	2.82512058879506e-05
3	0.00616516152241766	0.00333132979283611	1.93218494282184e-07	9.63561049010058e-07	2.16737367781798e-05	0.362885869552432	0.000152672786400258	27.743828115207	0.235858149332797	383.512149644322	0.000101215757789107
3	0.00380910580535994	0.00297277898645071	1.97944835235239e-07	6.11386783983632e-07	1.88528677882279e-05	0.389380574390936	0.000115622240689519	41.1751332671164	0.141504279755054	272.748712340955	0.000112971873544504
3	0.0065840895315132	0.00357157148611373	1.5061311843389e-07	9.95431473304858e-07	2.08595424828273e-05	0.337753421238868	0.000294022837225066	18.5193455738414	0.15857777398345	252.604938930674	4.80079276941377e-05
3	0.00413303298057279	0.00269519416628702	2.42202601817089e-07	9.13477334621286e-07	1.25078897368592e-05	0.530383761307548	0.000178845955337662	58.7002058827854	0.120744698649659	249.181771309048	0.000125721187702952
3	0.00678218160996325	0.0020822896707508	1.81695488968728e-07	7.79006495181563e-07	1.65952113348774e-05	0.478255650146142	0.000234542059618115	16.3839219000848	0.0724636805421279	191.154544890194	1.60678707949136e-05
3	0.00659156339175873	0.00262313203565881	1.60978835289768e-07	7.44995525532065e-07	2.68045623064652e-05	0.376493071201392	0.000247040891949939	12.378688150057	0.0881372363981359	192.556944230783	1.98325395197467e-05
3	0.00397112637364619	0.00230269292490931	1.53078982777903e-07	8.82995746897194e-07	1.85867247476083e-05	0.46584288350984	0.000211948579791208	41.2423424956861	0.113292491905538	267.257605917753	7.95039716867561e-05
3	0.00553914081374648	0.00212704563406278	2.00174935048497e-07	7.43509435367193e-07	1.17480534240731e-05	0.562003223787489	0.000234845912705226	24.7144680801109	0.0612589142610081	163.334876621731	2.09936078603052e-05
3	0.00307796649730347	0.00291233524059705	1.80636914272973e-07	6.01187122524544e-07	1.23423617906346e-05	0.392498285841438	0.000102811566808277	70.5981576292335	0.157266102992241	307.546666500593	0.000176595553336447
3	0.00562196072501508	0.00276635973066769	1.92393246553839e-07	6.28713446337527e-07	2.42218857655998e-05	0.468462415827273	0.000162332560247936	17.0902174086183	0.0929496869504344	198.387432531197	3.15878314618449e-05
3	0.00385574336705082	0.00282030046147071	1.98505833037588e-07	8.41795867097229e-07	1.06997160044906e-05	0.293976370502221	0.000279232278982053	52.4827623035408	0.0970183358745925	196.794282266862	0.000147587598676239
3	0.00629564702381954	0.00332921566218003	1.98410253036855e-07	9.11165143695004e-07	1.23138163366623e-05	0.218210599936026	0.000120477130668139	37.4971536492393	0.312946272244923	495.12394869118	0.000111987182490171
3	0.00372734490053489	0.00393533703027265	1.53019075654506e-07	9.97849992313476e-07	1.43612311617238e-05	0.578286985831109	0.000225847419654711	55.3399339569755	0.176303098956215	262.648382639391	0.00016455810817749
3	0.00688177998201686	0.00353573272360299	1.55475751311722e-07	7.32567405786317e-07	1.72733072169658e-05	0.312418339567637	0.000191614923521104	15.9225870162272	0.147086481301884	245.105216675628	3.07918629343269e-05
3	0.00309686508694454	0.0020489894672897	2.34461255431476e-07	8.38838599843928e-07	2.72957267601077e-05	0.346695903790441	0.000253539595849065	50.2822156410004	0.0770420039700926	202.354040448169	0.000139564656899615
3	0.00445646673972184	0.0021237569862469	2.18924632217735e-07	8.17402498389694e-07	1.2362723736822e-05	0.29850863010603	0.000230811432571646	42.2758889118819	0.0866492850388735	220.960689476338	6.41731353947747e-05
3	0.00304196073275054	0.00234462508986274	2.19823125919014e-07	8.31856082308283e-07	2.05240590117611e-05	0.599846942623071	0.000258853776284014	50.8549304597473	0.0656495025161567	160.347420631246	9.77001130420385e-05
3	0.00456584098659718	0.00232785914887574	2.21114047655735e-07	8.99068387945384e-07	1.4848698373228e-05	0.22777373501563	0.000100347355529638	61.7050851770446	0.270031661269586	574.904346635879	0.000195866271865262
3	0.00546662735389391	0.00217837870132823	1.91317990669137e-07	6.04377743229715e-07	1.07718992267498e-05	0.529388661614407	0.00021204969472441	21.8057971876719	0.0531524403124088	144.970522712999	1.50070995117993e-05
3	0.00384469248095153	0.00237077208270095	2.00996062507515e-07	6.91618672647047e-07	2.16236558604253e-05	0.438633138579704	0.000148089298355577	38.5072759505039	0.104313971638842	246.826848508235	8.60099384158714e-05
3	0.00631874767505481	0.00214622426668629	2.43649517409691e-07	9.82389330053315e-07	2.49653145871485e-05	0.458531840060651	0.000202070854184451	23.2129096563279	0.109886682454338	267.252088395443	4.80662318103768e-05
3	0.00649239571637283	0.00383135976288225	2.15522635990411e-07	9.82856318782007e-07	1.24800782601856e-05	0.58582948780489	0.00019495795500372	29.1542683738607	0.16398219785136	248.009747589117	6.57125941535403e-05
3	0.00558350892840819	0.00279620499396978	2.0248971426486e-07	6.70169942042931e-07	2.3099825393475e-05	0.530140582168288	0.000109184156841942	22.9361457690548	0.144284177688841	286.157145940277	4.95335149975048e-05
3	0.00686521413890024	0.00398357267371511	2.06437902839491e-07	9.9452051793396e-07	2.52420029896389e-05	0.427167256153167	0.000116100460611308	26.1114264746175	0.352147824356416	466.29194245047	0.000131759929980542
3	0.00345899562490982	0.00211254111651086	2.14327788390687e-07	8.55144020046579e-07	2.53432446046096e-05	0.368410757577748	0.000235569011772275	44.9433857788258	0.0861916775536432	220.11973006268	0.000115078557064584
3	0.00417793747408668	0.00358050790335582	1.96738509588249e-07	9.76520615191142e-07	2.58746047734387e-05	0.406802312800965	0.000126619144660035	50.8452897220188	0.293601648075177	440.07500151528	0.000298288573078273
3	0.00330452891093765	0.00288698456102152	1.51912921288316e-07	8.5779204699986e-07	2.84966934545569e-05	0.203466000838883	0.000194519773741091	46.1956622469091	0.181302630432151	347.943745557492	0.000172859132104003
3	0.00670981927850323	0.00285843851591614	2.33470137738002e-07	6.04399967605246e-07	1.86930571942367e-05	0.230500630249401	0.000279032962385183	12.2222896867357	0.0640290227565215	136.701939223882	1.55496914505462e-05
3	0.00355135667724902	0.00271468572915092	1.79381943444342e-07	8.17704135608695e-07	1.31052365646287e-05	0.27227822639651	0.000211855514510332	57.3494863137199	0.125961417832602	261.483603440058	0.000128595095784368
3	0.00386893766134348	0.00289314116103196	1.50063383518957e-07	7.10322147799128e-07	2.81283518233725e-05	0.341030837595316	0.00017929946682803	29.5373592996766	0.128455467549819	256.283722583544	8.28501189134726e-05
3	0.00587067592668265	0.00360348491578914	2.00512755729791e-07	9.24290638225961e-07	1.80075207643585e-05	0.204643536888161	0.000164757591932182	30.3022279179711	0.246478368239977	377.937983529809	0.000106540135226865
3	0.00393973443413521	0.00287555740724487	1.84158521975595e-07	6.79931693453257e-07	1.09872536978386e-05	0.342418644403092	0.000114102527827742	57.2239324895606	0.172533444434692	334.660027389311	0.000130863916008917
3	0.00551741943683395	0.00250041832488197	1.64038946902518e-07	6.03662247968789e-07	2.06731733508603e-05	0.540190290136706	0.000194838861787551	15.2519086083242	0.0670112111068368	161.408947987128	1.73672386381487e-05
3	0.00443002279119111	0.00295933587568769	1.700587248519e-07	9.12421893021983e-07	2.54263253333988e-05	0.256600336243808	0.000155529248506419	38.2169704556683	0.22846072960309	416.862913346537	0.000151381191109373
3	0.00320860190431748	0.00253204506145384	2.45251502336067e-07	6.24301038370757e-07	1.54817117925566e-05	0.230921212293571	0.000119298666912881	65.3542581025346	0.140781705416833	308.924074508067	0.000180092845698443
3	0.00492411778146185	0.00290109304131315	2.19981313888516e-07	6.02074722223142e-07	2.71542982841382e-05	0.361448033266931	0.000164842115792687	20.1507586889567	0.0963162889715966	197.222191026626	4.68908681264042e-05
3	0.00602932236075956	0.0021468321944177	1.54406262278509e-07	7.20790736650122e-07	1.41951973473355e-05	0.49526706476939	0.000206456134495416	19.4481661377978	0.0781446918768043	203.649938563382	1.7786751214683e-05
3	0.0038121558493603	0.0023846055486503	1.94223249926254e-07	8.20749469136728e-07	1.43533836038397e-05	0.239754372293034	0.000100049999021177	71.422760717456	0.248952819279091	534.190431867816	0.000222477894520804
3	0.00576344770069376	0.00376291822069909	1.89144208888426e-07	7.27987326097456e-07	1.97668051549487e-05	0.245684459610922	0.000172987222703871	21.484155131785	0.16707356899904	260.802969813052	5.90126407087714e-05
3	0.00354657128602527	0.00296425365732007	2.00068629440636e-07	7.19275136330098e-07	2.61781346859206e-05	0.506013626887974	0.000178605703156338	36.8100916724431	0.103156027274738	205.421465972718	0.000106635465036485
3	0.00572580199951921	0.00247329027550195	1.6034934070739e-07	6.8578645375874e-07	1.18338460278228e-05	0.531837349879321	0.000185301837587388	22.689642309464	0.0850811854772672	199.564644861928	2.15796829481205e-05
3	0.00404753542084286	0.00259889128783909	1.51489395793258e-07	6.99268828352135e-07	2.64832406400354e-05	0.207771833171826	0.000204671670118973	26.4202942770819	0.11435121666492	249.966334722116	5.66019917785224e-05
3	0.00678744767826964	0.00287708715167592	2.0427076747184e-07	6.40884681836052e-07	1.11621406479709e-05	0.500977572056897	0.000152041297647099	20.1575235854688	0.100122632878322	204.824417444246	2.25826117571012e-05
3	0.00490033840038605	0.00327048576625066	2.07142690817179e-07	7.13210994631311e-07	1.85664112582822e-05	0.28598949328487	0.000218893402990987	25.6106645319554	0.107271933133022	195.819574520563	5.82516697761555e-05
3	0.00310175260908358	0.00205539249665699	2.43225187392743e-07	7.13178413332086e-07	1.65400329106512e-05	0.395784099140588	0.0002379436711513	54.9784448098835	0.0608396179010469	166.61887806614	9.5313982695331e-05
3	0.00460994804386055	0.00300873169668494	1.9510073521493e-07	8.74510172782041e-07	1.23795198779517e-05	0.247430054024185	0.00017098722070099	48.3369994352134	0.182930887158444	336.668483839957	0.000124963544212905
3	0.00355818655251935	0.00222907178310574	1.7873563181028e-07	8.50360979373638e-07	1.67006573306774e-05	0.209784544503564	0.000201008987023914	54.4543010963907	0.130177792133375	313.040115198489	0.000119276457939272
3	0.00446093573827852	0.00212566657165501	2.16235772491609e-07	6.00030149730724e-07	2.56478449906452e-05	0.424099261282984	0.000103511753647262	29.4759067831733	0.115636261498032	292.979602496134	6.27036625286455e-05
3	0.00356141414765263	0.00284108110419474	2.49820895502601e-07	7.93800646789547e-07	2.73113982803227e-05	0.478920570358873	0.000215687161536088	40.0676772447344	0.0909145953342317	186.761536515698	0.000129366678194278
3	0.0045590700879784	0.00336078346276603	1.65990191231076e-07	6.78946821863426e-07	1.49369306977341e-05	0.482263223892515	0.000168891864707231	30.437619400176	0.118299577889364	211.96297353333	5.75981491449856e-05
3	0.00390022491285092	0.00209633489975179	2.2808852097587e-07	6.63835336638366e-07	2.15303635716819e-05	0.298931432812782	0.000268225857542471	29.44878958507	0.0561817753133481	151.8243550247	4.56153046572955e-05
3	0.0063814156314161	0.00260317359891381	1.87562102555851e-07	8.95163159428816e-07	2.65859481893098e-05	0.207625792011129	0.000288758462557464	16.0023038194389	0.10933329115438	228.864539773429	3.19097653771629e-05
3	0.0033448412452801	0.0027462968112492	1.68209366979784e-07	8.96451551519395e-07	1.36993089391551e-05	0.532075093580251	0.000110339009111291	86.3823172605234	0.229590413420433	442.531907845226	0.000266383365963962
3	0.00426651445034204	0.00235439843561277	1.97588670902601e-07	9.07264094714703e-07	1.0589965285148e-05	0.488104502010995	0.000200218720530209	54.8686276944412	0.108302328038187	251.181458892114	8.56709636739284e-05
3	0.00345872574015776	0.00245777290617246	2.24625164767969e-07	7.77871397836981e-07	1.12096536633359e-05	0.509953002431201	0.00011899752132235	80.774654536944	0.141567719395534	312.142800894206	0.000178888199069917
3	0.00604174470667223	0.00374375065271819	2.02825759028354e-07	9.95533145712019e-07	2.75552152219744e-05	0.386545579425297	0.000277724021451456	20.0240287281632	0.142262524803291	220.560172004584	7.01770197882877e-05
3	0.00547442669448798	0.00394044404581462	2.24922597318751e-07	9.89138428405015e-07	1.71384617403692e-05	0.553664020023228	0.000180308426261921	34.7452771666654	0.184412781344124	268.94856957037	0.000139874442430693
3	0.00323082395619016	0.00384554227141804	1.70642120519553e-07	9.99831428957219e-07	1.85762045780566e-05	0.56279282038616	0.000111447821131568	88.2364267982484	0.344560587519056	482.818077748453	0.000492626235725304
3	0.00549777256699354	0.00360498647480545	2.01083855216913e-07	6.0711478578922e-07	1.41540390612267e-05	0.332248722465859	0.000152480776985249	23.9431322779286	0.128337518503074	214.945958402349	4.82444178524053e-05
3	0.00698356611862457	0.00309678308321519	2.35655730760622e-07	6.03127095943594e-07	2.8301315035839e-05	0.375387537344299	0.000224276468544932	10.2950903582268	0.0730840807638785	146.286445806732	1.81350726418877e-05
3	0.00497850195218737	0.00236854327349973	2.38738051224324e-07	7.55848124225594e-07	1.83756762492065e-05	0.212914694218067	0.000287456561134584	24.9674808595864	0.0729511328237916	172.397192363706	3.96162556787707e-05
3	0.00476853941733707	0.0020748563982031	1.59959659766585e-07	7.23798034902419e-07	1.96444786993279e-05	0.207742606447015	0.000101842002217374	34.8909084077745	0.204165869583186	504.387945666365	7.43930018918161e-05
3	0.00521290130489044	0.00333669797461478	2.44638910664377e-07	6.11403525246306e-07	2.54156147815146e-05	0.271740260078547	0.000289181841312468	15.7411284068698	0.0667339594922957	126.860617059388	3.58191265865744e-05
3	0.00605374407895246	0.00279600003968746	1.50127407880641e-07	8.88215456815392e-07	2.39508213969599e-05	0.379709518213049	0.000202426885119147	20.0993771200985	0.152102402158998	300.085384471132	4.64270090408146e-05
3	0.00647444466641231	0.00309881624731741	2.0899432026081e-07	8.31274138891739e-07	1.61329692223579e-05	0.290426330061861	0.000217702503739949	21.5831975403051	0.127671229389478	235.211985899553	4.4720915579577e-05
3	0.00416605701198901	0.00303340020043605	2.3063659775273e-07	7.39946870483219e-07	1.58855628661556e-05	0.497190190229505	0.000224278991679314	36.107510057037	0.0825084854518607	164.290520810639	7.20125082743722e-05
3	0.00525537565294183	0.00201339417763634	1.5197295957592e-07	7.97626784666961e-07	1.30973849945435e-05	0.317662873382953	0.000173293084880407	31.9637953224894	0.12241436600029	321.407573296978	4.20889839470217e-05
3	0.00301949148288376	0.00332304867103918	1.55606513000004e-07	6.58656265349307e-07	1.62098405443898e-05	0.334992256013926	0.000113234317039505	64.9654727145308	0.202041359199182	347.678444093856	0.000233825413575464
3	0.00684006513012436	0.00330568741591546	1.74851497889558e-07	6.02772542271689e-07	1.34535994706728e-05	0.301363262434815	0.000226101947968514	13.7953277509013	0.0859478728138021	161.392894994082	1.69470392214399e-05
3	0.00539990905786867	0.00229068279008188	2.0286648583885e-07	6.06957850630194e-07	1.36861742347271e-05	0.54289646879732	0.000193946805120275	20.9930612778694	0.0595577525421289	154.763020837407	1.88034810533261e-05
3	0.00490365757427014	0.00326198062024106	1.9195562065798e-07	6.08111249672909e-07	2.11148621593081e-05	0.212920410265133	0.000145699172588405	23.459720068881	0.14222235504251	255.784148312203	5.59403109781686e-05
3	0.00312425187090836	0.00324528770429659	2.28904573284079e-07	8.55218730687793e-07	1.24557696117127e-05	0.330220745594951	0.000252735535614336	74.6846744803788	0.111637897027803	202.072282928942	0.000220607889981569
3	0.00621630774933386	0.00209153372226527	1.9740999173112e-07	8.57730015523048e-07	2.85097312963558e-05	0.222399404647389	0.000146510108847668	21.2488377922088	0.16564947080341	404.924974491496	5.08103119620969e-05
3	0.00617887159869445	0.00241273763766635	1.79742268631142e-07	9.23713675295541e-07	2.50350538645239e-05	0.509101709392875	0.000283042717213058	17.0425254150645	0.0858934599009221	195.306461134095	2.73666659138203e-05
3	0.00571694868816853	0.00265281726423751	1.93750221666891e-07	6.54433294147706e-07	1.80818967251925e-05	0.415531559578985	0.000256094142636102	16.5221837337297	0.0636676143417001	144.495251167782	2.06012975399794e-05
3	0.00620482483784461	0.00392808220046043	1.67193159910051e-07	9.46560141797508e-07	1.6827545773083e-05	0.440360942817367	0.000136923031133561	30.5773577060344	0.290678082834072	407.352976552274	0.000104904827174434
3	0.00618795085363646	0.00330573737436814	1.62874112953777e-07	6.59906860890934e-07	1.96219769391283e-05	0.372630751372187	0.000270963723247631	13.2053143259475	0.0793376969848354	148.878044780234	1.9683474255971e-05
3	0.00555150756967934	0.00281156177371991	1.84151401866594e-07	9.50906056248107e-07	2.80961936511244e-05	0.31226493436792	0.000200801144804524	24.4909536670663	0.165319832294731	319.341665857918	7.69986417220963e-05
3	0.00407864472957816	0.00368477611082822	2.26484676651467e-07	8.39900872186245e-07	2.96250453331428e-05	0.207679032561122	0.000160929092694073	38.6091623308534	0.213717014428037	327.248372216939	0.000203811025401112
3	0.0059715718990883	0.00378979316117647	1.59825021319759e-07	9.89491005374473e-07	2.18588646915775e-05	0.337868179465879	0.000232863346295393	23.5395792567475	0.198585161645647	298.607231161304	7.80948779395409e-05
3	0.00403039875735976	0.00243617275038019	1.97755871487707e-07	9.53652182661131e-07	1.22713640995132e-05	0.405322390957627	0.000226209419152055	57.4557906411996	0.114987353817945	256.430810125647	0.000114471455392173
3	0.00469787884649144	0.00399036681140003	1.90440673627172e-07	8.37814185487008e-07	1.17282927067688e-05	0.223742545869371	0.000209370276240787	41.3684438862159	0.178768433150721	264.147711229321	0.000126902469718218
3	0.00553394366677309	0.00317801914049803	2.42185368841669e-07	9.49674714657676e-07	2.18719979188567e-05	0.364721084325153	0.000270239549172989	25.9332554130624	0.11313748140173	203.577420060773	7.56549790457274e-05
3	0.00390950392016066	0.0026673659562384	1.60288115259621e-07	8.37532370835014e-07	1.49964909399636e-05	0.592435504478481	0.00012508031113848	53.8274303063922	0.171778367581753	350.936756409079	0.000118846447465347
3	0.00391913913509673	0.00222324402890607	2.13048945314358e-07	8.89642100853879e-07	1.77437868321599e-05	0.505848872993595	0.000250349629251519	42.903155147413	0.0782581898174935	193.342773740492	7.50955263337234e-05
3	0.00593664103393582	0.00273846580736299	1.5372907751023e-07	7.574665630646e-07	2.81904153691122e-05	0.509476197112013	0.000127598598638421	18.8818072840264	0.164307948441779	329.519607655732	4.20314776524341e-05
3	0.00647062259467154	0.00394185329824139	1.56607872577189e-07	8.73846935418314e-07	2.07173842597836e-05	0.392684238078952	0.000143384489631605	22.7570564949306	0.264892541641821	376.369188145774	7.75607327092098e-05
3	0.00518119820686051	0.00292366901956348	2.33778672152816e-07	9.44040465128379e-07	1.19309387534755e-05	0.565376707159699	0.000154426799425181	46.335272616984	0.154369724232952	290.13483381329	9.58498149742618e-05
3	0.00422398275968646	0.0032812655663756	1.63856702830633e-07	6.64029143348255e-07	1.61456049825388e-05	0.468210795993816	0.000151954445959369	33.7358977835025	0.127313103975373	230.904071727847	7.09139826664945e-05
3	0.00568659366596941	0.00308630566321488	2.48315714975312e-07	8.30865537114793e-07	2.49395115537459e-05	0.424751020567349	0.000232253459068623	21.2720425453438	0.0999963034881622	189.020731311796	5.77259591792047e-05
3	0.00529903605958286	0.00381606638864249	1.62991899209177e-07	6.08046318106985e-07	2.04771336250691e-05	0.529092966851354	0.000120189504924239	20.8901685068132	0.154169082101157	241.664814405117	4.65108437988984e-05
3	0.00583507905307293	0.00270775443495746	1.67670990626742e-07	8.70516554829647e-07	2.90110945022483e-05	0.226969670132606	0.000175111030080089	20.8209105883011	0.183044199803124	364.782464331157	5.92099539649216e-05
3	0.00467837231511675	0.00202376706038579	2.44750085335205e-07	6.37869894545355e-07	1.08481690262193e-05	0.206812906684846	0.000192734373948219	35.7367675179304	0.0760936414705058	208.872259963316	3.98801469779736e-05
3	0.00372931836811684	0.002572987696377	1.99484261601041e-07	8.92641076508876e-07	1.73914100024437e-05	0.428100317573792	0.000182131411368779	55.2935459370021	0.131736970054503	281.431570057441	0.000147512843282622
3	0.00547863347031126	0.00254348587969926	1.77664322911794e-07	9.95550532312541e-07	2.40377470617823e-05	0.469040189223299	0.000137663893758614	33.0057140580192	0.214670208246618	436.234787131428	9.9092436544979e-05
3	0.00678339002030341	0.00346526903973559	1.89774048077227e-07	9.9255431832685e-07	2.14023678792657e-05	0.237938763315609	0.000240715883953972	20.1572894254335	0.181580097682145	293.175170504889	5.9020764653025e-05
3	0.00588184215452831	0.00337776156857938	2.49000700946127e-07	8.78776122548958e-07	1.42863118524109e-05	0.585138398288838	0.000138374275953863	34.2086279355462	0.170239183056401	281.655380983429	8.07977080992642e-05
3	0.00576351340273457	0.00216846989135563	1.54140802160626e-07	6.27669973407256e-07	2.47440301059785e-05	0.264935986542285	0.000170631353218557	15.228542888102	0.0954126752196476	245.593579386829	2.13809327769184e-05
3	0.00460120277458827	0.00394659126950153	1.73443104118656e-07	6.92077414135229e-07	1.33276795873732e-05	0.423126103718804	0.000210731598666664	30.2236172626245	0.115240465069445	182.183917174574	6.24881005031803e-05
3	0.00436437996649138	0.00297975216535081	1.83547329760955e-07	7.75500360142353e-07	1.25203378338787e-05	0.379435292206328	0.000237440531846792	37.6795450234312	0.098927771889647	194.869549679851	7.09225737580663e-05
3	0.00366716386798887	0.00206513793537757	1.79456178963383e-07	7.94465740043397e-07	2.885749290924e-05	0.313014086904491	0.000169208612245789	39.2903896947492	0.119778000251899	309.211736712326	0.000104622597831546
3	0.00496574204336928	0.00386459511034756	2.163731150034e-07	6.05269369474808e-07	1.77277049981589e-05	0.35533938953861	0.000187483530339921	23.1533845378941	0.106662825045593	173.2822586883	6.66771533949371e-05
3	0.00330119784764101	0.00244168365411147	1.52833446006968e-07	6.3015722612989e-07	1.96550685924957e-05	0.373500487407145	0.000251704094543002	33.3109463305964	0.0654371219301873	158.575942752459	5.39005118674998e-05
3	0.00471145942810833	0.00223606750325388	1.98985018133066e-07	8.86466010940364e-07	1.08706665170535e-05	0.313756496499449	0.000128638443370213	58.3450059640049	0.186935243272024	430.420794091349	0.000122860565319039
3	0.0063291477597414	0.0021592351260299	1.7900087661993e-07	8.49013857355055e-07	1.10138406222192e-05	0.481120574113369	0.000206201862793579	26.2696138680227	0.0958700395957275	240.090131428677	2.70649185340737e-05
3	0.00426317428596981	0.00323924158650797	1.54563503123491e-07	6.93348805544137e-07	2.07568112192242e-05	0.592155897510736	0.000116470912955357	32.5892159469654	0.164553472594605	291.26552916831	7.67652655126278e-05
3	0.00582824053304561	0.00352738765109741	2.37302695147483e-07	9.05506729860051e-07	1.92089239424956e-05	0.213377461732497	0.000113877194778774	36.2570865235543	0.324519663900962	481.681676904726	0.000162522764391996
3	0.00504610542291776	0.00361904597960757	2.48997389355394e-07	7.00065231123102e-07	1.81529485772046e-05	0.249249904938008	0.000172765182447194	28.940488708888	0.141866602400617	231.556626077431	0.000111794244319185
3	0.00480629456198998	0.00263985897913482	2.1630297706184e-07	6.1475935127951e-07	2.4910795327753e-05	0.280427665257839	0.000193012275710943	20.7330857638751	0.0844754873323142	188.313236717752	4.11327444716289e-05
3	0.00690644484791282	0.00299295092361109	1.61442355766251e-07	8.07730544250996e-07	2.47094456510325e-05	0.269869497594212	0.000130790039647183	18.1391852088266	0.232252991672221	417.147732600501	5.08680146528799e-05
3	0.00520102282141276	0.00224533973271585	1.54528475868112e-07	8.23109283404516e-07	2.65832863037292e-05	0.396260931674058	0.000283440594065935	18.6759483064443	0.0808322303777705	196.301551035941	3.0211732079304e-05
3	0.00534333958922469	0.0035027723893308	1.68820338582898e-07	8.48969027709182e-07	2.16997101353012e-05	0.52292434416719	0.000179844437883028	25.0163730278628	0.155523094086287	257.68520104017	6.42782835572612e-05
3	0.00637956599276509	0.00286831559194578	2.22702658942557e-07	9.96652073204847e-07	2.57932297909387e-05	0.493651566306128	0.000101542331935301	30.8784860755263	0.289126211668134	501.883937831237	0.000119466154509336
3	0.00635427437091244	0.00381804341020665	1.7513063317355e-07	7.13850329863396e-07	1.98354360188066e-05	0.239271989163775	0.000200057327425089	16.4587919525022	0.146612866951935	229.815957524558	3.88225999178373e-05
3	0.00355780592453508	0.00281497963941765	1.59474322887389e-07	9.17393114247928e-07	1.05078179057101e-05	0.546751233796416	0.000173574368369522	72.6847344571758	0.15313489238432	303.209795562957	0.000151971363324167
3	0.00496756442397793	0.00370011661294176	2.09734596786226e-07	6.19926340038139e-07	2.31032417220957e-05	0.466670006306668	0.000236833444091877	17.8788916436821	0.0769624255491886	134.817937670555	5.45351128805302e-05
3	0.00521889423683452	0.00332414867103518	1.54662650057166e-07	9.39620755009753e-07	2.74064420049849e-05	0.332823813338612	0.000117733954612449	33.2384823455827	0.344381802319245	543.575458551094	0.000162288913908757
3	0.00671621554913141	0.00271422787830406	1.81974427614809e-07	6.90763442220015e-07	2.35797846202931e-05	0.429487320768474	0.000141404028843035	15.7000982331312	0.128111555855952	265.561160425051	2.88841702321694e-05
3	0.00637284778438919	0.00392404584291823	1.6665127877463e-07	9.09017918615395e-07	1.37700378694283e-05	0.440129722678459	0.000282745725164019	21.6825271851964	0.130278321984885	198.661676512888	4.33453662024393e-05
3	0.00564178412144806	0.00330784399405075	2.07911407490951e-07	7.2218326884491e-07	2.1830131079144e-05	0.357979510322231	0.00024128286578168	18.3497036987498	0.0939427694310413	171.798833992261	3.90076999632496e-05
3	0.00372927244359873	0.00319340946571472	2.25054330134462e-07	7.84136220081359e-07	2.05885509768363e-05	0.516782249426726	0.000289706530734679	34.9080942997626	0.0728097358182956	140.064345859876	8.20227544659729e-05
3	0.00597801611822885	0.00317779381538218	1.76713455441702e-07	6.82908638701401e-07	1.93886912966767e-05	0.272600222587961	0.00022308305783633	16.5322277457689	0.104231637144535	195.586541089662	2.96951759340354e-05
3	0.00367364339031799	0.00396444642066552	1.6618298011595e-07	6.11787467239942e-07	2.88386507133034e-05	0.347865367804956	0.000289360072650899	21.8290063475816	0.0792889284133104	130.893447813812	5.87775675494604e-05
3	0.0033450110979801	0.00337839743487264	1.86012615301183e-07	7.77104540701517e-07	1.47631068653768e-05	0.298141782296281	0.000183578310404126	59.9585450565198	0.152703564056243	263.957547362628	0.000194948444817147
3	0.00690191616615301	0.0022384863327503	2.2486022709869e-07	7.76309520447565e-07	1.3793514553468e-05	0.512978143482855	0.000219106122638768	18.9624008011242	0.0725269571811096	181.849868633582	1.91281162975197e-05
3	0.00416319275802533	0.00399228037773416	2.28816475667857e-07	7.36862151942672e-07	2.71302703606767e-05	0.474572180963863	0.000128085830627076	36.3330432364958	0.186838721677959	271.202668559853	0.000165264729493175
3	0.00680242082075121	0.00205606497298387	2.41577386172346e-07	8.13095763153667e-07	1.36418082768249e-05	0.550549031061528	0.000225441624482808	20.3967882212154	0.067438931113871	180.226918187544	1.94690705617515e-05
3	0.00639546158434344	0.00274374359299108	1.54924444047578e-07	6.40149759287406e-07	1.52680855895757e-05	0.531293552372635	0.000161762541418145	16.4648173334091	0.0965797744732859	207.585831390265	1.80872461249819e-05
3	0.00383094634748702	0.0029478483017676	1.71775536640504e-07	9.85765658946721e-07	1.23184622344808e-05	0.418908640962267	0.000214741192855858	63.763086482229	0.155646390333329	293.424215781683	0.000162579697883814
3	0.00498995041520349	0.00345600885093942	2.40788242200503e-07	8.75266795997101e-07	2.70920667914775e-05	0.478863834978295	0.000205467035955182	27.2572550856643	0.127181125714571	214.96517742142	9.18344919340394e-05
3	0.00482871383685353	0.00215203568019731	2.30571571840679e-07	9.92159383675059e-07	2.50172338934904e-05	0.583584797268992	0.000129844058264713	40.5914849641026	0.16011145460668	377.035625941505	0.000110127503864128
3	0.00522325102620319	0.00305133306299967	1.79205984730367e-07	9.74285900865832e-07	1.7888584953773e-05	0.466429284840443	0.000133371496145727	40.7431823787173	0.241665578589574	421.200858845568	0.000131181686703727
3	0.00457202007887338	0.00368600699831299	1.76644893282724e-07	8.89019078675778e-07	1.03198164993966e-05	0.517270629732077	0.000179557353754168	49.3165069438679	0.169556321922398	267.597937851447	0.000110667221890448
3	0.00413002258528792	0.00353635994895386	2.17989468713346e-07	7.33740163253e-07	1.08422538045633e-05	0.549721620873783	0.000240931919531758	40.4089590376873	0.0834580947953112	148.409487406432	6.70755487589034e-05
3	0.0060639509031547	0.00300610993441997	1.62630170033234e-07	9.66238513066026e-07	2.61333187124401e-05	0.498737343246245	0.000199889884458516	21.1188324263693	0.161127492484911	296.926385356765	5.48749715900193e-05
3	0.00465501069069664	0.00211184723346649	2.13111069252541e-07	7.66383671139012e-07	2.00885568310958e-05	0.300723119202047	0.000230625231278945	28.5401014986955	0.0802501948717266	207.603709080133	4.86998107418821e-05
3	0.00640915289149134	0.00365651639570569	2.35132027602921e-07	8.64472266024955e-07	2.26864230738928e-05	0.48619310210127	0.000141997266876527	23.8079146412883	0.191601459134978	293.758348719411	8.00454882944069e-05
3	0.00469021233698791	0.00265380834185277	1.99286065195039e-07	6.98547722974727e-07	2.36393872443425e-05	0.494190551763818	0.000294852499464783	19.3326690664724	0.0562607368472787	128.399451376521	2.86071474000958e-05
3	0.00620830130606253	0.00209536667934561	1.98410725357896e-07	7.85703477155491e-07	2.37145699681827e-05	0.384910735664328	0.000118092505381863	23.2639948269075	0.155895280943313	381.480114705145	4.752101241445e-05
3	0.00597249619003226	0.00224111138218439	1.60749450416395e-07	8.88827855805085e-07	1.49210935219214e-05	0.393756755945539	0.000127233904040911	32.9674564959534	0.197217801632226	450.644333943788	6.18347780334896e-05
3	0.00503151815038133	0.00378890814442819	1.7628783976779e-07	7.07690065281594e-07	1.13300572505223e-05	0.371244344159684	0.000118025947834714	39.4461870332016	0.216725545861292	326.137715412552	9.92853472309602e-05
3	0.00549927273517344	0.0031760056921931	2.20614049065929e-07	8.8653140294478e-07	2.94847981394225e-05	0.488131750029815	0.000133231310299062	27.4118866090722	0.195641950639095	334.890204951743	0.000101372076467314
3	0.00668625346388531	0.00274710501998596	2.13504309552176e-07	9.89818159135702e-07	2.45813640114393e-05	0.397840908290281	0.000286406155071607	17.9618966468416	0.105488832767461	211.63621359539	3.94839150814056e-05
3	0.00630564130604637	0.00312195907210491	1.87082156947175e-07	7.95051016577099e-07	1.57849961181753e-05	0.244478160359785	0.00014898235100703	24.9245000292535	0.193561462470504	343.005560600011	5.79944385585223e-05
3	0.00473764193953563	0.00295137470090947	2.14038157297954e-07	6.40787555613965e-07	1.82394454153404e-05	0.320533024499145	0.000276050743763908	21.8484635110635	0.0661107933003721	137.772806667652	3.56902990968035e-05
3	0.00655011614855465	0.00214876293903465	1.82189821123739e-07	8.90864269933097e-07	1.95766772586488e-05	0.537298637002247	0.000260890933027816	17.3532070752391	0.0782149709808612	196.84156449305	2.04464931659316e-05
3	0.00685647941657326	0.00361509469692248	1.9309318864335e-07	7.0632080743829e-07	2.81776634949424e-05	0.261800944668336	0.00022837210834555	11.7694109170668	0.115683030301519	193.22714566537	2.85244551965291e-05
3	0.00494105437294215	0.00268330415441682	2.47803321770609e-07	8.18010210852667e-07	1.69337342700226e-05	0.545576357769609	0.000229864647571168	29.9596350192062	0.079425802970738	172.145519581402	5.12565959227956e-05
3	0.0040302517180323	0.00253398130068042	1.55730122624862e-07	7.01707182474481e-07	2.48838179624905e-05	0.410701831223737	0.000124651654432871	34.4458291482498	0.151025285520553	328.304888501305	8.76355537895227e-05
3	0.00379166500741042	0.00390937576616863	2.19811514860594e-07	6.83952878738475e-07	2.84369568184897e-05	0.544239325200865	0.000230699338380814	26.9593162656248	0.0875700171621772	144.054408430488	0.000100677835332145
3	0.0034028151433946	0.00372284009514806	1.8861010135416e-07	8.10677742405955e-07	1.53900970827793e-05	0.298821874396756	0.000122205791615374	72.993820810081	0.265066214774542	397.846924379702	0.000341855368613873
3	0.00498770929921917	0.00214257889591879	1.81368062297183e-07	8.74358493933832e-07	1.08945932009022e-05	0.318586485965468	0.000212562086186418	40.3791794228425	0.11055707102941	274.463399970995	5.62754462325125e-05
3	0.00393123830084447	0.00378840119638841	1.7542246836412e-07	8.1673019448877e-07	2.70463241256121e-05	0.419872416919199	0.000181915996337889	35.5541839048486	0.16668965264109	258.74003496685	0.000148773768458956
3	0.00414222407328417	0.00352536029527559	2.08371595999228e-07	6.91709099015501e-07	2.31339298891132e-05	0.328044300328637	0.000220584771615551	28.5510962383422	0.104350664740157	180.999540296266	8.2586313658714e-05
3	0.00391684777819628	0.00208147901034373	2.3390077685536e-07	9.33473014418397e-07	1.22419381365755e-05	0.355969113129119	0.000190896956830763	67.1461555983485	0.114897641370974	289.898299780891	0.000138346773273496
3	0.00522219572895279	0.00253063503871419	2.13892520287783e-07	9.01839372155937e-07	1.10094519471906e-05	0.300760888187805	0.000114751553139997	54.6084814844594	0.233830677577192	472.071182310012	0.00013619265517652
3	0.00572244559170821	0.00310202775476648	1.6503693074863e-07	9.32608839157225e-07	2.20214941290027e-05	0.319763480902155	0.000296875197389422	20.911426871949	0.122840299088752	223.438985955259	4.92442202130308e-05
3	0.00690475552287465	0.00323850312260164	1.53514936226409e-07	9.00863070218249e-07	1.30797820038011e-05	0.28650190369255	0.000181615623667335	24.1583693779778	0.208559601095546	356.468795596532	5.11070157279764e-05
3	0.00681940732582608	0.00226212109492232	1.89170411142729e-07	7.6411970898421e-07	2.15983424562172e-05	0.29536542912308	0.000114245755092795	20.6151371726014	0.181874536031755	413.959665125686	4.28653600002488e-05
3	0.0053548383535076	0.00325430307845088	2.41635010185304e-07	6.51877846731109e-07	1.9233209126376e-05	0.278764587111028	0.000288764504883664	18.5040906275766	0.0702929464945391	134.545600774568	3.34607260696676e-05
3	0.00315727964972949	0.00367567823207143	1.77069330521864e-07	6.22678491216388e-07	1.05317853274862e-05	0.589181950246748	0.000160974897531448	56.3557369577114	0.105859533083657	180.957579798213	0.00010330253878824
3	0.00575102108496537	0.00248085796236143	2.1236814981397e-07	9.39147330889239e-07	2.51740410519134e-05	0.456534288443197	0.000182569272082416	25.5088771261123	0.132973986782573	287.824061694161	6.28377912720452e-05
3	0.00662225191601307	0.00387642768042131	1.8012933133652e-07	8.10951247940756e-07	1.09614862995187e-05	0.52759047609306	0.000161604661432952	25.7018541825482	0.169012246866369	255.822176579278	4.695267207216e-05
3	0.0057586211121194	0.00354561977172558	1.90534162433051e-07	8.6280201754364e-07	1.52285056514509e-05	0.227080322735335	0.000132257238748839	34.2002936823121	0.276558342194595	425.084932494465	0.000114009697073395
3	0.0061996312155145	0.00361644839690636	1.50936251255672e-07	9.09694054726695e-07	1.62093574032991e-05	0.406120420654043	0.000207963285653	23.8735404464917	0.180822419845318	286.9451416495	5.65830146194738e-05
3	0.0043568963715332	0.00355180990480348	1.77009512780299e-07	6.2786014946022e-07	2.55522909611899e-05	0.247598653902283	0.000201652653694118	22.2499191753802	0.113657916953711	195.962566854803	5.88619793711531e-05
3	0.00664024256384714	0.00311725689065763	1.74601528407698e-07	8.89190862563949e-07	2.12157581397511e-05	0.424887350772843	0.000255362070816459	17.0351512970308	0.117208859088727	215.699480881505	3.39552302809118e-05
3	0.00610655502001215	0.00385406432744671	2.10445552871273e-07	8.53889623896605e-07	2.16955401446152e-05	0.350037004003988	0.000108228545672083	29.3856849160248	0.308325146195737	428.016023893993	0.000130530445444063
3	0.00581559461818558	0.00234732242585253	1.72224530914379e-07	8.9935824665146e-07	1.80595425566748e-05	0.481825031866957	0.000247889253966633	22.7086885041967	0.0948318260044421	220.606555130546	3.26949797459342e-05
3	0.00367513567871371	0.00309005418624771	1.95734578785037e-07	7.66767546233302e-07	2.85023355609817e-05	0.482107046218612	0.000132090360106325	41.8518846716998	0.163154861033879	297.00139750476	0.000159138656373853
3	0.00524420436194299	0.00359274403844824	1.75929389295401e-07	8.81662100160727e-07	1.44703393051815e-05	0.429598758565237	0.000207351867969651	32.2871967924552	0.153769444845585	249.267380105255	7.76474599180356e-05
3	0.00427551808594118	0.00200624854664944	1.68632091168413e-07	9.83227784439314e-07	2.96763730609363e-05	0.227257298635915	0.000136854760823278	43.4736044478207	0.230317333155356	569.081754931497	0.00015079198019757
3	0.00646506271455231	0.00300090646833193	1.57108395296814e-07	7.54378204537202e-07	1.47441577235087e-05	0.20537119966732	0.000224457678516617	18.2382956244567	0.127238434257274	243.490280738603	2.79176285615572e-05
3	0.00641084143484039	0.00304158835074045	2.00468765824286e-07	7.73726619516568e-07	2.28864725120526e-05	0.451027399145462	0.000138489819732513	20.2464210903131	0.159379229578799	292.036714238586	4.90790296655631e-05
3	0.00608691180932976	0.00336736483116083	2.04660319842157e-07	6.48374317540889e-07	2.03615598002604e-05	0.475464651955611	0.000280687943363487	13.3890015308124	0.0646534047582879	123.233955104338	2.89885887667408e-05
3	0.00688524218162255	0.00388860920469511	1.78042496452699e-07	7.51684616073283e-07	1.74787478879103e-05	0.363163438820654	0.000289769128573041	13.8496404200997	0.0995483956401949	158.95260092275	2.54460813387952e-05
3	0.00645909413845258	0.00256046192388975	2.30271799158021e-07	8.82698658233517e-07	1.99122542507782e-05	0.405780736960958	0.000216776106206582	21.3325270718598	0.105491031264258	227.521175004846	4.11801494018765e-05
3	0.00690749177160037	0.00395880789668317	2.29050121753184e-07	8.77956457465974e-07	1.57506601714758e-05	0.493870793086465	0.00016083495380262	24.1696652615066	0.183688686406099	266.908749887431	6.54013360360858e-05
3	0.00382788257474388	0.00321934257377985	2.28938311786747e-07	7.46151619785604e-07	2.77532558766371e-05	0.316788110443128	0.000177817248223006	36.7070488719543	0.13263691403973	239.207754120152	0.000141508483824667
3	0.00308112403532925	0.00392012974428127	2.07941588503947e-07	6.11206941390864e-07	1.96586724951577e-05	0.558164222325421	0.00026748005633549	35.4473634702269	0.0658581797039254	113.718471611828	0.00015362671177299
3	0.00316701217679301	0.00206488826736132	2.4420909871446e-07	7.87495282348217e-07	2.06722125937228e-05	0.401099667383651	0.000162817552703861	63.5299869791092	0.100766547447232	263.187324640227	0.000168361541633727
3	0.00453914896900454	0.00358907383347403	1.72007448526279e-07	8.18507029200078e-07	1.72510808711674e-05	0.266471099137223	0.000262824221715263	30.7406728637039	0.129206658005065	213.263271506627	7.95076194179811e-05
3	0.00641451507389885	0.00326283035237115	2.22917126414485e-07	8.28337850138286e-07	2.49948460671651e-05	0.507161432960601	0.000293592896847433	14.7357152574975	0.0809181927388046	149.731330032495	2.8744890660112e-05
3	0.00397530797387412	0.00355615851459689	2.47492670033903e-07	9.62078106294815e-07	1.41951607765702e-05	0.423105063345499	0.000291471378530074	51.9284983698002	0.108107218843745	180.034002041565	0.000156090539548416
3	0.00654873874961181	0.00383978911938811	2.00293859738959e-07	6.99498779873428e-07	2.41346238641417e-05	0.447408389640356	0.000131526793312354	17.4005034283634	0.175094383844098	264.819485681438	4.97820305663555e-05
3	0.0039128151247186	0.00293345395208743	2.39012358961644e-07	9.33692679367762e-07	2.74598166955935e-05	0.541825740129739	0.000256246865127007	36.801376123459	0.0938705264667979	184.689635939891	0.00011357150364874
3	0.0058369659971904	0.00325523017254077	1.70293035728988e-07	8.57399567201417e-07	2.6188139014689e-05	0.412286331793584	0.000216912818884089	19.221857777297	0.136719667246712	241.810417771887	5.09420170040839e-05
3	0.00361884802480868	0.00286306623607308	1.67916128590581e-07	8.86093395314916e-07	1.92063358114986e-05	0.539201250663351	0.000290773624476705	39.8072051399799	0.0881824400710508	178.229582742713	8.29260994861662e-05
3	0.00477269416270919	0.00385767565870266	1.91708066676742e-07	7.08569831984316e-07	2.08656311998595e-05	0.519453575607715	0.000235041248544301	22.1530320315168	0.0941272860723448	154.594926651199	4.96661964996254e-05
3	0.00538277559228751	0.00355722292194013	2.17544532247963e-07	8.38017792522778e-07	1.42970900303441e-05	0.360177993923421	0.000271964905177834	27.8144411418972	0.105293798489428	177.584265212194	6.07800833291302e-05
3	0.00605035614195478	0.00358218960217762	2.21781997855204e-07	9.59505517106327e-07	1.00774137042807e-05	0.508663965428376	0.00016562071297303	39.8145739568254	0.184840983472365	290.601486862903	9.30896400369687e-05
3	0.00332031248121701	0.00295080695067349	2.03438916566955e-07	7.92089564851961e-07	2.01907121693398e-05	0.453017002615027	0.000259166593648016	44.822655134086	0.0849832401793964	170.765639294892	0.000134884214686474
3	0.00514497268099595	0.00336742007287593	2.11934310289857e-07	8.7627478870085e-07	2.43788215522087e-05	0.457152659423616	0.000198535615220706	27.06871334018	0.137390738973338	235.711332737618	8.41705585248072e-05
3	0.00564559034537639	0.00239308749070783	1.77849896350365e-07	9.43374621905956e-07	1.51428378306424e-05	0.506323903197323	0.000223670256610058	28.864865363899	0.11008202457256	249.631515049856	4.39720131521247e-05
3	0.00626487603676743	0.00219712146175198	2.14024200300897e-07	8.48539279501639e-07	2.72417420300353e-05	0.350961632915371	0.000224329247435458	17.7109711488733	0.0940367985629849	230.256375609128	3.39715148997266e-05
3	0.00413844143401941	0.00318940611541062	2.47356450347896e-07	8.18487500330274e-07	1.90245887657354e-05	0.591349948280127	0.000187392387320769	39.7460269267029	0.107164045477797	198.215355767591	0.000103451038321905
3	0.00421988580872618	0.00261333232919889	1.87297701182622e-07	9.73466004395656e-07	1.93815952561242e-05	0.558006491754532	0.000157321734749352	48.2764328713479	0.163071937342011	335.556979103267	0.000127422467418117
3	0.004575517730157	0.00384743504276319	1.85010488110626e-07	6.49439284868647e-07	2.30260568403288e-05	0.269642843037775	0.000186840799332004	23.7572905579858	0.132351765471054	210.224641099579	6.89052175359252e-05
3	0.00597976237522705	0.00380497217681506	1.88842703322557e-07	7.59077307487953e-07	1.55965648428908e-05	0.343247457986597	0.000275833650134878	19.220452103048	0.101973254338644	165.27309681703	4.44371675079636e-05
3	0.00551083352578228	0.00322019448661444	1.73887643010516e-07	9.87744308742705e-07	1.1553984276755e-05	0.598547722733059	0.000201422863740274	36.1533165300353	0.151993179768201	267.504874652448	6.495976303672e-05
3	0.00485321474458923	0.00325246499070337	1.77191730646313e-07	8.12287324950435e-07	1.57980250256425e-05	0.410157390854192	0.000265043449354051	28.1720858019973	0.100175921713664	183.003373087457	5.5307988342716e-05
3	0.00310595398386732	0.00253910967363371	2.19305777553256e-07	8.11470346969523e-07	2.70747310172744e-05	0.216683033694006	0.000161343500735128	58.4750420118588	0.15437786815693	331.055434010526	0.000232322873428403
3	0.00477986846836902	0.00298564850043767	1.92896186504502e-07	9.27889128993761e-07	2.32833601043908e-05	0.452541215081385	0.0001976177361499	32.4982442959665	0.144505387421183	270.780741813836	9.90490769493415e-05
3	0.00371309831858023	0.00333168396236468	2.2266306418421e-07	6.47364232939236e-07	2.01500622630642e-05	0.463807355430999	0.000121646354792192	44.1286393915707	0.143928747174154	250.957079031045	0.000142108771017793
3	0.00563353825630019	0.00267530865358318	2.48003858440474e-07	6.30566790713119e-07	1.82962550935312e-05	0.460691458164	0.000179437700833314	20.7176849355893	0.0781190126846288	173.400954253275	3.45209332653507e-05
3	0.00318346715523004	0.00341439561540127	2.21515707847513e-07	7.7446307136746e-07	2.33025646363013e-05	0.528699395557428	0.000267468194764468	42.2666920711345	0.0819454947696305	148.702822371287	0.000128259043421177
3	0.0063738492262489	0.00216818100982866	1.90955399577175e-07	7.11861690032158e-07	1.72438740811759e-05	0.427769489937609	0.000161420455066805	19.6052707270736	0.0962672368363924	244.055567206262	2.48781974342811e-05
3	0.00476614785002368	0.0021627040075544	1.6099567747625e-07	8.30819947568522e-07	2.35323579556732e-05	0.518451229423153	0.000131944261124641	32.0266873279863	0.147928954116721	359.838894690526	6.53814469938967e-05
3	0.00351334386005824	0.00380029612895704	1.63897430378128e-07	7.96555211878409e-07	2.85275990236623e-05	0.569165439033999	0.00015613320231376	39.4162463263116	0.171773385028858	266.032305859709	0.000155076844207225
3	0.00395801825347428	0.00225636894554345	2.40836919077759e-07	9.23639865718725e-07	2.72920604893875e-05	0.552766518010162	0.000138753913862348	48.033628644954	0.138992327045477	322.49321992313	0.000146040006053923
3	0.00382159305350609	0.0036102367959851	1.5060654930658e-07	8.45022715576097e-07	2.97017935285973e-05	0.324578062457616	0.000282768012252427	29.7151187641066	0.129968524655464	212.643467295951	0.000105071991874544
3	0.00345419512651111	0.00220272121401323	2.1263558819565e-07	7.69577990807548e-07	1.62688321922781e-05	0.28478644257339	0.000227873770506315	50.8649596011457	0.0854655831037133	214.363029790454	9.86365810353926e-05
3	0.00491480597723855	0.00312717526032891	1.89530618468741e-07	6.43165337692507e-07	2.01077527190702e-05	0.343688185721786	0.000123756601290468	27.5206006387106	0.156358763016445	285.04461658532	7.14899811589852e-05
3	0.0043951364715279	0.00212367053174773	1.74941009787226e-07	6.97357479477621e-07	1.16530153547885e-05	0.404194020440861	0.000280577197805285	30.8212117419172	0.0569143702508391	151.62664725059	2.90527284049947e-05
3	0.00594107700155737	0.00221905004396449	1.74633478123296e-07	8.79842548788724e-07	2.32590198777392e-05	0.452851435337891	0.000199694068855255	21.2227342621076	0.110952502198224	267.984417344657	3.90259219658779e-05
3	0.00504371009361266	0.0039654794244419	1.50639923648471e-07	8.58171860007221e-07	1.04809654754408e-05	0.408278150116187	0.000131981067810465	46.8592239782402	0.27916975148071	395.261501175219	0.000136114333055707
3	0.00324270615664189	0.00355336635472905	2.38408824903849e-07	9.50575623865049e-07	2.20484009785101e-05	0.528692798812443	0.000273530798708686	54.50531042509	0.106600990641872	179.051976326853	0.000203540601847464
3	0.00331580823832333	0.00324616383915061	1.51891995612829e-07	8.81102441557235e-07	2.21495341997451e-05	0.529620915695155	0.000247005157782192	44.659638917206	0.120757294816403	217.533413472819	0.000135167283119785
3	0.0030876910734688	0.00275586938696674	1.65669910205755e-07	6.87387362547991e-07	2.38680130711478e-05	0.453593870694642	0.000213267064242871	40.036111280766	0.0859831248733623	185.475643200656	9.56830616957002e-05
3	0.00578037742327781	0.00376002005477868	1.82605462151599e-07	7.55315657050532e-07	2.1574431627619e-05	0.450851320082999	0.000237669774417553	17.7310278698204	0.108288577577626	176.987956299269	4.0085084989675e-05
3	0.00346880711264397	0.00390291297174829	2.45920536789399e-07	8.15781477086671e-07	2.40470301084324e-05	0.559611611162401	0.000229713235454652	42.4295230564147	0.106159232831554	168.44809560886	0.000161618282860092
3	0.0034715599511558	0.00223885756755596	2.3326601018854e-07	9.22119479770967e-07	2.94434028441318e-05	0.500043592291745	0.000165242995485902	52.5837689974899	0.122689394702067	291.239672133942	0.00017468560931932
3	0.00476803553080222	0.00294032464798561	2.37409240005063e-07	9.77883261036521e-07	1.13471953020724e-05	0.52653762112455	0.000140294954518721	60.3723535378428	0.184652387893497	337.795882015964	0.000154477146720042
3	0.00427132212115211	0.00209708758563594	1.81829266369552e-07	7.37206156946006e-07	2.99202218308827e-05	0.372961084551692	0.000159817276443745	28.5500817613712	0.10737088438456	277.091884854538	6.59175043074286e-05
3	0.00687321991094843	0.00284648341917741	2.39150653265294e-07	6.38275535691334e-07	1.77300893500377e-05	0.436691574351942	0.000299090024115411	12.2375938383488	0.0523752949128644	115.200563821216	1.47595495130586e-05
3	0.00573897874209855	0.0034688000314716	1.71725146248617e-07	8.59953313266749e-07	2.01302237541386e-05	0.487163280312176	0.000159396600137517	25.6351164622043	0.183152641661701	299.702636972986	7.09110890546199e-05
3	0.00333028161980225	0.00279294860006792	2.0057987500113e-07	6.22655378514121e-07	2.48187322850328e-05	0.514675785884102	0.000111177883147731	44.158666570691	0.129592815043151	264.118550279617	0.000129911946815699
3	0.0066774911845387	0.00379748679166231	2.21790887564291e-07	6.89087057059478e-07	2.76340635426829e-05	0.332138011711932	0.000253810604696075	11.9702434256215	0.0941776724332252	155.05842321254	2.89652638596822e-05
3	0.00567998581540444	0.0026012370901464	1.61453326360855e-07	7.17628109789218e-07	2.45112171280828e-05	0.433862093678303	0.000282935567853497	14.3483131505035	0.0686726591798649	154.670772310004	2.31487286437108e-05
3	0.00653207356985833	0.00320805839513382	2.09631681212263e-07	6.49669729486427e-07	1.74493302919008e-05	0.421389744260901	0.000214510011873875	15.2186267348516	0.0834095182734794	159.98265572218	2.29179601915875e-05
3	0.00446914504010008	0.00286450105501651	2.26685506210215e-07	9.06185425321579e-07	2.63375525257528e-05	0.33337734906647	0.000262314976015305	31.0175335333659	0.106559439246614	209.85969491504	9.41470082152498e-05
3	0.00691243562919206	0.00311642892000652	1.50930263095939e-07	8.3031466666114e-07	1.52645850368524e-05	0.259772884298866	0.000120895272348095	24.3674576103894	0.281725174368589	480.951269315546	5.95330299990932e-05
3	0.00355346329323878	0.00226058317897285	2.43856212622703e-07	7.32243374532465e-07	2.71487572154884e-05	0.223527853503487	0.000245587308050474	36.3051196824178	0.0777640613566659	191.780436210759	8.29714266752857e-05
3	0.00320795008471611	0.0038691819204493	1.50331542877287e-07	6.57509039087979e-07	2.90309775772534e-05	0.52212291879743	0.000210968657855803	30.7223501365264	0.105241748236221	172.098005714724	9.72147032127699e-05
3	0.0038010120379541	0.00338243203762564	1.90737079158328e-07	7.84366187410574e-07	2.03644959169054e-05	0.495561846163423	0.000152564519169158	44.4821789585545	0.154238900915729	263.926113260393	0.000147362689072464
3	0.00681334208505845	0.0029617351833599	1.59355336238269e-07	8.53082223880824e-07	2.01243263054452e-05	0.383733913670193	0.000217131157670041	17.0408907680684	0.133870430287867	255.24731365579	3.28925124084063e-05
3	0.00513903285831292	0.00246167473229918	1.62590472897565e-07	7.25568713202912e-07	1.96193771890506e-05	0.395402811021266	0.000168168561954918	24.5577183248553	0.114221707578682	259.738298584899	4.32060874995918e-05
3	0.0040899361162973	0.00234863196013072	1.89927469340108e-07	6.71672382872716e-07	1.02203734554713e-05	0.310472302403496	0.00012055464261846	54.4664356633398	0.139978464823791	326.224047077188	9.4013140476716e-05
3	0.00614377729139566	0.00299402669223003	1.61162997785648e-07	7.49612384109028e-07	2.26658897047874e-05	0.530023663149183	0.000213331720884001	15.3842284358537	0.0982040755051449	193.979460790463	2.53560393163684e-05
3	0.00394827277769044	0.00319199310569835	2.46029922915899e-07	9.48190086397279e-07	2.75389903743975e-05	0.226435905937166	0.000137147397132982	53.7639147018036	0.257913042940427	429.560433831084	0.00031592510689995
3	0.00570995906433308	0.00285665657755227	1.829905931688e-07	8.08401367202874e-07	1.59986553045148e-05	0.210531979129815	0.000298837850288657	21.1308616062384	0.0971263236367773	193.644200149417	3.36410164971744e-05
3	0.00677636006555376	0.00399799594923652	1.69021372923702e-07	7.23217509142612e-07	1.31650987560391e-05	0.295740634800674	0.000209174312841473	18.0370734455491	0.14232865579282	215.901320414864	3.41229525092734e-05
3	0.0035888484122717	0.0039313742928427	2.43249135974577e-07	9.83013645167648e-07	1.08143882657621e-05	0.585947622516854	0.00012284422650264	99.4140022320882	0.251607954741933	353.624412954747	0.000398015193271383
3	0.00341763420804806	0.00208173174559175	1.55314788851618e-07	6.63236147380674e-07	1.22314513208502e-05	0.250870288692252	0.00023956103885121	44.4911125915423	0.0732769574448296	196.66340521818	5.28937063258306e-05
3	0.00315450667994568	0.00369624589395976	2.43606409534735e-07	9.5503883456008e-07	2.84758452452589e-05	0.519419576959031	0.000130258620103735	72.6226936510504	0.235081238855841	349.973326772891	0.000496399261226117
3	0.00699439537522413	0.00325743054362585	2.43230595938637e-07	9.83535433560739e-07	2.66627626655599e-05	0.263541131376631	0.000247486566567231	17.9970788684898	0.145932888354438	250.310994174647	5.89543234486654e-05
3	0.00447071826562371	0.00319221782597717	1.54330818888615e-07	6.58855876759279e-07	2.65640481043697e-05	0.308222127648599	0.000164495078843919	23.3735077849383	0.136626922951823	251.436222019619	6.33680849869344e-05
3	0.00598487353403652	0.00306648960021516	2.181634133555e-07	6.52516911920464e-07	1.92692367517989e-05	0.425088918153965	0.000168938104034253	18.9140669142831	0.101807454727143	197.351902913683	3.48702701944701e-05
3	0.00697006706624113	0.00277570631677802	1.78810622605626e-07	8.05345954864455e-07	2.34838846948119e-05	0.446221249326212	0.000143073666238289	17.6287464649073	0.160990966373125	317.210274318816	3.71273832252041e-05
3	0.00674360723109341	0.00263116757273428	1.89726172524923e-07	9.37948568619363e-07	2.06446463169359e-05	0.59771062370923	0.000253199802338993	17.0716515124544	0.0936695655893403	199.740457839153	2.54251990769589e-05
3	0.00687170343139193	0.00361583184622365	2.01492521227512e-07	8.94787383743651e-07	2.25334757350482e-05	0.238137715503858	0.000290308420160759	15.772156066088	0.130169946464051	209.661389971381	4.06677257187962e-05
3	0.00546139554010195	0.00273425558823446	2.27588087451135e-07	6.57364320000367e-07	1.04244307434647e-05	0.562002682687777	0.000259323295871676	23.1892881274354	0.0546851117646892	124.448955828058	2.09437793942638e-05
3	0.00384348643478602	0.0025075208065383	1.88211499923553e-07	8.77041777700295e-07	1.22696375688145e-05	0.547173086656697	0.000227603807869323	51.6446588805913	0.0932797740032249	209.578808042647	9.42203968881907e-05
3	0.00394514697181456	0.00223326838330126	2.02060976997295e-07	9.32998080375906e-07	1.47119401083622e-05	0.599285147299628	0.000263119217542307	45.0313207950883	0.0759311250322428	186.92145342027	6.51921464426729e-05
3	0.00420515464043436	0.00256803535655345	1.9399710946325e-07	7.7491529102164e-07	1.1477496416909e-05	0.326127052565327	0.000156466107314655	51.8545059818033	0.137646695111265	296.875609716842	0.000110529626946486
3	0.00544329750113096	0.00315013872429333	2.1886522508688e-07	6.9290337591832e-07	1.88249002729866e-05	0.376006324654788	0.000181392542688168	23.1235579248941	0.109624827605408	205.759383993033	5.36845739849373e-05
3	0.00639805466664218	0.00265990451666555	2.20858756507739e-07	7.17603807915129e-07	1.78331492224431e-05	0.208890295598472	0.00025368372817111	16.6496484616138	0.0851169445332976	184.009135189438	2.42339180770863e-05
3	0.00424709071544371	0.00306478926338691	1.61376055443757e-07	6.64053255519418e-07	2.31418163388364e-05	0.438065019570332	0.000230668310958439	23.0341563940447	0.0833622679641239	166.122512294778	4.4783022880224e-05
3	0.00491229996536335	0.00393320729149778	2.35081752854302e-07	8.62580566807199e-07	2.15666588267586e-05	0.513328077121586	0.000251500261531978	27.2568498015171	0.110129804161938	171.636546921974	8.0733280171156e-05
3	0.00505390979117969	0.00324128511030625	2.14634897934367e-07	6.12404068908958e-07	1.16801430459458e-05	0.320906682463706	0.000159566679027084	30.3612930742868	0.112796721838658	208.500756335657	5.23737316501193e-05
3	0.00669397487610211	0.00321351148976231	2.37003312332776e-07	6.67111552058678e-07	2.58810675428143e-05	0.435920645123244	0.00020918746420882	13.1037037035917	0.0861221079256299	163.479255692391	2.56985357148405e-05
3	0.00670896557795196	0.00222677724236062	2.09415206239335e-07	9.59174418325555e-07	2.51467143205748e-05	0.362261417284232	0.000105623848026265	27.535965115142	0.252071183835223	546.756190022461	8.42152928729516e-05
3	0.00534197224077392	0.00396879149483248	1.95273233880648e-07	7.33278904994016e-07	2.29621433578708e-05	0.300080944039622	0.000149665468998128	24.4472285942161	0.192089508349892	281.92174237292	8.69117835155487e-05
3	0.00462076934425142	0.00238970500995524	1.62405553645144e-07	6.35078639265541e-07	2.75454810799771e-05	0.59766397214135	0.000208912374242788	17.0976523497579	0.0621323302588363	155.557702700672	2.17076530719528e-05
3	0.00324853621209436	0.0039668715061898	1.98858010375931e-07	6.090957526369e-07	1.30172890023562e-05	0.591691605661118	0.000207066093601568	43.566464581497	0.0825109273287478	137.365137052029	0.000122902380453796
3	0.00548888886897215	0.00357960790777318	2.23944097612766e-07	8.9678435428924e-07	1.57192722979866e-05	0.444479057489651	0.000273386019863338	27.4965508784565	0.107388237233195	179.140011951571	6.28393031711309e-05
3	0.00437604145349957	0.00284437872403164	1.73500351306926e-07	6.73521677024441e-07	1.86834779815825e-05	0.396842742519481	0.000210481539291381	26.8977192263448	0.0887446161897871	185.738808723241	4.84102749226844e-05
3	0.00337479372817009	0.0027410967866131	2.29592550640051e-07	9.78344977798579e-07	1.72168161029954e-05	0.459495805050701	0.00024366826506159	64.8962227524211	0.109643871464524	223.545588132252	0.000193745816938805
3	0.00542191531318313	0.00282522032704981	1.70649516514192e-07	8.41068464253972e-07	1.65777079413973e-05	0.531836828734473	0.000255621550394179	23.2774638439765	0.090407050465594	185.545831995006	3.40792435229467e-05
3	0.00600324528195452	0.00302547551385499	2.42712109566205e-07	9.48687318040312e-07	2.4609351843832e-05	0.225218549341472	0.00019952811132488	25.0176892148892	0.168216438570337	303.904259826048	8.34020048942376e-05
3	0.00525234486827188	0.00389613484525849	2.34471630493916e-07	6.3732306222712e-07	1.01080374537494e-05	0.247242844621806	0.000148291320213426	34.4722707796967	0.157403847748443	241.145601234042	7.5560146401939e-05
3	0.00328875015304697	0.0035003995044588	1.84183939831792e-07	7.96657895281116e-07	1.7374960996292e-05	0.263394395964504	0.000168505790987077	60.7595482592686	0.184821093835424	304.538327554108	0.000238360563289227
3	0.00598209007774701	0.00227885348208939	2.45584523875274e-07	6.32081167215764e-07	2.62093185963389e-05	0.45200534925738	0.000108281624734339	20.2594611600106	0.12032346385432	283.711848557989	4.08754838427e-05
3	0.00498960107011782	0.00228928631144226	2.27244977921905e-07	8.36508844433672e-07	2.73177501950486e-05	0.50938940586563	0.000113995802565533	33.2376219898279	0.160250041800958	361.558070169798	8.99044159479566e-05
3	0.00471590352511724	0.00261146612996087	2.45627012785587e-07	7.53382693938581e-07	1.63745818640804e-05	0.473619085381532	0.000247837064511441	29.6220030705314	0.068942705830967	155.308460942458	4.71151587277729e-05
3	0.0032178464544095	0.00226820605672561	2.21171158074559e-07	7.22319107600274e-07	2.1020971751638e-05	0.250020768561038	0.000297925682166342	42.2186884505014	0.0644170520110074	159.844008922535	8.02804492568608e-05
3	0.00420121984149373	0.00313568819131896	1.90882094898137e-07	7.40614447091594e-07	1.33421732166428e-05	0.29278327611574	0.000232309118084631	37.9091610248455	0.105359123228317	199.129953541363	7.69256538926745e-05
3	0.00677730469647412	0.00202151409665576	2.20216021665381e-07	8.93841480010809e-07	2.97471961253063e-05	0.589736518824116	0.000152780035050297	17.8630996941841	0.114013395051385	293.030026733742	3.09478563828129e-05
3	0.00334773160226897	0.00268527395527784	2.24745590924516e-07	8.01104552426563e-07	1.52507342944171e-05	0.200715652961783	0.000285428909049132	53.8008056207766	0.0891510953152243	188.922519058701	0.000114951671832108
3	0.00561359276980891	0.00251673012914938	2.25535098962601e-07	9.09994106348229e-07	1.42660232509748e-05	0.517869730530929	0.000171962899881484	34.5617303037118	0.124829814405809	269.805461826939	6.32991524091591e-05
3	0.00549910881627152	0.00355059960490911	2.35490636585765e-07	8.42261521597934e-07	2.48428408015588e-05	0.230261901871496	0.000140195456193698	28.9421251501195	0.232919334082038	360.415496090832	0.000126613360722729
3	0.00379194791529986	0.00326845998823811	2.00942069441667e-07	6.47326946879513e-07	1.67726733210628e-05	0.311936469876791	0.000238708852805543	33.9803716587251	0.084979959694191	160.738018815989	7.22064930901568e-05
3	0.00319661076263161	0.00217904670982026	1.87309939466763e-07	8.69639461076962e-07	1.66039111027033e-05	0.356582846745636	0.000228701522374664	62.5755265877667	0.0993645299678039	246.439075815025	0.000144558025996878
3	0.00619884409832662	0.0022065251151581	2.45962766059603e-07	7.10689389768834e-07	1.01275276918598e-05	0.355760160886586	0.000284435903532588	22.4952807039656	0.0556044329019841	143.352875288675	1.97966745895069e-05
3	0.00654111531989397	0.00289922968442458	2.21564094966239e-07	6.68844721350102e-07	1.65049241312259e-05	0.418421235776428	0.000198613482147457	17.1062341971499	0.0858171986589675	176.558892648983	2.64318364688322e-05
3	0.00361856822708863	0.0036480961970079	1.88675165045586e-07	6.64730779933326e-07	2.77786058708184e-05	0.338970670865781	0.000100401350578999	42.7982713403752	0.233478156608505	358.083069895706	0.000218178628493347
3	0.00417657605417846	0.00349754607408453	1.80235001421086e-07	6.4199384010079e-07	1.4610373221648e-05	0.32744330965557	0.000294656341898979	27.1444451537366	0.074147976770592	134.707493734011	4.70069913814462e-05
3	0.00656036950127879	0.00393109611574267	1.90208542481312e-07	9.67783451638638e-07	1.18024323923604e-05	0.346430337815237	0.00014040829461078	35.7170800536762	0.298763304796443	415.004506368971	0.00011446388455021
3	0.0064118844460025	0.00211458333438851	1.64141799587047e-07	9.2052604545894e-07	2.73763005067463e-05	0.508223292462239	0.000236491836397967	16.3900314973865	0.0972708333818714	243.69791949626	2.52754805401546e-05
3	0.00428820149071856	0.00263414063984101	1.84917235405169e-07	6.26631202368611e-07	1.68973043519085e-05	0.562393204210606	0.000208941158073125	25.6307350651196	0.0642730316121206	149.30792022123	3.18978395360266e-05
3	0.00679929488344773	0.00316838847714994	1.65321676880272e-07	6.53421709878604e-07	1.09110924435251e-05	0.559548534700351	0.00024865477252931	14.804705486999	0.0697045464972987	138.515841733004	1.25514121247272e-05
3	0.00693058148116222	0.00221097937129783	2.49597437951878e-07	6.02682309715432e-07	2.32607471471234e-05	0.39953811441007	0.000121671379466087	15.7604062115304	0.102589442828219	253.415874454047	2.46212442954014e-05
3	0.0037365687982688	0.00204846642206268	1.99652875380663e-07	9.996495438735e-07	1.02389546934513e-05	0.549088649533523	0.000299007132331715	61.7209337341116	0.0737447911942564	190.124825753853	7.94689898567046e-05
3	0.00447967845729402	0.00229576890431245	2.11460886146463e-07	8.86161129136241e-07	1.77170712241205e-05	0.20279968349466	0.000284202649422925	34.92680156079	0.0945856788576728	221.083175776496	6.29185098255123e-05
3	0.00654381669564723	0.00236897117636087	1.83992409429685e-07	8.06563217492006e-07	1.55803078131793e-05	0.207832174462034	0.000248526872355596	18.8253946101843	0.100444377877701	231.683887880681	2.5089870779885e-05
3	0.00450425469382666	0.0031881143370216	2.0363247464823e-07	9.63766740154765e-07	2.86615891964193e-05	0.335063980040318	0.000235786963586729	32.2638160738117	0.146653259502993	258.808747658519	0.000125210924570654
3	0.00456671412757571	0.00373674671446548	2.38257681846127e-07	8.03105479929705e-07	2.50229067832479e-05	0.275974513444612	0.000155722884420386	34.6853313557553	0.192816130466419	294.322101447956	0.000157102387097676
3	0.00693654021643329	0.00316451020491793	2.01911458705546e-07	7.1326584134586e-07	2.10368708160351e-05	0.286296575975612	0.000176432257920425	15.5235210601095	0.131643624524586	240.544756995633	3.31636852391558e-05
3	0.00447875613982692	0.00306793472415022	2.13964187803596e-07	8.22560971683392e-07	1.4044555102277e-05	0.418743236074582	0.000159342445482311	46.0017366144025	0.148488040648871	273.339817293292	0.000115986502591996
3	0.00598388677221846	0.00391501812444436	2.23818050340957e-07	6.64910499952294e-07	1.74542012129667e-05	0.569697232294687	0.000108186259561756	24.044033369527	0.176958819224885	261.199570770817	5.90403280836127e-05
3	0.00361242515471523	0.00310523284920976	1.69597287573996e-07	8.18472657912945e-07	1.9031952422568e-05	0.463782934037582	0.000226010156139073	42.5778311340661	0.111788382571551	211.016456802998	0.000107733963309371
3	0.00436917170916836	0.00221509252256516	1.60208708025377e-07	7.16889096658852e-07	1.64181267481415e-05	0.297324543178337	0.000288194181697698	26.6830378984911	0.0682248496950068	171.879148411425	3.28811820902973e-05
3	0.0033402391127022	0.00279975930488488	2.07064762898826e-07	9.88304097504225e-07	2.88460462282358e-05	0.563854491145507	0.000130645902649384	64.2756974780604	0.203822477395619	386.072564470089	0.000304605262012199
3	0.00310507150204831	0.00256813019808274	1.50189452008135e-07	7.43136188529774e-07	1.02030780790033e-05	0.229829022960139	0.000101266163680158	95.039338545149	0.250649507332876	521.465106227443	0.000251349495443828
3	0.00441466432442611	0.00305564747473906	2.0724937300662e-07	7.55792264339563e-07	2.88922918343178e-05	0.351635428325666	0.000167310507454332	29.0902697595218	0.13689300686831	256.107347329921	9.79851176030096e-05
3	0.00631849306907161	0.00222900439250599	2.34271829645855e-07	9.12046652460973e-07	1.69414765606625e-05	0.583754340940087	0.000251929879017177	21.5462261593142	0.0740029458311989	182.362249498729	2.67649920630333e-05
3	0.00387422009974406	0.00376805147959742	2.34604246194469e-07	6.78295210813746e-07	1.94852915189032e-05	0.268709885378334	0.000225178509695514	35.0858286047038	0.107012662020567	175.834236138456	0.000110699330789751
3	0.00462776549402525	0.00325247019967525	1.53977503774846e-07	8.64307996402684e-07	2.9832930821443e-05	0.518718673246606	0.000160385899818113	28.1217997374746	0.180837343101944	313.58094434832	9.24654936684123e-05
3	0.0066803730817914	0.00392865081196355	1.85285053536684e-07	7.84824911156557e-07	2.40121205323284e-05	0.285906135997433	0.000138680362450081	18.8503570204168	0.237290509042599	340.856607722735	6.60049299123599e-05
3	0.00595569707232603	0.0026796519772537	2.01623818098263e-07	8.90311972122498e-07	1.67285023589299e-05	0.531106857387406	0.00026346009585852	22.2160803535918	0.0868207240630199	184.359932113927	3.33765025513336e-05
3	0.00402265879840646	0.00282081073927281	2.34740685020044e-07	9.39451637919691e-07	2.87494415286859e-05	0.284370705256883	0.000239488095218544	38.6388223609109	0.126372321119422	248.146652346483	0.00014948771576142
3	0.00596124828782265	0.00324470366390545	1.82709129340823e-07	7.28004105649899e-07	2.76292069494255e-05	0.539189857861305	0.000193586545768897	15.2212261582658	0.103830517244975	191.923295564666	3.08547093518529e-05
3	0.00413568755175062	0.00245569224019102	1.58311803896883e-07	6.98763139764575e-07	1.83172989105628e-05	0.361697115324821	0.00029040988573941	26.2008411296562	0.0667948289331958	157.339300878553	3.75148108794218e-05
3	0.00311791291357751	0.00219855542886639	1.77956469361038e-07	7.03832595465253e-07	1.61183686052404e-05	0.438544159299118	0.000225574671109921	49.4025089956895	0.069474351552178	180.425000048703	7.95111199212225e-05
3	0.00496198790821284	0.00387171016903541	1.7757311664353e-07	9.06083055823067e-07	2.59936713171277e-05	0.513720358636987	0.000249995627694636	24.0533424804178	0.133186829814818	205.771687953824	7.48327639114238e-05
3	0.00552502600041587	0.00212233749555333	2.39234115251652e-07	6.27322553668754e-07	1.08937022912668e-05	0.445510841335043	0.000132649060803087	31.516916034414	0.0899871098114613	234.374146024101	3.47851002575549e-05
3	0.00549425341478278	0.00202092730159057	2.2586428231172e-07	8.59696780874978e-07	2.70388308217083e-05	0.231177158329526	0.000140324833389881	28.0744991122665	0.159249071365337	399.70162477944	7.27510622549261e-05
3	0.00678356752260744	0.00241135043520854	1.71350358305688e-07	6.35534059753829e-07	1.50271671718607e-05	0.315265165310401	0.000297365720232531	12.2783944021379	0.0569078702709216	138.450503950561	1.11299873658734e-05
3	0.00554101306495609	0.00371775234777628	1.7556790355145e-07	8.06020219698213e-07	2.66423953104471e-05	0.547706662700263	0.000175031512323374	20.2577732614945	0.150197194850162	238.558993512635	5.81774026218743e-05
3	0.00479161917141448	0.00319536067842291	1.82235116192423e-07	8.50454616436606e-07	2.91358886892493e-05	0.268747640070656	0.000256649010681344	23.4235514757927	0.125258138594178	225.372520494137	7.12653899369053e-05
3	0.00665009055212715	0.00255544677771743	1.8998810397412e-07	9.96680993563312e-07	1.21182271892061e-05	0.411162123653567	0.000172731941721603	32.0822472704942	0.172748202173698	356.627210133873	5.87986761539849e-05
3	0.00499845059637252	0.00379654973115986	1.85395290415017e-07	9.84283281925265e-07	1.10595152476663e-05	0.505635732380426	0.000171519898706106	49.2052081985048	0.211088165052488	315.454050285413	0.00013760710997121
3	0.00366710238056328	0.00396972031447619	1.57136711620926e-07	9.61596893293266e-07	2.58148138739467e-05	0.322571143484801	0.000295558899751288	39.7044106012658	0.161964588830629	238.975529130701	0.000175398872273533
3	0.00485506228236512	0.00221024548645425	1.5627373896789e-07	8.26595742008689e-07	1.86359815749643e-05	0.303721947098387	0.000176184007530684	31.6372245143641	0.137035220160164	330.946506076145	6.02326307851584e-05
3	0.00587317325038672	0.00201050780429335	1.86112240939699e-07	8.4523743418761e-07	1.18940635696966e-05	0.523267305729044	0.000264461576387158	24.7470180321167	0.0675530622242567	181.650870357238	2.1620385355474e-05
3	0.0069917506044964	0.00248987003580956	2.16709768396519e-07	7.33372218219903e-07	1.08978849814432e-05	0.532716286444467	0.000262610515947755	17.5319839253359	0.0607528288737533	143.763023007706	1.44563287184476e-05
3	0.00649319990577258	0.00349749368966752	1.54389375720601e-07	8.79335631784011e-07	1.67078234601855e-05	0.565654077675837	0.000119153088805319	26.0460495932998	0.257415535559529	401.57249052264	6.48674605172256e-05
3	0.00413138186880764	0.00311074606521437	2.02938875238513e-07	9.05174218236808e-07	1.67581162956331e-05	0.510331789096616	0.000226193488207172	42.9835946191639	0.115719753625975	215.147210325766	0.00010962563187447
3	0.00594762678211317	0.00359731299409609	2.14632673820276e-07	9.22561765069686e-07	2.22939707841738e-05	0.590610557525939	0.000116463808790348	29.6038439815295	0.243178358400896	365.798727652584	0.000104576970587647
3	0.00333209607936931	0.0020472266482562	1.5560131330633e-07	6.34764118875533e-07	2.18964759169248e-05	0.484721027831796	0.000262337753411562	29.6969838298126	0.0507712208767537	143.14033934915	3.68573231734519e-05
3	0.00600939657131774	0.00216071675048416	2.34679193133272e-07	7.17595247278908e-07	2.97291962751935e-05	0.418346714179039	0.000112518928730737	21.1392311896705	0.136557298630599	329.196304709569	5.12291987974178e-05
3	0.00658121865426386	0.00335823986773157	1.95475837750181e-07	9.35609298945353e-07	1.3090582487563e-05	0.231358378099152	0.000119654927308711	35.1602546059527	0.330450802984787	514.367871947922	0.000110503410935264
3	0.00581380239133157	0.00205798614241369	1.84062789184727e-07	8.7537409029816e-07	1.8651129137449e-05	0.225315513210422	0.000160530841712793	28.025948889837	0.156406946823441	391.178226496986	5.34439743388136e-05
3	0.00348479889546225	0.00370532696635749	1.61613890670448e-07	7.2967968836903e-07	1.03472546036445e-05	0.436917119823847	0.000264942551029342	48.9819239324545	0.0963385011252947	162.489255311987	9.53101284481546e-05
3	0.00545523049027823	0.00299447431243993	2.34037996541988e-07	9.57621333227735e-07	1.24307027297381e-05	0.454190532750493	0.00014019012950328	47.0665880877912	0.196437514896059	351.428438893256	0.00012564455305618
3	0.00549907515967608	0.00242438663423259	2.45459254899451e-07	9.8544137192195e-07	1.68914259393171e-05	0.493796080476686	0.000227345475853542	32.6383449859443	0.102793993291462	229.80459739704	6.26121501711863e-05
3	0.00543148140579735	0.0028654872534276	2.18293497254942e-07	9.38218754005722e-07	1.00078389302959e-05	0.474894952145114	0.000110330500181742	56.3549737336889	0.239554734386547	432.52269145129	0.000136380488952099
3	0.00301866830315228	0.00274836338980856	2.40059903499427e-07	7.79879348224656e-07	1.78620661187953e-05	0.239007749528272	0.000201590318295863	67.1045055917027	0.116530607727883	241.004727205569	0.000210600328850807
3	0.00393333863011935	0.00228003635282417	2.39463853443161e-07	8.04156513250859e-07	1.24804576456529e-05	0.292205882211029	0.000294326987329907	46.3062843043297	0.0693131051258548	168.879592684323	7.52131710956859e-05
3	0.00497244968912502	0.00212862570427517	1.73615136712671e-07	6.2148070860071e-07	1.49144820033501e-05	0.440293499993406	0.000116747852127574	29.6019168405308	0.109837086340599	282.676866993922	3.85394197397231e-05
3	0.00537326721249068	0.00263718650275611	1.78594332306209e-07	8.19519063783108e-07	1.02811045280549e-05	0.47888394086072	0.000153571570873459	38.4942743534044	0.140298321946625	293.688580059991	5.80887545002252e-05
3	0.00551242596552981	0.00305075712617812	2.07391586827099e-07	8.00888576543942e-07	2.98867483668049e-05	0.420531942207216	0.000272509145431475	17.0784215033794	0.0866415023834585	167.881500869021	4.57544871765177e-05
3	0.00642697069463406	0.00337164947402458	1.96113860920316e-07	8.34751674511606e-07	2.14630624563315e-05	0.549232399654273	0.000228807617614014	17.0136870980191	0.106544123379177	188.271975979283	3.51979706246863e-05
3	0.00604195635252619	0.00292208180647327	1.76490194264969e-07	7.25260919769431e-07	1.37423123374089e-05	0.479250936060396	0.000234623984020205	19.4924438744932	0.0829871233038409	169.848981568804	2.38462968146846e-05
3	0.00487320939014391	0.00310050914465809	1.81201565789799e-07	7.2389108770491e-07	1.39937307027792e-05	0.229187815526688	0.000126385238012131	37.4612543492621	0.203393399889571	364.543354202896	9.4712640339714e-05
3	0.0050966225643664	0.00329667271167128	2.36532347513064e-07	6.29019967721863e-07	2.70288555064084e-05	0.485727845151675	0.000179132091224676	19.2374771875844	0.0909881668421273	169.592791884427	7.75472781714377e-05
3	0.00699307676669892	0.00363406706966764	2.23929666386106e-07	6.55635935662852e-07	2.94335507583751e-05	0.377763156258776	0.00023765892274454	10.5175810137844	0.0872176096720233	150.609855913619	2.53120457206022e-05
3	0.00517522370050331	0.00205479846528887	2.48139428674096e-07	8.95540532078571e-07	2.90688944444127e-05	0.589536861584084	0.000123445110344466	31.3506419376971	0.136438618095181	338.268583927608	7.52848832554124e-05
3	0.00674231147648308	0.00318237565325718	2.26106917865811e-07	6.97227915891281e-07	1.99761952040803e-05	0.284290185439312	0.000150567537489208	18.1863789790928	0.14638928004983	262.208579558502	4.26887238254586e-05
3	0.00698438389097173	0.00287752337849716	1.51297057142029e-07	8.64289513961727e-07	1.26105523540117e-05	0.386580269319533	0.000141620249386429	25.5933359324747	0.211785720657391	396.65816651923	4.68336715120736e-05
3	0.00443064536777302	0.00317405179046492	2.00595424567589e-07	6.82188428477183e-07	1.44145660802981e-05	0.240441263572001	0.00015537559643427	37.3465750960707	0.146006382361386	266.648074812046	8.79823454977464e-05
3	0.00489491393646964	0.00206586135762949	2.045507252099e-07	7.71398709509269e-07	1.17971750484497e-05	0.227092689663103	0.000266117678018249	32.1360299032487	0.0751973534177134	196.883546661996	3.68370643305183e-05
3	0.00380611087175517	0.00276699910899776	1.83570383140573e-07	8.47239829190931e-07	1.16724944496125e-05	0.259466495019415	0.000184520079856713	61.0646198655903	0.153845150460276	309.399227176484	0.000144715977229306
3	0.00331911806614533	0.00264587993568818	1.59639319809412e-07	7.57518328514895e-07	2.36364520098136e-05	0.356349583098687	0.000179913968070577	44.6852890010271	0.127002236913032	271.376368949367	0.000128878108117391
3	0.00405215823034448	0.00327566996683619	2.19492835489774e-07	8.5874646792358e-07	1.92087484390926e-05	0.363104549880853	0.000182102757024678	46.1837467518613	0.153301354447934	266.945887455524	0.000163047271388802
3	0.00567409149031551	0.00338986868824634	2.28082700537074e-07	6.6597932587657e-07	1.87137152031716e-05	0.591498194702294	0.00017168367536664	19.9569638517205	0.0949163232708975	172.062166502189	3.49013760425436e-05
3	0.00349119846216674	0.00372402715036559	1.92338047498944e-07	9.56697051792711e-07	1.80131923557465e-05	0.497063864799178	0.000165966343615985	66.0222042967289	0.20556629870018	313.872940011465	0.000292405801485653
3	0.00315207731091021	0.00322051629915321	2.41302475210606e-07	9.93355924974926e-07	1.20728097033906e-05	0.430846455553784	0.00013425546963895	118.941153491632	0.23058896701937	387.524679229721	0.000539912259475602
3	0.00393333232573399	0.00203200946832508	1.52962294364991e-07	8.63622264243781e-07	2.85280218741581e-05	0.309470740072281	0.00029010895114216	29.6458389861048	0.0869700052443136	224.048498993488	5.78349372031914e-05
3	0.00649837703469292	0.00344850718424136	2.28713904412628e-07	9.02422731461894e-07	2.09031546374382e-05	0.27924938390206	0.000236212697335971	20.5826344838751	0.140699093117048	234.160965062335	5.72773326265941e-05
3	0.0037246906713222	0.00273854705938496	2.25928616034961e-07	9.4833202072762e-07	1.71071860278032e-05	0.253111267661372	0.000204759528076405	60.5618545296483	0.15116779767805	301.809942014012	0.000201211827104324
3	0.00553444495409995	0.00302069042680974	2.09795284849924e-07	9.8267241317677e-07	2.23308626812485e-05	0.353044409185862	0.000294217693518481	24.7376080842496	0.113577960048046	211.140282869078	6.93050834004879e-05
3	0.00405929120087725	0.00321336211003663	2.38484135094789e-07	9.22066782502501e-07	2.28506268150878e-05	0.326201781897225	0.000277563826373234	39.092671901756	0.111825001429275	200.607917394234	0.000137538177786165
3	0.00632992541931362	0.0022368104831395	1.87276765851689e-07	8.38490694338216e-07	2.20003349617892e-05	0.426081793115644	0.000242539798701188	17.4574752107808	0.0858935225525568	209.564094050487	2.58873632756085e-05
3	0.00404116913686227	0.0029738110213357	2.18341338752356e-07	6.78826483685526e-07	1.64606453610228e-05	0.3051410917007	0.00020570458884979	36.1972156709575	0.0963514770912766	192.663648487118	8.05350292212838e-05
3	0.00491607959975547	0.00205307343274363	2.22995262607584e-07	9.55358419526483e-07	1.11317977428773e-05	0.490930249534384	0.000128133230797427	59.0254915291394	0.160139727754003	393.25249011551	0.00010586399886891
3	0.00327528015351878	0.00304330269035817	2.37869334016459e-07	7.01737461481383e-07	1.49062489686295e-05	0.411799028420402	0.000193551158163729	56.7587939551402	0.0961683650153182	189.14063814045	0.000143505233124785
3	0.00568443655944592	0.00307925852461373	1.76717451943701e-07	7.820793373698e-07	2.22125338879565e-05	0.338207855965807	0.000269874007185421	17.9112920308054	0.0973045693777938	185.374433328173	3.63255342777071e-05
3	0.00639199118228839	0.00348493436457853	1.68978758652276e-07	7.89575888419003e-07	2.00792473282159e-05	0.256888935319717	0.000238157200668036	16.7399474985987	0.133821479599815	225.430014418408	3.70676580827715e-05
3	0.00533617260960968	0.0020928862157082	1.9965885082514e-07	6.71352265477539e-07	2.11060513885261e-05	0.410465353615274	0.000169283375422201	21.5776818071372	0.0820411396557614	217.991473794615	3.07427806087166e-05
3	0.00674582196646929	0.00313883465568742	1.65867403757392e-07	7.16878745307807e-07	1.19456583003558e-05	0.382204319981383	0.000221494812091029	18.1039472145539	0.101698242844272	192.981631699821	2.30203897094496e-05
3	0.00328172664979928	0.00321749329453472	1.91530335116875e-07	6.76585498163953e-07	1.32228023757659e-05	0.466880249170059	0.000207552980583001	50.6277205220132	0.0900898122469723	172.218455242879	0.000106728972560845
3	0.00667691380945927	0.00377023171004768	2.11177676380191e-07	7.31361961070014e-07	2.02291797430236e-05	0.413251053582665	0.000276618574702881	13.931560177192	0.0874693756731062	145.695525337082	2.9963608670125e-05
3	0.0069918716964722	0.00300187794436727	1.85623498065027e-07	8.0148196627791e-07	2.65282756524184e-05	0.3597534623689	0.000115659931777322	18.711281445318	0.226941972594166	401.896272797396	5.55406241964149e-05
3	0.00372879619815499	0.0025307010775107	2.13359503997586e-07	6.44918970148244e-07	2.69652978056411e-05	0.271138478721298	0.000106267841035638	40.82231877652	0.163989429822693	351.172530463542	0.000140059934381589
3	0.00696245589220737	0.00398493795325592	2.15012551791193e-07	9.65448716709107e-07	2.41804434818199e-05	0.445292746474598	0.000191602861423117	19.8257061850934	0.191277021756284	274.949456129828	7.52571960993128e-05
3	0.00669779614767731	0.00253366296306128	2.24106256221781e-07	8.64176534288646e-07	2.63028023881829e-05	0.391664210850878	0.000211806611552069	17.2308672230434	0.107427309633798	233.474068158955	3.69329227619061e-05
3	0.0063949867111015	0.00341142856975284	2.29721865204752e-07	9.09061414866674e-07	2.2471170975442e-05	0.428913425889051	0.000173952059964092	23.3367045216337	0.16784228563184	276.702863333458	7.24727094814371e-05
3	0.00407913203460917	0.00222633823913332	1.57443742163258e-07	6.4171760247973e-07	1.81409092030319e-05	0.429136862226072	0.000252832137487871	25.3217474047261	0.0587753295131196	153.509034500465	3.0015763233886e-05
3	0.00587061638778656	0.00233736047945504	2.13612817328737e-07	9.89751429051811e-07	1.98376746363231e-05	0.46119402377015	0.00020739259381486	27.9228432515716	0.12060780073988	274.065859495742	5.62508042176467e-05
3	0.00460396862877845	0.0028027313705868	2.32590499638556e-07	6.80107410741748e-07	1.1947472040611e-05	0.390151350313335	0.000223102681265586	33.8937284688264	0.0762342932799611	162.984855341344	5.02348774959577e-05
3	0.00586172714195988	0.00272457446473156	1.80775986503676e-07	9.59420817977384e-07	2.33379384610426e-05	0.333916554455932	0.000226871535735409	23.4582322636444	0.142767701951934	285.232621088749	5.99694998312041e-05
3	0.00418007711070726	0.00242566924210546	1.90186736047506e-07	8.44362580616619e-07	2.42219185544265e-05	0.576136723788627	0.000204573701419337	32.0963979433794	0.0931456988968496	215.501959662705	6.36263277468494e-05
3	0.00470234726417789	0.00257808544444584	2.40164448272387e-07	7.89944369323659e-07	2.346445457248e-05	0.339030927651786	0.000280279299760209	25.5342301569613	0.0742488608000403	164.903113949169	5.39297079879552e-05
3	0.00661458415550837	0.00242624418479584	2.00165721346901e-07	8.29097540387398e-07	1.47998911590026e-05	0.582612180178564	0.000164350539366444	22.5928319180993	0.11063673482669	251.213003241694	2.91092523295266e-05
3	0.00655600594146902	0.00266956793294621	2.01480722975093e-07	7.25986596268578e-07	2.56154439937424e-05	0.273516484715242	0.000210333552536793	14.3903854871028	0.101443581451956	216.335363844176	2.76817206969808e-05
3	0.00679828218584233	0.00233657563725331	2.47991948152433e-07	7.83767811877422e-07	2.35868537269302e-05	0.549482705405761	0.000149505485016686	18.3978514558137	0.106547849058751	248.266560111281	3.13992560311845e-05
3	0.00453139507367044	0.00298048107610166	1.5569348996157e-07	6.03163437484391e-07	2.81500377441507e-05	0.475315854944797	0.000156616090841509	19.8183165872973	0.102528549017897	206.438837417191	4.08367433916824e-05
3	0.00489582644088058	0.00218730544234104	1.70474605000987e-07	9.66095148869131e-07	2.81093612613223e-05	0.418432183889215	0.000264981883582124	25.6137594207023	0.101490972524624	244.382181356048	5.39428238227425e-05
3	0.0037249481090368	0.00272317594785996	2.22060306477749e-07	7.26384756927247e-07	2.5502582463267e-05	0.296953593359135	0.000107174175482204	48.6376537608118	0.194979397866773	383.301217628452	0.000202155845131192
3	0.00430814993429182	0.00299537386372205	1.52245591929518e-07	9.43036701256904e-07	2.48905060520314e-05	0.514461903749935	0.000276891934410935	29.4720541895469	0.113824206821438	216.190314403459	7.15891108543893e-05
3	0.0069969098703063	0.00362695241312537	2.00299579419043e-07	7.92063061257956e-07	2.19967553402594e-05	0.419495552557476	0.000218033959595196	15.0450503344581	0.121865601081012	200.750281047288	3.42669823405731e-05
3	0.00476663041607713	0.00243996797519749	1.54893251410513e-07	7.12152831956998e-07	1.67880697199905e-05	0.542545103290864	0.000122320234562797	31.7831826172835	0.13566221942098	306.351114878599	5.15974149343807e-05
3	0.00593731384708754	0.00399049736793416	1.70108529358266e-07	6.03843829418682e-07	2.81699708572649e-05	0.570353791726505	0.000143657109616644	13.5268544615946	0.12609971682672	195.909548587712	2.96899010508043e-05
3	0.00397155019078266	0.00323274778449666	2.31530996666832e-07	9.42015037367226e-07	1.72827971588067e-05	0.461709101537844	0.000284690768550098	44.8993964973046	0.0995686317624971	180.220957755776	0.000121915812762772
3	0.00627932368790508	0.00339509415037892	2.17170610333621e-07	9.69492980673437e-07	1.7512877841985e-05	0.46274257477662	0.000191496922973596	27.2977791823888	0.165680594538491	274.665284873314	7.90793840478461e-05
3	0.00460873746887027	0.00337920352956473	2.03058534773301e-07	6.21291725375977e-07	2.34137172713447e-05	0.531130745996593	0.000221591420558111	19.76409016636	0.0729907962385982	138.24553709022	4.07886864629978e-05
3	0.00478962005128962	0.00399868000446235	1.63922979436795e-07	7.67482773749233e-07	1.84264879127134e-05	0.587355770200272	0.000266922846629311	22.3193919544708	0.0959683201070964	152.297731024593	6.47394839733644e-05
3	0.0043535396834359	0.00375667691086014	1.73675583351234e-07	8.34500023280412e-07	1.04174214701318e-05	0.509057943837297	0.000189084404010084	47.6303846158397	0.150267076434405	237.674070872933	0.000106293372916175
3	0.00574599584273854	0.00367161393162294	2.33899568558242e-07	6.58659421315098e-07	2.84968938993175e-05	0.248772764474441	0.000258545097439636	14.3294179319804	0.091056025504249	154.573698977029	3.63806422220257e-05
3	0.00615869320738328	0.00305395579715963	2.22352623484738e-07	9.02797994825474e-07	2.99263961702078e-05	0.29779035001727	0.000139289556800732	23.8145525032877	0.222327982033221	387.197732337874	9.59035156089225e-05
3	0.00426962639853108	0.00299686059617571	2.08984907811359e-07	7.92413221907385e-07	1.6810736214063e-05	0.277817199910087	0.000249372558284357	35.6139742646385	0.103092004508445	200.043590027059	8.23211498355438e-05
3	0.00699056707634736	0.00391697449409574	2.26544234774586e-07	7.43146033529249e-07	2.69910269104056e-05	0.237219152395516	0.000196617362152992	14.0069242758182	0.150411820573277	227.899814234799	4.33418350233262e-05
3	0.00696282250147457	0.00245198323827045	1.99475160554566e-07	6.06504136338284e-07	2.65040852670386e-05	0.535228521081882	0.000194946157424572	10.2194718075074	0.0637515641950317	155.688209922144	1.15633737303504e-05
3	0.00491774912542918	0.00370055770613608	1.67430131272107e-07	6.39183484161089e-07	1.96200678839129e-05	0.430619459271938	0.000206942566199046	20.3936018026977	0.100655169606901	170.70019558264	4.17238690819575e-05
3	0.00312828993237049	0.00318779701477254	1.5157234835964e-07	8.62107432793596e-07	1.55942805234135e-05	0.408924981122341	0.000277721098928292	56.5803645639771	0.113485573725903	207.704729316107	0.000146218847921357
3	0.00419808080708165	0.00371215143190533	2.12502566543477e-07	7.34339285309199e-07	2.32497851645399e-05	0.494276359257056	0.000198533780460266	30.1906238068	0.11136454295716	184.012939094482	9.41365848914258e-05
3	0.00373589531004199	0.00202334788292255	1.94968874571296e-07	9.68521959766893e-07	2.7495428553864e-05	0.220750185617296	0.000137343068981344	56.2766101180586	0.210428179823945	519.664658379734	0.000211768111100221
3	0.00573472952428865	0.00297835041610201	1.83498869851499e-07	7.26379848201087e-07	2.23770687619013e-05	0.568187330851357	0.000270877814512217	14.9597179205642	0.0679063894871258	139.848218939168	2.17503145551367e-05
3	0.00534480543636495	0.00224684955225204	2.3208889319145e-07	9.45414048954862e-07	2.28131638292375e-05	0.209595323826837	0.000135830047971953	36.4899700733224	0.207608898628089	465.723881675665	0.000114360531469169
3	0.00442325204219323	0.00347264817430546	1.71048723355205e-07	9.30915488897233e-07	2.56833469942352e-05	0.569049014940675	0.000291721360849446	26.6000556545712	0.106957563768608	182.764810242627	7.07608234104794e-05
3	0.00635152681759439	0.0038046156686378	1.56135050152682e-07	7.85029793381869e-07	1.71904248269357e-05	0.455686989945579	0.00020964256541832	18.3526809780546	0.138488010338416	218.607677264296	3.79584728023162e-05
3	0.00426196264642257	0.00215856764323237	2.32385480435149e-07	7.63017820963106e-07	1.75711270547579e-05	0.313474900668736	0.000203286782093769	37.901393944508	0.0872061327865877	221.792423289364	7.08982411380493e-05
3	0.00332371603692551	0.00200089979855104	1.99063617565648e-07	8.65694605617468e-07	2.75779642437364e-05	0.531810060303004	0.000249465700512598	41.4948714184537	0.0712320328284172	192.308881221327	8.36731005866826e-05
3	0.00402221511811659	0.00291741112453644	2.1169030257482e-07	9.14139895953625e-07	1.64974884733984e-05	0.344034506668267	0.000282337020049936	44.0690828610266	0.102692871583683	200.229128718031	0.000113287314480486
3	0.00671277869952248	0.00394990142556431	1.62508433464202e-07	7.5623689888469e-07	2.18388281337083e-05	0.423443427876842	0.000260086440155009	13.1465695198498	0.110597239915801	173.260996934154	2.70026170956634e-05
3	0.00567830075869054	0.00231020390121992	1.86373399053807e-07	9.39744315915192e-07	1.47586299332205e-05	0.340910822021625	0.000245690981370651	29.2327605672328	0.109965705698068	253.898471289674	4.7193177068089e-05
3	0.00388262131925572	0.00380378524621314	1.58341265693428e-07	9.27268532667075e-07	1.16743384097101e-05	0.510828197548106	0.000245781420328254	52.687249895825	0.144543839356099	225.68205675108	0.000128187444454474
3	0.00498515213108871	0.00303924827291255	1.74516357985301e-07	7.47957369195172e-07	1.48106756902689e-05	0.511348290417146	0.000243089029034072	25.208922616953	0.0850989516415513	168.503058532388	4.38814734296154e-05
3	0.00522663593398349	0.00201266088291509	1.80217010401937e-07	8.14040327493948e-07	2.10931345678644e-05	0.232182765131193	0.000212630867949988	24.7605898950191	0.104658365911585	274.534651030392	4.05040014221388e-05
3	0.00377293032971177	0.00342908093132319	2.0311071916908e-07	6.59079473970714e-07	2.69738681257605e-05	0.208478155396735	0.000213520930363298	29.2475694804084	0.112473854547401	198.347950500485	8.73000126178111e-05
3	0.00411534526381941	0.00215109229805721	1.72924453148326e-07	6.44118298849754e-07	1.06287151148439e-05	0.494125931173919	0.000296594760683778	30.442672706098	0.04474271979959	122.520047806002	2.29080891348371e-05
3	0.00301298126504051	0.00305774742608566	2.1011223137053e-07	7.1118070993875e-07	1.10036129397404e-05	0.359302644677082	0.000188001999048757	74.8132223574544	0.110078907339084	213.688319071988	0.000183546369085607
3	0.005779852752973	0.00389528858675372	1.60598386818825e-07	7.41718616975116e-07	2.83106188616651e-05	0.4586598555256	0.000292664786069888	13.1894600839836	0.0934869260820894	150.825006904665	2.96202300351667e-05
3	0.00421460446946616	0.00311965628445287	2.37665402358357e-07	8.90977902961662e-07	2.41434115982125e-05	0.552691632541821	0.000221124142384846	35.3193963566309	0.106068313671398	198.163217701905	0.000101953703966906
3	0.00398252238842131	0.00294612498686529	1.67518731142785e-07	7.01024608686465e-07	1.23084008685964e-05	0.297079759347864	0.000260779288833737	36.6343435060265	0.0872052996112126	176.351126190422	5.79337700995972e-05
3	0.00478834578442282	0.00205257445947628	1.9890258146324e-07	9.54278125591741e-07	2.34210414195923e-05	0.342398084738256	0.000131577168237985	41.9804556503103	0.190478909839399	463.1558476305	0.000124672224797176
3	0.00358839866412509	0.00273181896783586	2.37255607282172e-07	9.94890588344665e-07	1.5187837806722e-05	0.291040977790811	0.000120887024693253	93.2150338561149	0.264440076086511	498.619121801753	0.000427462011192853
3	0.0052653934063615	0.00275996316346227	2.39913186673795e-07	8.86167890336547e-07	1.00619623664978e-05	0.282599776174212	0.000161714930774759	48.5087146629997	0.165597789807736	325.078979091913	0.000108634942445058
3	0.0035989900366226	0.00309004371153992	2.3959815092393e-07	7.64005692097062e-07	2.14635853232363e-05	0.485157140565877	0.000271615949145295	37.5047024179817	0.074161049076958	146.229668257123	9.47086071906458e-05
3	0.00594795902598213	0.00335574970789807	1.76321500841017e-07	6.64544770191159e-07	2.14716784982784e-05	0.34673964192484	0.000252426120422386	14.3862738047657	0.0859071925221905	158.074049966882	3.06009538356827e-05
3	0.00431732840544497	0.00297649166851199	1.57682294409215e-07	6.51256134534051e-07	1.81663693301453e-05	0.398275405209296	0.000164220562858375	29.2278376307664	0.115487876738265	228.827605313959	5.79581608801571e-05
3	0.00375446764139816	0.0020986812234666	1.86748758247742e-07	8.69553115218231e-07	2.10669434417891e-05	0.591266373672627	0.000283274215766425	35.3502769458429	0.0646393816827713	168.905814657693	5.32017253814791e-05
3	0.00604249739099652	0.00338075693367939	2.42955303247861e-07	8.26890176755867e-07	2.29835889289243e-05	0.299829488648375	0.000279401308040495	18.6617025788516	0.10007040523691	175.395086848155	4.69239107198792e-05
3	0.00650669534263955	0.00355759881219594	2.07988296932611e-07	9.58763220094883e-07	1.30024083244639e-05	0.497268718644185	0.000210316855188369	27.5822883287903	0.150842189637108	244.095250303384	5.94147341821668e-05
3	0.00326440569327434	0.00352201710488062	2.19036797938585e-07	8.7117236146144e-07	2.32786824619631e-05	0.371666005342548	0.0001358156599891	68.0707675848939	0.224000287870407	353.525493253574	0.00039447304097307
3	0.00425439975081312	0.00327348506263725	2.15022734595841e-07	8.43722013653558e-07	1.95687865709864e-05	0.559274398959444	0.000235064552253165	33.9817567183619	0.0982045518791174	179.410982199189	8.3164468805376e-05
3	0.00632495819182108	0.00341619007683564	1.81512994451794e-07	8.95722308246512e-07	1.93594083525978e-05	0.354177468686276	0.000229576740109644	20.8873841366687	0.146212935288565	246.022214823713	5.16475911021924e-05
3	0.00395398958494178	0.00258239132342715	1.64788710239662e-07	6.22194618155874e-07	1.34467758033875e-05	0.271827448804082	0.000140258295582138	40.684957225045	0.126020696583245	278.698313154875	7.15439627272287e-05
3	0.00562844632064994	0.00218979230751438	2.35124148253951e-07	8.01338993999012e-07	1.69486563536438e-05	0.557795953203614	0.000217674220217588	24.0541275965192	0.0709492707634661	181.178703472222	2.99296874058432e-05
3	0.0044018116947431	0.00344620206212753	1.67276416397882e-07	9.9416215493585e-07	1.96002178999012e-05	0.566037776464417	0.00012830184319428	49.5955663686587	0.27156072249565	426.253741850326	0.000191846272868729
3	0.00607301935181737	0.00317459356332512	1.61392569620051e-07	9.35035494731162e-07	2.84358624767527e-05	0.519959308703537	0.000260061751271022	16.8511238262763	0.121904392831685	220.139217831382	3.88882295920147e-05
3	0.00418865072188499	0.00204166630204434	1.88967412774732e-07	8.54064637264388e-07	1.2820541343964e-05	0.498251550515115	0.000216743177487893	45.104956568443	0.084116651644227	222.470250661842	5.94270685937617e-05
3	0.00673357782783684	0.00342746755508904	2.3913914376482e-07	7.59709077888679e-07	1.7555108976039e-05	0.425778331764709	0.000185545997733643	19.4542785345837	0.120646857939134	207.681928875681	4.16558571885911e-05
3	0.00607075724082492	0.0036510442224986	1.8711624715402e-07	9.09202424255406e-07	2.31261642886463e-05	0.4924017950649	0.000121713043134793	27.4149990175253	0.265796019397898	394.886939903471	0.000101410647930621
3	0.00561924936019347	0.0021269799993435	1.82553745808342e-07	7.5344550481463e-07	2.28663473333065e-05	0.479878653141485	0.000199282987856318	19.3078277897027	0.0816760319747903	212.185054352744	2.68586695532908e-05
3	0.00634845630396578	0.00367328216936665	2.07547927259646e-07	8.68749219420257e-07	1.90540038543247e-05	0.42260369107684	0.000210867952161873	21.4847525862855	0.142523348171426	227.396986058508	5.77087083263408e-05
3	0.00699666649757635	0.00303662632732852	1.69764548131835e-07	9.71930781246977e-07	2.62212474445445e-05	0.497830302062052	0.000185833349591798	17.9055462782405	0.173695025923191	314.347096116328	4.47201235646411e-05
3	0.00671629020189828	0.00211906483732952	2.1173773211558e-07	9.80822281743389e-07	2.11287103037471e-05	0.5067127971875	0.000284351023590059	18.3433877130924	0.0796768378835898	198.552253503557	2.54843347034884e-05
3	0.00649608437406176	0.00260333499114945	1.5367865748854e-07	8.73329778880455e-07	2.35647243162314e-05	0.561141152572786	0.000160695752044186	18.7749974736335	0.149952095490208	314.043305043503	3.44547067959821e-05
3	0.00688669797968838	0.0036110402334409	1.94894587103552e-07	6.26315874606839e-07	2.31757574068451e-05	0.495866447964951	0.000229562355793529	10.7439420781408	0.0779984690423234	138.722234490754	1.67613676026883e-05
3	0.00669655560471851	0.00335290734003104	2.023668323053e-07	8.67936324487762e-07	1.98201716408151e-05	0.393347311107088	0.000140990790863574	23.5712742013435	0.209221418017937	342.524957808872	6.8732525952539e-05
3	0.00557248995452685	0.00340741811483208	1.69479382633725e-07	6.96320776193702e-07	1.22182223589017e-05	0.225452061685111	0.00029192194009459	20.7090854140291	0.0913188054774997	163.340138480428	2.84617482254733e-05
3	0.00472325719525926	0.0027732123858394	2.39995606802504e-07	9.52579284475571e-07	1.15932654603784e-05	0.2999483754749	0.000124109386186481	65.9532487275409	0.239605550136524	447.932664043236	0.00021106226723675
3	0.00526625926482955	0.00281140423441138	2.16355021978841e-07	7.51777870905543e-07	2.77576617933067e-05	0.478141921204941	0.000117462375590912	26.332642052187	0.161936883902095	313.550865640158	7.66723470101984e-05
3	0.00554121794176688	0.00250150199528289	2.24686733046129e-07	7.74624459085373e-07	1.07542457249506e-05	0.569578544713259	0.000183198697547497	31.6214365455827	0.0880528702339577	200.995727930422	3.6407503574451e-05
3	0.00641614281219136	0.00259307579518147	1.53970930274705e-07	7.76863679264558e-07	1.26403322280522e-05	0.478395980917555	0.000178750295744312	22.2174859092121	0.118244256260275	256.195182775223	2.71247277782852e-05
3	0.00381414527422218	0.0039662304120823	2.14708722183314e-07	8.98668400585523e-07	1.89786958810389e-05	0.433581334726171	0.000112370516983133	66.291703831468	0.296674034823756	407.768032320214	0.000376121488409639
3	0.00417797857331809	0.00234023969415525	2.22396711307326e-07	6.391708212721e-07	2.15431075375274e-05	0.207071982913189	0.000230124882343837	26.967307725408	0.0730154784576439	179.367074814619	4.47680108449825e-05
3	0.00439421406305777	0.00230482855387879	1.78470758373049e-07	6.93336673582519e-07	2.25855050946312e-05	0.340969290022205	0.000283808302689712	22.372022755306	0.0626913366655032	155.56979588983	3.38790377946628e-05
3	0.00433581027310418	0.00355698597844863	1.79757164967647e-07	9.49266789106522e-07	2.12173239647777e-05	0.380054454393147	0.000118289566593329	52.0379200158718	0.321551532451756	481.962238596654	0.000271455036888916
3	0.00392787032465666	0.00320875733951575	1.73228813952667e-07	8.14455326858842e-07	2.20023028865153e-05	0.338564423650529	0.000129364792895886	46.807720799923	0.224613013766103	385.652513656926	0.000194789918301178
3	0.00613818709348317	0.00398523798324814	1.50774380575142e-07	6.06275745905908e-07	1.9960512171438e-05	0.500321973767668	0.000141070125201609	15.4402173559258	0.141874472203634	218.143293778978	2.99444829748219e-05
3	0.00330094413253952	0.00353497028931623	1.85106003765574e-07	8.50129885542621e-07	1.49001270671802e-05	0.258351476225594	0.000250323965953635	59.362884132286	0.138570835341196	230.491660112422	0.000189010588027832
3	0.00464279367936407	0.00351770903474003	2.28434746151139e-07	6.28595690900734e-07	2.81567518159547e-05	0.511048020777323	0.000188710827236534	20.6261746222334	0.0886462676754487	158.199134181031	6.87022675951803e-05
3	0.00628495127251866	0.00300990061319422	2.36978578600189e-07	6.24053551161482e-07	2.4113372013137e-05	0.373513219413146	0.000114368608867397	18.857611826619	0.148087110169156	275.413193112196	4.80976312798485e-05
3	0.0035449336722934	0.00200540886219255	2.34649156749909e-07	7.46742238024939e-07	2.07390479313585e-05	0.297388768291269	0.000228296488352746	43.1544638642331	0.073799046128686	200.77159885264	8.44176309708563e-05
3	0.00664307609370981	0.00297389013507849	1.82308665508219e-07	6.15447634421201e-07	2.0338175857174e-05	0.310422005352714	0.000126055269721781	16.1326684044075	0.14512583859183	277.597604313435	3.11560560817905e-05
3	0.00433701202930609	0.00201800240520339	2.3665034713825e-07	8.94041533666556e-07	2.53381005020573e-05	0.213404547089184	0.000210229709483268	36.7204249073859	0.111393732767227	287.074884301496	8.78263876584139e-05
3	0.00327366521715268	0.00243076641862453	1.66504027039256e-07	6.08076360399475e-07	1.02240347647704e-05	0.322383738145223	0.000217791909871527	49.5708946191371	0.0719506859912862	175.264571240514	6.38069002655908e-05
3	0.00650322514650781	0.00397298633268791	2.11583066570901e-07	9.17741461103509e-07	1.63209861774533e-05	0.477574635523349	0.000108290957170698	32.7497170675648	0.311482128482732	419.343152420475	0.000121665893708771
3	0.00672487430075592	0.00305054231682105	1.87751506370949e-07	6.39370941257494e-07	2.04014348494894e-05	0.416532274012081	0.000137953558739599	15.7797019812186	0.128122777306484	243.197804725597	2.86798132481225e-05
3	0.00387449316034502	0.00242861551415626	2.33242926223265e-07	7.52607213789337e-07	1.79523245395485e-05	0.230116914409013	0.000189975841120101	44.2751031358673	0.1088019750342	249.266431832014	0.000100518887430547
3	0.00530351426116626	0.00378823513077995	2.05807009215449e-07	8.95170387727794e-07	1.77074215952552e-05	0.444129290560189	0.000274388082097607	26.5449604331933	0.115162347975711	182.911410280204	6.83055681724985e-05
3	0.00392021446185802	0.00297069409767688	2.33375830064234e-07	8.40937430156503e-07	1.75798403075222e-05	0.308436316525817	0.000165351142177541	53.1779242186158	0.156852648357339	294.639723130304	0.000179574339495997
3	0.00483078155835533	0.00395662258212404	1.84949407946214e-07	7.99447921929913e-07	2.92012719771205e-05	0.394969400731749	0.000206852406783291	23.3864061075629	0.147186360055014	223.041708064965	8.82026038022838e-05
3	0.00646648191772637	0.00324594409901497	1.72878959714717e-07	8.76771026432792e-07	1.08808866175186e-05	0.589303659759566	0.000298384434794714	20.8569844848216	0.0882896794932071	162.399562440182	2.39809659953265e-05
3	0.00308200242434122	0.0022447706303185	1.56156665986425e-07	7.78393131363046e-07	1.59781490636303e-05	0.39479401664957	0.000260327674345878	52.4064337710434	0.0799138344393385	198.060929087063	9.13905762774485e-05
3	0.00422990890773647	0.00219824210758148	1.64091106918977e-07	9.0815975693319e-07	2.39945690873091e-05	0.441129000638717	0.000282714933573081	30.5893593872274	0.0861710906171942	210.153142286383	6.01481097023386e-05
3	0.00438515490185979	0.0038871315801724	1.55012828887113e-07	9.88154320443512e-07	1.57044379852343e-05	0.367449574734772	0.000241286303620305	43.2544930837944	0.192801726376551	286.322566227632	0.00015582095365081
3	0.00463189708753012	0.00320246181141047	1.73167785716497e-07	6.11971329761782e-07	2.30832572935632e-05	0.525984831445645	0.000253730975954995	17.2470325907682	0.0640492362282093	128.341302575859	5.1861043884107e-05
3	0.00508385830023598	0.00360721831994868	1.70172410620878e-07	9.12823421790453e-07	1.278787240004e-05	0.401238063334696	0.000203029359233666	37.9577918309383	0.173146479357537	276.419475699434	9.4746641124682e-05
3	0.00391021751586926	0.0027710141031745	2.3058379687058e-07	8.58971401527836e-07	2.23449224743082e-05	0.473553655318933	0.0001575507395337	47.7366662785623	0.138550705158725	276.808934015661	0.000152138636233027
3	0.0036214955588335	0.00336791471891115	2.08655573172909e-07	9.70692919835578e-07	2.96676997795591e-05	0.531707569112351	0.000100432081743414	63.599493051066	0.309848154139826	478.334322588564	0.000402048886998766
3	0.00374676006328144	0.002424008747839	2.01688823377043e-07	6.96295716221005e-07	1.06454625590309e-05	0.534590254934857	0.000163234318552279	52.7520853018832	0.0882339184213396	209.528276893794	7.17614600102878e-05
3	0.00370194856382071	0.00328687349096341	1.76649128927247e-07	9.63730921254128e-07	1.53767371221879e-05	0.256270801337257	0.000244059131536627	57.0691545614349	0.166973173340941	286.895117264467	0.000181620406209297
3	0.00650340164434239	0.00297447151528541	2.17419318794972e-07	9.70747653369054e-07	1.40922221778356e-05	0.371396918668352	0.000148711493598873	33.3998810670189	0.210592583282207	376.396021185505	8.88765686542903e-05
3	0.00490951207714755	0.00314710914695532	2.40414048840395e-07	8.17104059982191e-07	1.28716315605129e-05	0.530523316652823	0.000126039922991802	46.3363078195314	0.167426206618023	294.90156035965	0.000125075106886738
3	0.00383337068853055	0.00331558197736174	1.89191440992701e-07	9.84443360981805e-07	2.03189280677716e-05	0.519453705542919	0.000196381147836932	50.806345212178	0.163126633286198	278.713617457042	0.000176841259563073
3	0.00302836674339018	0.003711205370074	2.07477135701873e-07	8.50572547404946e-07	2.80827226368512e-05	0.330414567589066	0.000282935062899007	48.1016771321157	0.115789607546309	187.350526157297	0.000215991441208308
3	0.00348917026199512	0.00312577406568249	1.70368666148541e-07	9.52533468227159e-07	1.66294400337589e-05	0.356521614668555	0.000287135394406054	53.9659248604955	0.125030962627299	227.42581704779	0.000155743548400313
3	0.00443064894184009	0.00382321561411188	1.7732314021358e-07	6.14762624835079e-07	1.0657210253433e-05	0.457489765509173	0.000264013740805288	27.8315798292277	0.0734057397909481	126.642345186165	3.86166661542553e-05
3	0.00356179099003181	0.00354172147642045	1.93600807749007e-07	8.26571221852948e-07	2.58493973997144e-05	0.581549587230958	0.000293907568653953	32.4501318345746	0.0850013154340907	148.405483202907	0.000121103044552402
3	0.005139657848599	0.0029329549213027	2.10142949554807e-07	6.4083811738193e-07	2.26839190239105e-05	0.313276326208832	0.000156007452742946	22.4305074881991	0.117318196852108	232.256188603199	5.26845842685633e-05
3	0.00431260270579758	0.0020697708989105	2.29133540250274e-07	8.57143855036822e-07	1.03159740983728e-05	0.486228719447697	0.000277956033076208	45.6105882103644	0.0629210353268792	166.224248306132	5.04105101120301e-05
3	0.0048176556791934	0.00242314700207106	1.79113564281155e-07	7.77828387844877e-07	1.91076098902723e-05	0.527213707037687	0.000186226029198012	27.8887538588612	0.0959566212820139	223.251755806041	4.41429023339066e-05
3	0.00534578586891999	0.00218906950255283	2.25383434623772e-07	9.80789874253256e-07	2.40287969983549e-05	0.340945836235621	0.000297611527666365	25.5097570722737	0.087562780102113	209.958912371857	5.51563082286969e-05
3	0.00305840117869946	0.00341754299927547	1.62147393412075e-07	6.77130382826839e-07	1.41509265884561e-05	0.426835235758672	0.000111102222160103	70.7580485835711	0.196850476758267	330.107119193884	0.000237508483909055
3	0.00419916058080593	0.003401972325325	1.50087134734237e-07	8.83537809749729e-07	1.83341563166356e-05	0.457105842842986	0.000154144837603545	44.4255348640385	0.21364386203041	352.631877384236	0.000149733523652849
3	0.00645992983785564	0.00258222158543231	1.52745034325179e-07	8.15351525338919e-07	2.12819548745788e-05	0.32460953418805	0.000222604567494158	16.7327483202387	0.118782192929886	254.974860846741	2.8971677719678e-05
3	0.00515669612641546	0.00308805302855202	2.11403604349584e-07	6.90037225523136e-07	2.46388351929066e-05	0.419937063063653	0.000274672605391389	17.5431261195232	0.0691723878395652	138.244160068043	3.3066430856171e-05
3	0.0034499177242928	0.00258962209195964	2.36982739508447e-07	9.60312429730531e-07	2.46726949661024e-05	0.27852675744048	0.000225979840684158	55.9670289539455	0.129481104597982	271.744330466884	0.000213815469867623
3	0.00603503960432264	0.00394564567419342	1.93589545757693e-07	6.96698383970721e-07	1.13954395187222e-05	0.213260111546128	0.000190440145962961	24.0296583796838	0.14993453561935	229.02689162803	4.69221822797896e-05
3	0.00352113995095092	0.00316100954579166	1.75571175447537e-07	9.17147705371232e-07	1.26733577606407e-05	0.598216435954214	0.000252545653321421	55.5633600065557	0.1062099207386	197.177767015478	0.000112323474578684
3	0.0048720907741726	0.00261287424598406	1.98806960615821e-07	9.63748139426381e-07	2.08972589690883e-05	0.367150002193394	0.000132108218291254	43.6028988038276	0.223662035456236	442.605281041202	0.000154829456445498
3	0.00426509472829012	0.00303667990604751	2.34471198835597e-07	6.21195178311741e-07	1.58196567156569e-05	0.572467945881271	0.000117256020067658	38.1304742365447	0.119037852317062	228.07111821859	0.000105364029086873
3	0.00514063451487581	0.0026151063352446	2.42838597470302e-07	9.99506663835515e-07	2.32933659245966e-05	0.455741715395177	0.000105105193473407	46.1042538923431	0.257326463388068	487.962119936713	0.000188194844559093
3	0.00425257924673684	0.00225805480841385	1.74203428998209e-07	6.19139788099729e-07	1.99088551537626e-05	0.395211045052114	0.00010895569180031	33.8259141932711	0.128257513117907	310.465943708065	6.55450108292188e-05
3	0.00616809112051267	0.00280302765355903	2.4577946548815e-07	7.02058703969491e-07	1.77158391745558e-05	0.222230813823897	0.000254120425192533	17.9396871562836	0.0829696185453472	173.089984651796	2.8789391214309e-05
3	0.00571956150828619	0.00378167426788216	1.7355947543906e-07	6.59682114174082e-07	1.72051750308942e-05	0.408006281217879	0.000270742741775193	16.0831689567067	0.0831968338934076	140.789451345657	2.68753971970384e-05
3	0.00321341408427638	0.00354494061667522	1.68640433327262e-07	9.53202585926072e-07	2.78234150935663e-05	0.333013650945012	0.00022569912139466	53.0519661629826	0.181500959573771	292.442796801362	0.000278808113771005
3	0.00670846628114321	0.00315898913378495	2.28546939528948e-07	6.71515447276208e-07	2.8308989164441e-05	0.498186720121105	0.000142455859395745	14.6421829245192	0.121305182737342	223.211082147905	3.30495588845644e-05
3	0.00551823295895618	0.00317522718736526	2.20584375152556e-07	9.05112911445358e-07	1.97920820794249e-05	0.51998676762047	0.000260987407147221	24.2478356363984	0.0977969973708501	180.649543479348	5.23326454832299e-05
3	0.00470924821617822	0.00397029742415126	1.96896974237296e-07	7.13255149759574e-07	2.65584174264629e-05	0.437541699991274	0.000227442030001112	21.4112689322497	0.106403970967254	167.939127361721	6.32640137034938e-05
3	0.00548065319122456	0.00309888518059438	2.44380583720807e-07	9.42259610622209e-07	2.42828832685928e-05	0.511217635593965	0.000158933444673072	30.6002006723136	0.163621137535383	290.520259991265	0.000102478834651925
3	0.00643863119697162	0.00274846154267045	1.54069915020136e-07	6.84872106669724e-07	1.39820699976643e-05	0.577243904788724	0.000102033184043519	22.6189144470408	0.167106461794363	333.301021286716	3.08369924458436e-05
3	0.00557561182335106	0.00217225187667276	2.47593866758499e-07	8.42377597449293e-07	1.42096712232754e-05	0.488216870738333	0.000282826419131252	26.1987930770244	0.0616919532975063	157.37763399982	3.07194400112314e-05
3	0.00457354914018367	0.00211323884503808	1.74224968431445e-07	6.90177933474198e-07	2.48937369470948e-05	0.578764223631407	0.000293871631369443	17.6758613241872	0.0464912545908378	127.601504017772	2.39200489685439e-05
3	0.00633299132718667	0.00294261221102651	1.91082976928595e-07	7.43705200484598e-07	1.3452619260212e-05	0.540344987524439	0.000240256443780731	18.6104962221405	0.0788620072555104	161.121172678375	2.16574117157961e-05
3	0.00657338015950362	0.00344449393967598	1.71731508414366e-07	7.57377406647501e-07	2.38863308356426e-05	0.481118177655739	0.000158024778186094	16.4929665968707	0.152935530921613	257.622892258127	3.83886498639627e-05
3	0.00572802299104339	0.00322819082472859	1.80513371334931e-07	9.2205150477667e-07	2.45202769200484e-05	0.361888718593813	0.000128406358639675	29.5137411557879	0.267294200287527	440.488468296351	0.000116714266363585
3	0.00665191834934124	0.00342385759130857	2.22644767628559e-07	9.26192022668283e-07	2.39534989782271e-05	0.383407579057694	0.00018795706977902	20.9900258396601	0.169823336528905	278.887104139269	6.82474383041719e-05
3	0.00697908863347215	0.00257030428166322	2.38743844097618e-07	8.81813692039722e-07	1.90851194634011e-05	0.466944917284152	0.00016552460380056	21.9309172178075	0.130571457508491	275.023934425852	4.30326440089167e-05
3	0.00316942639231197	0.00292074391958885	2.26428158811083e-07	8.75400492267956e-07	1.2674892530951e-05	0.497944334490189	0.000256563248310043	69.5135848908012	0.0899589127233367	180.06203553966	0.000164373804608239
3	0.00421136478118487	0.00274361316295379	1.86480100957409e-07	8.29154617057399e-07	2.5090740682662e-05	0.382788943063113	0.000226150075477598	31.3578771674141	0.107549635987789	222.442503907505	8.18390984490324e-05
3	0.00632432659785987	0.00225762649864178	1.76437956246055e-07	7.11348153759802e-07	1.48172644886529e-05	0.208400341067637	0.000193604645575256	19.3867073915344	0.103850818937522	253.471593654719	2.32885545216347e-05
3	0.00616498580550068	0.002068328557774	2.38867229061258e-07	7.76522343418016e-07	2.56627081519612e-05	0.596217213592904	0.000242186885343366	15.3275170490606	0.0579131996176719	156.998151423217	1.85249335014352e-05
3	0.00341453325094525	0.00342097770119703	1.75863114588076e-07	9.68214551711112e-07	2.04277198658461e-05	0.33551610097803	0.000229806635303585	57.4959035999045	0.17241727614033	286.651955171146	0.000260978032165944
3	0.00568338003357595	0.00290634296563375	1.5598787188373e-07	9.45256067791748e-07	2.95781937638328e-05	0.343925189539684	0.000128976958440989	27.1376887479391	0.282496536259601	506.770616118068	0.000109331385264122
3	0.00580806010151057	0.00382845434255285	1.73407519082145e-07	8.5183420591548e-07	1.12533801476129e-05	0.527345276066125	0.00014463356474435	34.3556820347251	0.205205152760833	306.687201191492	7.7039471586318e-05
3	0.0037420393546329	0.00238113807466696	2.11161372312056e-07	7.9586699096872e-07	1.58478715903184e-05	0.422507453193756	0.000284595409043156	41.4803553818663	0.0676243213205417	161.368553241451	7.04576567263933e-05
3	0.00499821185517337	0.00251404340995801	1.90835180903737e-07	6.67890504768786e-07	2.06898810409977e-05	0.551099189580921	0.000127975164336862	25.5809322839908	0.111623527402136	250.356025251207	4.32041760856987e-05
3	0.00360459816891691	0.00322535766812594	1.80069009504816e-07	7.4510822370974e-07	1.27932260023978e-05	0.301420864337196	0.000207371080086448	51.0845426718199	0.122563591388786	224.666156179748	0.000119572904084029
3	0.00552682656357619	0.00350294998378427	2.26641635443865e-07	9.65101365327549e-07	1.3063836948374e-05	0.54094088947368	0.000219843127135284	34.8513050542197	0.133112099383802	220.859709747869	7.95917088120754e-05
3	0.00466579638821844	0.00260447040786522	2.36749855837678e-07	9.2840350170999e-07	2.15158812867424e-05	0.545858645216087	0.000206142877208847	34.9340876477317	0.105220604477755	224.840384220516	8.11570874130949e-05
3	0.00635712558719597	0.00221184239603611	2.37801461586935e-07	8.03540045713542e-07	1.13016043355122e-05	0.389024563303039	0.000235286660493104	25.3142416608298	0.0769721153820567	191.715044208292	2.79927482111941e-05
3	0.00645672591477253	0.00252550576511465	1.95447580505902e-07	7.86398989108786e-07	2.9034793222323e-05	0.511195809225138	0.000289799188003915	12.2740725308306	0.065663149892981	150.39032067208	1.78669749350077e-05
3	0.00311625528050932	0.00296668272728645	1.52599879676353e-07	9.56084160452465e-07	1.67261945625597e-05	0.252544774667089	0.000202814631051011	74.4928664573407	0.200547752364564	372.520204017141	0.000272249533043049
3	0.00373625047729901	0.00296787743176442	2.30915531403576e-07	6.92137709961058e-07	1.25286571844788e-05	0.544849937923956	0.000175958666496321	48.8121573496674	0.0902234739256383	182.560851968613	9.18015673014223e-05
3	0.00643100372259757	0.00367327121943472	1.82510022454453e-07	9.03562982005205e-07	2.03576772886184e-05	0.536837865174565	0.000287953169961511	16.9843884133919	0.107259519607494	175.540439173355	3.46313823249568e-05
3	0.00341643253505823	0.00201026320708307	1.92552804864094e-07	9.76774419513821e-07	2.00054974809482e-05	0.347972769770435	0.000125302346946768	79.3129914288511	0.205046847122473	509.455257742211	0.000284072484260977
3	0.00434502927998098	0.00382947292488619	2.01347187917596e-07	7.97067243669296e-07	1.59949978797569e-05	0.489939810044956	0.000178173211791314	39.4700330062462	0.145519971145675	226.841151349271	0.000112115031412099
3	0.0057673601604454	0.0024813118560842	1.92233195041139e-07	6.9777210234329e-07	2.13419727549436e-05	0.369387139451161	0.000218103214979688	17.5873101833105	0.0803945041371282	186.584997581153	2.68665141929221e-05
3	0.00441378402474166	0.00221500788944105	1.69520552387282e-07	6.5034175351289e-07	1.17510798160005e-05	0.243073563879489	0.000274660852437626	28.7388411788103	0.0637922272159022	163.797635911324	2.82783349138736e-05
3	0.00531236240184808	0.00231032332712253	2.28225498019895e-07	6.79041275000198e-07	2.49009690432251e-05	0.284350332961193	0.000266255288404326	17.4803897642852	0.0637649238285819	157.814104492084	2.77941511031374e-05
3	0.00396195921633191	0.00371944064442613	2.36976981656994e-07	8.31113549792324e-07	1.17666394510711e-05	0.517411932681979	0.000100498253144764	76.433887306761	0.249946411305436	366.135969496638	0.000278588503793964
3	0.00533282173456017	0.00300552142833312	1.60242517191547e-07	7.25978521991308e-07	1.21835822587338e-05	0.497124700370477	0.000298869052781255	21.5305551097573	0.0697280971373284	141.367581863289	2.34433382449127e-05
3	0.00348680298572646	0.00327083961311308	2.24759791986785e-07	6.53534250347103e-07	1.38918557875904e-05	0.245355410241304	0.000237492133957244	45.1554127565344	0.090275173321921	169.191622403594	0.000100352122002523
3	0.00566092769770308	0.00235342695449535	1.88576706229098e-07	6.21023205048541e-07	2.0783743473025e-05	0.267499117922066	0.000221628113432626	15.9191827080674	0.0724855501984567	178.157796838924	2.36960485907636e-05
3	0.00377821001758515	0.00201127531952059	2.16104646778196e-07	9.10853940469045e-07	1.80692156842794e-05	0.307365840496872	0.000212680807082363	53.1195925337462	0.106195336870687	276.476643370255	0.000121601869976535
3	0.00374720285334631	0.00328277294269706	1.61789831612643e-07	7.068881658252e-07	2.26166492577601e-05	0.262635469451277	0.00019056755943614	34.3340744180434	0.137876463593277	247.350265831538	0.000100231588959123
3	0.00485963570585324	0.00222854906924295	1.74554268307553e-07	7.70214444070109e-07	2.57888406397573e-05	0.216815389613699	0.000284307513905805	20.381873974772	0.0811191861204433	198.395398773936	3.35145840293802e-05
3	0.00527884492171918	0.00341652759657359	2.4935444873271e-07	7.46371873291029e-07	1.75940080582205e-05	0.204683654493427	0.00011855980540138	35.1029981619278	0.228224043451116	365.680869695118	0.000122067290110233
3	0.00620324664472326	0.00286943544328511	2.07948385662694e-07	6.80741767709936e-07	1.67162331893904e-05	0.455731287902766	0.000230909781305291	16.8922830846159	0.0746053215254129	156.995520296821	2.27281559596722e-05
3	0.00546124257635815	0.00380151069812444	1.58014234767158e-07	9.12933687626504e-07	2.51717103591256e-05	0.33386803053337	0.000172350603707828	26.0970909826652	0.240255476121464	356.383192455778	0.000129432582623542
3	0.00387723424804123	0.00389133955943024	1.77351032432135e-07	9.64015609606018e-07	1.89812058116534e-05	0.545012194479241	0.000217755727571016	46.5045634216139	0.16343626149607	246.864010191414	0.000167313852438156
3	0.00681905541934457	0.00324574812589893	1.69576521137353e-07	7.27263998525127e-07	2.4545673651032e-05	0.534628995776776	0.000162817062624022	14.0561021526987	0.128531625785598	231.957486271553	2.66416443808939e-05
3	0.00367908201096842	0.00274220486422283	2.18427701473042e-07	6.5597904910321e-07	1.92178484886966e-05	0.310989484011789	0.000264854555587766	33.2598012884962	0.0680066806327262	149.208977919685	6.50567419483967e-05
3	0.00314871709857211	0.00358673550639504	1.80863201954838e-07	7.84160147667694e-07	2.9773570020679e-05	0.23431019136415	0.000279501390007066	39.0943280147051	0.117644924609757	196.088475441478	0.000146120323892311
3	0.0051882289187114	0.00289262755320568	1.89164521267034e-07	8.19972098929301e-07	1.11116821962183e-05	0.338846416853121	0.000182563155579314	37.7343361239289	0.140003173575155	272.287142684595	7.02553745964032e-05
3	0.00608239958986357	0.00364110861288983	1.53354059897353e-07	7.35361514007163e-07	2.77079529239429e-05	0.463267466933779	0.000233923225383766	13.4032757909672	0.110689701831851	185.636241204961	3.84493694154967e-05
3	0.00390696793006979	0.00352151488330826	1.50928828896128e-07	6.08428712520181e-07	1.16033824150886e-05	0.37934667744493	0.000130578827240287	43.3489462223471	0.154946654865563	262.304588127241	9.27334036467028e-05
3	0.00622410976888329	0.00374018158889596	1.99347336139018e-07	8.13115041194403e-07	2.8055561501256e-05	0.442344279445428	0.000269709561137153	14.7110426117895	0.103229011853529	168.485748816989	3.7735053339229e-05
3	0.00382169386200095	0.00336423733897753	1.54152239643151e-07	8.19190139772489e-07	1.76255380342971e-05	0.275466674769342	0.000166763304239507	47.5178220535146	0.201854240338652	341.043274979867	0.000187474002814768
3	0.00424026529896379	0.003147998926325	2.26783035368338e-07	7.52437033183853e-07	1.52983180249499e-05	0.368432246845729	0.000282876585548864	34.0106730498095	0.07807037337286	150.407395556215	6.72319652289985e-05
3	0.0053765459135759	0.00386335762741129	1.50671617149064e-07	8.86562148279e-07	2.89777003657947e-05	0.531465814813328	0.000238502175693239	19.1533608144989	0.1437169037397	221.605650186411	5.60290344408226e-05
3	0.00617848247260462	0.00338058583767969	1.84888966261558e-07	6.26544933217512e-07	2.35149910108704e-05	0.23912083328908	0.000179124523302273	14.4985993743055	0.121701090156469	215.526769302745	3.08716771751788e-05
3	0.00559606002871053	0.00388462193208557	2.15216167993996e-07	9.31372544548986e-07	1.11925318160832e-05	0.488242885940169	0.000176165597211258	39.7945389575785	0.181800306421604	269.840941272483	0.000100559727959962
3	0.00391737891811253	0.00345486057573447	1.85253683310185e-07	9.15856261435833e-07	2.21465115860037e-05	0.232402940476667	0.000155195510902099	50.741472591884	0.254277738374057	405.902735233118	0.000243714674904472
3	0.00610856003865727	0.00275183117828106	2.48802294085506e-07	8.70995240307796e-07	2.44933968564469e-05	0.234066760613161	0.000280613832663781	19.0227511168896	0.0979651899468056	199.062034666819	4.35423121023488e-05
3	0.00469226126112798	0.00243333383614083	1.7237991452528e-07	8.42739805762961e-07	2.69582705969353e-05	0.469295341230504	0.000298769765738106	21.8574128997407	0.0749466821531376	172.529445734771	3.93048732928053e-05
3	0.00661963440950637	0.00355322112083054	2.35978254616386e-07	7.54277395044038e-07	1.25014528819035e-05	0.381599132468532	0.000235163594565584	21.0259767983871	0.100911479831587	172.593791040741	3.60309385857132e-05
3	0.00514408423723944	0.00286311834136581	1.8679131383391e-07	9.31298534171754e-07	2.24101157811661e-05	0.476628206059024	0.000258228294762352	25.7296063237014	0.107653249635354	212.597773904503	5.73939425102302e-05
3	0.00629578891287652	0.00293762184364897	2.33939490358899e-07	9.78523559198822e-07	2.38277427793518e-05	0.229944624660495	0.000239540916992315	22.292997756521	0.145706043444989	271.530164647372	6.39243650947586e-05
3	0.00653260342361301	0.00250570786012633	1.69612038919294e-07	9.24336786130056e-07	1.72358604825349e-05	0.296720462097833	0.000159800604572761	25.7373918904879	0.192438363657702	403.077683750003	5.5959916115768e-05
3	0.00359953083553701	0.002315496115375	2.28031813893773e-07	6.00318874501031e-07	2.44307326426497e-05	0.43327576368642	0.000144980861058795	36.229149264385	0.0852102570457999	211.177364441774	8.02928456416836e-05
3	0.0056007613770916	0.00370392701965844	1.62406183232265e-07	7.11818491090406e-07	1.5580526736153e-05	0.411633329694767	0.000162095044018589	23.9487681918082	0.154083364017791	247.019541938273	5.18133762989302e-05
3	0.00639650582186433	0.0021561830360956	1.92165562092181e-07	9.3685481036561e-07	2.33466188626797e-05	0.359613785216135	0.000111522741846069	28.4094028333754	0.231142821469448	524.787082117731	7.72158838512069e-05
3	0.00374610087445968	0.0027832552954928	2.30227736989752e-07	8.94780519429183e-07	1.74580582345393e-05	0.386402960170062	0.000297002180302065	46.2251083755798	0.0857242631011782	175.952398748446	0.000112440245871336
3	0.00567122952066879	0.00393508087918309	1.98657462419377e-07	9.40819831660413e-07	2.35347923337482e-05	0.557780783811495	0.000285998969622566	20.3701560385491	0.114904361672146	176.811745916848	5.59695970727127e-05
3	0.00560478968472179	0.00262333812596305	1.98606168325234e-07	9.05626272484743e-07	1.63302337947491e-05	0.325138523591506	0.000283655834721583	25.8026004287276	0.0986375135362107	207.943893807818	4.60319635602332e-05
3	0.0057682945521978	0.00378372233661966	2.3659127064216e-07	8.70691607443195e-07	2.54351231524821e-05	0.232309966306046	0.00024447927401027	21.3542297428487	0.143781448791547	222.656178824148	7.43292165509686e-05
3	0.00517177306248876	0.0031088984685053	2.41472940696085e-07	7.59395334719731e-07	2.24681314896758e-05	0.569123372869617	0.000190582733237	23.8900726778612	0.0957540728299632	183.384183440065	5.06033326657315e-05
3	0.00545555865972657	0.00253651942772623	1.50794634851035e-07	9.68373964894219e-07	1.34422445859613e-05	0.500217459133313	0.000294666714233644	28.2451434170254	0.101460777109049	218.37218976153	3.85589797836305e-05
3	0.0047998800506973	0.00386808215438453	2.0386100214949e-07	7.51235225093185e-07	1.85501356395711e-05	0.363114347602139	0.000128963205238411	35.6843559203388	0.210423669198518	310.365472725749	0.000134760980401005
3	0.00387106661246102	0.00363891821461589	1.91700069096337e-07	6.15395607672623e-07	2.9194230412155e-05	0.329191634414796	0.000273914433719375	21.7348748449786	0.0771450661498569	136.05333432117	5.75310641588651e-05
3	0.00308324979571262	0.00326708509603889	2.19094375127532e-07	8.36183109046912e-07	2.07194835814226e-05	0.365251884111573	0.000296751362984476	52.5793685368648	0.0927852167275046	169.133724245455	0.000173147685011067
3	0.00435097127540033	0.0034482433434268	1.50246312149274e-07	6.05131197196369e-07	1.04407549597965e-05	0.485728765682355	0.000187192829541577	31.3758304373466	0.0951715162785796	173.235798523743	4.18877891016148e-05
3	0.00351677561577601	0.00391960094103442	1.81726934715837e-07	8.18339227867069e-07	1.96174453028652e-05	0.472130328953896	0.000188151320565623	48.3661008174984	0.155216197264963	236.658003692829	0.00017766861178385
3	0.00609154418580005	0.00331417983830898	1.96695137828691e-07	7.68406384450227e-07	2.86973104923002e-05	0.588516095508883	0.000247298977252436	13.6027400599676	0.0848430038607099	156.787227643397	2.60898776024471e-05
3	0.00645141050586326	0.00299977339623718	2.36605726020754e-07	7.53222570164568e-07	1.80333133420971e-05	0.493081783678167	0.000171935365546083	20.5036968077554	0.110391660981528	213.072537556829	3.79708784355313e-05
3	0.00367681642701308	0.00226919148004683	1.83305135509389e-07	6.23018388257097e-07	2.76407203019997e-05	0.552142951766093	0.000226615871524771	24.2462639005509	0.054460595521124	143.357812142695	3.53548311016409e-05
3	0.00645571741707048	0.00255557799389706	1.53263572424348e-07	9.797501131259e-07	1.99822973454469e-05	0.58968889353293	0.000241921786099902	19.1825986936878	0.116534356521706	249.270967405677	2.93501100559537e-05
3	0.0035740859170817	0.00302911576927762	2.21559096613811e-07	6.74777840204386e-07	2.85054690496804e-05	0.364499656890358	0.00020593139272415	32.9178447647324	0.0920851193860396	182.377156286468	0.000103917924135358
3	0.00594486213147219	0.00399859934680348	1.82376804936985e-07	9.4275023122455e-07	1.80567498179651e-05	0.251179488082757	0.000277363331860742	23.3818070291017	0.163142853349582	238.539582804712	7.00695816435082e-05
3	0.00654268685855532	0.0025757213025846	1.95847640246612e-07	8.99524658982283e-07	1.78872208687969e-05	0.243658719442411	0.000275379719807428	19.531118416858	0.107150006187519	227.201272757763	3.35756580123216e-05
3	0.00374085003480607	0.00296665274086945	1.64972451435835e-07	6.54417178272669e-07	2.41635692963178e-05	0.500347385467119	0.000281656487760028	23.9918045251369	0.0628930381064324	132.122088651049	4.19832016527925e-05
3	0.00317598290408664	0.00331050276071042	1.84989835774414e-07	7.87624896311907e-07	2.43168209341845e-05	0.221826110555558	0.000131577918380717	59.9088523741136	0.235707796562582	395.252943427766	0.000295516356661179
3	0.00410659853276811	0.00346889611861173	2.09112055220552e-07	9.29576246226623e-07	1.32157342994803e-05	0.581596737507362	0.000260821809492298	45.6189230611026	0.105454442005796	181.611974904916	0.000112174047858136
3	0.00305337406025404	0.00347731791179837	1.50646997350229e-07	6.12033492235921e-07	1.82302191386091e-05	0.469024461243409	0.000174969893824754	42.9663382720231	0.10710139168339	191.375884919744	0.00010439183260037
3	0.00469073753271914	0.00331741221576693	1.75001365767852e-07	7.2016636352077e-07	1.47115659961801e-05	0.31874036244927	0.000209379823967072	30.0533438614929	0.118099874881303	212.140832837674	6.17952461279311e-05
3	0.00374658990419745	0.00269413009963524	2.29478519835642e-07	8.64880762320283e-07	2.68490817514018e-05	0.492403573297308	0.000179767523077251	43.5623356068836	0.118541724383951	246.015466108945	0.000140651983117919
3	0.00634794022633667	0.00217754509220256	1.90133134976847e-07	9.73445856057515e-07	1.37767915660811e-05	0.312200786529847	0.000205387899553065	29.2351791442527	0.13587881375344	323.393579977396	4.96199167369049e-05
3	0.00453368444541753	0.00268037508921093	1.59883868064874e-07	6.92924981917378e-07	1.73567491156212e-05	0.487570835784761	0.000115086591029385	34.7377214529172	0.15438960513855	319.143957871384	7.09179188415404e-05
3	0.00688795515102998	0.00391762652036103	2.195679846659e-07	8.29876292860025e-07	1.61662141296949e-05	0.382131321626881	0.000144858861729932	24.0046128337774	0.209984781491351	303.570756852351	7.0602431548289e-05
3	0.00506351014033143	0.00272671054699188	1.71375642409302e-07	6.66701013464003e-07	1.19500537364261e-05	0.418569164289115	0.000135786497842143	32.5249510197475	0.128700737818017	268.298431450865	4.91865155418004e-05
3	0.00357036266787051	0.00317560296796276	2.46092010165894e-07	7.09853739515137e-07	1.56426960185742e-05	0.374651300245465	0.00011829782121498	63.4672596815376	0.171482560269989	303.051905403707	0.000230172094812654
3	0.00520032558623145	0.0021031053198475	2.1437769101255e-07	8.00517177905915e-07	2.6013020646259e-05	0.395992506224042	0.00020594140179284	23.2225373360249	0.0866479391777168	223.286582144978	4.38273872594777e-05
3	0.00327311663095743	0.00203185522684675	2.49380253765417e-07	9.99781390385233e-07	1.72473468798952e-05	0.564562316810073	0.000264423746605788	65.0532594240926	0.0747722723479603	195.469156181738	0.000144826135138315
3	0.0041662578285167	0.00342121539759867	1.81343715389925e-07	7.22878229171814e-07	2.64777248794676e-05	0.411184524313774	0.000148056103671397	31.6496602246772	0.157375908289539	267.206041741406	0.000112318632112423
3	0.00693197114206739	0.00240416687397471	2.31378046298478e-07	6.63289211487963e-07	1.18021649329212e-05	0.470048754356515	0.000258451749899058	16.1602711630136	0.0548150047266233	135.531587978842	1.32892407125893e-05
3	0.00695327514960822	0.00216503127019433	1.74141463363549e-07	7.77677113291973e-07	2.79512510826218e-05	0.228268482196723	0.000179022764125856	14.0993642212452	0.124705801163193	306.631759529134	2.46998428464048e-05
3	0.00427197685043826	0.00241167991182889	2.04793017032516e-07	8.25402512464032e-07	1.89183303581769e-05	0.226029345284339	0.000204758676599885	38.2852708763766	0.119619323626713	271.209379671997	8.47771557833887e-05
3	0.00537887816015784	0.002207674996965	1.75291079236069e-07	8.80288993192574e-07	2.20241624374832e-05	0.344979723970355	0.000173631886795703	27.8099779011228	0.140408129806974	334.802864030188	5.92686133330035e-05
3	0.00421141300328227	0.00369775427082275	2.21340630663673e-07	8.67340555559759e-07	2.03093584943091e-05	0.26200904457116	0.000298332882444489	34.7191112208513	0.11536993324967	185.970141902482	0.000110115854334787
3	0.00696022586455786	0.0023056512433981	1.52325453747351e-07	6.39054431463911e-07	1.63283871045073e-05	0.364589436507576	0.000188728258809389	13.5815097885987	0.0848479657570499	209.878789188859	1.36095504981668e-05
3	0.00543770440794938	0.00275608637941454	1.73958810934002e-07	7.80555303585792e-07	1.61780887509001e-05	0.508615035145416	0.000275205359071139	20.9880691995642	0.0749655495200755	160.086958685792	2.72853400251434e-05
3	0.00499419027521446	0.00312456723213796	2.11474701699938e-07	7.82769367000591e-07	2.8381321584729e-05	0.293675245748657	0.000275627128952457	20.3308143843301	0.0937370169641389	176.746554808861	5.37907784745681e-05
3	0.00442281143765087	0.00383305997881007	1.92681653521573e-07	8.44441993793525e-07	2.85030398795872e-05	0.379536513599501	0.000122659856267628	37.7031766277103	0.266780974525181	384.35467408413	0.000210784946354678
3	0.00429013245840501	0.00364329235934976	2.35800937938159e-07	6.63062704220894e-07	2.94151458246453e-05	0.58379141625972	0.000114615374048139	29.9855619841559	0.15301827909269	244.313968478088	0.000105422634223009
3	0.00512567716593706	0.00211292419986334	2.26907165519101e-07	9.81141370974613e-07	2.20140252181052e-05	0.48390480532354	0.000191741872299979	33.7315066182336	0.11409790679262	281.847627455274	7.1294241924715e-05
3	0.00491048058018248	0.00397689052479061	1.87264135202875e-07	6.63336198421662e-07	1.80736554091602e-05	0.562014762297933	0.000156608335005067	24.9463875784495	0.1272604967933	197.512598555341	5.70469895995121e-05
3	0.00330994251185762	0.00362673290894188	2.11238240428937e-07	9.38083808226115e-07	2.38853512743101e-05	0.390750282471558	0.000135919962131619	70.92206060979	0.255321996789509	387.170643806764	0.00045185299389026
3	0.00312192193357848	0.00346728946289193	1.87039472092888e-07	6.70039537668154e-07	2.09773226994019e-05	0.272006714890706	0.000148682900652412	51.8417526441479	0.160882231078186	272.703333755877	0.000193442033062559
3	0.00412159397332631	0.0021026355796203	2.02352121165101e-07	6.62094776361726e-07	1.21001870310008e-05	0.576472328095012	0.000148677004362397	41.3851567598983	0.0782180435618752	210.283214869506	4.57014185411909e-05
3	0.00349418927849395	0.00214205605118259	2.48970134809634e-07	7.03147232816525e-07	2.00110218537312e-05	0.309458984644038	0.000250717643542511	41.1229183038679	0.0634048591150047	166.738118192904	7.60526867415116e-05
3	0.00620035024943595	0.00222844654868834	2.13176351171762e-07	7.47864178512927e-07	2.94722814750886e-05	0.282020550193434	0.000292617237817914	13.221125110555	0.0659620178411748	164.104981352377	2.06166831965648e-05
3	0.00587561543436565	0.0038275886073871	1.80614622345471e-07	7.65528766174951e-07	1.58827590371035e-05	0.237626551191832	0.000220192210857832	21.7634839482715	0.14544836708071	226.866013104288	5.0212048281737e-05
3	0.00631554361103607	0.00380143335501484	1.61224582196698e-07	9.65910374725094e-07	1.93480685941265e-05	0.336841022582903	0.000154523588866489	27.1375186581675	0.290429508323134	420.0247433156	0.000102390337708236
3	0.00620219890245872	0.00226726666968712	1.66649753415972e-07	9.26065557812694e-07	2.72267460778434e-05	0.214986272783713	0.000241572725747772	18.1802109088078	0.130594560173978	302.086397779737	3.64852290671128e-05
3	0.00515924837878662	0.00284139974880409	2.08611973788336e-07	7.37332915340569e-07	2.29163564043577e-05	0.369017555534018	0.000161399639565262	25.442723642797	0.127294708746423	253.873141240293	6.32948749965148e-05
3	0.00541711211768388	0.0024169569193382	2.28414496533753e-07	7.4006574561801e-07	2.52385756968575e-05	0.311029472788969	0.000276196054010218	18.2347543042776	0.0696083592769401	163.729289730342	3.23573076522067e-05
3	0.00559056979648867	0.0028570011320156	1.87798240334458e-07	9.2984837160484e-07	1.31767760164401e-05	0.524444286819149	0.000164380899273351	36.0068391722168	0.158849262940067	305.486609089729	6.86416286550652e-05
3	0.00487101453510869	0.00331895096039249	2.17274400491886e-07	7.87200320118543e-07	1.61944167469076e-05	0.37493448583733	0.000252640982533754	29.1951217284549	0.0982409484276177	177.254786963685	6.45937350699214e-05
3	0.00392592014030288	0.00366783095460253	2.12170241218515e-07	6.47178219284235e-07	2.74037298838404e-05	0.383891417639958	0.000296042832655097	22.9914945632078	0.0704223543283685	124.359373745771	8.51718465936136e-05
3	0.00342779362393581	0.00383487369808642	1.83260399290625e-07	8.90222434292056e-07	1.24341192581212e-05	0.220945244024659	0.000171451213076707	76.3942450713455	0.239296118760593	356.557610569588	0.000297509758428556
3	0.00464654480619226	0.0035514936859229	1.68059225814609e-07	9.51313963558149e-07	1.45198068916584e-05	0.411665292675399	0.000195867763159454	43.566951845875	0.190360061565468	304.698213026377	0.000145545665086591
3	0.00478969081517118	0.00345503739886923	1.63396186580108e-07	9.12567172621036e-07	1.88139717812714e-05	0.233978535125902	0.000191855258390411	35.384175642133	0.214212318729892	348.28797650931	0.000120409360177425
3	0.00337699170972622	0.00202892500981552	1.90865986377374e-07	6.10561363772266e-07	1.59959456626077e-05	0.553921328180086	0.000173155650057753	40.863834544317	0.0608677502944656	173.892595059692	4.85761456657745e-05
3	0.00303664815618944	0.00215392021953274	2.28025236440383e-07	7.9628830299221e-07	1.37577961387364e-05	0.462880754351999	0.000166273414650146	79.6663904280197	0.0982187620106928	249.971236582801	0.000167783784484227
3	0.00354652732474583	0.00308518719025375	1.53891111620694e-07	7.55356539885986e-07	2.76848165741242e-05	0.54331154334072	0.000293113575763882	27.2400468037425	0.0765126423182931	150.571875956787	5.96083583646659e-05
3	0.00464492603222861	0.00269294324162813	1.8133884059452e-07	7.62233369470099e-07	1.3491077144852e-05	0.27746155096402	0.000207823095012652	34.6704853843006	0.113103616148381	238.669232594213	6.1409913111861e-05
3	0.00347051899329036	0.00217623049502884	1.6049194845097e-07	9.24325999503274e-07	1.07921731399135e-05	0.408472787720608	0.000172443930770376	79.9447740189992	0.146242689265938	355.621217955785	0.000162580973167932
3	0.00594778640371902	0.00371910955090382	2.22305822968452e-07	8.94749401598311e-07	1.36735708075574e-05	0.215643057282815	0.00025831912795469	27.3830341776801	0.144301450575068	226.496122647082	6.60745811968038e-05
3	0.00417826250545936	0.00218146469016766	2.07261020713575e-07	7.49094308425823e-07	2.9638210499969e-05	0.552616039684883	0.000227723504130512	24.8445597824127	0.0645713548289629	168.259852220341	4.2634031034617e-05
3	0.00646137942177213	0.00283238417704698	1.80341029232912e-07	8.50465182306219e-07	2.59489240747863e-05	0.208084234102369	0.000270025191687207	15.2161691890028	0.116694228094336	230.170860404588	3.16511399670398e-05
3	0.00432865427238606	0.00272336681760491	2.41481346368258e-07	9.1949064063076e-07	2.14520517351025e-05	0.370311437313531	0.00012486435581943	52.7875975414595	0.209154571592057	400.899523557262	0.000218506415556027
3	0.00370992334869571	0.00275986030044308	2.11710547550777e-07	7.42981342453988e-07	1.55219278406164e-05	0.383821004319389	0.000292977891772562	39.1792441150222	0.0684445354509883	147.398588536807	7.90119261328567e-05
3	0.00503713121542208	0.00332876206537844	1.52718988356689e-07	9.58388257286651e-07	2.79311294001132e-05	0.309430561226555	0.000122367761003711	34.9314271126161	0.352848778930115	556.650199415738	0.000179259564604038
3	0.0062643968096752	0.00204132299266479	1.8420035821502e-07	9.61900375404135e-07	1.14114761949289e-05	0.49408092655717	0.000102941510674793	43.1609040737807	0.225362058390193	534.646288761847	7.19441549563071e-05
3	0.0067024239044836	0.00235899033676974	2.34249965401889e-07	9.67449123983204e-07	2.39323002099327e-05	0.310310734378724	0.000124974206084619	27.2370469564933	0.221745091656356	467.333075223947	8.56572090148795e-05
3	0.00324709121103565	0.00236348574409831	2.19465124479641e-07	9.46905719300629e-07	1.5606494406584e-05	0.415563209971863	0.000282451040627375	65.2085867116801	0.0860308810851785	199.042943761186	0.00014911592504603
3	0.00656841841055987	0.0024337918586891	2.43737651093513e-07	8.9931036914822e-07	2.64114085500103e-05	0.532990681965552	0.000177164192463229	19.8078598945837	0.11390145898665	253.399468713503	4.15633921291403e-05
3	0.00637040024327183	0.00370565535935042	2.18328881835065e-07	9.52611832485498e-07	1.71103418035265e-05	0.464247418991215	0.000247067777999813	23.3968952532772	0.131921330792875	209.067524697833	5.81855445328976e-05
3	0.00554447702861971	0.00273269049703854	1.84729398078825e-07	9.1535125624443e-07	1.08643891853601e-05	0.357294110547111	0.00010838830316946	50.3845774166192	0.273269049703854	510.491607510034	0.000125973772157196
3	0.00606619524106819	0.00277619495564499	2.27451328104032e-07	8.79377500760824e-07	2.36720397345527e-05	0.419270365416516	0.000165801570843886	24.2174652662891	0.145472615675798	286.490217711642	6.7712921240551e-05
3	0.00492104790401188	0.00385887954062702	2.41905065014481e-07	9.90172190821319e-07	2.39061692086548e-05	0.299190600755295	0.000213171417922709	35.1357342349616	0.188313321582599	278.180448948025	0.000166693933507651
3	0.00583405085677329	0.00276375951720382	1.80769253225771e-07	6.64669558648522e-07	1.97056844806727e-05	0.563633470701688	0.000288577375602582	13.5264622532152	0.0541696865371949	121.731120771516	1.41820344273656e-05
3	0.00493706506754551	0.00362783806016016	2.44470959625898e-07	8.33193560541228e-07	2.60376586275725e-05	0.426298228408705	0.000165626628636004	30.27954637239	0.159624874647047	253.468653148241	0.000122953919022694
3	0.0039867500096643	0.00333011103071953	1.68594509593688e-07	8.30030015020046e-07	1.85747314418929e-05	0.563359242905874	0.000185939503606068	39.4088977115592	0.134536485641069	236.830366124302	0.000104879421686213
3	0.00582690428151141	0.0031427978850736	1.86266000737096e-07	8.74189289549753e-07	2.39985314632013e-05	0.595265714863464	0.00016976299916786	21.9421077791235	0.144568702713386	261.312861963607	5.18841950471061e-05
3	0.00313264150484385	0.0034371896498945	1.96818836725077e-07	7.02977578769495e-07	2.04379976682662e-05	0.568404957100477	0.000112932132371423	58.8477831182974	0.169109730774809	282.500113553711	0.000210766748678877
3	0.0043196554012026	0.00201371915549149	1.83214551620319e-07	6.93194855023879e-07	2.43758278487619e-05	0.564628335014798	0.000155425777422084	27.329835733499	0.0821597415440529	226.094373018956	4.11798285141562e-05
3	0.00449328105404867	0.00219688410041672	2.12752239641998e-07	7.7435345928361e-07	1.98077497581908e-05	0.22580205259771	0.000171732389672795	35.1826754689836	0.120389248702836	295.107502418096	7.32577343496977e-05
3	0.00392456180318691	0.0038235763071305	2.00164044443633e-07	8.26253935874381e-07	1.55932210315878e-05	0.328433658710441	0.000102114007311076	66.0679849922703	0.318121548753258	450.591268889564	0.000327925594840098
3	0.00447590893535281	0.00282002379291218	2.27575096710903e-07	9.39062774770589e-07	2.23018301256941e-05	0.222181637674674	0.000162291926490938	43.977917551438	0.199657684538182	378.895559491763	0.00017061654961266
3	0.00330769463841164	0.00275597811383188	1.76296892752596e-07	8.28305970297003e-07	1.5248425672149e-05	0.566435703484073	0.000245510908583037	50.828022959749	0.0870889083970875	184.277294651988	9.84469983256366e-05
3	0.00421213995011683	0.00257212398076493	1.9111954376996e-07	6.31292854491297e-07	2.15365916800734e-05	0.561242789699422	0.000256214266607114	21.5778464200024	0.0524713292076046	126.115523905659	2.76483784105643e-05
3	0.00316177774326928	0.00291596358211377	1.6756585686004e-07	6.95344730192054e-07	2.52186534460011e-05	0.252816946090936	0.000288466547762642	35.1474117631276	0.0828133657320312	168.401869982708	8.40385085835374e-05
3	0.00587210178631624	0.00268480048091251	1.92952166530747e-07	8.58843135667575e-07	2.1846042937845e-05	0.233000420983987	0.000268643055815018	19.8767577551944	0.1073920192365	222.187663466613	3.94175155183257e-05
3	0.00342568749529621	0.00204831539619115	1.93988126541665e-07	7.15348658775336e-07	2.02803047667081e-05	0.334472529689788	0.000189344396205954	44.4594833363192	0.0860292466400283	231.260509094035	8.85803797125594e-05
3	0.00539771673013376	0.00376656624370529	1.59078889814434e-07	7.23346951555545e-07	2.73252509557348e-05	0.425957457068841	0.000292798756408741	14.5738395695179	0.090397589848927	150.372478429826	3.24598124547249e-05
3	0.00368377208373187	0.0027868299851936	1.78455594672369e-07	6.18070202295656e-07	2.46483815927192e-05	0.48261725899974	0.00016117498524343	30.6608065509005	0.0925227555084275	198.077416384788	8.65872357947369e-05
3	0.00577754887506497	0.00296313762618854	2.16208572137706e-07	7.95032882110693e-07	1.2119143990062e-05	0.246816287928802	0.000120292947218223	37.6009765373289	0.219272184337952	396.335858166894	9.28267661995999e-05
3	0.00697622691361303	0.00322285369182074	1.77997525073351e-07	6.32873080218367e-07	2.82828164403853e-05	0.223564701292751	0.000180277290853479	10.9265832447541	0.122468440289188	224.645580858315	2.25930520319588e-05
3	0.00564129784618056	0.00339838103106208	2.17253882488709e-07	9.04275672115607e-07	1.03883566484383e-05	0.482673723275094	0.000277336332751654	31.7549368690699	0.100592078519438	175.830173876966	5.42304523159296e-05
3	0.00364318022282565	0.00307883639009744	2.49336738889718e-07	6.91643283376756e-07	1.68514994020129e-05	0.282313497683236	0.000286225904123403	39.0540420958735	0.0726605388062996	144.093571015152	8.68592739306834e-05
3	0.0049751068797949	0.00248528424076457	2.14900870654168e-07	9.55647910974115e-07	2.22937691220281e-05	0.38123312903175	0.000194516124645666	34.2498975002337	0.136193576393899	293.653492825975	9.61673440723034e-05
3	0.00559938358099022	0.00292688549855957	1.82898136375474e-07	9.31036229434062e-07	2.71905355192053e-05	0.446495307101438	0.000235853751882103	21.5677027853051	0.124099945138926	238.26836848591	5.53459947261611e-05
3	0.00381409118497296	0.00322206436207938	1.81260205611898e-07	6.34468144645599e-07	1.82646703531366e-05	0.328742860674322	0.000291225261058776	27.7859312159787	0.0695965902209145	135.458379216759	5.67270571022365e-05
3	0.00609677289500973	0.00288635768844223	1.87999047900584e-07	6.08657132476055e-07	2.79843567921113e-05	0.426186163087794	0.000158841362448441	13.7612604793678	0.0981361614070357	201.62959025477	2.57684770561336e-05
3	0.00663221116929438	0.00215103555774948	1.53167587909522e-07	9.9811840382676e-07	2.92476929494714e-05	0.43559066044385	0.000238859714983175	16.8506438172129	0.12303923390327	296.260875511301	3.1293260724483e-05
3	0.00457251174604261	0.00292029076833662	1.76945095782919e-07	9.80979455184068e-07	2.95610491986587e-05	0.43166332690717	0.000294122831804133	27.0400794135236	0.112139165504126	214.996361296212	7.84156241774905e-05
3	0.00338219196126637	0.00227240977538396	1.84477406965114e-07	6.80688509308793e-07	1.15256282326499e-05	0.25297959309327	0.000289785422705903	46.6551812519439	0.0636274737107509	159.527546040705	5.77808161635545e-05
3	0.00404858556404117	0.0026452252442698	1.59827382346772e-07	9.70372804580918e-07	2.909019035675e-05	0.352522148267276	0.000260781739086891	34.2420016930081	0.131203172115782	269.665452232347	0.000107224207452234
3	0.00430878017938537	0.00263562453194994	1.90496895721684e-07	8.07083789610382e-07	2.54096901806709e-05	0.403534524022614	0.00016759707564799	33.5811498684051	0.131781226597497	277.50382727137	9.65557214368612e-05
3	0.00557013649869622	0.00292950952409389	2.48808883952365e-07	9.28207043252055e-07	1.5268174511247e-05	0.357113326103618	0.000294592983155677	28.9862272037586	0.0937443047710045	182.220968713923	5.99645064049934e-05
3	0.00402738057970282	0.00355936938721495	1.79724402849165e-07	7.63923751010005e-07	2.05590741144979e-05	0.239467689209986	0.000263409711677139	31.5767429805707	0.11674731590065	196.733415647346	8.5139094739904e-05
3	0.00649620464216893	0.00316044081060463	1.99019998140828e-07	9.68308446462761e-07	1.40268104600368e-05	0.283784590269454	0.000167547961256038	30.9885200837156	0.218702504093841	374.105429647185	8.45704683057302e-05
3	0.00378792293955211	0.00343007356657639	2.31186504391651e-07	8.87866367812977e-07	2.80825155924915e-05	0.382615068503488	0.000125168950900782	53.3202106302546	0.238733120233716	377.610717032403	0.000320775391888187
3	0.00387741165810445	0.00210326337249109	1.81664033508287e-07	9.06626232861383e-07	2.81643336062011e-05	0.443478377175255	0.000153715771297806	43.9811213300945	0.14386321467839	356.026595990987	0.000126888792821547
3	0.00471300611743638	0.00208585158880538	2.02109226248181e-07	8.88023610163177e-07	2.76869629829979e-05	0.312961545331902	0.000247141285195836	27.1100715357803	0.0934461511784808	236.566538791217	5.95399193051126e-05
3	0.00559001026816578	0.00360194078293557	2.3781747717263e-07	9.31210516880892e-07	2.14206025128838e-05	0.548445523869966	0.000103247771453983	37.5496905437691	0.2795106047558	408.76593110391	0.000157951696717611
3	0.00616856198366499	0.00370776132036021	2.06777712054943e-07	9.06861261721834e-07	2.82833365455125e-05	0.231744545498669	0.000233088273602656	18.8311515368485	0.166107707152137	257.690966894275	6.85292650969893e-05
3	0.00366664021887871	0.00225905355430134	1.50018268601578e-07	9.68135353042517e-07	1.38515116626254e-05	0.205818547956038	0.000214826755870655	62.6838692927147	0.166266341596579	385.805146963825	0.000136254900868075
3	0.00307508390662331	0.00360963774962482	1.79545205022873e-07	7.6142103712956e-07	1.98030912405146e-05	0.397545876874589	0.000200018040564911	53.7957369399364	0.132834669186193	221.026969144842	0.000250506890725177
3	0.00626285648319209	0.00250897102577428	2.22957193887578e-07	6.01723981697087e-07	2.29672095590496e-05	0.424662455200544	0.000207577949522471	13.4981410537723	0.0642296582598215	153.374211095002	1.77360856972507e-05
3	0.00590457654550514	0.00209022006578855	1.70568337673802e-07	9.18203254827607e-07	1.30188005082549e-05	0.352166987578188	0.000131261887455425	37.574466336364	0.193136334078862	465.490037478948	6.73168350135686e-05
3	0.00358068677162819	0.00276829742335972	2.30640217330358e-07	6.86505533490983e-07	1.63001068884095e-05	0.554029653317532	0.000234729287301148	39.1431542054317	0.0642245002219455	142.109784594941	6.50270869673436e-05
3	0.00347133625847822	0.00207220461607317	1.92437013185181e-07	9.17639823103753e-07	2.87543354898672e-05	0.410663412881022	0.000210376550699949	46.2254748159929	0.106925758189376	272.485553569309	0.000130186552231775
3	0.00441874502598138	0.00210842371929969	2.31401232968561e-07	7.74107326148112e-07	2.69197424131113e-05	0.387972868670732	0.000222959396535126	27.858840759118	0.0759032538947888	197.598953816522	5.7126127865177e-05
3	0.00488794558790328	0.00320951244723169	1.5884448426768e-07	9.03426737861815e-07	1.61253128417671e-05	0.510624050372921	0.000124604459276187	42.5933181961514	0.243922945989609	411.731781996285	0.000124196890122198
3	0.00355870705431409	0.00390719387182422	1.83201564936682e-07	9.88357008625794e-07	1.0421545268388e-05	0.470052122114185	0.000240214099498648	73.4894554891905	0.160976387519158	242.365926782417	0.000221208132234173
3	0.00400904079831543	0.00224612665013784	2.25765486380663e-07	7.06973526652396e-07	2.07444506581943e-05	0.245936849824466	0.000214787776839871	34.0412339558409	0.0835559113851275	208.046165615134	6.50180890470096e-05
3	0.0036358107061368	0.00266498618711213	2.35750272928061e-07	6.0818801078761e-07	1.73184945878923e-05	0.525958004931276	0.000248836663643039	32.361678769146	0.0522337292673978	122.824730676448	4.7986219435135e-05
3	0.00544068113591036	0.00337368592932999	2.23146431774541e-07	8.32022754700805e-07	1.9323079398135e-05	0.201068915718794	0.000111244319255562	35.961999481556	0.292835938665843	459.765438520368	0.000141365019947165
3	0.00589964350275483	0.00265829870177417	1.57333287495594e-07	8.67811527191272e-07	1.06413233595179e-05	0.432180716255813	0.000292370820172195	25.4538373912125	0.0914454753410316	193.456177127726	2.88283872385959e-05
3	0.00686680496386671	0.00285868466158194	2.44856383854796e-07	7.25190201713207e-07	2.7391615933391e-05	0.442533036206907	0.000264812754381415	12.1305051119799	0.0697519057425993	146.226897524101	2.11187227557873e-05
3	0.00344811998367729	0.00350443522940188	2.48620899986859e-07	9.72570371520106e-07	2.02538094236635e-05	0.266743567460019	0.000250173373594107	60.9288676191183	0.14858805372664	243.209905610527	0.000279360262790023
3	0.00532199150130399	0.00368574588256581	1.80254489294823e-07	6.16147628961833e-07	1.47930569426679e-05	0.268657347666291	0.00029050020126435	17.8785933969503	0.0766635143573689	133.584368868532	2.66994034719562e-05
3	0.00412427429818336	0.00251062510774046	1.54415053169992e-07	6.17355045286395e-07	1.22283178833083e-05	0.596674944431037	0.000102716859884081	41.1135606505285	0.127539755473215	285.72455055917	5.52143126349868e-05
3	0.00547466980170959	0.00376821812094679	1.94264857764327e-07	6.74079259945177e-07	2.5462248271926e-05	0.34285233984759	0.000152216924337864	20.0163633012102	0.155250586583008	244.118114117047	6.44962341198436e-05
3	0.00408510570328895	0.00335192092946633	2.01369659309816e-07	7.69118717606272e-07	2.58404772625756e-05	0.229681701758473	0.000278987764320317	28.0481148627056	0.103239164627563	183.320837357778	8.05833416398524e-05
3	0.00330783615918427	0.00350694400008994	1.71687678757837e-07	8.38692161604225e-07	1.27590226396816e-05	0.592145826490503	0.00029396857601658	50.5351472645606	0.0883749888022665	155.010481656486	0.000113483686697856
3	0.00620185482540286	0.00254479326935845	1.61202735875407e-07	6.49340363885285e-07	1.81994970416421e-05	0.595328086503744	0.000218547349361428	13.5356804058879	0.0651467076955764	154.121763652051	1.23851372078632e-05
3	0.00673289966891604	0.00238989150027528	1.98840797612107e-07	6.14420223549053e-07	2.35108518568017e-05	0.482763200216373	0.000257294782279692	10.3494773871338	0.0506656998058359	128.169067086624	1.02156462165776e-05
3	0.00315052170968177	0.00310956536465816	2.12662065554279e-07	9.48163860817022e-07	1.82622658975205e-05	0.352084086532173	0.000126062799156032	92.5864612997964	0.256228186047832	440.775855916724	0.000501402620326375
3	0.00659157147731913	0.00303748927832112	2.48313684856238e-07	8.07193663015549e-07	2.88524253970943e-05	0.24136277769179	0.000126113456909886	20.804557563365	0.213839245193807	374.267069236782	7.68024985663144e-05
3	0.00578062602023342	0.00390720150169444	1.66175095889421e-07	6.04230139969605e-07	2.90312071220251e-05	0.250020381534211	0.000200090835893987	12.6990911872695	0.118778925651511	189.276725693037	3.29615643463103e-05
3	0.00468668041229065	0.0035132080591894	1.61363221267238e-07	9.60369979324464e-07	1.71050623156305e-05	0.528521809777712	0.000295476001372469	31.17706820937	0.118043790788764	197.387076361636	7.10830537762833e-05
3	0.00442932959799467	0.00268344391001586	1.72381698367712e-07	8.20535635955965e-07	2.0072386265073e-05	0.553010081051063	0.000129679451191495	38.4552860628654	0.162080012164958	329.914582569726	8.99035309694402e-05
3	0.00370577794540571	0.0036928904294254	2.29469563560318e-07	7.90421278733419e-07	1.42082020299324e-05	0.573236875794557	0.000213004920516492	48.3316258210569	0.103400932023911	172.643827904299	0.000115987501089139
3	0.00304152446711939	0.00302467920913254	1.57330888418911e-07	6.44106862355679e-07	1.58104237853508e-05	0.59443910870663	0.00020236859256976	43.5672670933534	0.079851531121099	163.695310135744	7.564427716494e-05
3	0.00366946433573947	0.0021691931483284	1.58985727960875e-07	9.4043867798092e-07	2.29311216668564e-05	0.404633766836838	0.000176829408132295	50.9136374360563	0.150108165864325	362.806167516637	0.000145735190325629
3	0.00505290685635379	0.00208207701341888	2.41127444437498e-07	8.35261002870243e-07	1.94758905685006e-05	0.263572953652255	0.000166771477628568	34.2531643506665	0.123258959194398	310.192850993994	7.34119760958255e-05
3	0.00408128741595327	0.0032167471189024	2.26760553732811e-07	9.66784564197957e-07	2.40504625449899e-05	0.367093308533791	0.000290263757065638	38.3076087704956	0.111942799737804	199.72822789462	0.000137959971517479
3	0.00399744913573492	0.0027131962554134	1.90818927897251e-07	6.78681894200463e-07	1.77504766943933e-05	0.460408560488091	0.000251746709420603	29.6737467104568	0.066201988632087	147.498655344581	5.63260593593421e-05
3	0.00346852427077594	0.00337164444392432	2.0696928069275e-07	8.40539891028431e-07	1.54857879599479e-05	0.466007123165461	0.000109504964281944	77.4992932580135	0.237363768852272	383.682517287154	0.000321123861535017
3	0.00610397183399529	0.00319197532335764	2.15972378385188e-07	6.80470904898722e-07	2.8838228433569e-05	0.403118419261368	0.000155359387991513	16.4141999511521	0.125125432675619	228.455089124755	4.24708889025795e-05
3	0.00336261577225017	0.00255830807514581	2.22891122185232e-07	9.12978299869396e-07	1.98629669953452e-05	0.599382935051393	0.000234541434356408	52.2709793508233	0.0880057977850159	194.855959912366	0.000120406763139979
3	0.00651795289208092	0.00219325537541821	1.87632915318706e-07	8.70379979035393e-07	1.53927472480875e-05	0.236897037352819	0.000210392410015135	22.7692722526352	0.121067696723085	291.814068604416	3.35077060065872e-05
3	0.0067769665482515	0.0037051804124451	1.57880606022242e-07	7.4504892782747e-07	1.77477037093406e-05	0.492203596123265	0.000287002634240604	13.0328922408498	0.0889243298986825	149.994598651228	1.91344836921955e-05
3	0.00673204911607387	0.00230650138262021	1.65219662586008e-07	9.90407142082434e-07	2.87414109025335e-05	0.480273469947946	0.000205037549451287	17.7217333337208	0.136544881851116	311.395612170472	3.61262558865232e-05
3	0.00690683291212614	0.00348640916680247	2.18496681319359e-07	6.81174301848065e-07	2.96918386054907e-05	0.512916747305167	0.000242168229683365	10.4792607007529	0.0780955653363753	141.227852704697	1.96984096351445e-05
3	0.00429703628774245	0.00265689484263763	1.82754498723454e-07	6.58548086376944e-07	1.61660831021164e-05	0.581900570315784	0.0001709156463641	30.0575449703535	0.082895119090294	185.695108288435	4.35648997661073e-05
3	0.00592522579726807	0.00278116793730685	2.01169289795789e-07	6.59968674532875e-07	2.00479570429624e-05	0.491721849704561	0.000277089536318032	14.2484359513555	0.0578482930959825	128.16959316389	1.70714219937028e-05
3	0.00343635508985479	0.0038745480158423	2.45943132967381e-07	6.25748847975909e-07	2.21423708477817e-05	0.362046479399256	0.000200672687832208	38.5174996003047	0.102288067618237	166.466259741694	0.000138176527800083
3	0.00638130490028666	0.0028914966846241	1.79046029342821e-07	9.53881533663427e-07	2.50886092503404e-05	0.363253904004435	0.00013754276716255	24.9542064280353	0.242885721508424	440.612573563472	8.49738164101813e-05
3	0.00539475805466575	0.00294823930800168	2.02124299533865e-07	9.51577920405805e-07	1.7696530780635e-05	0.56251085672443	0.000243877247263506	27.8095028445522	0.107315910811261	207.750819616029	5.48738063780323e-05
3	0.00354306988302908	0.00392098722611552	1.98210632319614e-07	9.79240609963863e-07	2.3403034721541e-05	0.255479166312528	0.000262957332426321	50.41190709956	0.174091832839529	257.690898036241	0.000244536292897084
3	0.00584227174023289	0.00297718786813075	1.76455226176057e-07	6.4152946719638e-07	1.65082896479793e-05	0.337687277477603	0.000248287645419764	16.3200579331913	0.0762160094241472	155.96796877067	2.20659990935619e-05
3	0.0039584828720396	0.00389937355646964	1.64252625993338e-07	8.50279415191531e-07	1.40719374665637e-05	0.462457875394734	0.000201995190883218	47.2608096816345	0.160654190526549	245.048189899501	0.000136551514646822
3	0.00384380828380777	0.002298574566302	1.82523151231681e-07	8.84673745775539e-07	2.15993338917901e-05	0.405527270154349	0.0002036976757463	43.708955210694	0.114009298488579	268.571107850713	0.000106474321460087
3	0.006929171197396	0.00317692585477203	1.88702846151594e-07	9.08685144183088e-07	1.16445808801885e-05	0.28544258264156	0.000209956918493308	25.224386456106	0.161387833422419	284.391465567927	4.74921979498575e-05
3	0.00382476698260057	0.0025313329595362	1.5870885189823e-07	7.14390185323502e-07	2.47088598621271e-05	0.232639550840266	0.000274982777433086	27.3173010202206	0.0840402542566019	189.172690270021	5.19762904059386e-05
3	0.00649515744969036	0.00280385656813793	1.72440171904319e-07	9.28919627246183e-07	2.77075466878002e-05	0.585732618096617	0.000103426372550777	23.5801488650453	0.2601978895232	474.954557141429	6.96937379663255e-05
3	0.00669781800161967	0.00257367776283174	1.78259654911139e-07	7.68209319520035e-07	1.878202909881e-05	0.59329081317968	0.000275470242521636	13.3799945711584	0.0648566796233599	148.190290774847	1.35283172973159e-05
3	0.00586312211396109	0.0024729356518471	1.61950811283688e-07	8.9045758789847e-07	2.35740952976801e-05	0.325514018491067	0.000168047023419805	23.8787639884041	0.17013797284708	365.759583099144	5.79990539161594e-05
3	0.0064179609031154	0.00240899678574401	1.71572074170928e-07	9.45607627687458e-07	1.34032493776058e-05	0.580682731499056	0.000280651584834125	21.6274767973744	0.0857602855724866	195.673420768412	2.30098496502778e-05
3	0.00332826525818882	0.00318356544712533	1.80487729225521e-07	8.58521675053004e-07	1.30937558614114e-05	0.31737688812259	0.000134020809798092	82.9824079765168	0.231763564550724	401.580862944185	0.00031474746680107
3	0.00507960350227691	0.00278475189676893	1.91502810491728e-07	6.57002903624143e-07	2.71768811476481e-05	0.375134630632119	0.000262815110687475	16.1234291085071	0.0679479462811619	147.344408415598	2.94885741569764e-05
3	0.00698201256475858	0.00276900231924963	1.98733353915602e-07	8.7805357842337e-07	2.75513436732478e-05	0.223690054952735	0.000162650368593545	17.7636787466935	0.189399758636675	365.755266424338	5.05188648488342e-05
3	0.00470190607731243	0.00392114431538972	1.85009272949693e-07	9.20325331130655e-07	2.37498638485049e-05	0.314164129234392	0.000152876185030032	37.5184984797335	0.265069355720345	377.545264320659	0.00019233998383733
3	0.00360451906367123	0.00200095209487894	2.38623855242854e-07	7.19470648555534e-07	1.54323365782232e-05	0.332123988476759	0.000127860962304982	61.2255969044348	0.119256744854785	316.176246107124	0.000138363805873165
3	0.00503925678086307	0.00234865493589048	2.37056067103917e-07	9.77000744452769e-07	1.4911379838336e-05	0.442767573613041	0.000171107291056353	45.4072056918651	0.13810091023036	309.697845096808	9.95259574290097e-05
3	0.00383682182322233	0.00361146694461332	1.65334067015783e-07	6.03377794710343e-07	1.70848805312939e-05	0.304145922425411	0.000149810425289593	35.3635362273846	0.141569504228842	237.054242026415	9.35975793802573e-05
3	0.00510152179434809	0.00238970070981175	2.48271251596974e-07	7.09662511658446e-07	1.43806972097084e-05	0.456824458736839	0.000281562702848245	24.9396142312018	0.0544851761837078	134.042835713285	2.95779922818286e-05
3	0.00520809403283391	0.00232776338931859	2.47381542090649e-07	8.99808751465085e-07	2.97574348198348e-05	0.565052050945063	0.000269900880490304	21.3277242563716	0.0698329016795578	167.298517632003	4.07877088886841e-05
3	0.0035350523842181	0.00210770966505705	2.40470204661517e-07	8.81103527917137e-07	1.10887458632871e-05	0.287120140208163	0.000252701185149777	69.0963529766114	0.0868376382003503	220.571132737849	0.000121417852588268
3	0.0066370323520784	0.00375044424388972	2.0168565134294e-07	9.64402140297221e-07	1.93181601275075e-05	0.237004342862441	0.000234359445910168	21.7529281963059	0.184521856799374	280.06425503359	6.73431919128672e-05
3	0.00325997774079441	0.00397148393973455	2.23367610883941e-07	6.48771152427563e-07	1.4077883371931e-05	0.240698880801335	0.00020190670107438	52.9382298074037	0.122321705343824	191.584051946412	0.000157032335953331
3	0.00698675933929119	0.00376203481192632	2.31131194248102e-07	6.08080291665086e-07	1.76266324199386e-05	0.515915351468195	0.000216632223937466	12.6940142614836	0.0782503240880674	135.028216957679	2.2394117658138e-05
3	0.003400834029668	0.00390729882115475	1.53407048757971e-07	6.84777112327025e-07	1.37659716640122e-05	0.567069416938329	0.000110914031546738	57.4839171855178	0.200053699643123	299.168274758019	0.000178959307962187
3	0.00565645587273584	0.00318105024461532	1.57442956823412e-07	9.04657994449188e-07	1.12687858388468e-05	0.268835934448811	0.000164322192317714	37.3700529093672	0.227763197514457	393.196034113413	8.79705155692524e-05
3	0.00664464626437824	0.00229637547194696	2.35302238651204e-07	6.66485363191342e-07	2.10459859244316e-05	0.424065055170248	0.000241037359017802	13.7161207840582	0.0587872120818422	148.944470598392	1.76387563752084e-05
3	0.00686328238329145	0.00340041459265232	2.42504616908824e-07	7.73183562486136e-07	1.39616700665819e-05	0.394084196093901	0.000250976450187625	18.9188295055535	0.093851442757204	166.672240619437	3.26527915479763e-05
3	0.00666779557663005	0.00266129344555189	2.37781153125123e-07	9.1235502998443e-07	1.27980195178583e-05	0.513551522538882	0.000265154204986993	23.2580767936684	0.0840968728794397	179.082991296667	3.09177019200115e-05
3	0.00669077538898348	0.00251812796783053	2.04433343690119e-07	8.27176912931548e-07	1.32486550921743e-05	0.298407385057905	0.000154316053644394	26.3540920435919	0.154109431631229	328.0745283368	4.64813152709579e-05
3	0.00486437737056964	0.00271707235664161	2.0663828583606e-07	7.00938379010442e-07	1.16499453287314e-05	0.355021059545732	0.000162238750686477	36.6271035571166	0.114117038978948	239.943633402559	6.22523160710365e-05
3	0.00536196992958281	0.00327924910436661	1.63405231462504e-07	8.15574375618642e-07	2.28042070295564e-05	0.546712956706894	0.000133827645598619	26.1570528936537	0.188884748411517	322.761805946508	7.28193640204955e-05
3	0.00412293664471971	0.00232149872914989	1.93537804504722e-07	6.25628655832494e-07	1.27236436918641e-05	0.463665275121592	0.000248924095111006	30.6823987670291	0.0529301710246174	136.501551640378	3.13982966060417e-05
3	0.00332633043860199	0.00261769414416143	2.27811941873174e-07	9.88525804526959e-07	1.32978376876427e-05	0.280900071831827	0.000215464089118352	84.1616598381255	0.143449639100046	297.584496994541	0.000262203949585662
3	0.00687564160499197	0.00309869888199608	2.18598207961444e-07	8.92658655603669e-07	1.38653860198316e-05	0.454022283742937	0.000236265423585918	21.9438067631047	0.11031368019906	205.052256656495	3.66813020238924e-05
3	0.00618493000522905	0.0021766843948483	2.039223694332e-07	9.31706372145442e-07	1.74221078615965e-05	0.585588273718044	0.000200830763582456	24.1544266765268	0.0992568084050826	244.390777173986	3.51554944258672e-05
3	0.00447251728065569	0.00393021654580053	1.70320738975131e-07	7.9269078716133e-07	1.09671814458718e-05	0.505103824220075	0.000194440009841317	41.1278296431721	0.141487795648819	218.012017815684	0.00010450611009794
3	0.00479262665105854	0.00231780491891614	1.95127342155397e-07	6.44934053189994e-07	1.83860885952251e-05	0.205099887326324	0.000168035247002178	26.1906884935012	0.102910538399876	249.328695990315	4.27872003745245e-05
3	0.00490393130729434	0.00305078867082491	1.81621253561145e-07	7.44372707416392e-07	1.00938104188801e-05	0.244781387456168	0.000281701104194788	31.1952376491672	0.0915236601247473	177.329406889443	4.3422982911303e-05
3	0.00672449969524711	0.00385880991705968	1.81899572959278e-07	9.43593692614737e-07	1.32255406687467e-05	0.349818069770837	0.000295452427923522	21.8081957814684	0.135830109080501	207.363326910909	4.58657237548843e-05
3	0.00434555532713225	0.00247218264165997	2.44771190867098e-07	9.9766976319076e-07	2.55571176653176e-05	0.574823132338026	0.000288611340013696	32.8445819470796	0.0791098445331189	177.325568750716	8.32178749084423e-05
3	0.00392259950271509	0.00270508559416721	2.46596948102883e-07	6.97034570692475e-07	1.18495518938541e-05	0.55016288787288	0.000235277454209985	41.7416671289009	0.0627579857846793	141.302990384275	0.000100737188899685
3	0.00606234390981953	0.00246424567949952	1.82932566638645e-07	6.23169413708606e-07	2.96401835981437e-05	0.59235725410843	0.000240887487930523	10.4006668453982	0.0532277066771897	131.84311461506	1.14597290162269e-05
3	0.00637976649006114	0.00225646610429967	1.65145166075458e-07	8.4033623379076e-07	2.82978459803003e-05	0.570940883321946	0.000220598603101775	14.5185423777318	0.0893560577302668	217.845115265219	2.08624901702756e-05
3	0.00686928803215332	0.00246580085567379	2.04858578055278e-07	7.12161832648275e-07	1.86417074539843e-05	0.560106673914971	0.000172824259368127	15.8042253667084	0.0867961901197175	201.563481001535	1.9634120705764e-05
3	0.00640763816872783	0.00290947115759432	2.11525065097484e-07	7.03272818505429e-07	2.04671963083743e-05	0.511567270939252	0.000298364042426596	13.1099927083113	0.0581894231518863	123.689580353175	1.62633859719218e-05
3	0.00360636604694275	0.00367081810879345	2.08497015777525e-07	8.42649192734081e-07	1.48750522429425e-05	0.501113526220549	0.000264398963998322	48.3390584276623	0.101314579802699	168.919086318626	0.000129797764903492
3	0.00639127504687848	0.00334039463534733	2.20982285491187e-07	9.83171468143383e-07	2.11201070361021e-05	0.388877950408998	0.000132658641808855	30.1446715380986	0.260550781557092	412.792666084179	0.000117041002308794
3	0.0045071725452123	0.00238375923988955	2.39809597671099e-07	8.62778507684569e-07	1.45651169303475e-05	0.415820567903921	0.000259381253644835	38.9648703728425	0.0791408067643331	184.869882222176	6.76776512352812e-05
3	0.00360360781782584	0.00220846245439189	1.51658365909592e-07	9.92564511163263e-07	2.25814094429738e-05	0.589198334976891	0.000176677947755154	51.5570968616155	0.144875137008108	345.750873714049	0.000127085274152281
3	0.00634298423604852	0.00370750351666688	2.07737307835535e-07	9.2220443247174e-07	2.68283581675828e-05	0.463314093511074	0.000172823265027687	21.219723376264	0.186858177240011	285.979268307768	7.6145030375396e-05
3	0.0059262610185479	0.00204575595588969	1.71763814873514e-07	7.83813810318059e-07	2.51764230975856e-05	0.336829753644932	0.000263722690208756	15.8789489528624	0.0752838191767408	198.038353193874	2.58753477295671e-05
3	0.00642116365535873	0.00295805396708822	2.23695147543163e-07	7.25008316463186e-07	2.17763621232307e-05	0.552342364800612	0.000173000802625167	17.0981545212848	0.100573834880999	199.334654684557	3.28206205567052e-05
3	0.0033593666835995	0.00313071610871713	2.34606202407868e-07	9.97678275901885e-07	2.10050425563207e-05	0.205124470135236	0.000117375926629477	88.7051556338565	0.334360480410989	552.552805721193	0.000550912923864275
3	0.00541049827681257	0.00360444376460954	1.67031237588362e-07	9.63404319978152e-07	1.33776596887946e-05	0.233282503831259	0.000217353208867002	35.3260581149407	0.210499515853197	329.614219116134	9.60765759882349e-05
3	0.00319019775976496	0.0026504235209622	2.38636330427343e-07	7.19025134768838e-07	2.97173980441622e-05	0.563186434070878	0.000258179712482935	35.0481198592991	0.0604296562779381	137.824317983424	0.000100718829959791
3	0.00470434853877247	0.00298899737804446	2.14353140856082e-07	7.67362083605712e-07	1.49688693262737e-05	0.242920897497584	0.000285963912373926	29.6798372416955	0.0884743223901161	173.679303435976	5.47236824475539e-05
3	0.0046983754855984	0.0031347238673473	1.89111414723245e-07	6.52456331005837e-07	2.09833801329568e-05	0.26394908644514	0.000102378470117088	32.1567163859341	0.211907333432678	371.757768631631	0.00010224614686078
3	0.00486118712509221	0.0035376048868107	1.53033878827221e-07	7.35227721251266e-07	2.10626952232718e-05	0.348612855980738	0.000173822478976662	25.5908425922117	0.15848469892912	263.081010420822	6.93511153569161e-05
3	0.00348244702680184	0.0039970452003191	2.26055881821589e-07	6.81877419973541e-07	2.66464662877522e-05	0.357364601754789	0.000190550212344864	37.4905084077776	0.126306628330084	194.743706257684	0.000165954098862528
3	0.00356587916872472	0.00272079584336527	1.6811342906143e-07	8.14807017105587e-07	2.63021423362734e-05	0.238124766334144	0.00010822128482396	53.6922015965786	0.269902947661835	520.381841790037	0.000242217538588953
3	0.0052250586782236	0.00287762366894826	2.03593512443727e-07	8.88321711374337e-07	1.56264988155973e-05	0.455752610924373	0.000280195274435543	28.1452567336013	0.0897818584711859	179.701584062547	4.9485400856718e-05
3	0.00514574374607774	0.00280420643630956	2.36743728724468e-07	6.73191800015866e-07	1.8913977981332e-05	0.502084597538354	0.000143578013275983	27.0222953247648	0.107681527154287	221.322141996514	5.20673236739988e-05
3	0.00350765543269129	0.00309783042188065	1.95759021437057e-07	9.00828980848685e-07	2.49787403430154e-05	0.459355022547351	0.00024105086805028	44.1882409792966	0.11523929169396	214.734317792891	0.000153670967211224
3	0.00531282790769514	0.00220040188724869	2.47961940741377e-07	9.69767495285729e-07	2.96343227041361e-05	0.568788998521037	0.000113679854126653	34.5665459780858	0.179552793999493	406.11841737772	0.000103813709175095
3	0.00415598820714358	0.00265229579064693	1.65616639848973e-07	8.96973242443249e-07	1.35186971844806e-05	0.225004870993527	0.000117858519786962	63.8528758388209	0.283265190441092	556.123552898332	0.000197371355114835
3	0.00393342595729598	0.00250436189391379	1.65929400684257e-07	8.59358671871646e-07	1.5690577769472e-05	0.399928637814506	0.000268507439908077	41.0333657148981	0.093162262453593	207.410842573758	7.38201951098792e-05
3	0.00474797257462476	0.00283014799560124	1.7540360373544e-07	8.06067426726626e-07	2.28248676999564e-05	0.469837855775195	0.000144022435424923	31.4733069121497	0.157356228555429	308.202640974306	8.46242585136745e-05
3	0.00322015282038487	0.00209858923173074	1.8034610430761e-07	8.64439483476316e-07	2.10531903688456e-05	0.548495912565253	0.000170675240420449	57.5576718556471	0.108287204357306	277.480003605366	0.000125534714878214
3	0.00665988674543578	0.00349052585423255	2.46680415223883e-07	6.0319491573471e-07	2.79970847053865e-05	0.361289269493353	0.000154937788584622	13.584800684052	0.117281668702214	201.548918749577	3.47294861504133e-05
3	0.00513200080834464	0.00320315424545904	2.09732359244734e-07	6.25786771905327e-07	2.29418154457635e-05	0.49894514818124	0.00029578309005278	15.3021009856091	0.0550942530218955	111.661883250434	2.29484743339293e-05
3	0.00324789295872637	0.00305001767564232	2.45097783160799e-07	6.31603253322049e-07	2.64282085887836e-05	0.563065436187227	0.000252937523343849	31.9903637978127	0.0573403323020757	120.579536446355	7.08411422491484e-05
3	0.00531436627084809	0.00319575980313491	1.65375482728758e-07	9.42068146264286e-07	1.13414098124987e-05	0.390784523146773	0.000198169841041849	39.4872690097048	0.175127637211793	306.773503750339	8.80183954727832e-05
3	0.00544237976889848	0.00373114764446831	1.8110665460387e-07	6.99702470571952e-07	2.85013522893147e-05	0.571591727832219	0.000208323825006246	15.5018431966833	0.0999947568717507	167.520885074121	3.45720289367554e-05
3	0.004708399419758	0.00217061832634388	1.96253259404772e-07	6.75683940513287e-07	2.35721534759569e-05	0.414067110340734	0.000292293301876663	19.0854632468057	0.0512265925017157	135.767834837841	3.60113096415417e-05
3	0.00580216071183143	0.00253399585515829	1.77953735140096e-07	6.26798082099614e-07	2.63900707685404e-05	0.232929650720802	0.000153279056035846	16.0113900230446	0.117577407679345	262.364920188097	3.03010965228794e-05
3	0.00574105815683951	0.00366349300918089	2.13189297699111e-07	7.03097787879916e-07	1.81372032907995e-05	0.326527962034969	0.000270894821961623	18.2276801171354	0.0893892294240137	152.060486545899	3.71976070139632e-05
3	0.0069770177935682	0.00390466480099264	1.81580960123361e-07	9.95130626306377e-07	2.0171027727405e-05	0.334787084161151	0.000169930047580585	23.2846262424108	0.267079072387897	378.767854465263	8.6855582669648e-05
3	0.00490272692051366	0.00225599141682305	2.090376311008e-07	7.08256147628742e-07	2.84124685905996e-05	0.356309362703646	0.000240247889389224	19.584609518206	0.0694845356381499	174.385937060609	5.00747801963194e-05
3	0.00329200964850058	0.00292113098902054	1.98967659199399e-07	8.20685766277918e-07	1.19829235227862e-05	0.439492520726479	0.000245048259083501	62.9695782835755	0.0946446440442655	189.818104584358	0.000144516122884106
3	0.0044041098148327	0.00397994273267928	1.57133849582237e-07	6.75496489450206e-07	1.2087672581777e-05	0.535958966337701	0.000266200195738118	27.2945625736984	0.0843747859328007	137.978933218718	4.13001440340813e-05
3	0.00692700507932038	0.00288763483812173	1.9527952316356e-07	9.95963955793522e-07	2.61847509665242e-05	0.471598971412518	0.000268156326246158	16.3910656747617	0.115505393524869	222.623572873528	3.66425351666919e-05
3	0.00612479422391052	0.0023725685547392	1.72405262417555e-07	6.82002180442743e-07	1.64105026230555e-05	0.334495002171926	0.000176626049533359	19.1137416958387	0.0996478792990462	236.19614157675	2.51681906152798e-05
3	0.00469237654427272	0.00364730075649101	2.12755777749725e-07	8.59215226212577e-07	2.44725296136895e-05	0.27037240398527	0.000284109483637956	26.6682118716394	0.119631464812905	194.385166924855	8.85738169087598e-05
3	0.00379260982667657	0.00252573038620567	2.13192659365808e-07	9.06222065001619e-07	2.79018878162649e-05	0.414383737098325	0.000103135992504079	58.2590839617354	0.239439240612297	480.067350594706	0.000277973066241241
3	0.0040872723475173	0.0035867096972941	2.15464294422362e-07	8.9061461311037e-07	1.35081337089279e-05	0.503744439740211	0.000292905077296189	43.0176064578468	0.0961238198874818	162.613197036216	0.000100769652200193
[truncated: 168 more rows]
