# Supplementary material for: Harnessing interpretable machine learning for holistic inverse design of origami
Source: Sci Rep. 2022 Nov 11;12:19277. doi: 10.1038/s41598-022-23875-6 (PMC9652322; doi:10.1038/s41598-022-23875-6)
Supplement: Supplementary file 2 — Supplementary Information 2. [file 41598_2022_23875_MOESM2_ESM.zip › data3_ShapeFit.txt]

12	0.000959113891392121	0.00338434436248866	0.00217972550862972	0.298950043408198	0.0130115226078907	0.192710409121522	54.9486434028691	0	43.6500373979913	0.146655251428302
12	0.000683420055966336	0.00268881401714553	0.00292146050883123	0.204689465901546	0.0279710686865688	0.24567708562592	45.556311324046	0	37.8548432470161	0.0995250632375561
24	0.000623199812568684	0.00375256993840716	0.00255242793552669	0.246882231661135	0.0271824623724655	0.154022389234735	17.8161375755348	0	17.6258589092109	0.122734765617062
8	0.000817269193648286	0.00494971142602167	0.00295572426585984	0.275029421420759	0.0323550345946885	0.187015370926122	259.484589958395	0	257.867809980914	0.131192831463924
24	0.000525883176310314	0.00535163753304984	0.00355009934131439	0.227669193242232	0.0260259457741307	0.111766821299389	19.3174927920708	0	17.6030296869957	0.113128246733417
24	0.000534640263441558	0.00258446639651394	0.00322165953232702	0.185785601031209	0.0109957359842374	0.176735208132466	1.3295525156528	1	5.03786097887201	0.0921864515752369
12	0.000863387093038017	0.00343499832568703	0.003384358116929	0.298371238991622	0.0111272856933155	0.214322571509059	25.4160270808024	0	22.3412042828735	0.146365849636144
8	0.000787309965324774	0.00135913330727113	0.0034056920448286	0.291782155689796	0.0279202740045419	0.238614104240502	33.2672815240122	0	30.0039750781579	0.139569029130352
16	0.000551006793171779	0.00273111329347151	0.00254724387474994	0.105268753793782	0.0131111209688712	0.178176521033542	21.6243170243978	0	20.1647800202006	0.0510464625298716
12	0.000952469332225048	0.00207569267453176	0.00307804773679539	0.162720330039407	0.0111273761793094	0.184706607788177	38.2755359961261	0	31.8286104671376	0.0785405803187821
8	0.000982756203618901	0.00207399105519925	0.00226633985157592	0.280151227379288	0.0327111675646991	0.153579251138991	139.927191013265	0	112.796244305273	0.133753680268656
12	0.000879662920198583	0.00493453257484595	0.0015910925963329	0.24718656341161	0.0180765886463684	0.203744292389859	144.260615089855	0	125.325539713849	0.120773556713339
24	0.00083151678470793	0.00330014271099081	0.00329736156252672	0.10153591682427	0.0268359898051362	0.166162079420408	60.3523366516127	0	45.5818708830339	0.0500616138108041
12	0.000682628464304623	0.00555443435929289	0.00362022060911207	0.133693745789748	0.0145005758537141	0.172470886507024	121.928679383848	0	92.859297182534	0.0640273810592222
8	0.000588967616290582	0.00258396784406241	0.00126659932817782	0.14887857893912	0.0230191861067425	0.239158826978432	253.096651247579	0	151.57765610251	0.0681201623432284
16	0.000727383984061546	0.00273909487364265	0.00251748677096278	0.158872016145604	0.013993400806022	0.156983563381787	22.4579100135827	0	20.512565904481	0.0778480561327097
8	0.000982395028865801	0.00176418437387466	0.00164683682555978	0.276802302542156	0.0220175612418106	0.109564294489661	121.29857097956	0	93.3604952559169	0.132079253022894
8	0.000763352799706147	0.00503448548757115	0.0032243991933285	0.214865079141622	0.0147576631281094	0.123816307900714	192.917428488848	0	137.719774480008	0.10111151576069
8	0.000915469505226274	0.00119419774496733	0.00158859299358045	0.162195911633785	0.0122943663847134	0.0572729832643844	94.4245945839986	0	56.8674034206319	0.0747782983782904
24	0.000958705830192783	0.00332761761662852	0.00158750932533763	0.29333112427448	0.0200934467052547	0.0971877756821564	33.4311327329019	0	29.1244101226082	0.145959211314068
16	0.000881102222260554	0.0055879916093489	0.0033677621551121	0.269043627023866	0.0172604378823504	0.0884946353794406	43.3764855260045	0	46.9815690134515	0.13293383247395
8	0.000820304491680463	0.00196350859602458	0.00376360327600333	0.285387251705542	0.0156186187751542	0.135128850282994	26.6635763762981	0	24.640743246228	0.136371639253433
8	0.000807567588355927	0.00244477102219229	0.00374611618033822	0.207935639259211	0.0226146665328839	0.144024026974061	83.9360797094356	0	63.8648309725829	0.0976469305350741
24	0.000540990273168002	0.0020595761790732	0.00252157873903223	0.215842065216518	0.0109124686838605	0.149586794482733	1.29311783024822	1	4.6435005906394	0.107214682950334
12	0.00077971599511641	0.00384825478032402	0.00162875047306408	0.235405484341294	0.0146842223413458	0.202521172485089	76.9133671577213	0	62.0201929327858	0.114883030404088
16	0.000604120189593463	0.00364009338816062	0.00293305583366115	0.27751254305529	0.0260777861017462	0.138101224937438	20.5868561124244	0	21.8252846528621	0.137168289231105
24	0.000798344582789969	0.00425147706617805	0.00127426721902277	0.265690315134934	0.0192516567595373	0.167822881119446	44.4417309156944	0	37.9168918156357	0.132138807081143
16	0.000725027059629031	0.0027950495138268	0.00345057928566572	0.150787159460402	0.0308288120482427	0.199409897399837	47.2982214490619	0	37.9710064606563	0.0738056316723676
8	0.000628587052083951	0.00387735276186819	0.00164722848496651	0.196962272304137	0.0151453723296594	0.0684268869312924	376.515280142053	0	173.522973159312	0.0921604826477402
12	0.000734558975018912	0.00161172986986909	0.00217014370856671	0.219923540589202	0.0294963276625089	0.220139164452802	35.1889745209547	0	29.25482173848	0.107142078177936
12	0.000806443838557388	0.00518344713320385	0.00146833296036582	0.107712945442111	0.0227424851038336	0.199733312691439	803.24058106119	0	497.927101984448	0.0510371113902401
24	0.000749262125414034	0.00370499909050764	0.00179180249428575	0.102891308974025	0.0225746048887024	0.225694828785036	105.356072331215	0	76.147624131552	0.0507393097580827
12	0.000706688759971154	0.00500352892860791	0.00128815702441585	0.158539185338929	0.023370809346605	0.127790732006339	440.012641475262	0	363.782289533824	0.0764500190898685
12	0.000805416135309127	0.00180149810858696	0.00308155634546957	0.194968610501978	0.0358007945721273	0.212108953132198	44.1302768021538	0	35.2720579832567	0.0946646517739266
8	0.000768991941973799	0.00275699052343032	0.00116665402752433	0.275125303970527	0.0167559842957343	0.158364590939721	124.017677868167	0	103.595774284704	0.131240771704245
12	0.000908397162884107	0.00331302275570393	0.00376950359742382	0.215706575839226	0.026308876200474	0.162147358007451	69.1215423238741	0	58.6138176113606	0.105033601670515
12	0.000782548643876328	0.00173244544788572	0.00390620394656926	0.111939174347345	0.027141443148039	0.0733995424078999	105.263591939741	0	70.0894230012219	0.0531502000273424
12	0.000845849072867934	0.00265800672650271	0.00314340136366036	0.176781438901723	0.0346662955021046	0.11403819802346	125.464323426327	0	102.463002373785	0.0855711014687785
16	0.000794395540696584	0.0036231051634662	0.00300401228158128	0.177649467464527	0.0187837831487936	0.153144968304693	44.9337956414502	0	37.0540066746712	0.087236774188539
16	0.000966340036448868	0.00277940487188642	0.00132357518226693	0.278282440968506	0.0334445978828396	0.107348112984353	105.035332286558	0	95.5371751059119	0.137553238077184
8	0.000534686254739031	0.00133837071566719	0.00272475661361	0.229261979228938	0.0157227090108234	0.0536995148225225	31.2421601681044	0	24.1039519322589	0.108309715181708
8	0.000624976857838813	0.00262078695317737	0.00366712326298513	0.161512208686926	0.0150217937839538	0.24174004314864	47.434215158225	0	36.6625645700021	0.0744364715995748
8	0.000805291412885309	0.00545885279129169	0.00381147077113999	0.115230769825548	0.0352279604481928	0.0825878855019967	3874.28393389367	0	1660.67205599068	0.0512983011618715
12	0.000739016767560969	0.00207963234530503	0.00195323068074707	0.253224390860645	0.022720475369758	0.128135267791141	37.3295708267839	0	31.9830355518415	0.123792464158402
24	0.000880271417544848	0.00177398507289268	0.00354686113713035	0.105331160689887	0.0282947897882967	0.0775577994227316	19.0100822856459	0	18.656423243388	0.0519592353948213
16	0.000650953242417045	0.00496352992073384	0.00259137677462413	0.28116423459572	0.0273975876256276	0.114018096915704	44.6694062702197	0	48.3086798851269	0.138994134482568
16	0.000820318911096539	0.00285222296228052	0.00308947611870837	0.182952521159612	0.0136021340655374	0.23586487910822	23.5313452888089	0	21.3782889754114	0.0898882991813185
24	0.000929593823363986	0.00110607819432816	0.00163735595771576	0.297107195008127	0.0397001784207328	0.205561711360422	23.1077336958881	0	19.2601946291055	0.147847246639785
24	0.000584946584292868	0.00300607320306631	0.00114461028686527	0.135175182553652	0.0209428079781011	0.240238779044181	50.4908956606311	0	38.9160441592771	0.0668812442807945
12	0.000769645429443817	0.00289973811089753	0.00110299327474905	0.173148568241026	0.0222612017819021	0.101229628078771	216.45528030914	0	172.967920198637	0.0837546741835015
24	0.000817459425744954	0.00379625562552511	0.00101914364812752	0.258881686255592	0.0370687264460306	0.228424922058977	96.1304124573337	0	83.9538850498384	0.128734492735607
8	0.000953829868269941	0.00369158433289452	0.00176087130885797	0.192857211130787	0.0327488993864666	0.225562690108561	607.467360303285	0	423.754940057643	0.0901080481289929
12	0.000582062964327375	0.00598129243707098	0.00375565358767008	0.190398488634787	0.0153351034068643	0.191465239259003	53.539942141953	0	53.312249074822	0.0923795990820533
24	0.000642582119452024	0.00258228769081189	0.00397460203359287	0.104887729338887	0.0275611675421875	0.117650853519716	22.7538838746184	0	20.1568387683963	0.051737519758736
12	0.000533957306459079	0.00233842657481586	0.00222889661525687	0.294265758975949	0.02891284733619	0.186380889510699	19.2575523910462	0	19.3927909898569	0.144313112628761
16	0.000600894253092179	0.00231940443735864	0.0021229039246676	0.100150289500323	0.0154350381981459	0.231868228169379	29.0551954888035	0	25.4808575794639	0.0484872362150434
24	0.000526181694708234	0.00379080967295716	0.00188248355759992	0.293834977245955	0.0120116156792781	0.190490696456519	6.1811068910071	0	6.98896528410712	0.146211137794259
16	0.000864258871451019	0.0033464445159995	0.00124131366646043	0.130368649772154	0.0294515572337823	0.164000167402761	284.436314315882	0	208.942710597061	0.0635963888846427
16	0.000826368710238399	0.00536498131903587	0.00151770772072218	0.193702337211621	0.0384108722613067	0.144818897217897	285.911270223185	0	307.681578577369	0.0952632037694911
16	0.000660963232409515	0.00536020765902559	0.00135904033764342	0.254327717059126	0.0109557661400181	0.228131804033923	47.1402017011027	0	39.8734012051575	0.125575879882859
8	0.000930031240789907	0.00518072432173147	0.00341757221639868	0.187018026663358	0.0200985694123565	0.0766877034626306	831.443747893574	0	402.509847044718	0.0871886009547256
8	0.000592115480914044	0.00510165078169389	0.00190531393053915	0.19471744198156	0.0255444714039438	0.147499980985765	779.277508940247	0	476.558292464104	0.091038119443474
8	0.000889750839089539	0.00503579235393807	0.0013487850819051	0.147038684370113	0.010561334238693	0.153699185056739	507.639084894045	0	257.0576298667	0.0672002974746242
16	0.000597825741956813	0.00134295091998599	0.00302009572843695	0.106810223133108	0.0218810447526883	0.141622211058314	2.3741428922864	1	11.0971638046811	0.0518171955595611
24	0.000768480633508572	0.00310091400876698	0.00381900955698705	0.123201999654649	0.0108609557800489	0.169275726093025	1.98023389622547	1	10.233284768749	0.0608946535302991
12	0.000642263992682666	0.00421274344800714	0.00374505935955192	0.247612338836092	0.0204310065637834	0.149011259302274	32.5407807643332	0	34.7918635299066	0.120986443972258
24	0.000784790566872535	0.00243170438849444	0.0024732411726208	0.171700877871836	0.0187834340959657	0.0547619939694221	23.489735003915	0	20.5097921154978	0.0851440904196621
12	0.000892583811390202	0.00156352780057958	0.00204607604752571	0.28154030684885	0.0196529578884766	0.148125213855692	33.1931438630653	0	27.5246141583741	0.137950396444264
16	0.000563061193721453	0.00287949613209499	0.00132690979325189	0.230666562746621	0.0143972678769375	0.11625387776885	23.4054619749252	0	21.6939127048237	0.113745307228876
12	0.000521564964232681	0.005532257549293	0.00170516010490606	0.215858537014751	0.0156549574120058	0.201741457682709	69.4680251458505	0	71.5211580232454	0.105109582042638
16	0.000503605552116312	0.00318922298196315	0.00389827372963545	0.170241313722836	0.0351613653552892	0.22836218400339	27.3569441222558	0	27.0152342293186	0.0835327001095445
8	0.000661379164482879	0.00542525563604005	0.00176489710083477	0.215544423338351	0.0331377561987331	0.238300509306126	710.176728313096	0	549.168851649077	0.101451175180203
16	0.000764836363105419	0.00530588923093072	0.00278098576937924	0.179829697392929	0.014691712249256	0.138104503242364	60.308362348685	0	55.0911069798275	0.0883268883764785
12	0.000659194878258278	0.00361158116255669	0.00299221912450027	0.125465863665161	0.0177656575747337	0.130191305611188	110.423424549468	0	80.433707999547	0.0599134749032356
8	0.00083340206091844	0.0036908479677785	0.00212483681476075	0.141710453052205	0.0335243679817916	0.0745740929741771	2405.13067176412	0	1071.16276871521	0.0645364352361249
24	0.000916182250157863	0.00171229635475767	0.00339501071149682	0.135471799750655	0.0253022473420234	0.147977386037343	7.74673978203198	0	12.9342585600684	0.0670295528635801
12	0.000807910657321978	0.00188028305710265	0.00211248571985868	0.189940982623368	0.0384340047645304	0.105256434529373	114.066320119013	0	88.0324378220308	0.0921508469246066
16	0.000970979607806083	0.00245353546662622	0.00375364054260937	0.218247459338854	0.0358549194590755	0.0949222407482965	54.2154294318551	0	46.1058567594441	0.107535758290251
8	0.000575197740766757	0.00154409500191941	0.00242424636646204	0.139172666014773	0.0357421556945253	0.111803712529376	209.357006480746	0	115.518563834617	0.0632676707892987
24	0.000778672609964612	0.00456936497535566	0.00272997821880866	0.102131403139478	0.0211324704909819	0.132707926620735	93.4207325346978	0	74.9054812290178	0.0503593569119191
16	0.000794434549270768	0.00226565272048024	0.00103465611541244	0.181949524064564	0.0273491962548593	0.137352666984874	99.9113832517289	0	74.9871967198987	0.0893868009760116
24	0.000867455603726583	0.0042082136474938	0.00296861747826291	0.15876961575588	0.0182074644962172	0.238106485821733	39.6855129515979	0	31.1474516649395	0.078678459818493
16	0.000866793913123585	0.00183730702991175	0.00362598447790444	0.206485780023977	0.0358892083962103	0.199532766893765	23.9061968580106	0	21.0708658879874	0.101654921567916
12	0.000838436578168971	0.0016441984525135	0.00300731484956417	0.209064029437708	0.0383284315323174	0.247012618960271	44.7133281650507	0	35.5787235520107	0.101712338219392
24	0.000697766313313579	0.00168013347586183	0.00358905162214854	0.203128316210664	0.0164304555430942	0.247014436919384	1.52729427868641	1	7.18226626484982	0.10085780872466
8	0.000906827708490199	0.00547893826339058	0.00386374102539183	0.153857500420197	0.0175657088206513	0.172858773573406	466.181064988809	0	251.749310175924	0.0706094119231848
16	0.000534364097585505	0.00534629320281561	0.00357995902690795	0.182217196242945	0.0147427309964518	0.110001269362521	27.9912662541039	0	30.171667924461	0.0895206369734926
24	0.000851223239403159	0.00444450760860395	0.00132160576904074	0.143032899576293	0.0144286486372781	0.0747969997303722	90.5587089252242	0	76.9242852118105	0.0708101023982305
12	0.000998581234570694	0.00232533523959614	0.00352116781715106	0.149477604477566	0.0108600896286787	0.146263401934675	36.7066274903455	0	30.8168565305565	0.0719192550697818
8	0.000977268654221468	0.00422040697502951	0.00153067115062858	0.298132640411986	0.0317638771160068	0.0976570428896679	633.14452130919	0	537.652261243182	0.142744212687409
24	0.000760585605024532	0.00384921468609931	0.00248217863319357	0.253532327856638	0.036174856210524	0.0906713121040295	36.4835575448883	0	37.6471918514056	0.126059813613675
8	0.000747953546973169	0.00459750442748084	0.00375128786935205	0.283027617590606	0.0144009767286063	0.162703087083334	58.7504254349654	0	56.9872336795282	0.135191845893689
12	0.000885685927113327	0.00118220084671638	0.00153287805957832	0.132138063055772	0.032156532625077	0.0848949403728743	134.918116451822	0	89.2923079945401	0.0632495459279486
16	0.000874309230755447	0.00362053061991723	0.00255551265852573	0.257124154501632	0.0185831772415625	0.191636796964161	39.4880886830256	0	32.3483598304093	0.126974098128114
24	0.000576744314629981	0.00299115883655246	0.00271050482564816	0.110617381533551	0.0266190651990263	0.107547000933369	36.9241204905763	0	32.5832585051154	0.0546023453717472
16	0.000586941137444727	0.0041064291450206	0.00341751943963012	0.113322223042395	0.0320984041215557	0.0557091910129888	365.310773056086	0	314.643735039683	0.0550731891072956
16	0.000729476537326687	0.00218848681545808	0.00187739203892106	0.224929064960043	0.0155436102047688	0.210464118737504	21.313564270052	0	19.4472003829184	0.110876559574078
8	0.000747834039878927	0.00324733679265448	0.00328030252004768	0.215737116392346	0.0206290418077913	0.18322294274948	97.052453857116	0	77.1780691551867	0.101547518127369
12	0.000936776801527166	0.00294171648874987	0.00352353489043165	0.191459957842447	0.0147500439599844	0.206587605144866	46.0718430204925	0	36.750054632175	0.0929103317343911
24	0.000530822074431508	0.00491102817073125	0.00334689320519413	0.278417596749735	0.0159331287781191	0.0856660251309444	9.43733138703907	0	8.10685626800541	0.13850244772505
16	0.000658439416927862	0.00458296912543648	0.00245012876770001	0.27677684010085	0.0385801556103333	0.232451179793012	51.1843724976327	0	55.6440437754135	0.136800437860092
16	0.000923963193629537	0.0022965365431844	0.001176559064092	0.113243809332953	0.0267906711837838	0.0881145504242123	261.629613414793	0	176.393840110673	0.055033982325083
16	0.000551307787326943	0.0049594926420125	0.00184529032202232	0.238768944108538	0.0261599319689035	0.244213142610916	50.168453770253	0	53.5696979388051	0.117796496264952
12	0.000975945783076656	0.00113238447028959	0.00229475020519781	0.10198056216099	0.0128790821748763	0.239888256718509	61.8119832386163	0	47.4072132686609	0.0481709586098257
24	0.000543349491196707	0.00298916363665931	0.00249778056651929	0.121070782405906	0.028372133925227	0.24663268144465	35.0759992687901	0	29.2863104516115	0.0598290450451842
12	0.000851306096606394	0.00442086658184312	0.00285967337263887	0.282810103967709	0.0329974453538614	0.222630724869798	88.0357863183741	0	89.1467032562059	0.138585293976363
12	0.000592425941435773	0.00264006585486787	0.00345834825988528	0.146505939903353	0.0322710657576127	0.195707160770387	62.0327772489671	0	49.8420474187889	0.0704334322139723
12	0.000611249653568533	0.00502245684233352	0.00337705314528653	0.12457451661276	0.0278723928824398	0.247409194896137	244.524795999381	0	179.711804870404	0.0594678054627514
8	0.000779640485084652	0.00117616535625828	0.00195852834623563	0.189674707898214	0.0275577015891015	0.234599528699303	81.2987661764297	0	62.4524490585549	0.0885168742949458
16	0.000903354231937981	0.00526397177308653	0.00268804564692456	0.180074322015099	0.0149513848412542	0.212694593224848	83.7900925958952	0	64.7046278006374	0.088449200601681
12	0.000595225282421409	0.0026323932085489	0.00165059966282866	0.214528460218775	0.0149807361299971	0.145245807647931	33.0348728912978	0	28.7729357403483	0.104444545543022
24	0.000532976456795976	0.00469988270660287	0.00271867665835539	0.194845283278227	0.0175835824313337	0.177995914969603	16.2978308289795	0	15.8903862651412	0.096716292458816
24	0.00090862724339403	0.00329815997378045	0.00330867478402443	0.135527005900131	0.0162203210774557	0.0608802905137842	36.4562904294719	0	30.4264990713859	0.0670571559354009
24	0.000954207675695542	0.00448758882276084	0.003990097741259	0.196985934491084	0.0203233677226771	0.2210767274438	32.0151830159071	0	25.9775970836594	0.0977866180118225
12	0.000703855252345892	0.0054297560596522	0.00285443497535893	0.206797800243564	0.0332820278457531	0.144857358876066	198.693297249382	0	215.389900996115	0.100579227100033
24	0.000780920683764296	0.00132629619084685	0.00148282923499767	0.119022222072551	0.0214941378987117	0.0970328450433011	10.7278081682557	0	14.5309509344789	0.058804765017175
24	0.000827745068443051	0.00583542336869579	0.00211775974440392	0.208827321041868	0.0243763081593232	0.214871234771199	74.1427777045023	0	67.9236697747639	0.103707311011751
24	0.000669118777334488	0.00120347957346583	0.00200797164462412	0.211708941561668	0.0392061859706222	0.136090000386897	2.21814009167562	1	8.95855125229568	0.10514812120934
12	0.000628974868748367	0.00298538227595868	0.00134463943639879	0.227120704276778	0.0177823127565773	0.0978499225321564	63.4868407268979	0	61.4218120458499	0.110740650536629
16	0.000512745604607227	0.00152773723365788	0.00338400641608735	0.131777533472878	0.0350699979831494	0.12089073330001	15.8618993398576	0	15.4378385927494	0.0643008297771224
24	0.000534368778597747	0.00402697407927987	0.00224102625043995	0.219266702969912	0.0104224973878473	0.146557539469623	6.73867163661165	0	7.83758568154325	0.108927001757916
12	0.000760456330446046	0.00547485799054053	0.00210936801378841	0.145117012449324	0.0105939724245407	0.17489091208553	136.62315398483	0	101.177425536764	0.069738973038582
8	0.000581861872127688	0.00490936958864409	0.00263310701064368	0.235037339753742	0.0134888131339552	0.249447132119478	75.4753697705734	0	65.31197329111	0.11119730457514
12	0.000945646728653593	0.00153469964746833	0.00250100449070568	0.144351320105854	0.011096707044021	0.0501909420635368	38.3650483120446	0	29.4111142074922	0.0693561294166825
8	0.000811879612328169	0.00330785519623276	0.00220166124244252	0.252559190396126	0.029969503668935	0.0915582921446623	366.881096602307	0	295.111605055575	0.119957982464713
8	0.00057759436929067	0.0011986250044804	0.00213270861535516	0.202929024014474	0.01849095719348	0.217163592803478	22.7459678954768	0	22.9482835200732	0.0951437267889268
16	0.000908810128790991	0.00537467907439721	0.00285140779403886	0.240756840700912	0.0134602016378069	0.0683183995485163	49.5369109654776	0	51.7016577493575	0.118790444174935
24	0.000840670603062085	0.00314430380110073	0.00125762035014363	0.140011873623402	0.0136424958788971	0.189829523880718	48.7635709000024	0	36.6243858326133	0.0692995895678833
16	0.000761283637973305	0.00204594335282008	0.00284233284591356	0.215493383766303	0.0399454501404061	0.210329710313846	31.4058163280967	0	26.0596574444986	0.106158721161666
16	0.000626080408038142	0.00544970001503026	0.00106670101958529	0.203013393193261	0.0137093368545221	0.167863375696618	86.9644004331978	0	81.6009212072438	0.099918729086168
24	0.000729837818565465	0.00271240607041888	0.00106752685807615	0.255138799696066	0.0233100868282991	0.237471071874107	36.717807243966	0	28.7623823599411	0.126863049509756
16	0.000854868495647357	0.00159705514550654	0.0039464276867304	0.227995393744649	0.0275826459240966	0.19578252006159	11.7385538557717	0	13.766106288036	0.112409723296513
8	0.000654606744269221	0.00321872012534614	0.00165592237786103	0.247892387557669	0.0361472035814229	0.207722562575582	220.148532074347	0	197.354497436245	0.117624643142151
8	0.000873283227567546	0.005616268639535	0.00357868576371893	0.186759831801523	0.0137116333977193	0.0725194259405684	467.531892816284	0	211.149083229573	0.0870595101804208
12	0.000504741051565096	0.00409682077581942	0.00373588040299547	0.129881440626489	0.0368360286793281	0.176730309817007	201.776721870575	0	159.438023275038	0.0621212440492264
12	0.000953422308794882	0.00168984772446074	0.00116000157242235	0.279264754983876	0.0393744193920027	0.163181474500365	120.765755196613	0	91.0811660229488	0.136812622377155
16	0.00082619277556591	0.00122409455015747	0.00301027033347035	0.216589724082996	0.0376242458610692	0.208309471412801	15.8674563880196	0	16.4330879233649	0.106706891056137
8	0.000815810112316313	0.00381266222053476	0.00399911315534676	0.241406351979023	0.0108830263861207	0.135212340149502	51.7130027524175	0	43.8734529455451	0.114381716108701
12	0.000906364164488383	0.00446641312411014	0.00357951927632064	0.146678652011597	0.0256842601657474	0.117323666311991	259.788571610909	0	206.323221997596	0.070519787708627
16	0.000624638342928073	0.00471152483386854	0.00179180911458394	0.28122134350616	0.0398369295610435	0.191683035827777	67.4834850844016	0	74.814003393406	0.139022688929785
8	0.000723597537645713	0.00311097965900287	0.00260905024158402	0.155776579331455	0.0131622605296721	0.201796299859505	108.678705001856	0	73.4004630824989	0.071568874303563
12	0.000982270033038448	0.00233317412019305	0.00138873940239879	0.146790294921907	0.0303992848512395	0.116389052922577	316.676000559498	0	216.7435945689	0.070575608802895
16	0.000736179065987279	0.0031235190441016	0.00160115652242669	0.163657704150841	0.0334588801892267	0.15026805722241	128.176404248554	0	109.751303181501	0.0802408980251904
24	0.000865816834206209	0.00134225998827616	0.00265646085979102	0.184740677681573	0.0387616395256544	0.118890594323188	9.88153704338841	0	12.6123129870277	0.0916639899296284
24	0.000706538887849073	0.00388467292027141	0.0014248280570052	0.258764425442238	0.0208342518042636	0.240154248317739	34.5127504192415	0	28.5711053213234	0.128675862330596
24	0.000601272405413416	0.00331367765302627	0.00349248443634225	0.231311889336597	0.0311102359291335	0.160629700540048	13.1890745227565	0	12.8180833664766	0.114949594714619
8	0.000828166913529031	0.00287370919942947	0.00371424062686197	0.266503828436316	0.0393038344009799	0.11579432732036	181.67417846062	0	166.249412815048	0.126930130248213
16	0.00055847291723703	0.00435438105398369	0.00154615110889128	0.148691633356309	0.0231178341004369	0.097703803810406	133.618543996227	0	134.232331993178	0.0727578696984859
16	0.000850669900453237	0.00349619462178436	0.0025366712391595	0.235236739320401	0.016466456088007	0.196094327633352	36.0630870539682	0	29.3001416140863	0.116030394573654
16	0.000951452568088692	0.00226711193076201	0.00105224944712522	0.213132739134654	0.0304004602601287	0.231240828767305	135.734785911364	0	94.8361296899303	0.104978399423515
12	0.000871676683857427	0.00528121184078563	0.00203022146282691	0.282941754390639	0.0269904714439859	0.233452939855384	134.062374771493	0	134.439407184324	0.138651119081865
16	0.000816760819287895	0.00477559295729759	0.00113772539709103	0.191435186808152	0.0194140172759907	0.209475931718273	171.796344211616	0	138.713978477109	0.0941296292595909
12	0.000622424441108799	0.0035475401309036	0.00347761572153098	0.107519973559987	0.0243638630590773	0.110539688799677	227.453286373377	0	146.74267870577	0.0509406266820493
12	0.000678645099919661	0.00421183989281837	0.00104882816070097	0.214871986919739	0.0305945276717959	0.146972984101746	254.202044125779	0	259.811341670238	0.104616308400826
8	0.000710979956613606	0.00276185670729815	0.00370183744073042	0.142370383665822	0.0271294449329828	0.135439136161852	278.705890794621	0	148.816154746	0.0648663678992007
12	0.000944213538405735	0.00108516364172493	0.00385780312010197	0.174632206190015	0.0341781374263683	0.203437532073304	29.6263543351081	0	26.3163646686455	0.084496489829252
16	0.000895637140857597	0.00350114557521237	0.00295856906356387	0.151605801343307	0.0342630644038466	0.134210609657035	135.302135016675	0	112.561419231869	0.0742149522010669
24	0.000575832583632644	0.00447865776199074	0.0010564018835864	0.267118786756102	0.033803443656164	0.20034960864207	46.7934455855879	0	49.119521479573	0.132853042872593
8	0.000632905128831296	0.00249043951320404	0.00259454251999002	0.109355640517903	0.0394238504678219	0.189973373591691	524.988286230673	0	249.313319535046	0.0483612623912553
16	0.000792342460022334	0.00113698879559328	0.00168931598427374	0.284632148521899	0.0306662797332662	0.0897769011616557	18.0901908022435	0	16.0283137736882	0.140728090965611
8	0.000753689023223352	0.00287890054150322	0.00174045635319256	0.204707587023596	0.0101992247867549	0.0937363878079841	97.777714521797	0	66.4413727591335	0.096032970728035
16	0.000621429473143035	0.00397578305964347	0.00288328329756066	0.103084393876849	0.0327711710541683	0.217135203582483	178.421530395842	0	138.730155558227	0.049954284984796
16	0.0007949122318331	0.00159464049074606	0.0011119736384733	0.196116351347439	0.0139736936241017	0.157197262057888	36.1392285947011	0	28.9371931805383	0.0964702101189102
8	0.000837243990178689	0.00318580860275011	0.00100768922552975	0.152712138204677	0.0234969690761699	0.18868009697201	743.571619729111	0	425.561892796659	0.0700367779255633
12	0.000617011206050615	0.00278176239618695	0.00240268311898412	0.224262001123821	0.0206144970861701	0.161605264577598	32.4992554688004	0	29.590057939126	0.109311302650932
8	0.00081349303829316	0.00351103348629522	0.0028978332543541	0.281606641320219	0.0317614130534891	0.181354167130703	135.670754127251	0	130.71899811982	0.134481372239681
24	0.000720604920848147	0.00184364475828537	0.00382110420709899	0.284057383050583	0.0228267820165298	0.117090877779956	1.38937949120632	1	5.01454502420474	0.141322340807755
16	0.00087407970565572	0.0057430617435853	0.00162395832576875	0.252784664879023	0.0146224628239934	0.232261830117313	92.787330910895	0	75.8107371814333	0.124804354060082
12	0.000750216785937685	0.00435500959594793	0.00348193571888779	0.231016810439175	0.0132640342885423	0.129247309023915	36.5318909296183	0	34.7666491410498	0.1126886987422
16	0.00053004890942085	0.00562762729785036	0.00258615141048987	0.200664597165801	0.0235300490696397	0.247691336593014	49.2567790499073	0	52.6937032824366	0.0987443317228587
16	0.000701097390242654	0.00115551219349143	0.0028505917198149	0.126369658023629	0.0127400255067024	0.231939232037816	2.54073347699117	1	12.1102481960943	0.0615968958516599
16	0.000871018879095442	0.00340563317632484	0.00360076630685193	0.117000158977342	0.0132770538987419	0.181939885753884	40.5937149475229	0	32.5396940429608	0.0569121537891953
8	0.000864156422180708	0.00161272985523306	0.00155875213616927	0.190855359341623	0.0170200302929572	0.141403908895543	109.906235147349	0	79.7748004021218	0.0891071708116595
8	0.000588307183655756	0.00109587657626611	0.00236920800475768	0.268075021654446	0.0205868963516065	0.129468775620115	14.7746235989192	0	15.6459872049721	0.127715708795933
16	0.000784586703398001	0.00509992441188454	0.00269704777485686	0.239732393915701	0.0386121021574006	0.0706731537567505	176.530783341421	0	200.622028486148	0.118278220980536
12	0.000821001512653826	0.00426001717882862	0.00107962912405495	0.154145517238814	0.0354788004155586	0.23027685560704	668.873744894978	0	526.621125173678	0.0742531974273404
12	0.000982399450140861	0.00123136036149795	0.00290770900202114	0.137869908324499	0.0112414386208198	0.243831231745421	47.2305733998257	0	37.439072809223	0.0661154463446311
8	0.000649394601541209	0.00424846681359241	0.00235558119525448	0.283466252288389	0.0165209007018744	0.240147826617476	69.4506288814684	0	65.8152606224828	0.135411158804629
8	0.00071866995272342	0.0039855953666501	0.00105112314296811	0.187693922631013	0.0261962191170516	0.0981176413693344	1315.90849302401	0	649.790651456248	0.0875265316133606
12	0.000843723877680562	0.00546717029332032	0.00150702224344766	0.284827753294123	0.0157611308526615	0.0850818576121102	114.873442548468	0	119.203931840138	0.139594117026791
12	0.000558289064408159	0.00337968450457428	0.0029670888911752	0.153564603665232	0.0360639126436168	0.110996589764565	178.096794275672	0	158.219356189583	0.0739627423356019
24	0.00095462396779129	0.00470730736768814	0.00311134341355025	0.183067220210188	0.0262748925590553	0.203712460135716	63.5830133387949	0	51.0540095360215	0.0908272612414208
12	0.000922514720638698	0.00406112469793265	0.00182934671764024	0.198924847575147	0.0125112521469529	0.174874347581177	106.14978597293	0	79.8981424723569	0.0966427634998073
16	0.000700324224257014	0.0014240857054865	0.00257598970057686	0.236265922160766	0.0357940497104986	0.195898119939808	12.8951291867514	0	13.8399732121167	0.116544985786842
16	0.000666253239855256	0.00171620480815922	0.00394340468305031	0.184363312557874	0.0103297623199324	0.0718250379057918	1.36507829987128	1	6.04652978900272	0.0905936944056184
16	0.000692216003424005	0.00572413580421067	0.0011094281072673	0.182308986668369	0.0129749946046767	0.103558239678344	118.86671526672	0	115.137198343258	0.0895665321548192
16	0.0005755896607857	0.00594864901420849	0.00238610960553942	0.214275987102394	0.0194401961026012	0.0757300720594025	76.4422580248033	0	83.8449600896749	0.105550023125983
24	0.00060481178052468	0.00468634928139234	0.00208456841661739	0.112034238932985	0.0244353901822579	0.215396363447257	95.0140827409074	0	82.5232102775177	0.0553107739595319
24	0.000597881849965721	0.00414417783825083	0.00274509689133315	0.107663483785164	0.0193979995546643	0.223121371587124	48.2389387242843	0	39.0092966991908	0.0531253967406356
16	0.000774141794914678	0.00151326062437708	0.00224958918662176	0.109069610715731	0.0162697309040775	0.213844240618145	22.2613404294394	0	22.1572874537288	0.0529468870359851
8	0.000569508781005424	0.00587646964841235	0.00260019013419765	0.275783760380776	0.0218494206814653	0.21259758510524	156.060782276424	0	158.611144287458	0.131569992826075
12	0.000745195382316279	0.0058496142127856	0.00103845435760517	0.125225144773608	0.0158364716333117	0.0675155031347328	1000.41837807253	0	496.096953931243	0.0597931165545576
12	0.000619789696508827	0.00203422168342208	0.00222058955478516	0.260257475474464	0.0102921296617188	0.199428655349612	9.27502984987804	0	12.3495359477379	0.127308999534496
16	0.000850799327779789	0.00152520967344603	0.00344602000048457	0.271637222797716	0.0152299372123688	0.0855684567803217	2.05258166890414	1	8.12078146171981	0.134230629966911
12	0.000695073492331594	0.00508228194546153	0.00171829393645063	0.230081565091841	0.0272845345901508	0.119226510606525	194.267064211465	0	211.049783794878	0.112221077223083
8	0.000687238919741089	0.00484617066827016	0.00302200747857571	0.103407527502474	0.0246989381542701	0.0906445079015066	1635.32636861486	0	706.78274452289	0.0453878197791872
24	0.000842365842918061	0.00321000365763513	0.00264697683224841	0.224831917426261	0.0390178516274249	0.0830523520452253	45.815855879186	0	46.1438768426276	0.111709608878321
24	0.000644968998514585	0.00212536925334935	0.00382911844417746	0.101140431730327	0.0131505762050593	0.216650674383722	1.51185831964927	1	8.09143126722722	0.049863871301727
8	0.000684313756317266	0.00190857477325714	0.00139683161557884	0.2986304097432	0.0317641897796226	0.224895037301831	83.9637136950993	0	72.756873657892	0.142993092859193
16	0.000593569664691885	0.00475785426879168	0.00117418050948096	0.260565534622408	0.0141820201691579	0.226537862013422	45.8747395797678	0	41.4502491009614	0.128694787617091
24	0.000561691321673583	0.00229103025397344	0.00250300929208118	0.164888886815233	0.0309827929859298	0.166228131891752	13.9891863475332	0	13.4104524134265	0.0817380951229179
16	0.000600162913513582	0.00482082179147299	0.00102358760084339	0.11993413350255	0.0281221001944848	0.0985521620794242	555.538990466664	0	475.833536975352	0.0583791385832842
8	0.000873242840083259	0.00341528033061653	0.0013945004671375	0.216674554711372	0.038990017648753	0.0907355241920293	1426.74613019487	0	923.561531106673	0.102016219974108
8	0.000881750787023151	0.00230995793945726	0.00140626656620588	0.167121491579397	0.0262266360808132	0.0755389660695274	758.360849068235	0	403.539384338449	0.0772409174940847
12	0.000976323023542439	0.00492418956042917	0.00141377559596362	0.211400712272754	0.0245345795653089	0.240946979944454	328.157331336442	0	268.752542549583	0.102880676133499
8	0.000789460799389852	0.0020499462981836	0.00325901702285213	0.101605492466597	0.0122321773043161	0.241048201964499	84.0295071185678	0	59.126946767223	0.0444870073690318
16	0.000542541118723444	0.00282990302343717	0.00365422801697968	0.109359499196368	0.0262140731822381	0.117701664602474	51.2734461708085	0	42.5317090956865	0.0530918309866394
12	0.00052499259809966	0.00375930956552373	0.00218567060209473	0.278410499671141	0.0349471929845644	0.119912195224716	67.7978061432474	0	78.7179000020279	0.136385495429259
24	0.000638781054532998	0.0035397575982133	0.0012801086805907	0.257141140075392	0.0255362574645599	0.18857652577203	31.8542551330694	0	28.9644805285773	0.12786421967038
16	0.000679266438065226	0.00250751461352402	0.00355363725068988	0.180116296313272	0.0276024856984911	0.126035209028433	26.6313448762975	0	23.6285358207746	0.0884701877360555
12	0.000686563557751023	0.00325832299773518	0.00200224401606897	0.174184527505439	0.0366772010410711	0.191780480068235	158.811515933227	0	137.791273077691	0.0842726514850098
8	0.000994690561192604	0.00180134365327093	0.00269917275027478	0.217557722480262	0.0133788408765704	0.052319801345278	95.2837873143784	0	61.4632788693245	0.102457787702526
8	0.000575492324460878	0.00109602847027575	0.00247829486130445	0.221972310912063	0.031612073671534	0.205920599099046	24.756824311247	0	23.0863471221299	0.104665003336668
8	0.000631439064921424	0.00331775316674653	0.00121972970403312	0.133810784713436	0.0263067138446257	0.17432824109746	856.786817723171	0	404.040547896718	0.0605870227855488
16	0.000661163946156329	0.0045259145634034	0.00166194572664452	0.203131967459864	0.0146596586777391	0.0713585012744217	58.5134362330256	0	60.9918396838566	0.0999780161870458
8	0.000718613608245278	0.00470822196284218	0.00193165160765136	0.271189247104303	0.0273799630446471	0.094461239052861	537.348780949583	0	419.856684298066	0.129272786403687
8	0.000699633874462285	0.00219912577345231	0.00340659944302249	0.23117887582537	0.0238711581122208	0.114162916995848	66.5064043612927	0	54.2793702747484	0.109268132754493
24	0.000745154496385437	0.00183789072963842	0.00189446014662088	0.237710099845585	0.028611413134751	0.116555304643173	13.6345968404854	0	12.9552492895783	0.118148699858177
8	0.000776964993779453	0.00139948090445313	0.00394900713643914	0.234776084334714	0.0269379230682147	0.158665173435124	32.4123407246499	0	28.0834104067516	0.111066680868007
8	0.000624607797508642	0.0050177662620202	0.00354547963842002	0.185259150258665	0.0296476795982658	0.0693618920277504	1585.96623074185	0	758.152821053273	0.0863092085244077
16	0.000892836346184084	0.00131250041287364	0.00192857528481036	0.266274741832954	0.0220422614227632	0.0919617985256983	18.1170324681553	0	16.6000438246411	0.131549390307757
16	0.000805471804165405	0.00347371487764142	0.00101873200401218	0.196750169063355	0.0332523430538897	0.18801858406404	194.458028697222	0	165.033626640471	0.0967871187912415
24	0.000702265160628496	0.00346083577171251	0.002588244477671	0.254908380813731	0.0124209058210815	0.0516167566428733	9.79589857656402	0	9.57843995114128	0.12674784007196
16	0.000748280499986698	0.00301369300033288	0.0022154179976901	0.211601414597564	0.0310375624792459	0.0671959607066637	84.4993940992784	0	87.5484121431427	0.104212737536801
24	0.000990111082958846	0.00182271356382729	0.00357026822704417	0.238829470701352	0.0183733577966251	0.160880812542857	6.97757380626262	0	10.9887271850904	0.11870838526727
12	0.000519949277387692	0.00387112374685409	0.00380345227141422	0.298301692423302	0.0367590273615336	0.0979164957324794	54.3354798231855	0	62.2641435533899	0.146331076402097
16	0.000577247790201156	0.00252298987872479	0.00167092820182253	0.245258002239249	0.0147277648790631	0.179643113989766	13.5425039339627	0	13.5259844690197	0.121041024093366
12	0.000836906745245298	0.00533362814462197	0.00323911600713691	0.117427409377658	0.0357557900819769	0.0801038266704142	1627.87651668644	0	1054.0968537217	0.0558942870857025
16	0.000875785415233174	0.00413446032475918	0.00173977322802315	0.209156137762525	0.010649222093738	0.202237243996045	56.5367156755904	0	42.5613264306194	0.102990099740953
24	0.000721438830105048	0.00379530103977571	0.00398424610628541	0.206823763102012	0.0343230223678319	0.134282762660923	23.9645326104161	0	23.849911422128	0.102705532086184
8	0.000627576221786661	0.00130443009505011	0.00178408547351599	0.299869602050017	0.0113357560846908	0.151573881678053	16.3658554950866	0	17.485935812434	0.143612677895991
16	0.000586832436030016	0.00166972991466512	0.00184171584238321	0.160598742289565	0.0334405831300625	0.226866128981238	26.1808602074611	0	22.8412822318577	0.078711418428242
12	0.000580648525126987	0.00372189372155333	0.00100350504687802	0.272129355887892	0.0308600393046095	0.077106839592057	188.434016991532	0	207.106774430443	0.133244928889261
12	0.000623025015051079	0.00567755533924644	0.00227245251112858	0.102246334513027	0.0262514315043264	0.0615409052761474	2068.98746301964	0	1027.86976319785	0.0483038428758796
16	0.000965874401274129	0.00391223259631735	0.00368857196828719	0.262873019178522	0.0269817533961724	0.182117704885649	47.1999413357565	0	41.0948231648692	0.129848529520593
24	0.000839998679629128	0.00293826824838482	0.00106099006287633	0.241778068032704	0.033064095017521	0.191803882018009	70.4277751456131	0	55.294416691435	0.120182683884292
24	0.000835020113721986	0.00261706151495673	0.00183661218029426	0.174650093798862	0.0120256637542234	0.146422496389259	14.8581960784293	0	15.7088766743223	0.086618698288617
12	0.000659325599708191	0.00295266933811417	0.00227233999616967	0.120536953792254	0.0280081276603219	0.137379282850143	195.720041085317	0	137.038807117415	0.0574490433942612
12	0.000689521083362475	0.00149516897562266	0.00285878216682729	0.284794577418145	0.0164921869143886	0.0940131945819567	8.11827766240246	0	9.78643217440863	0.139577529115129
12	0.000990885877863367	0.00302640618200041	0.0028066687147776	0.163216706395831	0.0264722610714146	0.148932163908423	148.772533780193	0	110.196117313745	0.0787887672173121
12	0.000750159617026926	0.00532429823046892	0.00186157153936598	0.241934009386893	0.0115439180433612	0.0542058638877131	86.0056717644559	0	77.7486968841905	0.118147285430928
8	0.000666253476821786	0.00572086924869839	0.00306505634724428	0.173337264226323	0.0248984376076741	0.0874992639626665	1560.72436324596	0	691.875536978995	0.0803486044614808
16	0.000799539730686184	0.00109486136527513	0.00384522284794371	0.298964211904086	0.0205092751389027	0.05291652673442	1.44701878180783	1	5.99500490083589	0.147894120793417
8	0.000974941183308509	0.00470394168269607	0.00357724058952998	0.23953619133194	0.0145607110280277	0.243604385256921	128.41484069702	0	103.624078685676	0.113446662973771
12	0.0006869854509574	0.00362251573130251	0.00292474101507404	0.104146197272672	0.0322362909347629	0.132275217640641	409.089984096655	0	260.266754956266	0.0492537609208269
24	0.000948125185489027	0.00294849070640652	0.00126043874385488	0.294087039480541	0.0255961049881664	0.146341602848147	47.000407405428	0	37.6631020221165	0.146337168908784
24	0.000526588217813317	0.003534447457428	0.00112144336972759	0.135306216396165	0.0200931362424189	0.0620901147656263	60.3286025830335	0	62.0030225118033	0.0669467611950995
8	0.000914999182883085	0.00474808647810863	0.00255823494130324	0.281436627535184	0.0219258850710289	0.112345912742545	259.895702805754	0	231.084844405342	0.134396367090531
16	0.00075705971684695	0.00507790852267248	0.00230657399029143	0.264439269243257	0.0278947689216915	0.183851458563539	62.9285307113246	0	66.7237086726888	0.130631654302538
24	0.000523882612509894	0.00570327745655335	0.00308631207607664	0.135412420409235	0.0122819527846127	0.168573128500804	22.5194087665426	0	21.1678653619752	0.0669998631960107
16	0.000606730556890253	0.00295714590993429	0.00376099539539279	0.157852282785867	0.0366546136391623	0.0624505214121792	94.6070192418244	0	95.6061191197905	0.0773381899196863
24	0.000675567995417783	0.00287970741468399	0.0019073084435724	0.233033441378188	0.0267992303280728	0.0949324670761055	22.585168792285	0	21.8944513958758	0.11581037070496
16	0.000783745800626797	0.00370647060286273	0.00200610590956123	0.209030583030125	0.0308033256845853	0.178913980722024	86.38335622935	0	78.173148560689	0.102927322407078
12	0.000690636175947945	0.0017050527433221	0.0026892137314733	0.161144362423123	0.0322912326788322	0.24330744962346	39.3190509109495	0	32.1514064656647	0.0777526006297011
24	0.000884676620018516	0.00379824952488055	0.00309611748611396	0.213343387426192	0.0195347868598515	0.120250810547109	25.0604641003356	0	21.6816393226097	0.105965344107018
8	0.000838714349344442	0.0049645138808207	0.0012154617827864	0.240002586130659	0.0250702788690264	0.0944784911439364	1058.65001840668	0	629.986581321517	0.113679853548308
8	0.000945083912550082	0.00455299790718017	0.00264275895991287	0.266760459905074	0.0124450137920874	0.222797169041575	117.541329878333	0	97.0160414167336	0.127058443016482
24	0.000573517836975704	0.0032821879437864	0.00198426707867351	0.238574052019343	0.0328282988634134	0.127662152640004	20.9172484917663	0	21.2376132729244	0.118580675930538
16	0.00059761428175899	0.00209474168035504	0.00369795237526498	0.225934363955766	0.0256586296893632	0.194658102861253	6.79779992256387	0	9.47387495641058	0.111379208850263
24	0.000983637198198342	0.00300450862726141	0.0034904801398876	0.11126953629068	0.0371651517396013	0.135929263008379	81.6645672573657	0	60.2426562340812	0.0549284226984279
8	0.000741988177558291	0.00530935266068428	0.00394803180703847	0.13743740022115	0.0382644971535781	0.0977257775016586	3287.0631762225	0	1455.41488895014	0.0624001295252768
16	0.000678697215725388	0.004665647671888	0.00274565928495008	0.139495110865906	0.0161571626704517	0.0759097774065963	92.5337438101444	0	86.8723078280746	0.0681596135859673
12	0.000837683320034169	0.00184208907374277	0.00297665109238768	0.114080437978141	0.0285156159601609	0.191627605997209	73.8629502693712	0	53.8693338770282	0.0542208195730722
16	0.000665586488552258	0.00132620640555401	0.00171757773354141	0.18739838239039	0.0189855807319936	0.166681151971524	10.5644483502975	0	13.8668379806525	0.0921112283254298
24	0.000524806627218721	0.00339984591767121	0.00159784811538178	0.14732535493451	0.0341777427910693	0.213458480123008	53.542364690108	0	49.9368035076381	0.0729563298802552
24	0.000607575864380174	0.00550572124994209	0.0015062074246532	0.191556907790582	0.0159526693672309	0.198750156930524	43.3794460899751	0	39.6527621707674	0.0950721047994179
8	0.000780599872069687	0.00104668353940489	0.00164493576000243	0.195592068483898	0.0388250128405375	0.222946781583331	109.108745681068	0	79.0379944611605	0.0914754122882658
8	0.00083481053409969	0.00537918021696471	0.00162836423762623	0.138693334855097	0.0221442866204182	0.240642770418707	1234.92343399149	0	598.406849697493	0.0630280302395799
12	0.000523887482295292	0.00385900803233101	0.00189418310682593	0.216242449824456	0.0356125776233818	0.0900105410106241	197.585173003803	0	216.344885300307	0.105301537904124
24	0.000876142827723192	0.00169022264978935	0.00204060076301541	0.174589628278712	0.0323856424266823	0.191019724965897	22.7891979084164	0	20.4159577749232	0.0865884655304477
24	0.000653493883768534	0.00508205709323933	0.0013413451610831	0.177141577579085	0.0310636281421306	0.0854614852476605	104.409591103636	0	113.254272012697	0.0878644401013383
8	0.000585561853550186	0.00121283973710579	0.00339375069130123	0.112277142878233	0.0285485112814766	0.0905392208825757	114.997054847317	0	64.0716830870162	0.0498217431048711
24	0.000667719779399275	0.0018167050820427	0.002856227625835	0.16517865940753	0.0111018145233453	0.0766519376559453	1.32737107679173	1	5.52281451056886	0.0818829814088208
8	0.000609377320581397	0.00276426170274604	0.00298022888175422	0.197709543700444	0.033082836366625	0.106533509236898	281.587344781165	0	195.991585928574	0.0925341013504912
16	0.000996463429112192	0.00100345113271861	0.00325074242649917	0.137536045904915	0.0253613076574787	0.238247397558038	22.9732705089083	0	22.3510279151328	0.0671800822917571
16	0.000503356384076762	0.00589427156881471	0.00302503429505141	0.245866817423239	0.0167201329569558	0.0616305338645732	42.3915511788397	0	44.9354206856453	0.121345431572747
12	0.000984021583048489	0.00595706654165882	0.00238368812966227	0.246484046200934	0.0316995706622652	0.088562778367797	383.400162853912	0	411.35312056442	0.120422298859554
24	0.000579695897572565	0.00562769584388364	0.00315367595433632	0.103003703885038	0.0178514582747589	0.185982889352734	61.381285093946	0	54.8453545498139	0.0507955072031626
16	0.000648057310586517	0.00347197285145578	0.00184337366574538	0.216404821609205	0.0101676621316377	0.176633866508715	19.5499769495467	0	17.8931189806315	0.106614439863553
12	0.000536282454576662	0.00371274359994146	0.00393514349674163	0.224873080301627	0.0108709916372065	0.212987613309424	10.7009939904059	0	11.678296586055	0.109616841442594
12	0.000759669562435914	0.00340266174165954	0.00331375569900975	0.223621290425031	0.0293273691590016	0.248175568532615	60.9523996158686	0	52.5207065916742	0.10899094814236
12	0.000812645591134585	0.00412789893956297	0.00271077586146349	0.187921548656872	0.0203123343393888	0.242755230856435	100.613859263726	0	79.7920199361634	0.0911411337380554
16	0.000528448822727174	0.00541819797474077	0.00187487828113861	0.189982161279158	0.0334501793669782	0.185562477656155	107.16052155803	0	120.671532574247	0.0934031169474704
16	0.000773719534918294	0.00295016891349326	0.00165566028356981	0.140618119034004	0.0361427804161257	0.185570736256016	165.045053270541	0	126.504773448152	0.0687211170055931
12	0.00087609498172313	0.00517661137407297	0.00208324534188672	0.117590527220117	0.0299996752240891	0.195690655927568	784.877296174236	0	528.639522937631	0.0559758451498224
16	0.000767117407102393	0.00579342746133747	0.00304594809271088	0.25033577574462	0.0219166021516947	0.111615102236723	54.6758017586918	0	60.3357544699337	0.123579909923993
16	0.00054531610219872	0.00193914595257356	0.00210959017172345	0.280163729902563	0.0141524989161851	0.201654054129646	1.6960433778696	1	7.44029955373785	0.138493882276743
16	0.000549868913166211	0.00434814451805634	0.00371615167472543	0.179438071615323	0.0338428249524794	0.140904353879938	50.2533136084461	0	55.1971023195189	0.0881310756256724
16	0.00050199693671606	0.00278433726129658	0.00398005021599365	0.209456041638211	0.0240115787486717	0.191488905483527	10.3564155963631	0	10.5706627720683	0.103140051601746
8	0.000557919568872762	0.00486259247121844	0.00198161820567764	0.164176551356857	0.0145452911208592	0.154244695357968	347.324843230378	0	180.13064026614	0.0757685480762478
16	0.00069077728257405	0.00348116432814143	0.00110748113036207	0.205620104514433	0.0209688021789575	0.111681698904922	85.3866911832741	0	81.2185121960442	0.101222084042853
12	0.000892007617696837	0.00446628758597885	0.00126263608598449	0.260594560078228	0.024425149025755	0.162350343950282	192.790618604738	0	185.650379188466	0.127477541514008
24	0.000935362391297574	0.00441698849621129	0.0017668186857388	0.278222495423456	0.0165125691689909	0.21665658218055	41.9643050447097	0	32.7909449989494	0.138404897064303
24	0.000827351225991054	0.00134717615447566	0.00294092652117686	0.174843847861387	0.0140740518283104	0.218012105613237	2.14332135307586	1	10.367342420912	0.0867155753137806
24	0.00065467865938436	0.00392364994369344	0.00145242091942534	0.186686758149829	0.0241287088045086	0.203452163783613	50.874835229134	0	43.449876800331	0.0926370301096227
16	0.000840535410730912	0.00294451701548422	0.00157918912722617	0.172680244040875	0.0324345584448282	0.100740922419417	156.001066770573	0	135.107196221529	0.084752164321982
16	0.000512209550089644	0.00370241225709864	0.0020904282222379	0.166593350201694	0.027088904388477	0.172323133575015	51.4665855843207	0	51.5998944002699	0.081708719818542
12	0.000699746436992475	0.00487337270529583	0.00200642661582979	0.268241955436112	0.0240119632152144	0.238176317708429	82.0783062657	0	83.3988834618216	0.131301232106465
24	0.000705757192416951	0.00218130548070965	0.00301891172059912	0.291005551907468	0.0206820301919964	0.23932567106394	2.22423448804445	1	7.63243832471591	0.144796425156414
16	0.000525790574839159	0.00506742471865498	0.00185966418481088	0.104045513448787	0.0268005964561882	0.189489706103667	279.662027705788	0	226.709672352965	0.0504348436955852
16	0.000897680660994483	0.00390295580734278	0.00106225000132321	0.241207418704779	0.017090575032713	0.1817058127391	111.101565730926	0	85.2942137513971	0.11901573309024
12	0.000552541839723296	0.00232518499730808	0.00176946967307092	0.275106018194364	0.0342636117165561	0.192917349799337	33.1694396897104	0	32.6500252498855	0.134733257474594
8	0.000988411695560102	0.00356206535838737	0.00348034289782626	0.119509297827937	0.0366019658774138	0.159333597312213	1120.0589942187	0	544.373855895709	0.0534372238051681
24	0.000960488713486504	0.00296698896550702	0.00205050295194023	0.159003087857532	0.0357524607579238	0.178275935812987	79.1228236510386	0	58.4548705872281	0.0787951958604011
16	0.00055746026752687	0.00363272018105024	0.00106518105404659	0.196108480198299	0.0174102782451942	0.223076243369576	58.869262522727	0	49.3511086776836	0.0964662745466536
24	0.000527481972163893	0.00278996241501954	0.0014816446506698	0.258708254594667	0.0136417915072367	0.107952725307476	7.72400992115054	0	7.72663067845053	0.128647776907608
8	0.000752541653297385	0.00376972247771876	0.00295468314044258	0.252350830249798	0.0110874122574656	0.14842293703184	55.341423948789	0	47.7292569955815	0.119853805109577
16	0.000690299335978776	0.00186092369743988	0.00151914181137797	0.187100795723867	0.013382034788684	0.21696707772058	22.0073709222377	0	20.4910939720963	0.0919624350883903
8	0.000960288776787345	0.00138073309321216	0.00280443390735559	0.122839229844861	0.0240592018309098	0.127900173120807	164.636350456147	0	99.8349860615675	0.0551019450118574
24	0.000904936477056935	0.00323091348273652	0.00168455872711234	0.162244395711579	0.0242401353680092	0.188401048877119	64.9879781330723	0	47.8510805553407	0.0804158496663142
16	0.000574921104289374	0.00311426177457843	0.00219798317515517	0.171324770754135	0.0123942645633022	0.156161919500922	18.0088667839896	0	16.9053290114619	0.0840744282012368
24	0.00087717084886357	0.00250879860947972	0.00115317846395846	0.228783159642817	0.036546190172061	0.196925463070417	67.725685285625	0	50.7832021390772	0.113685229913306
8	0.000858735459198657	0.00479515084344902	0.00377375621808425	0.223095303007678	0.0258303665431373	0.0711567518407128	731.1177746242	0	446.126122442828	0.105226479954346
16	0.000987649724684151	0.00383723689328761	0.0039799244448683	0.163901083224358	0.0267197487357306	0.110359929549851	95.703167433845	0	81.6121281564844	0.0803625874580595
12	0.00078322111709498	0.00584832391499609	0.00302593337741318	0.241294247879541	0.011892621448199	0.134549891777747	54.3795140693374	0	53.8627085925101	0.117827405393026
8	0.000990994873919578	0.0019326742827605	0.00319127560891392	0.264796629936358	0.0308549087184193	0.22825701362506	95.3020416058112	0	75.7322221840861	0.1260765508915
24	0.000509956932750117	0.00496339871827663	0.00190186871332789	0.139511671961319	0.0346284490585704	0.201174188129485	75.8742767221397	0	80.8413327740008	0.0690494887616548
24	0.000532888453987291	0.00156351933098539	0.00301132328544413	0.127476778485128	0.0165031339659621	0.0664494182047054	1.33746802026687	1	5.81124562539617	0.0630320426805672
8	0.000828123138197068	0.00389919664268542	0.00160594741945454	0.298319747814755	0.029720524309358	0.0901383912537018	441.822690184378	0	379.558004071093	0.142837764697682
16	0.00075827397172593	0.00417498156348119	0.00283633521871062	0.167747251885182	0.0210993555805841	0.137277033417688	67.7448849127241	0	60.745237849873	0.0822856701882625
24	0.000950110346730962	0.0056145236624257	0.0017605622691418	0.299048057201167	0.014407749672363	0.0580674778607408	27.0264876948997	0	27.0601373469362	0.148817677715585
16	0.000839340748295911	0.00244475267872596	0.00160765495077974	0.222488368404553	0.0245805450094594	0.240456635661935	60.0440840700479	0	44.9820911520442	0.109656211843103
16	0.000891447294354374	0.00297841966798093	0.00166260907634809	0.139282925351376	0.033007282314991	0.154553734528856	193.346657962961	0	142.880050478833	0.0680535209555016
12	0.000599614430693053	0.00557467008518107	0.0010704729505288	0.146075404622246	0.0116750758928541	0.23026025649351	207.702302745209	0	154.246721568247	0.0702181659742921
12	0.000813111518171057	0.00223885652738396	0.00354761021331127	0.109127484705637	0.0235741833887155	0.242537077198259	68.2659906872864	0	50.5009152243506	0.0517443721331637
8	0.000844806315948951	0.00517021671337559	0.00130058064461153	0.201158376970229	0.0126890009096968	0.102264108158373	482.782468227276	0	249.629673612758	0.0942584414201526
16	0.000757313263933469	0.0059397228720541	0.00135956221019979	0.271625691052909	0.0151996882343362	0.0831621621205094	67.9230363292563	0	74.0699848079766	0.134224864096243
8	0.000837037480187989	0.00159539053245122	0.00141780122871291	0.119309379056026	0.0350856022109397	0.207710083443259	385.546743839947	0	224.072091847159	0.0533372796722168
8	0.000668943342842805	0.00447262181566714	0.00370238619594143	0.288075518322969	0.0370576277142989	0.166481109520931	180.32299423529	0	193.966707614053	0.13771574608229
24	0.000863073562484475	0.00505642834790025	0.00295811705702085	0.234275797230235	0.0206831927819854	0.230602089011877	36.601362079906	0	30.5545641258904	0.116431548609286
8	0.000936995564778538	0.00305525774976122	0.00273468826940059	0.106486082064478	0.0108091888027414	0.101055092384411	250.542394422092	0	119.824083262508	0.0469267679713864
12	0.000777977300284335	0.00190765993697889	0.00105033928232487	0.184729808694727	0.0374204038511649	0.226851343598042	157.131622945488	0	113.402155613399	0.0895452699378546
8	0.00061031180331466	0.0026935949471054	0.00315277970440848	0.128867975739079	0.0378751197491191	0.103866138525464	797.993843301254	0	383.231569374715	0.0581159150510089
16	0.000716354076376502	0.00542593147866062	0.00171321479423863	0.225571722816484	0.034042870285131	0.229759699846492	130.52722829754	0	139.296575891161	0.111197888360353
12	0.000556820321684607	0.00197358390267583	0.00372187584281683	0.147912708741533	0.0274109478605452	0.142621988618437	28.6978104099611	0	24.4150250524969	0.071136812117239
24	0.000736300094230143	0.0059617483071123	0.0030196427946955	0.161417260807813	0.0267613114709648	0.142117782095161	64.0777731850608	0	66.6967227202855	0.0800022822448667
24	0.000897255560229956	0.00215360400614137	0.0022712117168945	0.129086390415015	0.039023360878627	0.176183358855625	49.8313774593303	0	37.6713432877293	0.0638368485503868
24	0.000886941347985461	0.00398412092007195	0.00366729065916625	0.144085198914306	0.0384817174698682	0.0524193748937976	144.17543234455	0	145.959999224461	0.0713362520178137
16	0.00098782066116481	0.00458283813479239	0.00338968854837303	0.154473816760268	0.0207061063351693	0.182267466083001	106.643258501038	0	81.4958861818916	0.0756489584994799
16	0.000771629876667384	0.0053009724513939	0.00303107633241711	0.199874568454981	0.0327462174371683	0.0924262200618649	136.97438891151	0	153.094605096282	0.0983493175897669
16	0.000799814837814119	0.0028780577965354	0.00117609864117528	0.171554423260168	0.0194993955559226	0.176286846960355	91.7425316326562	0	67.2816512321055	0.0841892543651039
12	0.000998530314075053	0.00231643111940479	0.00155680393685044	0.132727585173803	0.020768584665907	0.111556513697929	203.887060738677	0	136.950342648968	0.0635443046051666
24	0.000573937050285723	0.00351715470446675	0.00309847411340691	0.181127606267354	0.0378455068015013	0.14846291318191	24.8355579982668	0	25.3356353640393	0.0898574543261561
12	0.000928301152840498	0.0038979452936127	0.00186629402844786	0.157037517059997	0.0112932630819523	0.169492018814395	119.512207809779	0	85.660036688422	0.0756991891002686
12	0.00092647196028498	0.00235602138251387	0.00191984680218462	0.251186177461874	0.0219881109176517	0.208611946782488	72.1228399282515	0	54.9891993308916	0.122773359543483
24	0.000538021906432964	0.00120221432100406	0.00117381000006213	0.281626438119927	0.0141729063416176	0.0650255932804213	1.24012766352067	1	4.21434641943377	0.140106868371281
8	0.000511305059818641	0.00324130769794899	0.00106454539214534	0.122679880311589	0.018959082581676	0.111709274961232	705.810567740396	0	289.903584754164	0.0550222815758491
24	0.000958480229692604	0.00511157845494573	0.00103209119936427	0.244341332779064	0.0133686208195322	0.0880317069879877	63.7344648370326	0	54.935759806193	0.121464316216141
16	0.00081913524241142	0.00586591729585449	0.00164245949033797	0.145054443577174	0.0357260015530894	0.051426196218305	1153.8165595166	0	1080.07249764843	0.0709392767575706
16	0.000739048778809486	0.00352637925016202	0.00340913533055109	0.138005942532136	0.0398668650167789	0.0826325425234444	191.586726550901	0	178.099449099781	0.0674150303176121
8	0.000837099681104159	0.00483858740759502	0.00174489710092306	0.265574028921112	0.0227541304458706	0.215806269554155	268.571822732482	0	241.283002429883	0.126465241290137
16	0.000914500803923891	0.00138388586892636	0.00358071417252272	0.250812277765527	0.0242431549898758	0.0976933722083307	9.43576407864672	0	11.5581763749793	0.123818160849885
16	0.000619087994112906	0.00122894123118694	0.00118137223912936	0.132974765454402	0.0163196061641135	0.11498362521275	13.6503273233678	0	16.1998772903973	0.0648994449706423
8	0.000727660033603827	0.00424756852258248	0.00254720702678527	0.217220092374189	0.0295967539331134	0.154104719724912	384.485841786539	0	297.179793059762	0.102288978808291
16	0.000619556052654992	0.00535698963366779	0.0028360494275695	0.288304659879363	0.0256873196882543	0.165222326069812	32.8277368151473	0	35.5265187104882	0.142564346148844
8	0.000747036081696277	0.00145700994562169	0.00363478740623077	0.171664690493727	0.0198309564424411	0.105115096739482	48.8205186512287	0	35.6840829688902	0.0795123695712178
24	0.000822174428944859	0.00483904324160573	0.00102249128905512	0.104170725079808	0.022063585249301	0.0739060898825195	338.014819624221	0	295.264248039339	0.0513790176936574
12	0.000621623209845622	0.00146522419852504	0.00216342149817995	0.101391740448501	0.0272515499894863	0.244280887236961	45.6757276937538	0	36.3136740352668	0.0478765520252653
16	0.000867857550479941	0.00532342335963454	0.00323030385992161	0.136638256477136	0.0124288722514054	0.142708082431946	82.1698578491542	0	63.9511426239061	0.0667311881334236
12	0.000788193797718342	0.00576638098693567	0.00229958258784165	0.291237097991763	0.0298461247533006	0.196668303673236	115.027412103248	0	130.249883175523	0.142798784406503
8	0.000840063181245752	0.00447637046514857	0.00287206058781288	0.204417635335935	0.0373180242289708	0.0862260009117861	1524.13772680668	0	935.319699149426	0.0958880009574276
8	0.000909766207207554	0.00442247109969263	0.00168729916850828	0.11604722239852	0.0378387319292702	0.173858137570229	3054.58343667564	0	1369.04591479525	0.05170645980326
8	0.000959113821133496	0.00490787795998732	0.00229924927471987	0.182293984163681	0.0151323504551809	0.249511918954749	322.226224175336	0	222.240274163981	0.0848267049649631
24	0.000820090565037971	0.00377766996612018	0.00146729272775927	0.298694337092365	0.0211178845296322	0.199582121590862	35.0894711621635	0	29.1062871776954	0.14864081766494
24	0.000940000218509984	0.00121628863176202	0.00366831447488878	0.106298593952233	0.0274667005846141	0.182830927260917	2.38208263371902	1	11.6505543260607	0.0524429519411753
8	0.000966254169971072	0.00303938451808822	0.00318553266397092	0.201176176754914	0.0269761047978962	0.0711964392081579	523.301614086335	0	323.790643051538	0.0942673409251271
8	0.000636556860541035	0.00248805719126652	0.0019381630489494	0.160797158181536	0.0379338778639756	0.192909941230699	341.397336142475	0	206.176474193177	0.0740789724410281
8	0.000627273380216724	0.00450273641212049	0.00161308466113324	0.263399657706755	0.0375988387565139	0.165215653360888	512.076754772366	0	480.085309839114	0.125378081267149
8	0.00059202125644089	0.00258829291667751	0.00147728475153402	0.22958745405311	0.0233390365470203	0.180519933131806	110.641429993461	0	91.0397581730881	0.108472447336208
24	0.000665353668642424	0.00244730423903652	0.0011682475482327	0.140065898090731	0.0343903183242349	0.163131185943451	68.1517011147485	0	52.7188417907713	0.0693266017988787
16	0.000664027401836763	0.0011578297940207	0.00141469633343279	0.295231779065227	0.036791616634474	0.238944554913207	19.4282519392961	0	17.5718740003874	0.146027904841438
12	0.000656917779391658	0.00277366100755933	0.00271107875776923	0.130031361663813	0.0294951114697909	0.210695888166004	107.868898293926	0	78.8119561645336	0.0621962039366495
24	0.000991090412389006	0.00434493143448602	0.00317506897729766	0.160266840484094	0.037650862022246	0.18310237985938	100.969884244	0	83.7866391464417	0.0794270721258691
12	0.000942266437877014	0.00406589597109217	0.00357164834519114	0.115223915869141	0.029756864417533	0.232290604126948	310.81853859571	0	208.946936077949	0.0547925521733352
16	0.000878936458213266	0.0034259270380567	0.00170480584633453	0.165192939596107	0.0194622000279819	0.111509120262153	108.28036137421	0	85.9815484191017	0.0810085150978163
8	0.000517079533135184	0.005539760548323	0.00140513654650186	0.198885669078371	0.0205895354800026	0.124606734757043	893.998584874081	0	467.952101496852	0.0931221375870558
24	0.000895877247924706	0.00255932632358135	0.00364279358718008	0.137542079924151	0.0187086304896603	0.167531730466081	12.0633875647849	0	14.7176277860327	0.0680646928425646
24	0.000974118182134788	0.00599831887459627	0.0021963862190303	0.182312113208348	0.0266910741859828	0.18058097924251	125.968118376033	0	113.06083636921	0.0904497077622172
16	0.000667217885262896	0.00588232861858126	0.00113857859040051	0.256544852049119	0.0101680513165166	0.0671544999176505	44.7717028967513	0	47.0705237797166	0.126684446999591
12	0.000654797792865621	0.00239838669257978	0.00263744738065514	0.169441604703696	0.0118810097463235	0.0513969155586816	41.7700660424443	0	34.1743437635522	0.0819012010046585
24	0.000939551407209341	0.00238004688667842	0.00357028068702762	0.143623220336446	0.0155263106016503	0.190643327454844	11.1252879912602	0	14.47785833129	0.0711052627504904
8	0.00079126054709546	0.00186925433215919	0.00163287310306275	0.102298139145942	0.0123199155848294	0.226068963718855	152.360669355382	0	100.185394661378	0.044833250721228
12	0.000621779560464416	0.00573310702947025	0.00359475055384443	0.283503247932068	0.02290231954074	0.141242327458759	50.6307336649294	0	58.3310786272396	0.138931865401794
8	0.000961164852155949	0.00374940064987998	0.00103074756064397	0.252215155685164	0.0133456902085327	0.080964696573333	312.717365361466	0	195.937057685942	0.119785969599798
8	0.000618692589490903	0.00567205304743796	0.00187452604327938	0.200480865562122	0.0247347141622652	0.190209474533173	677.79866457024	0	452.849995227259	0.0939197005190133
24	0.000606967690465667	0.00107682938791487	0.00353759966683879	0.211507129470777	0.0236794404477155	0.066205768724344	1.19503306664626	1	3.75234229144636	0.105047215168202
12	0.000554952541219745	0.00112019708226006	0.00352055854633432	0.286521182925104	0.0305624777571431	0.112736949808468	1.87121468711275	1	6.86662575968413	0.140440830506901
12	0.000890853330440747	0.00307494748605195	0.00365316036441194	0.212456605606602	0.0271880539404663	0.0686909730131032	115.158452969607	0	108.447045874488	0.103408621243985
16	0.000726154082248321	0.00326368854221207	0.00144101299080989	0.110643118955419	0.0127902014892169	0.218412489770037	82.519095514738	0	59.0729955657896	0.0537336396028752
12	0.000802391541141909	0.00436175689935531	0.00228020007553204	0.248260261005224	0.0183427658194073	0.0883269332548284	85.8699857720402	0	89.2569432563999	0.121310404370106
24	0.00054189044256101	0.00491560806704114	0.00218625393018864	0.143956954993935	0.0277567695826117	0.182209700683654	53.6508392393647	0	55.1974422485856	0.0712721300636121
16	0.000679188199885172	0.00423627550357678	0.00105293452125937	0.15517788227973	0.0243734873535939	0.0559057873703277	345.781448009667	0	319.680128927576	0.0760009909213576
8	0.000723880983316738	0.00400426000702475	0.00327097899773135	0.268940840061478	0.0372382044138815	0.10436042880326	372.87210634085	0	348.844935924592	0.128148608146104
24	0.00068475784980269	0.00534881134893705	0.0029963227668401	0.287308253789366	0.0112707710995748	0.0806209543544021	9.74911569482552	0	9.74774803941037	0.142947776139333
16	0.000551437983974898	0.00297010620404587	0.00169492124381887	0.151164097870204	0.0333164064819621	0.192126930987972	77.9322025235543	0	69.0367666193274	0.0739941006866393
8	0.000988933582901403	0.00467093391265513	0.00198102777894979	0.150714159968289	0.0320937968251169	0.0726683254832834	3496.79952340452	0	1487.03148720031	0.069037873052244
16	0.000903846594306449	0.00299741323115799	0.00370085638490724	0.252553894460093	0.0101411152189297	0.23484378975402	18.1283422445322	0	17.2691447206314	0.124688968890877
12	0.000599466485562553	0.00228488585448304	0.00334705234317992	0.18881323629669	0.0108676163061872	0.246144510837284	5.67563618774063	0	12.049426630759	0.0915869758708795
8	0.000997007502948212	0.00139332168728262	0.00171275733974108	0.226583759860693	0.0290117788099001	0.226525340306498	168.878357382802	0	124.256740961035	0.106970649405971
24	0.00090069860927488	0.00392533893054044	0.00341852305748512	0.203651081635871	0.0133238146274511	0.130550353499709	15.4031553756573	0	14.6810522514064	0.101119191425171
24	0.000603613075963373	0.00444980410729738	0.00387867467840793	0.153296529777593	0.0186924066387679	0.239402854625039	20.7829918695249	0	18.5732448817599	0.0759419170463293
12	0.000599382109716776	0.00401958769347362	0.00209460407649806	0.207899375096201	0.0368934635568754	0.112469892825463	188.904952979354	0	204.27204596315	0.10113001282589
24	0.000610407606737354	0.00465781470907261	0.00336331372325278	0.182562244429884	0.0214895978858256	0.0966679986855006	21.9003361362254	0	22.6553766699652	0.0905747733657715
16	0.000594572161975714	0.00143569406623352	0.00241260347585451	0.182154855611717	0.01483553566217	0.154245023207934	1.50576392034614	1	8.12710710949806	0.0894894666792128
24	0.000873846352143228	0.00518479454726209	0.00114836537141121	0.126517320423749	0.0128671403386702	0.19026347972437	130.49870608874	0	91.5873477408205	0.0625523137077561
16	0.000749101361921962	0.00444078716380315	0.00262033129045976	0.257829253272003	0.0221087843661212	0.204396589356666	41.7651838290103	0	38.9137822968054	0.127326647394951
16	0.000637787080772486	0.0053550213880075	0.00297181660388556	0.132769970707991	0.030489196918926	0.226380124410134	158.403547628671	0	147.501868843877	0.0647970477327408
8	0.000630622933087912	0.00541660506289817	0.00105320682181618	0.150041099447422	0.0334183555976515	0.124387197482166	4312.37244334992	0	1762.50118402007	0.0687013717809271
24	0.000909457229221525	0.00220784121316696	0.00265846158493354	0.15672236197725	0.0113505232208002	0.200266154675976	13.2988789836934	0	15.4692818452579	0.0776548330085351
16	0.000825225483836353	0.00391460293785477	0.00359108727418757	0.113133471320568	0.0352774259891379	0.241504988602248	185.278130711946	0	138.80618508745	0.0549788134210988
24	0.000812922217408283	0.00273459416707981	0.00326279621535948	0.167638187798829	0.02173765716441	0.232643659763621	15.7507789034434	0	16.1000693766324	0.0831127455189571
24	0.000983690784022591	0.0041756685036185	0.00239419204358611	0.297985629431618	0.0351462428326869	0.0535593225951801	58.9485107000595	0	62.1554831339848	0.148286463842119
16	0.000875797510662776	0.00292067970098585	0.00150915193756986	0.106663799332654	0.0327877051395468	0.11097892090755	359.379160459519	0	251.849202860215	0.0517439838129499
8	0.000507818403197912	0.00337964950515364	0.0032449137174349	0.299113790561632	0.0270451318151822	0.0921532813484164	109.269184452797	0	112.610768270084	0.14323477892011
24	0.000912277191612653	0.00564065858174885	0.00310464875406588	0.222391354330733	0.0221730871556175	0.224805417454975	50.0632795320284	0	42.5252864798622	0.110489327377146
12	0.000747815412951468	0.00258753987844853	0.00316583935902775	0.192801976759251	0.0168859818519901	0.145620344725382	30.9792540540728	0	26.4545249153201	0.0935813387581583
16	0.000645956979935276	0.0018621571778638	0.00104810743399984	0.118012825679083	0.021843845404999	0.164135079950198	63.0870105890001	0	46.7878955175176	0.0574184862734041
16	0.000746073019655573	0.00224530091259302	0.00169579134613534	0.156008196579471	0.0392584137950133	0.240626099641218	91.6967115648194	0	67.6683141621623	0.0764161476768759
16	0.000870090542263262	0.00332995024146489	0.00296129769178342	0.137156650623258	0.0225322238974099	0.161408303271979	79.3973945930825	0	59.6639706185244	0.0669903848847704
24	0.000537059116616928	0.00237153079077078	0.00308147213896846	0.195582018860027	0.0128575091231004	0.0578739485443	1.91929967738541	1	4.97965999762581	0.0970846602311964
8	0.000718481912343843	0.00438503317905179	0.00362635310711922	0.277199725226471	0.0284202377268571	0.0529040740885592	517.934746393479	0	379.538110561563	0.132277960142156
8	0.000867228612753988	0.00324502846910335	0.00151805681277274	0.225073496357404	0.0122519095945552	0.232569543272306	151.770343296195	0	115.070522583134	0.106215542933608
16	0.000759697059448859	0.00447292761673601	0.00348932298152812	0.299199078175611	0.0391187163464824	0.197367705336161	40.5172543404427	0	43.6701883579908	0.148011553900163
8	0.000789094603122498	0.00522051288701378	0.00385115409032286	0.246256458403059	0.026765071283689	0.226503011582092	185.397967279428	0	169.188057598869	0.116806700953283
12	0.000856620997219523	0.00503766703938381	0.00216836476562907	0.228234689324941	0.0287694185838041	0.113405489145705	221.176976827254	0	234.152276795487	0.111297641648795
16	0.000556043842697837	0.00307394590287286	0.00117773104545512	0.121498689948629	0.013488232389958	0.16316824810409	61.4024907318439	0	46.6771527461667	0.0591614155413644
24	0.000746052158517393	0.00462609574657052	0.00390589442368292	0.274714476347075	0.016088514350294	0.0910895371995978	11.6037761783634	0	11.5055582225227	0.136650887569712
12	0.000577226949271216	0.00299150418651535	0.00242502070002762	0.296586201067422	0.024351218949592	0.100719728164483	28.6181541763761	0	31.5798135057197	0.14547333196802
8	0.000791589851222634	0.00588592764408028	0.00300794991014419	0.118243513715054	0.0143660308257313	0.24794339052792	547.05420371452	0	248.614652743375	0.052804429438912
12	0.00092981707256157	0.00305037115888121	0.00302694888098618	0.249860974665203	0.0207266410055522	0.145131251366121	53.5599096095476	0	45.063958214578	0.122110759519515
16	0.000823337041658729	0.00203621394397392	0.00132463426444173	0.162329187443401	0.0106227514584432	0.192264276162522	43.546869572132	0	33.8046213951647	0.0795766402442745
12	0.000911301830504669	0.00290206126391902	0.00160243989718988	0.271372416417823	0.0247315191885891	0.129714464289305	97.4454091982522	0	85.6319539400841	0.132866459816589
16	0.000617928027937599	0.00156067686404186	0.00110193246169011	0.275807246817123	0.037830852791407	0.0592685600162193	53.4764764132387	0	51.0949194845275	0.136315641359086
16	0.000513918425583568	0.00366583543442094	0.00371973939058238	0.214143571076672	0.0266991255150139	0.141169460310046	19.3725702901494	0	20.7827371812496	0.105483815145557
12	0.00081497662013551	0.00201969573715699	0.00265649824119424	0.257259427021114	0.0173495443348874	0.227942092894957	29.2532729902348	0	25.1700196927656	0.125809978213846
8	0.000703329916117566	0.00510480455098818	0.00274420037745606	0.137036602492502	0.0202087742305745	0.238658733783839	570.499348285099	0	278.714533140337	0.0621997522319179
12	0.000979999131565334	0.00155874618693511	0.00206957322346243	0.134481498948714	0.0239561535390352	0.166997478671226	86.4554018777424	0	62.5296922760444	0.0644212545411467
24	0.000655830265954289	0.00226320706002205	0.0026278258791907	0.183919978124497	0.0142092016852882	0.165044915643961	1.62893555528747	1	7.61455625952162	0.0912536401742687
8	0.000721377719471559	0.00333812931440531	0.00317569364386148	0.281105115662965	0.0315878405390937	0.0705325544878056	290.336252706837	0	255.819024051419	0.134230614560496
8	0.000861244920359214	0.0027512253982663	0.00204975465358212	0.216945041644355	0.0381727118506073	0.149067136517731	367.881498170798	0	275.213265507426	0.102151458476688
16	0.000665328029674773	0.00289174170966573	0.00137593052952294	0.25300341359154	0.0360380085501899	0.145132131906882	60.0073567909699	0	60.4646223424777	0.124913728378248
12	0.000641651209126796	0.00190569401215744	0.00227600595778858	0.20435766327467	0.0101674727758391	0.0895002132833504	11.4778011030649	0	12.8252424257463	0.0993591624513792
12	0.000684513207666191	0.0024980142874331	0.00136016427919285	0.228925862710471	0.0356794415613259	0.195938736502551	97.6886395838288	0	84.6452264170269	0.111643227472796
12	0.000593012954569385	0.00384174594044139	0.00127583623686487	0.138166118387818	0.0150308255815659	0.100383100440054	196.209175166026	0	142.230686660715	0.0662635502826424
8	0.00081363960314974	0.00422246268828931	0.00332106559065892	0.155329780466805	0.0122628334740707	0.15469461766484	179.060524300801	0	106.043639999988	0.0713454926121444
24	0.000691328478393244	0.00588430484006247	0.00391524321365817	0.220319385026607	0.0285688472470158	0.134047572153792	29.5701937103055	0	30.4275224867402	0.109453342765456
16	0.00094442288926131	0.00580291022044104	0.00175088875256232	0.132898547979366	0.0105842384719733	0.211931236434508	164.941302997578	0	114.763188236073	0.0648613362834287
12	0.000911648440246663	0.00411326373341713	0.00158096136102952	0.150429827367061	0.0173099676723962	0.106349424259676	298.55681784333	0	221.073371123061	0.0723953635775843
24	0.000881285197649909	0.00380453505691488	0.00339810955237934	0.165270452258165	0.025726380703742	0.203257265155421	40.5525797848337	0	32.2566512540815	0.0819288778309003
12	0.000628884739518142	0.00586055645362153	0.00192094403246255	0.112279491939624	0.035167210914346	0.201645139952668	1262.3935039334	0	808.71280589423	0.053320356838661
12	0.000703908138752331	0.00481708937272796	0.00279054026928734	0.250676727161422	0.0197993606963599	0.0864116222677386	79.1316221850184	0	86.4845311962416	0.122518634919809
24	0.000779906130035295	0.0041926139460131	0.00312970737030022	0.11833563342949	0.0121955331875347	0.165027930032623	23.8773577049143	0	21.2879665966803	0.0584614707432201
24	0.000727351735154435	0.00204658262878357	0.00296749103376965	0.216692504469035	0.0351283041013085	0.219226955002705	10.8657641854639	0	12.0978427960317	0.107639902559223
12	0.000679952190363827	0.00142499301696899	0.00384840912892905	0.297915048933424	0.0115360723875126	0.193327949800798	1.64205481021828	1	8.12058379949202	0.146137754936206
16	0.000673390986657243	0.003194030539167	0.00172079688942884	0.296872515620079	0.0315919475235954	0.175308224786297	38.1317062082689	0	38.1497547214917	0.1468482729119
8	0.000593849834475162	0.00584365326597602	0.00375622232261293	0.240347269371634	0.0164944099112394	0.125781471809354	184.539698621768	0	148.6989628994	0.113852190144015
24	0.000714122454913154	0.00316174040039263	0.00231338819502537	0.260053709588611	0.03534113551787	0.0797081997112675	28.3670392977972	0	28.7568329705601	0.129320504385558
16	0.000687694756342874	0.00459579556028012	0.00386522429767424	0.272536021296866	0.0336553977018164	0.104809966097211	42.8984561873099	0	46.0267076280292	0.134680029081751
12	0.000601774661406735	0.00329041375409216	0.002296796808573	0.194103197716538	0.029411678995403	0.15408137805894	77.9768316126763	0	75.5892255586027	0.0942319469102842
16	0.000616079218763236	0.00277735780997258	0.00145679526983523	0.248774714311617	0.0214354415542118	0.176301758152058	30.5124941471414	0	26.7440385270007	0.12279937948685
24	0.000933451434614204	0.0015783270792712	0.0015243517983847	0.284192435874144	0.037938807974791	0.247403282473205	36.6514593374999	0	27.8654687622905	0.141389867217948
24	0.000885356433362595	0.00439619314839974	0.00237965970332088	0.221563248808376	0.0308888948513813	0.243657587038291	62.6703116093547	0	51.9811600075695	0.110075274632011
12	0.00076688478386049	0.00553045307611069	0.00341122993388623	0.115123406886255	0.0360301141914795	0.140896217901262	901.81717765936	0	608.956622114405	0.0547422982340229
8	0.000552205707806669	0.00467910107695347	0.00222830011818647	0.271494858195619	0.0301363972800054	0.247864869201441	159.24240773465	0	162.973635854985	0.129425588551005
8	0.000916925109094788	0.00442526418584562	0.00321295909344383	0.219150719411729	0.0179992773270071	0.217430186743391	168.858113740844	0	132.262833392948	0.103254257399404
16	0.000932261576198836	0.00550098469957666	0.00339193173355234	0.131651934108938	0.014683189609647	0.139177483777072	117.763745822235	0	91.7304091319591	0.0642380301796718
12	0.000922993814006249	0.0026787462813043	0.00103527847789982	0.104348961494091	0.0370935730373464	0.115278755410284	1091.8618129026	0	676.887666268587	0.049355141640517
24	0.000863209138993486	0.00566712690349594	0.00136579790118768	0.231225054875557	0.0239323752446735	0.225725582390564	102.241365523619	0	89.6907475752218	0.114906177485648
24	0.000735768226804025	0.00273666741571785	0.00374001544248288	0.286372440061969	0.0354588922943051	0.102215321092191	13.3483155753783	0	12.7038605421105	0.142479869286431
16	0.00060261644635525	0.00535464675434541	0.00268576177575218	0.129848705634638	0.0249235531131105	0.129387972305862	155.308000192576	0	148.970633991167	0.0633364171749047
16	0.000764310770742099	0.00270761652865843	0.00370143658074909	0.193349249201012	0.0256314641989104	0.0952923948665283	32.9309006451704	0	29.9281963555742	0.0950866598708312
16	0.000903088624598141	0.00438451951021483	0.00162515240423474	0.252725941041899	0.027984303956639	0.0595202491472186	153.813969862543	0	166.472871176462	0.124774992151758
16	0.000894909854577919	0.00384184320683338	0.00188344112605537	0.288854795426167	0.0314765797057251	0.231196803288997	80.8383993549195	0	70.6083686248637	0.14283941384913
12	0.000591155129261132	0.00455842443132803	0.0031635052269032	0.204644735018984	0.0337085246349733	0.227231779128934	85.354857063692	0	89.6751697359226	0.0995026978672504
16	0.000784738262551298	0.00163491734458886	0.00389146806385523	0.172012330177185	0.0386400402658526	0.121290322494422	22.9390492978198	0	20.1575670850576	0.0844182076465939
8	0.000920317229079527	0.00308442712354207	0.00111944253040994	0.191834954820436	0.0334603899237513	0.123382248593279	1087.50840237917	0	676.27280430021	0.0895969446340267
24	0.000612328864401071	0.0031883623754328	0.00356025529402256	0.104095436638359	0.0388611716067599	0.113557858505499	59.3231385344909	0	53.5425983454768	0.0513413734797544
16	0.000599913023871606	0.00373278565844312	0.00371289196590757	0.184603074931668	0.0269350951315271	0.204323264005218	31.6996329990773	0	30.1439686645138	0.0907135755125649
16	0.000991747974844177	0.00369785657749518	0.00110504325148201	0.10063102328203	0.0205505167854049	0.210948273212383	403.768972537375	0	264.428934010936	0.0487276025312316
8	0.000987380251099944	0.00446568922180016	0.0013949352035224	0.126898945289147	0.0304879603320236	0.181563273039408	2396.65958627229	0	1107.70558786235	0.0571315261286456
24	0.000704722918232267	0.00393638231826342	0.00398402710601963	0.232919135313913	0.030374916089076	0.0895738517640897	20.4225801835495	0	20.3845854693729	0.11575321767483
16	0.000688996319016743	0.00464037475212215	0.00229189933292854	0.276945926873717	0.0375677130943437	0.0933078892255522	87.8332470586032	0	96.7050618551416	0.136884981222064
12	0.0005069273476008	0.00152352196833369	0.00371910616403476	0.137685971521457	0.0223758053747817	0.0760399751836644	24.5830936579391	0	20.7691902335698	0.0660234786248085
24	0.000992678379455293	0.00178427068802981	0.00255116292967278	0.215510371186633	0.0293830810682561	0.158614710901911	19.3566617528208	0	17.7664228561276	0.107048835942204
8	0.000568400270397449	0.0040815595098959	0.00227028957267783	0.207598660866024	0.0297394207466728	0.233793483219623	247.934355867707	0	192.752475234196	0.0974784481508895
24	0.000868885615977046	0.00558987285361633	0.00181481490085228	0.137187776136273	0.0101354126724782	0.151063220938771	61.1839585638274	0	45.8589872913387	0.0678875409668329
24	0.000785647060861776	0.00430088229542198	0.0026207899392523	0.110711126889907	0.0180572968925133	0.0642057659138273	82.8001000757657	0	74.5284657635294	0.0546492180424284
12	0.00063802931696009	0.00486690855588576	0.00367695967624605	0.262994733005271	0.0224493658182249	0.186076097176657	37.521981000252	0	41.1104673643203	0.128677625707071
12	0.00062843795764888	0.00578601982374816	0.00160814908334074	0.154607208228714	0.0104145878845499	0.20826016025007	127.465855470009	0	98.8272898175222	0.0744840415849118
12	0.000581947805021478	0.00328786874174824	0.00273320297961433	0.135926544254208	0.0346617717302241	0.20491842296207	143.557577909954	0	112.499178604539	0.0651437716134965
24	0.000907105574844875	0.00196324927051869	0.00333527249122223	0.296284607763441	0.0264923186666466	0.130114149443507	7.92924452124129	0	9.36574400458518	0.147435953026307
16	0.000986079984851914	0.00116248758104875	0.00394808813132247	0.221693728634201	0.0168169847192681	0.158268322318253	10.8728227550361	0	13.8068629420038	0.109258892138617
24	0.000509399262079724	0.00257206498464159	0.00374634689768828	0.182190151697793	0.0214261619337345	0.183479839789302	1.68609551303103	1	6.09809229205035	0.0903887270104644
12	0.000940118774042867	0.00197124621122106	0.00225932658911127	0.204755120469022	0.0117038409771582	0.132896536820189	36.834178697086	0	30.197736467107	0.0995578904171779
24	0.000980500133649133	0.00479276146678313	0.00123462995188931	0.124719713509383	0.0152464919985094	0.0974355161680092	162.492213900068	0	121.937911708715	0.0616535103614641
24	0.000645731982996555	0.00275589160299607	0.00372982712790319	0.148337010128203	0.0281245322647308	0.245286737855235	15.4931448486317	0	15.2821341935844	0.0734621574323453
24	0.000600606698390081	0.00351080265715299	0.00136088691351527	0.148853547803856	0.0399878487611378	0.169296774676647	88.7024081875738	0	85.7116228052941	0.0737204262475587
8	0.000851992814895192	0.00381117887992945	0.00386345864357067	0.296042324434831	0.013756411012587	0.100157364455382	57.7559464964541	0	54.4874085568152	0.141699073750317
8	0.000900332465218894	0.00337461156277629	0.00259955270316321	0.267727730633341	0.0168635837438665	0.175774066980746	99.1374762097704	0	83.9404038307073	0.127542067257452
16	0.000932072581270621	0.00539050558741744	0.00316945632311568	0.149483731928414	0.0311876144274479	0.171089888613793	214.090824204286	0	192.550453619421	0.0731539185732886
8	0.000629997351802803	0.00398352327586209	0.00388430841772939	0.16320813406074	0.0388137465033443	0.117847684238465	998.604248664063	0	552.374437789379	0.0752843734817747
12	0.000814949312823977	0.00485303356666296	0.00187677689534062	0.189844345187983	0.0193587714737076	0.153183688819483	175.11405261457	0	155.305784680346	0.0921025283866452
24	0.000519959717199716	0.00123822834594328	0.0018650985874019	0.282172262390357	0.0370956322792832	0.165905420628317	1.54102486528003	1	5.28004037890165	0.140379780499974
8	0.000848057295052522	0.00385317941558356	0.00356602447458263	0.252512177663955	0.0146103182967345	0.0513089001809789	174.167904884783	0	107.350345836603	0.119934476711466
12	0.000739358283385317	0.00221972313888622	0.00271416133560165	0.156048929684763	0.0147896316206324	0.118577278144534	33.8440917866822	0	28.0553250425816	0.0752048981915773
8	0.000843883495906984	0.00534256429028864	0.00346380179738417	0.192372058058068	0.036385205788497	0.055744996393323	2888.35852174842	0	1475.57655715773	0.0898654832584819
12	0.000648676336976811	0.00537874992001706	0.00202258701777912	0.272989540561266	0.0271456446575129	0.124309586021258	119.571769825486	0	137.937378540644	0.133675020477888
12	0.000923456919703867	0.00107236266907205	0.00392221102433031	0.215405766285434	0.0250636633395082	0.18559947758336	19.8923325332207	0	19.7455995217944	0.104883197321427
8	0.000925968276220228	0.0011195851917194	0.00297731314154195	0.203241131096859	0.0336447416001912	0.188302502768772	79.4425185785019	0	59.5465446872479	0.095299773683683
12	0.000623900230870308	0.00402023594339546	0.00258299380295688	0.105685854508294	0.0120200148751185	0.18867229232936	96.429838386302	0	65.2454795712775	0.050023579125739
24	0.000577750009416656	0.00562408936385946	0.00110816475901345	0.121132968349767	0.0170332523013925	0.0960313131740999	112.705699580403	0	113.515376926717	0.0598601380129803
16	0.00062170223191446	0.00560158235156313	0.00390893805795308	0.169771885203754	0.0152150688644045	0.229640974418895	37.9112121247181	0	34.424693616703	0.0832979860354351
24	0.000511343487312363	0.00342364632533419	0.00281596226416575	0.234584677730225	0.0305504466696394	0.0684352396867899	18.806189379952	0	16.8846092720084	0.116585988853923
8	0.000648114067158113	0.00277683160947592	0.00316199817119372	0.202949464840194	0.039829047719256	0.0643653968856617	745.637728266364	0	492.858605204669	0.0951539467657769
12	0.00060980893530308	0.00127056306877302	0.00382712900151164	0.269061322327077	0.0190380307439251	0.0697224591930041	2.75692956038837	1	7.11989048320541	0.131710914817598
12	0.000726908484309473	0.00247911447036957	0.00119496627013882	0.185650241551139	0.039087844835713	0.227985253226381	183.67531483013	0	143.023699717539	0.0900054845604231
12	0.000588179644397961	0.00335293774473773	0.00200247160962352	0.223476823299228	0.0182413912522507	0.0887742051332323	51.9779152742488	0	53.7585188012742	0.108918714769748
16	0.000637575728230969	0.00597437294817107	0.0014691955058464	0.289455300083502	0.0173688830122473	0.0824746243205636	54.8994650560106	0	60.7720377388718	0.143139666098311
24	0.000916291676868154	0.00196250091770347	0.00173090102059652	0.176218996221215	0.0268608592653635	0.168905122230656	31.408245117323	0	25.5445105758291	0.0874031494508012
24	0.000908680956517388	0.00246648155243468	0.00210913316494952	0.200685496340245	0.0219111811376545	0.112360969915839	24.3253224788587	0	20.5974951469251	0.0996363988468008
24	0.000978297142346586	0.00255882512171949	0.0010826630126715	0.207831803382163	0.0278554204806789	0.142633188295662	75.3206866124687	0	54.8501766816308	0.103209552203832
12	0.000751539786774061	0.00359517330150583	0.00261104607487785	0.110978474780878	0.0383177982399138	0.247850620067499	387.948457131752	0	258.053583545749	0.0526698559202634
8	0.000883965026379491	0.00313126719962783	0.00102870780034911	0.121441320364197	0.0223950965720563	0.163371451121076	1056.96349954838	0	513.945793949332	0.0544030909599086
24	0.00084920869565997	0.00521053434245436	0.00350087262855083	0.254004417092858	0.0169327222625513	0.195766956058146	22.4588644958036	0	19.617005766632	0.126295858224808
24	0.000742628620702698	0.00487339284943904	0.00152692300068384	0.208264393044198	0.0396080336624593	0.136302783790777	93.9973291207051	0	100.51762160897	0.103425847025292
16	0.000850686849417501	0.00124672233028731	0.0032562634220412	0.265192263915282	0.0173625821569002	0.150370981140436	2.63216215715595	1	10.4967610752623	0.131008151519234
24	0.000972170674616164	0.00192837801778829	0.00211735273358285	0.206471570368667	0.0182253923073544	0.132281065513013	16.8523478707238	0	16.4691625245141	0.1025294357274
24	0.000539319910553515	0.00218491028975667	0.00200505366644871	0.148533305792569	0.0306176707882679	0.24961098188651	17.6058804461711	0	16.6432451139262	0.0735603052559156
24	0.000973985857503709	0.00596568383837145	0.0012299362681471	0.282118660405135	0.0377366701250431	0.134861273709183	132.255942875968	0	141.734712290791	0.140352979508002
16	0.000629868299748826	0.00503906159322742	0.00365310735231238	0.281694928160197	0.0359194152479925	0.131473741945868	42.6561768739144	0	45.0920396326926	0.139259481190562
12	0.000718985421424127	0.00300465191992913	0.00171609878308288	0.268443611744498	0.0381266629168528	0.233041924132478	86.1143661067459	0	80.4390057930753	0.131402060079491
12	0.000823733192746546	0.00482752095320688	0.00235840821875229	0.116517196155933	0.0176907311828488	0.0798927365093626	534.527447755188	0	319.65089893639	0.0554391853063594
12	0.000975849838389321	0.0014790602639212	0.00209683918409366	0.286462351178802	0.0176475151064305	0.0756276500457841	30.5502497338697	0	25.1608235260208	0.140411414679868
12	0.000881159786939929	0.00517061939659449	0.0014422759077584	0.287170241202193	0.0114166636394759	0.113634064484564	86.1868612764067	0	80.9693842907024	0.140765359137964
24	0.000794871989276769	0.00360719483851639	0.00146154556099886	0.255291698939015	0.0328714227183572	0.0622127590698822	59.4102740924845	0	62.705807059632	0.126939499128998
24	0.000596153362631052	0.00307139459428055	0.00206886071145873	0.23549347567173	0.0368654351739817	0.0675516701921346	31.4329269714876	0	31.4736615475893	0.117040387808992
16	0.000511748257258288	0.00579160372698774	0.00311392059616637	0.164332739433695	0.026053599581722	0.121239211777221	91.3553242038121	0	101.256327279904	0.0805784153792576
8	0.000801712194000037	0.00174586954227299	0.00189198148565553	0.273326585312555	0.030406857581886	0.169340425166649	87.8718681220567	0	71.569837908476	0.130341431916424
12	0.000842298432965799	0.00478186744874709	0.00260567541525579	0.174885108164682	0.0380266629789989	0.0535054991393938	1084.89709994223	0	940.06440929282	0.0846229402551837
24	0.000631023499797349	0.00247756023049102	0.00303152401202998	0.269263620393234	0.0317877988962105	0.194198572248377	8.92656250812302	0	8.88594153394402	0.133925459662815
8	0.000937066371724886	0.00583274065165158	0.00157785543220126	0.210977251644297	0.0274434115555309	0.200653910315758	1047.17032584308	0	738.670369148998	0.0991676763570645
8	0.000524324603815531	0.00525606535194887	0.00222151479161076	0.126381533654284	0.0195656791080842	0.185177391081245	875.732322840015	0	363.708957250776	0.0568728543215925
8	0.000695096564558656	0.00526784167214563	0.00127629624193281	0.123161963192702	0.0215446455490119	0.0696930002927582	2042.43587417314	0	790.689972318463	0.0552632888514637
12	0.000810307783579116	0.00146908129558158	0.00365913492559507	0.126604242350234	0.0245012247845653	0.102982508069058	37.3632611632003	0	30.0854471318334	0.0604826591195209
8	0.000904624990962799	0.00315556021792726	0.00341406152956708	0.291982978163008	0.0305076864619704	0.218262953047504	101.106261797599	0	91.5047830092512	0.139669438464535
8	0.000799705886582883	0.00438472156863688	0.00303691228824893	0.195728687512317	0.0281018009530002	0.0694709880316575	1134.19631533455	0	592.862041516875	0.0915437186338688
16	0.000871923190735301	0.00472502684205805	0.00149835662331307	0.180767368402485	0.026347797932888	0.190045539147189	206.049241277426	0	177.432966364935	0.0887957235533669
12	0.00094841378625176	0.00349738747327812	0.00238946618309858	0.110978249166167	0.0133210498786372	0.217051022007097	144.50668626338	0	98.9036939060376	0.0526697431142539
24	0.000692626164362612	0.00373093717334771	0.00303162301615238	0.140998724522408	0.0328160197493309	0.137975500143228	49.4949743640784	0	45.7865359039375	0.0697930149689593
12	0.000643021210233372	0.00375068512394334	0.00199180059427195	0.208500052306229	0.0260768636768797	0.0800119405792463	152.213358488179	0	154.772436856805	0.101430350511657
16	0.000581835946648307	0.00518672263140073	0.00234752679249892	0.197917643521322	0.0163717134470898	0.0625644185657627	62.4388229859238	0	66.5386428582029	0.0973708556815183
8	0.000638405601859838	0.00135836546514072	0.00294595493345655	0.133103242357339	0.0156539809212258	0.0985408840440244	46.8201015289174	0	32.2572334982494	0.0602332924090518
8	0.000564120624721918	0.00499874601640266	0.00137498196300462	0.249245773364501	0.0186286518973428	0.149345574510918	279.680026357006	0	224.390828062306	0.118301317771015
12	0.000659046118795518	0.00443353862610999	0.00207806351759875	0.189849358777861	0.0101570431343329	0.0661868861657	69.3100616253667	0	59.640316091355	0.0921050351722552
16	0.000745831498813671	0.00162931562755961	0.00150874014512816	0.200837550435697	0.0206852545364374	0.07400369728742	31.3436819339735	0	25.7256732873224	0.0988308083093776
8	0.000597548422145096	0.00260588125612914	0.00267149641195081	0.244321338735131	0.0268543427008152	0.137817170170438	81.0454136188455	0	72.2139619823655	0.115839168033967
8	0.00091459783752791	0.00325156142086301	0.00130522979286631	0.153697407326526	0.0383373912980054	0.107676621109548	2296.39922804821	0	1170.50312244623	0.0705293719105055
24	0.0006210474303048	0.00300507719178018	0.00197029037108193	0.24112584761307	0.0226939513237713	0.211774102110013	15.1916380276265	0	13.9093032856489	0.119856573685134
12	0.000987462468083996	0.00534043246417939	0.00301077324707591	0.278696362606245	0.0300655459932427	0.144019016632073	135.695837739571	0	148.760083227062	0.136528426659229
12	0.000755334360997364	0.00375280461011853	0.00282160499482172	0.2633593940231	0.0110650018247458	0.139168019803897	26.5491726673868	0	23.9946407257757	0.128859955874812
16	0.000678054092533035	0.00306645284672323	0.00318791267431017	0.184073458417261	0.035178966111731	0.14419969253551	47.629217013871	0	45.1725399461738	0.0904487674322531
8	0.000954187064998445	0.00556061349090565	0.0025067665144533	0.228116647450376	0.0163356042821173	0.163323832452502	295.818239640652	0	227.810031137585	0.107737067927799
12	0.000674613454914228	0.00444836271695209	0.00392939323173367	0.250974205075931	0.0258742230970572	0.199605496941691	42.0508033763874	0	44.3217381545244	0.122667373569328
12	0.000546036517342917	0.00419002983982071	0.00136196111596682	0.259357152490689	0.0104666086056591	0.0569609895094743	41.0502555727044	0	39.4733867447116	0.126858838907923
24	0.000703130243940483	0.00501692613377347	0.003011050726403	0.216333533394918	0.0347478473417734	0.0874452412312382	47.3192659811948	0	48.2962842753998	0.107460417029479
16	0.000790788465075474	0.00302780393895012	0.00247393649785278	0.180326177241348	0.0215092671122255	0.17106017366483	46.1705852496279	0	36.8371154556729	0.0885751281266364
24	0.000923370917965427	0.00475965145899368	0.00227166272128903	0.214105041671559	0.0253307778737385	0.155154343172521	62.2656018366476	0	55.112644172574	0.106346171213768
12	0.000679913112450502	0.00210286900156983	0.00294762897315015	0.124922580029395	0.0246475227445166	0.188240845389436	52.7344735994874	0	40.1539176894078	0.0596418355680076
8	0.000663446668582173	0.00519751399717444	0.00384464401439753	0.272987717937989	0.0376699349904329	0.0691591725599501	971.142883479638	0	781.846855543744	0.130172001942328
12	0.000703339061577914	0.00138382943765119	0.0031390374141098	0.228589309929588	0.0210287127768216	0.128114515311311	9.34925304722507	0	12.2087755060088	0.111474951504692
16	0.000785381282876992	0.00297433002503523	0.00336382621962904	0.235331617187679	0.0355358610464937	0.177923029875167	37.682986137151	0	33.7392758497747	0.116077833488133
24	0.000963774049597205	0.00319972146863361	0.00167417682369632	0.287418792694015	0.0207011373722854	0.209084902658929	39.4297423215295	0	30.418624616566	0.143003045590387
12	0.000531542174475781	0.00225445205688213	0.00114070106398224	0.128957682078307	0.0114327186843994	0.173478823046014	43.5893134103269	0	34.3918261581347	0.0616593687000698
24	0.000747400858057691	0.00240853396426356	0.00359165415809124	0.252827895925176	0.0179884764358467	0.101601356354868	2.25053048811142	1	6.6174625280173	0.125707597658403
8	0.000990416488879911	0.00342077868537917	0.00191041836533363	0.29382193981077	0.0293444746004327	0.165758377074938	236.783310669729	0	214.757841079931	0.140588901999891
12	0.000601102353718126	0.00502517092005317	0.00124425824651315	0.221819091561493	0.0191774541182	0.0752180610041035	202.331638765108	0	191.497519055258	0.10808985110309
24	0.000549808142850211	0.00275706838599456	0.00149250228180213	0.171756872609977	0.011166289554216	0.227912675288054	3.01712214287115	1	10.6510553845932	0.0851720877869063
12	0.000525818309623412	0.00467825120855393	0.0026323520009556	0.284648612413882	0.0120837844342148	0.0799938327112451	25.2835222853995	0	27.011067254147	0.139504546728902
24	0.000589143527185303	0.00339786999466065	0.00187404794305433	0.158547806945479	0.0161139574386272	0.167654521512165	19.8178324480511	0	17.7754407497588	0.0785675554217896
12	0.000964524182469578	0.00213440895636664	0.0020920152611107	0.122548630148279	0.0130576837673534	0.201179585199541	84.4462984038534	0	61.5929643746037	0.0584548717600382
8	0.000670467372252243	0.00245365401488296	0.00318785982807854	0.230436298249669	0.0260994203736525	0.191324149960762	62.4403732920634	0	52.231590487404	0.108896855801094
8	0.000779982601293481	0.00384100616912297	0.00238624655608545	0.240658039638202	0.0218415160356357	0.200116644323288	151.727719509788	0	128.444047512377	0.114007570760685
8	0.000895668532146862	0.00335343383744098	0.00168017679585388	0.116293120064899	0.0265965936224485	0.167237332255942	1072.51138769699	0	506.545266358078	0.051829388503046
16	0.000613944564657695	0.00503922416691119	0.00361709655947862	0.203547343401803	0.0205740831961735	0.222667417546646	33.5297669792296	0	33.0165520453313	0.10018570404474
16	0.000808955302482591	0.00465156100657139	0.00217476487526228	0.265174216351302	0.0268994556143334	0.214731369989268	68.8427483036138	0	65.6940853418099	0.130999127740096
24	0.000625313263948436	0.00268716334642137	0.00194371664079331	0.134623829831466	0.0184497174716235	0.150741947416016	18.1898094967773	0	17.2728742728051	0.0666055679491018
12	0.000618288675292144	0.00134228127234019	0.00213551593012544	0.266305835020569	0.0198771166119161	0.134454584670872	9.03693980522496	0	11.3294431736262	0.130333173652656
12	0.00068828205892332	0.00359470638041717	0.00320363145844363	0.250747465195055	0.0398559369566592	0.134276374314739	75.194887862346	0	83.7487889836767	0.122554003863379
16	0.000793764710565014	0.00478223299169015	0.00211258177815045	0.211379815454894	0.036204353911126	0.095339613573989	168.734160124566	0	187.639248306115	0.104101938021193
16	0.00083480830731709	0.0043361618735116	0.00228185328708304	0.130321497257207	0.0111455408535133	0.235196859549059	72.0682144241038	0	52.6463968877737	0.0635728126596033
24	0.000568316121367098	0.00573962487522397	0.00269120776570396	0.230243782511426	0.0270804318291256	0.152881511737201	26.6997859256429	0	26.9231043935316	0.114415541321162
16	0.000630827033011799	0.00345956865011796	0.00104954862952019	0.178154850889293	0.0295674304285877	0.138130074767059	131.485156126327	0	127.222663570698	0.0874894657192292
12	0.0007212607388684	0.00409294473028221	0.00321193392979155	0.1342787388592	0.0341718220769564	0.0938562571372988	476.033789179148	0	362.995910159801	0.0643198752898812
24	0.00065333142259987	0.00506160418413494	0.00358381385713287	0.29486606744662	0.0231087912761949	0.106829731003082	14.7036981018519	0	13.7121678694197	0.1467266828833
12	0.000809671104723113	0.00425817855481201	0.00222584316713589	0.211937249786489	0.0345257064136859	0.133279333607078	202.987609033235	0	207.495511886644	0.103148944097439
16	0.000662530877468031	0.00588408416127056	0.00178621481672183	0.288903336236699	0.0322914307207567	0.184999944310742	78.1999896021951	0	86.8324895536695	0.142863684247958
24	0.000939680232721273	0.00133393203570905	0.00366072866715141	0.249800412552389	0.0162823221509104	0.0973379572190483	1.54765756328797	1	6.57552268184218	0.124193856017638
16	0.000660017368015944	0.0037056269780278	0.00120792370530444	0.283405757164155	0.0389935200333102	0.201257771151695	77.3757413421535	0	82.1030222959419	0.14011489545513
8	0.000903652847755294	0.00468292206304173	0.00355429877322011	0.137311251410628	0.0182406237062883	0.085884200437711	837.22438586272	0	352.104392785046	0.0623370618926342
8	0.00054069405329003	0.00170342439754265	0.00381272649319842	0.195635303309599	0.0260451992277845	0.197499252119356	26.2853106948676	0	22.9155826147449	0.0914970286978203
16	0.000875586988447899	0.00191259248463488	0.00112222742212109	0.140814592036834	0.0260647407442918	0.204560336842921	106.755140869861	0	74.2776722900239	0.0688193533919052
12	0.000606306758959983	0.0016519906270848	0.00100326673213411	0.207385963409591	0.0337024301318503	0.0509568076879839	201.01614096337	0	168.791162139049	0.100873307772745
8	0.000969037443399594	0.00415596996310908	0.002173823921223	0.19245349755808	0.0375026646977957	0.163340358815927	979.99551397934	0	656.077761924822	0.0899062010454846
8	0.00063247884464549	0.00107739112858745	0.00143617800075839	0.195187803610895	0.0301657438313734	0.067827427794681	161.599232540257	0	100.940198545573	0.091273289257753
8	0.000914983812388022	0.00409199000711504	0.00155134601627808	0.116517314554293	0.0195498110933759	0.230110600228243	905.00489785264	0	442.941129178441	0.0519414674867072
24	0.000622888381448807	0.00330021517839042	0.00177981118528475	0.150759683792418	0.0150934011375852	0.218141252165178	20.9211812300624	0	19.0222120939791	0.074673494159758
12	0.000906353965095324	0.00338875628298513	0.00271364504378031	0.146651441243588	0.0280651801176117	0.0648800894689697	458.365793012808	0	338.63713746418	0.070506182412672
12	0.000855786073552648	0.0047138370379465	0.00381663022325505	0.133123154345714	0.021462002641013	0.229603055682038	175.168877368742	0	127.380844947901	0.0637420876058513
12	0.000674701814990132	0.00246581334214521	0.00147215652313202	0.290838220864437	0.0106476003742752	0.0522208081949815	23.8646133884318	0	22.4943010818602	0.142599346145442
12	0.000950332620687644	0.00547106444134126	0.00171224404165437	0.20530741291007	0.0120772224507433	0.123636808402704	162.922256743282	0	136.102249161078	0.0998340357646535
12	0.000526776756015525	0.00298313204166357	0.00350114501758192	0.231863871673901	0.0196545082960476	0.136383834166833	17.3611686517279	0	18.2629765861777	0.113112228322318
12	0.000644654861682837	0.00166706478283942	0.00367495618973188	0.246983920274763	0.0256236333461167	0.240547902865591	9.73786882082182	0	12.4164485694904	0.120672235361243
24	0.000561755685921418	0.0034006956411465	0.0025864441586595	0.265684847301683	0.0398287093151593	0.239766712601383	17.199031236757	0	16.9979946782759	0.132136073164592
16	0.000762956164599932	0.00588575740088198	0.0012068685719005	0.203971165244309	0.0311459605987061	0.079427235834437	359.248780606034	0	391.834091109962	0.100397614850904
8	0.000851977096217657	0.00593079285876475	0.00224349968536411	0.242235730720942	0.037334959981003	0.235994458532595	718.191303913135	0	632.992742862122	0.114796393572061
16	0.000902076690913152	0.00176966883834355	0.00195684947306307	0.136723029161261	0.0318210165343336	0.163787638233795	65.4145520188793	0	48.0853578472708	0.0667735744227014
8	0.000870867713886285	0.00112505526152332	0.00228595889731203	0.176222744570876	0.0346919720960953	0.225718839436765	108.446508051668	0	78.4283850837129	0.0817912576780034
8	0.00058182590258748	0.00328493105877895	0.0016068783175763	0.264185249313413	0.0196361279996241	0.178597270857984	88.3092712458354	0	81.8008031397607	0.125770867773301
24	0.000961900281092655	0.00594629568632938	0.0016448547585471	0.102021442771942	0.0330302832610947	0.115914973938712	527.054383804232	0	471.530290497654	0.0503043767385313
16	0.00070176346338799	0.00570747351047711	0.00207276837376469	0.207973398585223	0.0389990256455364	0.246129305294862	148.831007014181	0	162.140757197693	0.102398730458401
16	0.000638894697982635	0.00219086537871363	0.00116913203383726	0.249447507127154	0.0169613415655517	0.115841905433894	24.831056600867	0	21.5931822828671	0.12313577577378
24	0.000985334633529317	0.00558497436805988	0.00299600289326732	0.244990416015639	0.0361425492650043	0.144010661014319	68.4362738968707	0	71.2238016162384	0.121788857824101
8	0.000993668910611639	0.00244858679842434	0.00174618927280825	0.225636873163456	0.0192385926884176	0.228645045214194	188.329299109094	0	141.474618224717	0.106497221862082
8	0.000938534559172167	0.00476478774177594	0.00252013331953268	0.203094930366019	0.0310823703900379	0.0845712766666373	1496.0143059973	0	843.040961002703	0.0952266764287555
24	0.000832918243274073	0.00225412200829884	0.00189985084663408	0.22926426864545	0.0335947011624699	0.102741522617398	31.1031849317699	0	26.2695939397292	0.113925784405873
24	0.000562081965381143	0.00467693779252757	0.00257249878597323	0.122659397940191	0.0260303431006099	0.088840900753007	61.8997802349999	0	65.3088598750611	0.0606233527080548
12	0.000778639568626905	0.0058706515607228	0.00103378159882047	0.144435159709308	0.0294361689021649	0.238829383469359	1006.14773873559	0	772.860433322037	0.0693980489377864
16	0.000976620806701609	0.00377092489713223	0.00157946169662948	0.284304122741762	0.0282214182089392	0.090369718178253	102.989857447313	0	105.900668066324	0.140564078120437
8	0.000646530081114251	0.00139853326785034	0.00137774267066248	0.150632474420314	0.0262957927405869	0.222680339658098	114.657937236952	0	79.6151274834133	0.0689970337798513
24	0.000587364623565202	0.00376207581018821	0.00290466741637318	0.216098576197927	0.0293415814912401	0.178458888966467	18.4935874342008	0	18.1635981654663	0.107342938435785
12	0.000880901264750572	0.00426037208261905	0.00119603490829022	0.166071870047358	0.0203498690084758	0.213699250856446	324.757492389574	0	241.676191870808	0.0802163418415879
16	0.000872559295725736	0.00333246080326233	0.00363622313143717	0.163186822859604	0.0222376470285345	0.193046946484907	48.6705251797554	0	38.1778345529129	0.0800054575814876
16	0.000725729532027757	0.0017925558199593	0.0014137657213881	0.135685529773622	0.0261890824960695	0.0799087320952021	85.1893451540092	0	62.7089307124567	0.0662548253796471
12	0.000812608373609946	0.00401298090346048	0.00286097795777467	0.141186106307494	0.0342203455350204	0.135902659600732	339.706267302094	0	266.866099428329	0.067773533376742
24	0.000801350926239702	0.00455578604206805	0.00236886262123511	0.264743473110631	0.0184749836435864	0.0694874914063784	23.3816308677999	0	24.1478246951051	0.13166538608179
16	0.00098201391192612	0.00229957426546178	0.00301639027962559	0.201784242624322	0.0238682917230313	0.169201610482469	37.1960368919492	0	29.7516904086978	0.0993041541401223
8	0.000999443616367184	0.00379323747355879	0.00133024731922754	0.229404291998326	0.0261078674551221	0.195683069075987	514.16735328418	0	394.296419739186	0.108380869265478
8	0.000998954576698003	0.00380834487376129	0.00390667009339987	0.134021042619506	0.021481163481232	0.165273930945824	431.672282449616	0	228.635413734519	0.0606921397165815
8	0.000502281359457218	0.00115170229380159	0.0017027903676949	0.122318351587919	0.012478474702928	0.0577695355344902	61.2912740862685	0	34.8582909513399	0.0548415430596444
24	0.000529838612157654	0.00584538464460525	0.00232023461717226	0.190975875997397	0.0125250794978356	0.0517537134518756	21.2103189061554	0	21.4849000992452	0.0947815889180496
24	0.000682013995692504	0.00403578985983264	0.00316691581474342	0.246840510257755	0.0305600081025365	0.159752473341017	20.3716515223445	0	20.3314324875717	0.122713904916025
8	0.000985044540499399	0.00512173309811397	0.00117530282081874	0.182538923315302	0.0144122141468295	0.204928575684278	642.514096949738	0	408.540379806105	0.0849491678609083
24	0.000830455603499708	0.00479339295706009	0.00396531978607282	0.180349257889181	0.0269632428230506	0.211958641875528	42.7163223062153	0	36.8192476216283	0.0894682801599473
12	0.000975755440783319	0.00288419777353537	0.00105303767538583	0.169543844699589	0.0276910201088215	0.0553133122810568	758.827432582868	0	533.540805757084	0.0819523207603014
16	0.000646700623546088	0.00477997869035829	0.00168008143631769	0.112191562175266	0.0380993150845331	0.185717213374686	460.552995745286	0	390.075971345281	0.0545078597296273
16	0.000540686937745336	0.00349236741468116	0.00135678224306249	0.10793294792128	0.0334832898636327	0.0588531369537444	621.861787651754	0	495.469175964892	0.0523785567904813
12	0.000819468960461739	0.00304567087256052	0.00251632742022957	0.115913158663746	0.0341487737884199	0.0817417833179799	605.375775486629	0	398.167133371488	0.0551371698129568
16	0.000925968039640481	0.00572056640762072	0.00342065569972219	0.239245559585682	0.0236548399066409	0.214596957504897	75.5194901579137	0	70.1715817681886	0.118034803910328
16	0.000792891027020745	0.00368031172602044	0.00340513556644424	0.261286398790342	0.0100907675236058	0.128321591905128	12.9074066380919	0	12.7277389184822	0.129055219583319
12	0.000507538617967504	0.00497684524474426	0.00258972024622335	0.220171932538566	0.0185324240689215	0.183087168246004	44.7281571209444	0	48.2546925635727	0.107266273814383
8	0.000572002541725837	0.00428328362776851	0.00183787446158411	0.127108549142103	0.0244166898293061	0.127140094424905	1284.48165895943	0	530.099964595612	0.0572363143764644
16	0.000865952821554415	0.00326532486948158	0.00209831152473775	0.256739948349895	0.0170812325440223	0.225948363791905	42.5827098588333	0	33.5002600937675	0.126781995117014
8	0.000536806737884079	0.00334705504598624	0.00371881949989764	0.220785305006254	0.0189993349104336	0.0553563296641778	220.154846776955	0	130.659359594234	0.104071521164158
12	0.00050132349547013	0.00462913077373234	0.00381775728658786	0.230921838909957	0.0361317801590129	0.1607281961635	66.9946410374076	0	77.7991080372794	0.112641213094384
16	0.000874095345042603	0.00547466215408492	0.00280115833239402	0.167333271968497	0.0386976409217925	0.097100069632059	314.814367846236	0	334.372450813339	0.0820786803984879
12	0.000542850497005669	0.0030484506636579	0.00375676203725813	0.237258262957449	0.0149677148681994	0.163727591518658	12.1162522069469	0	12.509945062521	0.115809417540848
8	0.000948763832163045	0.00279995820345854	0.00283561773134305	0.248477769986974	0.0194898874796531	0.157817219584926	105.313502978374	0	85.0635484822294	0.117917326425287
24	0.000705307018533637	0.00194658561381056	0.00231701950996429	0.254675950429798	0.0270218192157153	0.177535593659202	7.23199272413422	0	9.68244171430163	0.126631624883401
16	0.000725668704941632	0.00537855987404167	0.00235221688233634	0.215113454815276	0.0312417918879712	0.185263808692142	96.0162759464772	0	103.287326684242	0.105968756778244
24	0.000595948520892958	0.00398654754196942	0.00152541010815218	0.132315461200444	0.0371419258248863	0.100410438193921	112.786909632304	0	118.137943655415	0.065451383759399
16	0.000973572130284428	0.00483056505635086	0.00118171832829129	0.16784036471193	0.0227365132099768	0.0573361805968651	442.261592390614	0	395.460100615839	0.0823322265638411
24	0.000527942811197646	0.00178697761797839	0.00240228279891023	0.236441885026434	0.0231295606687376	0.0971021102832249	1.73124227731916	1	5.12702007475302	0.117514592470108
16	0.000905145436981549	0.00242316932694462	0.00141524803877433	0.233163789471653	0.0252615282515051	0.115651750772632	70.9407095957213	0	56.3201866875221	0.114993920071903
8	0.000557089142232357	0.00539833022877987	0.0010904244515745	0.108831784078454	0.0241500895272764	0.208454022676373	2162.5811270925	0	873.859544226761	0.0480993846895337
8	0.00063273045325847	0.00286895136999647	0.00255587118436487	0.163259655569669	0.0284611999390042	0.143345279496881	302.545291594939	0	177.440094162121	0.0753101324124632
16	0.000788417656996901	0.00547706023371058	0.00316316977075642	0.133091740159285	0.0247858742979747	0.247645378146294	169.601849470558	0	139.823162135179	0.0649579322459969
24	0.00078173848826552	0.0038346801271326	0.00171425469581667	0.286155349911148	0.0189822528787869	0.0709023195780949	22.6067902601943	0	22.8733889062122	0.142371324213535
12	0.000519335928539662	0.00598849052075631	0.00336566745504106	0.254022352711796	0.0144578152824847	0.227276609383341	26.7225572707429	0	29.0927652832639	0.124191444277436
12	0.000776632430980551	0.00185604260639771	0.00232018954946157	0.130250281840012	0.0167856757734571	0.180683679825511	42.4974723751562	0	34.628417312085	0.0623056631058469
16	0.000919087050528523	0.0052724203661018	0.0027473875442954	0.207972276029146	0.0179538806765712	0.239896710017156	84.6004395635494	0	67.1929363138461	0.102398169180655
16	0.000982576340687786	0.00525742915245686	0.00161043411280187	0.183377603160141	0.0281550435740928	0.216848000712209	284.595731629313	0	240.030838946644	0.0901008400377168
8	0.000736967094432807	0.0030323322526363	0.00178108929556543	0.15604384210041	0.0368804484652666	0.105205393190182	1274.19740032168	0	662.695949918875	0.0717024951340259
12	0.000635196753769679	0.00538211533746055	0.00378260779260958	0.280562432796135	0.0283733639386761	0.0966245399680557	90.6098477258098	0	105.18129813054	0.137461460215656
12	0.000893174070337384	0.00519423932206047	0.00286518921106407	0.154883688531116	0.0373608454825935	0.169864105512288	473.924772206652	0	404.692355712528	0.0746222809393471
16	0.000772265865961841	0.00113308383261163	0.0014100896896049	0.265759152443945	0.0391338687855481	0.24401002842421	34.1298943450376	0	27.135321225654	0.131291595694197
8	0.000741125485633982	0.00114358198523012	0.00188941879266996	0.192214962656902	0.0343420481728141	0.084191496916601	163.722421127187	0	102.664119425818	0.0897869393499139
24	0.000501848079923477	0.00523606923211559	0.00146420873004421	0.114474335590501	0.0336447221377919	0.133640861553023	150.944510175473	0	161.62685169013	0.0565308221021776
24	0.000762607754648861	0.00423369023695523	0.00345199988249457	0.276971803786173	0.0207285089281664	0.241051630768276	15.9194178447993	0	14.3261584665794	0.137779551261077
8	0.000582128008989489	0.00588957844418769	0.00117457999043628	0.233052592657913	0.0369039580468094	0.157438820552872	1851.0252766638	0	1299.78695152804	0.110204961685358
8	0.000975987157641734	0.00439092979380244	0.00336006480990688	0.213383168284211	0.0354814685228278	0.0873440725464227	1124.48904583881	0	743.72997160591	0.100370588307291
16	0.000619679869470273	0.0014008436683105	0.00353616615290143	0.265503989495826	0.0190579204335372	0.213275089381009	1.46622906960118	1	6.56422733499623	0.131164014260315
16	0.000688744251428291	0.00295601657325196	0.0024851800311116	0.27867194255664	0.0376273877846076	0.201646907899275	32.6329672385345	0	31.2620905718642	0.137747988815571
12	0.000582037964261057	0.00351380809832994	0.00297634075745674	0.145459591634549	0.0350468192854062	0.215988158568417	128.092043934207	0	106.101806671935	0.0699102614997869
8	0.000545139562490183	0.00484899702274498	0.00256822617013649	0.108419482506113	0.023673237314459	0.0513963060317199	1572.30959040739	0	679.193809558555	0.0478932741160507
16	0.000971564775894487	0.00471355954985018	0.00146002403100904	0.143422829863924	0.0248434273146911	0.210194309688292	343.012819606186	0	256.55328193889	0.0701234708086719
8	0.000784059775230642	0.0038672910764995	0.0018516947523126	0.100888104075387	0.0102122511163924	0.114202458512644	339.170539367347	0	148.969636258263	0.044128397583927
16	0.000915948600253466	0.00378242495974836	0.00237936525227353	0.199262777199475	0.0352639245686513	0.119316463882684	130.385299838348	0	125.451743334242	0.0980434221354255
8	0.000605213473259384	0.00513368535458901	0.002422524684572	0.273500827972861	0.0259357008132533	0.0993662433452622	431.885801932353	0	354.438328525236	0.130428551341233
16	0.000531255560147801	0.00153085100762116	0.0037090698218135	0.124611002069461	0.0100853808834477	0.0989391795612896	1.36406832289611	1	5.85627880226682	0.0607175691848879
16	0.000891925789703295	0.00590211183388158	0.00222805551295012	0.148462558236108	0.0384389911459586	0.161257196511687	419.791830458803	0	409.722780540927	0.0726433322581731
24	0.000522375478346564	0.00270825242898307	0.002453859967079	0.16201844297048	0.0238660944688544	0.126226609228916	14.166696734578	0	13.3742831792525	0.0803028733040474
8	0.000666397365507263	0.00237567433188428	0.0010114217831774	0.128000528477079	0.0371434597045763	0.189570338561184	877.556973960694	0	446.550640507693	0.0576822464617696
8	0.000787471170462082	0.00184039130374619	0.00354409030491369	0.129983316801197	0.0249339996566272	0.12351101128559	156.435921611752	0	89.1246933376922	0.0586735161587035
12	0.000621948283265168	0.00164630712467159	0.00186789981346969	0.195881183470695	0.0304682209724767	0.0537709414164359	104.009048521953	0	86.6411893472173	0.095120936661399
12	0.000691834952245765	0.00392281370354331	0.00146950407203155	0.182840561412134	0.011970379417813	0.0657426204430382	112.51691716241	0	91.2480145471611	0.0886006500633935
24	0.000871285817741472	0.00521951924317218	0.00312409902853974	0.227003066718479	0.028545866404964	0.210570632299461	48.8298183132513	0	44.7531089603481	0.112795183483837
24	0.000852322912905683	0.00554958334284713	0.00394737476307169	0.196798003455082	0.0246512440099459	0.205227249566416	43.5046252906836	0	39.1155106106372	0.0976926524984643
16	0.000645097023426029	0.00144526091607188	0.00170935373576962	0.209335513837329	0.01968197978845	0.0761396813645166	14.7211139659504	0	14.0497159597837	0.103079787732243
8	0.000894262221036554	0.00151205151112973	0.0038857226040807	0.178444434178534	0.0327142806034511	0.158133653312081	89.7113078855142	0	62.8088855235447	0.0829020377655428
24	0.000805262253725771	0.00377540449760185	0.00338605252624311	0.254518017619475	0.0141594575503222	0.210295615006073	9.95643599476298	0	11.1597339106489	0.126552658480558
12	0.000901957168358857	0.00471992320994886	0.00390230153310913	0.214105619017851	0.0153510809937399	0.151884742107465	63.3594650027405	0	55.325706476639	0.104233125551278
8	0.000675261450602105	0.00120392840430372	0.00115893957320356	0.186410594177987	0.0130107026454443	0.0781737648652861	59.8529229654882	0	41.9456237427838	0.0868849004064489
8	0.000881331913260001	0.00536763000852868	0.00189059368089788	0.297942159525131	0.0130105660389884	0.0866856579991625	192.07598858615	0	144.029087212295	0.142648973967967
8	0.000759294118765713	0.00156196926662769	0.00116994206011712	0.205897200628591	0.0237320182639199	0.237128618582869	136.986351609139	0	102.346220609745	0.0966277528175285
24	0.000637629920657358	0.00494080821943829	0.0011963481320381	0.152376749882484	0.0298619606285899	0.200725143489523	129.192723998276	0	125.858589292956	0.0754820271367978
24	0.000522367431428529	0.00251192726551733	0.0010844826867332	0.209120638531546	0.0331995325833758	0.154961827515221	28.4651602230615	0	26.5172519459452	0.103853969750168
8	0.000604949417032946	0.0055006305216601	0.00209966325504071	0.187583921828717	0.0180066391704686	0.194657213457274	379.554269654327	0	240.542560311087	0.0874715340220142
12	0.00051071020316677	0.00289751876783399	0.00353373860246278	0.288405712865478	0.0386440888369265	0.0815301306275483	45.2287529308816	0	51.0793038367995	0.141383094010187
8	0.000924411324020598	0.00101566757210581	0.0016991402327977	0.27003080961372	0.0323186464086198	0.0940670510824148	102.297425253794	0	72.7772472793037	0.128693580617033
24	0.000937431158574762	0.00109412949147235	0.00217147029863594	0.245975570842719	0.0295595368198966	0.111696141142565	8.35210429250453	0	11.341288948921	0.122281435222072
12	0.000805675837944295	0.0016459024357152	0.00314548734709086	0.279171119655858	0.0153482777184705	0.0511684464071742	17.5905401511616	0	15.6459343613295	0.136765804790581
16	0.00089652361949357	0.00578002960959737	0.0026737544720315	0.15262993058174	0.0277185413752932	0.0811347521472006	321.914994045979	0	319.443811790797	0.0747270163104249
12	0.000596902005021857	0.00333032888152769	0.0026045775503184	0.295598733054454	0.0157247634256271	0.14717763487803	18.2326749590105	0	18.6902102864932	0.144979598684328
12	0.000932595229546174	0.00271962532880273	0.00398490085088911	0.217032976049545	0.0110503050003899	0.166512787576614	24.2182365991838	0	22.0723110148391	0.105696799904188
8	0.00089026497009343	0.00381780556330008	0.00224564016669521	0.123757082838676	0.0108257835264877	0.120869332106888	311.324222476214	0	150.160133765642	0.0555608069631412
24	0.000965181424415427	0.00160849371281545	0.00275477715847206	0.241819128033999	0.0229297079496315	0.1118664833266	8.13435678100059	0	11.0029513364769	0.12020321388427
12	0.000633000631015342	0.002423916093675	0.0017069676664517	0.246598196569663	0.0156877861851741	0.191686946178405	27.3699424649804	0	23.9234575813276	0.120479373921495
16	0.000957403275404404	0.0059177276523708	0.00353256068678288	0.125998621775111	0.0357510709027137	0.0791777007538467	661.21858932844	0	598.130523433199	0.0614113780006431
12	0.000694274104865732	0.00167464250740656	0.00270774907330116	0.20701712717665	0.0150842898447071	0.0537283770196649	24.6297872381071	0	21.1110912234015	0.100688890226484
12	0.000984927403081401	0.00559491941509467	0.00309322855051206	0.117785565618135	0.0373209698535659	0.131274100967007	1269.61298212282	0	861.756170656164	0.0560733633274388
16	0.000551425354310618	0.00283000802490504	0.0035068247582081	0.206779487857382	0.0248521902097683	0.0921218721530236	18.9584982100333	0	19.7621920428298	0.101801775407133
8	0.000921310534811957	0.00223799100304044	0.00359053152595297	0.133657249581055	0.0104905603593512	0.160918017555213	72.4390031580887	0	53.1932181323166	0.0605102640277162
12	0.000654133973877924	0.00471129752262297	0.00397293064230453	0.198402253001752	0.0289180626408363	0.12217902434493	105.537418207055	0	112.234760712962	0.0963814670962662
16	0.000850665288822036	0.00400583159866422	0.00301248744225662	0.182882511381548	0.0281357163484015	0.0969215654452989	96.6931446959685	0	95.8499891452067	0.0898532943160474
16	0.000611248211175924	0.00340035494283865	0.00307533855146458	0.24427445733928	0.0149879646970696	0.114538217201281	13.779821644019	0	13.7668455946209	0.120549251826529
24	0.000809661163119904	0.00168931472440298	0.00234758402696164	0.222616700602624	0.0221215375436831	0.169967516082603	6.94213540096417	0	11.0329493111282	0.110602000508747
8	0.00091137204563533	0.00321031038101837	0.00300836957728846	0.290289048085077	0.0140737843393403	0.219533790002144	67.4462930701562	0	57.1902073362853	0.138822489562793
12	0.000574737532963344	0.00197152686326679	0.00189529920133105	0.146770574663	0.0157124028499701	0.0718751485988015	51.0962827558004	0	39.7555006971652	0.0705657487371441
12	0.000873099956275265	0.00333744297711428	0.00300035546511074	0.122258795927341	0.0348504779558338	0.159968644376196	303.270119589253	0	210.069187987017	0.0583099560413514
8	0.000827961043999334	0.00513009305427433	0.00369632979440889	0.294838845444841	0.0165249398257766	0.0937716675247503	136.687495592515	0	123.302179982504	0.141097345357976
8	0.000613530488618041	0.00474384866203441	0.0024764514976084	0.178213337413408	0.0184808036438299	0.205546712573172	264.41122012476	0	168.14897603708	0.0827864960269269
24	0.000560584994110197	0.00489950431498406	0.00218211041174499	0.195041365295402	0.0335258048794701	0.137591509747569	40.9486241358555	0	42.8993175473184	0.0968143334624605
8	0.000540664550970573	0.00240453653505511	0.00159378866842107	0.233217661169485	0.0329499653832623	0.142526840905003	153.329925417338	0	129.627239679901	0.11028749336904
12	0.000800327654237166	0.00244665822628394	0.00154252475058061	0.13184924469311	0.0200532238340354	0.151059266902974	136.407010743081	0	95.2423731324807	0.0631051379220024
12	0.000953276373485753	0.00136251677032659	0.00308715652560247	0.283703283355498	0.0285444118848588	0.097576384350651	26.8937024387934	0	22.6462240044311	0.139031882953362
8	0.00091516474466967	0.00206034262926567	0.00166853077750093	0.119317734492663	0.012386351143665	0.13828687407532	192.917756654512	0	116.776693140231	0.0533414567517406
8	0.000735591999953515	0.00432376388394927	0.00113185131588823	0.16291988046983	0.0332855354487184	0.067185681800974	3507.94858800476	0	1443.99822299037	0.0751402569152625
24	0.000634477800166986	0.00595883904204937	0.00283313250468946	0.241752648308559	0.0261036951006988	0.0728408564480083	37.5711175624585	0	36.4151553638149	0.120169974022633
16	0.000775728307935915	0.0054526202196921	0.00308853203656439	0.159356345211746	0.0100092700012876	0.0979200539546455	50.7126103641616	0	45.1647472146991	0.0780902204462275
16	0.000891732972320213	0.00197835126500108	0.00240398572205021	0.274627467841968	0.0238946528672612	0.191529696499769	27.0189556539702	0	22.6534915946891	0.135725752044272
24	0.000873509045864764	0.00346535071079352	0.00256385000439396	0.169334030263228	0.0276407582412479	0.114133959999474	50.9739648788079	0	43.1254181754225	0.0839606666936664
8	0.000664165588361621	0.00264339112326947	0.00207254775637546	0.136584960304902	0.0383322904851466	0.0571662978853509	1987.37049255822	0	953.415157283674	0.0619739556325567
12	0.000683676353412444	0.00296346925881915	0.00260117043130916	0.294653629199109	0.0330400214772287	0.227272705547178	38.7948149595456	0	37.2282466892126	0.144507047453153
16	0.000788379756678844	0.00599351054804421	0.00392612683645987	0.296559566331715	0.0259396104943885	0.191354817399963	38.5022274697891	0	41.6315592521293	0.146691798307013
16	0.00075429210142511	0.00167802534462866	0.00384038267225532	0.226213933247575	0.0358998402115962	0.244541612482082	12.7984524356586	0	14.05326223189	0.111518993434879
16	0.00084756470847412	0.00575145068692655	0.00277527946421749	0.293673767452968	0.0171833798135206	0.241327634377861	47.2831499956659	0	42.468228694618	0.145248899234026
24	0.000511128292503026	0.0028112278191277	0.0013753532249242	0.208800888231837	0.0304805366429871	0.239887057435805	24.731785092358	0	21.9402383731872	0.103694094607316
8	0.000964476469909717	0.0026842298660105	0.00154696786331537	0.24526663807795	0.0216150266809658	0.245096484714067	214.571183971494	0	164.973814053661	0.116311804498519
16	0.000841629592478057	0.00151388614252924	0.00378434624683282	0.298437656778605	0.018804257878365	0.197229876643575	7.12719358948411	0	10.6204944156587	0.147630843295899
16	0.000838998376890762	0.00205982595905539	0.00219588751554684	0.266460854486189	0.0215613185348483	0.143480699603112	22.9586982546076	0	19.9004500970952	0.131642446605236
8	0.000527350648572429	0.00143885814248315	0.00114468244284124	0.278085628861836	0.0322323478107727	0.163225594341745	54.9691808484137	0	48.3469944005083	0.132720902594251
24	0.000827894649574574	0.00343235573051223	0.00395770114251612	0.220722273200366	0.0291913432070416	0.205394622635676	21.062681926447	0	18.3089680213262	0.109654786844424
16	0.000992166660593853	0.00502646818304738	0.00267922181811876	0.182920728797292	0.0250127995204264	0.22962331637166	149.939029459918	0	119.629276240464	0.0898724030109466
24	0.000617454400001177	0.00117019700255463	0.00234942156604693	0.280061734087688	0.0142747433638754	0.0584485604665226	1.14625582743255	1	3.18837802466252	0.139324516374001
24	0.000725470869055405	0.00237751595060728	0.00211393181696506	0.216408351295227	0.0132529207108216	0.229715088330285	7.89235811963911	0	11.5744376652298	0.107497825978108
24	0.000762140565786255	0.0053140496937455	0.00186875691122047	0.19262980698511	0.023816590562597	0.232145959187276	74.271730311079	0	65.2188421491268	0.0956085543688154
24	0.000938948313808915	0.00195373889424574	0.0014781825084568	0.114127860107478	0.0147479769285892	0.206179404347402	41.561069338395	0	32.5668995574288	0.0563575843865963
24	0.000763898612221205	0.00465451142401889	0.00253248758547546	0.27353394319728	0.0364731250416633	0.233233554889146	38.5696676459673	0	38.1629803107103	0.13606062100974
24	0.000824659974575692	0.0041619634694484	0.00199599849505298	0.155843584263722	0.0159793154491268	0.121921348690809	47.1570029566229	0	37.8916807144674	0.0772154441864861
24	0.000659023749222596	0.00182826525690515	0.00355943909934774	0.202578021583974	0.0179179938318069	0.0978413259856477	1.34358842933551	1	5.21517535565494	0.100582661424112
16	0.00091425642111517	0.00432766073486654	0.00219967756933287	0.121930470559623	0.0107673404207609	0.112875664379762	97.4475295719952	0	70.4949759655225	0.059377305503788
8	0.00078780602581451	0.00431978410536529	0.00237772067777814	0.143390912237298	0.0265731068244289	0.209938992023476	744.492418833588	0	384.359123436826	0.0653765824251261
16	0.000701118420998786	0.00417867120545725	0.00253523989353363	0.269782581363664	0.0200130603873984	0.146845791743237	29.6155292813314	0	29.9468264893608	0.133303309530813
8	0.000524192894662782	0.00434888565404819	0.00289263887439263	0.175785261518309	0.0108520045163833	0.110674335569223	135.82971524019	0	75.1447076325815	0.0815725291207838
24	0.000749338410752226	0.00114592948016507	0.00282202652689128	0.131113054985399	0.0334044799519709	0.220329383407	1.75832463907926	1	10.2997189889962	0.0648501807192014
12	0.000712630500067215	0.0014033759479108	0.00336800075464135	0.273781477318344	0.0126847509141927	0.222919035872475	7.22238167778404	0	11.6795680198147	0.134070988172051
24	0.000922564717548539	0.0010821761459974	0.00118275135133806	0.251184802071709	0.0365179164988803	0.246770498974594	39.4791767995698	0	29.3610771222337	0.124886050756294
24	0.000985991470200776	0.00469686369812463	0.00374244138319566	0.176728261128372	0.0375620349225246	0.198854272600451	82.099075613222	0	70.9012667844897	0.0876577818886669
8	0.000958906265610957	0.00254731975226452	0.00389524512534033	0.192793573669653	0.0346578681391114	0.133951976595109	245.873032298866	0	166.854241850238	0.09007623092478
12	0.000932031765066287	0.00368371287526628	0.00259404982604634	0.100349598489435	0.0290533988224575	0.166822881951153	478.077753797088	0	298.787902366699	0.0473554887445477
8	0.000938319160363117	0.00102966810055912	0.00366986430005768	0.244885467661932	0.0367076855829195	0.0934631437726937	68.6098226525458	0	48.4406295234858	0.116121224602197
12	0.000658525921561868	0.00223301773670181	0.00141750989300227	0.196741427915372	0.0350042290136984	0.0606649642626847	239.261441990399	0	213.167895813281	0.0955510573927978
24	0.000951804774936672	0.00517243398459204	0.00108490703001831	0.170223054006429	0.0208672742797332	0.146541829214875	171.802725355056	0	138.967670806844	0.0844051785355935
12	0.000549035782829452	0.00270375442945038	0.00159242500529816	0.259295576472041	0.0312978988809407	0.117831116684315	52.6037862430684	0	57.4005037103072	0.126828050958009
24	0.000554385518156604	0.00349628512850919	0.00102369097330398	0.220577493829838	0.0134963569750878	0.123545451797172	20.1829529791687	0	18.2924878334814	0.109582397162
8	0.000533503208273998	0.00106353601749259	0.00161433633832255	0.208406791815897	0.021660527457046	0.157439694342887	25.6133672993651	0	23.5070134374569	0.0978824973305721
12	0.000604358396745404	0.00115540546676001	0.00103540835993604	0.105638870361853	0.0353255563836737	0.0951688002946979	155.962547262168	0	101.378492132318	0.0500000873652516
24	0.000693723550227586	0.00403601764017306	0.0028534428772599	0.159643563702559	0.0284979587035926	0.209378742453151	44.1466130182903	0	38.2006334756352	0.0791154337585865
12	0.000856504645247232	0.00116702543787845	0.00266730413569691	0.113905725404915	0.0315527004839691	0.236704275691687	48.9637975111748	0	39.477502449663	0.0541334642684011
16	0.000824561368629794	0.00211960430397553	0.0022135265277989	0.293317322159614	0.0267287845694717	0.0510694834422324	39.5991976306597	0	37.6987722700495	0.145070676633115
24	0.000744174404564132	0.00325519861379965	0.002414667084516	0.205355425714131	0.0242003259999192	0.0875998966601048	26.9527048178521	0	25.8193098488068	0.101971363425312
24	0.000966838842172726	0.00441789730286421	0.0032100642151652	0.213963177338511	0.0112726630819402	0.240652832411246	23.5085258278115	0	20.2453708501278	0.106275239050202
24	0.000535891404657808	0.00100189839629098	0.00369752941677334	0.213939333575206	0.0344673616182588	0.0526555899571762	1.19214397068586	1	3.84542368446803	0.106263317169047
24	0.000863697439596919	0.00386435357058005	0.00346646173782368	0.247261386904089	0.0220383313121478	0.0610165832526117	23.2637068172594	0	23.4767182426057	0.122924343232625
8	0.000557995841940461	0.00575353450295441	0.00144485142042552	0.237326045117652	0.0324987435140627	0.227176218838043	713.116057200082	0	600.165522731553	0.112341622616181
24	0.000534720369641428	0.00145070547503615	0.0037563894830942	0.132131243117838	0.0115989013884004	0.147847109319347	1.26824764137985	1	4.66879442920568	0.0653592747283296
8	0.000749638931334071	0.00239923681621922	0.00174600046562614	0.175466676447095	0.0266568109575135	0.0794778045268714	521.653279494729	0	291.378639285486	0.0814132460771581
24	0.000577801656222421	0.0048858627753817	0.00242036461101852	0.100629305873917	0.0153395049665286	0.0714430730840993	61.318344736828	0	59.3254099114675	0.0496083084229503
16	0.000808028508560904	0.00512858964431739	0.00221904348660377	0.20180915021594	0.0396287882036473	0.180362843157653	162.81648527368	0	172.890918719499	0.0993166079290308
24	0.000854215981182615	0.00429187966065526	0.00102632527135421	0.111668901435677	0.0178497585192659	0.0556887394437037	235.961294650963	0	199.389478043099	0.0551281052394612
12	0.00053020827160444	0.00383608744730148	0.00188918761132188	0.299526657637293	0.0197202643920515	0.0742293649052945	46.7094132047882	0	51.4106123075261	0.146943558129954
12	0.000851166267389404	0.00208073530950108	0.00144665680896516	0.179739604008059	0.0287480797880987	0.148088707639018	126.288121601342	0	92.5496084790891	0.0870501777271411
8	0.000636088681973594	0.0031485268198883	0.00369863908902373	0.110601930548306	0.0154877223441015	0.247931390798816	129.107748516096	0	69.3310887736421	0.0489842897395882
12	0.000747819379225118	0.001007620377205	0.00292697297328535	0.209771025906287	0.0387552068186231	0.10437285585207	21.943966241519	0	19.6115225853499	0.102065835384977
24	0.000855193742662423	0.0054405052530465	0.00284594989597342	0.164046131644794	0.0138591165894167	0.181713199684663	41.6868220401055	0	33.2551019765482	0.0813167175677054
24	0.000534210045368924	0.00220580995957194	0.00296500957196761	0.116340030119728	0.0256663753580362	0.0582598797720846	25.2432552805637	0	22.7728109475555	0.0574636692298852
24	0.000829992068260207	0.00399966864572387	0.0038005157140883	0.118235234238749	0.0336720255208024	0.169683563835439	80.1709926293223	0	65.4852678313419	0.0584112711548538
12	0.000556372772171886	0.00494936962086701	0.00362409476674178	0.223469225551959	0.0213476468170717	0.0782036269701367	90.8692327740022	0	98.3487878719646	0.108914915906129
8	0.000979776629014413	0.00387300584605646	0.00150153303007863	0.259097871892372	0.0226998668038807	0.227647240692971	312.972434999501	0	255.839718069714	0.123227240377208
12	0.000679805430457891	0.00531991838496622	0.00334744301145925	0.229064956720125	0.0249482897521707	0.242500973227966	71.7739771497631	0	73.6976302090307	0.111712774303456
24	0.000659313070108709	0.0022651366401577	0.00111738018725097	0.106447852435164	0.0302161372528124	0.241635060230976	79.8132148544093	0	57.3894643114209	0.0525175811696955
24	0.000570758507352657	0.00492438036215345	0.00190486066044246	0.247844892191025	0.0360947484910749	0.222828280510103	35.7640879123816	0	37.3332948328879	0.123216095867027
24	0.000978726771709696	0.00306161909539253	0.00166643249215624	0.128955545476225	0.0174677710175118	0.222886610273584	68.5411326079087	0	48.9108312557459	0.0637714260886335
16	0.000615509935566135	0.00422473652605087	0.00258251792139204	0.221196400163325	0.0364934964368948	0.103535505215412	74.0763084292465	0	82.8415925722608	0.109010228016944
12	0.000700243225510189	0.00461392764905251	0.00133614978548526	0.144292434345682	0.030040394636328	0.104383634279698	803.315180049887	0	607.759169320524	0.0693266867339071
8	0.000862907266868558	0.00310352881036147	0.00177993522131388	0.184844573235322	0.0291163009265209	0.187061916217398	411.920563845694	0	277.485495141612	0.0861019309485721
12	0.000707715070550198	0.00472564323590533	0.00247433471564311	0.228004297413609	0.0343227029690872	0.14895103440905	145.124184611373	0	160.301791588306	0.111182445983949
24	0.000529638336534124	0.00271801583516009	0.00281256949513726	0.210351878680795	0.0202383345619711	0.168556334967891	2.4542113507012	1	7.1430943787595	0.104469589798032
8	0.000914513269409682	0.00446605531325159	0.00104095985818739	0.253493266657458	0.0288030218598062	0.107497759937245	1038.73932658114	0	720.373325212319	0.120425008471468
16	0.000508058412378783	0.00291663310051399	0.00349645341510781	0.105285830610939	0.0272241808894906	0.107782599125327	63.9458825231748	0	53.0123399736171	0.0510550009200027
8	0.00071548490870933	0.0050793033194312	0.00348725988549323	0.221436435409777	0.0202842150787059	0.0861194019924466	435.230589389505	0	272.86018684215	0.104397074935719
8	0.000626476594271583	0.00279758068543216	0.00101211272276332	0.236544676531503	0.020881780529387	0.0959142044338277	255.323739071881	0	182.226571936423	0.111950950065214
24	0.00087425291949871	0.00461786176724804	0.0032774754255458	0.101873868482897	0.0323981189598429	0.0854158556388587	181.662515459652	0	162.248294627939	0.0502305896079753
8	0.000949786615326514	0.00379822443801631	0.00193864006191003	0.261658232059457	0.0114176944027061	0.0614860997443146	160.599550181313	0	101.148562630392	0.124507389272844
12	0.000519255091439872	0.00444193338924089	0.00320795833029641	0.209388149194414	0.0103221480044829	0.174646921407264	18.9828761744389	0	18.6682246382315	0.101874397606856
12	0.000568068271339464	0.00180298802848624	0.00263238683234393	0.251287789629041	0.023434863896239	0.0808429596222933	19.1732824325116	0	18.7811868851112	0.122824165522311
16	0.000885844746446933	0.00559331375904485	0.00374836183907882	0.25280178341196	0.0230842991277907	0.204988738312306	55.11141762995	0	52.8660644538406	0.124812913323567
12	0.000694081624851769	0.00494756193566764	0.00203748117877355	0.101587060658385	0.0266325508682806	0.221966857426967	650.029982549548	0	392.344681744398	0.0479742107070558
8	0.0007825277415626	0.00237281281804364	0.00231082713168493	0.262748459398019	0.0381873120691631	0.126028608741078	175.609194970153	0	152.397197542988	0.125052489866075
8	0.000726941877144015	0.00500273157542251	0.00314323698754853	0.286487034542768	0.0311752492969496	0.127464815640567	306.600663395794	0	305.442011965807	0.136921519773167
24	0.000672540212375409	0.00408828557277102	0.0035912005209022	0.123663473674774	0.0260681242194289	0.13512813227847	43.9879065209309	0	39.837598966814	0.0611253905108554
24	0.000696252852017534	0.00283434150394777	0.00259130838000103	0.256628925984792	0.0276199900151389	0.192666167143638	14.4444845190115	0	13.223836238795	0.127608112632466
24	0.000947640713385755	0.00274443659815451	0.00396210781893349	0.220626288936548	0.0251532103348995	0.0851698942978775	19.3889986115723	0	16.9976910456428	0.109606794714398
24	0.000601142933326505	0.00261090919668238	0.00258164693980938	0.260601860883604	0.0259912064252539	0.122936378613852	9.87108562665702	0	9.33202038089971	0.129594580025361
12	0.000916414792443262	0.0020882786187745	0.00368774019159617	0.258548879182088	0.0106525180302295	0.182118284801431	19.7395144719866	0	18.9072964614691	0.12645470303583
16	0.000752762065883213	0.00262630312355834	0.00244276221058706	0.125328961240951	0.0255253854072226	0.182772072137704	66.565971810576	0	49.7873493742211	0.0610765482310314
8	0.000813713875588145	0.00170764386239966	0.00310316440407158	0.247894739315441	0.0196486311671841	0.184705389105983	41.6518805031392	0	35.8155911348275	0.117625818989088
16	0.000930341043670958	0.00583184225964605	0.0029768140386418	0.122677285355282	0.0341625469519525	0.249047668486184	418.90539044228	0	341.971664029364	0.0597507123142397
12	0.00055008411199564	0.00307218656344147	0.00211229584231557	0.294185417598594	0.0251851831053091	0.164716710296174	26.4020779393238	0	28.3751416073695	0.144272941999668
12	0.000779742068000125	0.0017979159688576	0.00150724874035977	0.146453965158274	0.0212464816258175	0.136953339076968	78.9003846876882	0	57.5944673199909	0.0704074450100746
24	0.000596691267910058	0.00217054858351567	0.00363776050203492	0.295703263940199	0.0292973403835214	0.14181370563277	2.73467480555882	1	4.88942951876897	0.147145281120981
16	0.000622704749753614	0.00305396056274487	0.00359759270074062	0.29125407383655	0.0286289529673729	0.166939819611761	14.4095762544368	0	14.5347578399846	0.144039052738744
24	0.000610468079549358	0.0056261851708745	0.00260969277020074	0.117357291883132	0.0318480476693721	0.14809370017949	108.903120130898	0	113.625644476136	0.0579723000388177
8	0.000992262528463887	0.00583597445809044	0.0024395012956716	0.182606256085627	0.0110608240983981	0.164877766630894	322.460206447328	0	204.30679531415	0.0849828324134527
16	0.000726101708108276	0.00170110610845726	0.00203152035071514	0.157021969808605	0.0329925492800705	0.128402392464746	40.4066003000189	0	32.0298704908941	0.0769230338158461
16	0.000827511434451686	0.0022884379116393	0.00124228558383943	0.273488128956074	0.0285379081757368	0.192026444208388	59.7455581291668	0	46.4570145558918	0.135156082769616
8	0.000557604455918266	0.00182334009189511	0.00104840477012154	0.228707384304833	0.0191244522462959	0.122513597806754	81.9736326455678	0	64.5320328370436	0.10803242671711
8	0.000946392199606831	0.0023760993315145	0.00387700061121513	0.258873129235675	0.020076804910751	0.124316243364404	65.1740374679759	0	53.9452501674796	0.123114871819092
16	0.00099196740646918	0.00339080644088601	0.00368051112938272	0.186540742122726	0.0105085467223812	0.0660951879002608	30.6901776811839	0	25.8558904658857	0.0916824084697696
12	0.000881801739158951	0.0058910450042567	0.00369908927560527	0.16371692360598	0.0176720097409607	0.168047821511484	157.37579503759	0	131.923984470896	0.0790388745412283
24	0.000719775766862343	0.00571599773407062	0.00339630887581945	0.242988998496722	0.012148532903715	0.209368529564474	14.9463586329478	0	13.6954345427572	0.120788149096665
8	0.000995138829566058	0.00101082338287821	0.00376787667546325	0.138854412122501	0.0118921262587615	0.238829376141526	63.9070945527655	0	51.3082130283283	0.0631085604383404
8	0.000907693324634191	0.00542671026480263	0.00193670379100757	0.262991157344006	0.0383804578796376	0.220364173496749	646.499957241697	0	604.158013354955	0.125173835944496
24	0.000796688358477151	0.00162119376693536	0.00281153804564225	0.115267384400934	0.015665834227895	0.188720189149503	2.56160552048141	1	11.2086976011041	0.056927346448645
8	0.000877891091943755	0.00117331054585691	0.00317092272547412	0.292246850632756	0.0344738978665905	0.133986875749475	45.5295535704999	0	36.9657166018693	0.139801372204052
8	0.00061132960972977	0.0041048533619816	0.00111834814710597	0.138609637078808	0.0204218386318258	0.0755850132593093	1305.53586795345	0	497.071483633097	0.0629861857438451
24	0.000911311859500801	0.00437651575822568	0.00335342208561394	0.281769420817715	0.0235499299905834	0.146389566949857	24.395583712428	0	22.5552202773267	0.140178359718464
16	0.000996877395432963	0.00225812185617362	0.00222167209610658	0.242560376883624	0.0304580733519422	0.138068341550911	54.4948393966593	0	42.3766107187729	0.119692211921525
12	0.000975567627952817	0.00125056748989761	0.00282932804872135	0.102648377691497	0.0269149298145542	0.1635669976554	63.269979930451	0	48.0502928056291	0.0485048615969651
8	0.000556563332766329	0.00297916987552336	0.00102229954431312	0.147482218201025	0.0245427425189721	0.104063095769772	889.207460864474	0	397.049047976754	0.0674220442947149
8	0.000724421402510162	0.00294732450280631	0.00388556007039969	0.250729259972339	0.0201886029089459	0.229328545151403	47.5375746215302	0	41.6223135205825	0.119043041295643
8	0.000934427683160929	0.00384358122653576	0.00218459142400157	0.154223020403816	0.0366762953679865	0.2225117484735	957.443497832846	0	550.049318592527	0.0707921570573818
16	0.000829592233695677	0.00438526054705556	0.00213445761335292	0.25907456416057	0.0176553454908869	0.217059536624668	52.1361091966204	0	43.1979260783107	0.127949302631825
8	0.000635433559470316	0.005322151624309	0.00102853427939304	0.166682413926993	0.0303572872723605	0.137226361043888	2880.43506118763	0	1285.05521331362	0.0770213934142478
16	0.000947522063381236	0.00184759528076162	0.00288416814808011	0.221758779366414	0.0197347259891618	0.0856446094270895	21.5571311571806	0	18.9787763372425	0.109291417489882
24	0.000592274295900932	0.00402557015507596	0.0037820481798062	0.224785391736811	0.0272960275432713	0.192714824657628	14.1286071477006	0	13.8160424321866	0.111686346034475
16	0.000592151599101856	0.00295364602085798	0.00294086580752585	0.148095857759281	0.0276481936660463	0.163300151612602	42.2930034664646	0	36.8849211314815	0.0724599822123193
8	0.000858871107794466	0.00194788786515138	0.00315317926714192	0.218383724040871	0.0186920951493101	0.130681446831173	61.8129275977888	0	48.3512119308253	0.102870773506329
12	0.000891156804006515	0.00145899940642097	0.0022195639374605	0.226199423797304	0.0178852910963669	0.12647393913198	29.9070246614027	0	25.5471958681064	0.110280011475614
16	0.000940924065782983	0.00148061530754331	0.00303442689136628	0.193405897971184	0.0265435761506899	0.0882788877671908	22.484240247215	0	19.9424532961748	0.0951149842387807
12	0.000844114113449653	0.00185407467404893	0.001674130544091	0.174469994783731	0.0210441674681778	0.215380737334595	73.7397756242076	0	54.8034967592357	0.0844153844871088
24	0.000703507504109772	0.00124426741543958	0.00129743458872657	0.20903016405193	0.0121995959245673	0.0847187724931286	1.54596272827501	1	7.5966626785088	0.103808732512339
8	0.000932597176433362	0.00559144179245511	0.00270959954507908	0.272059466496319	0.0384763327380453	0.160529387591021	641.635071437788	0	612.656596259174	0.129707886445141
24	0.000619119750808886	0.00162878701436458	0.0019255400958169	0.241293908249851	0.0137506241461032	0.088500093707202	1.33903816438076	1	5.21613271581748	0.119940604000772
24	0.000760507765450937	0.00574727464681423	0.00107594483017875	0.219944847243026	0.0238590414371692	0.186768260037055	102.553222790747	0	99.404491436758	0.109266073881046
24	0.000734696031778489	0.00118046318823271	0.00206431532234151	0.297688837178272	0.0394453623744623	0.185751401826084	3.41981300273988	1	9.00563973204682	0.14813806771862
12	0.000866555289031547	0.0028628464843816	0.00250265667725661	0.129804651454653	0.0355476479772724	0.117662083798857	325.206492723244	0	227.820926281415	0.0620828497872456
16	0.000759864360278538	0.00489066190695883	0.00370759062186094	0.169445506610223	0.0139672406830756	0.227107177399736	41.0128595906707	0	33.4238987499584	0.0831347968682234
12	0.000644534981361304	0.00442183187215497	0.00263193928854094	0.17306823466121	0.0214201606580175	0.0835171055588021	175.421070446979	0	159.427309524241	0.0837145075755741
8	0.000637113819511553	0.0037009410174772	0.0035349438057944	0.191538539591841	0.0259368344704311	0.0738720441747404	559.613798170418	0	314.802903203706	0.0894487442270083
12	0.00058163112703257	0.00186836669938051	0.0026389405834907	0.220669245717234	0.0215219192965035	0.0794772082677955	23.5094016815412	0	22.1453701888025	0.107514929728936
8	0.000866195782839804	0.00379410354995862	0.00277404685611787	0.132259399766446	0.0107609950341322	0.115579310587366	236.352725813616	0	118.495516752215	0.0598114204844627
8	0.000806392541208708	0.00101948055219616	0.00264430859791696	0.197198431600107	0.0308023464388436	0.0821750050736801	90.3266742088795	0	59.3051569308965	0.0922785569087089
24	0.000767276776204654	0.0041609548266908	0.00112803580134233	0.208605323854594	0.0320683168209157	0.174787663109679	96.9666979637583	0	89.806884701061	0.103596312422987
24	0.000949913927770291	0.00439311869091744	0.00175344304278934	0.179943084020757	0.0340452778403751	0.207922531344532	135.063084732956	0	109.842377311271	0.089265193237754
24	0.000508625888830628	0.00573792583375819	0.00312799698313422	0.263302195721329	0.0309669220552789	0.201012275413351	19.2036356247223	0	17.9340648083053	0.130944747406799
8	0.000740538528682603	0.00510992032262004	0.00186782574182765	0.1114505857612	0.0103803725811235	0.226110559274171	402.725259664397	0	188.031626266537	0.0494085391886497
12	0.000696472546750461	0.00170447438645502	0.0033996649405365	0.17259494972628	0.0144658582306845	0.0687990118731014	18.643019805454	0	17.1036650621682	0.0834778661839224
12	0.000702319874169284	0.00301246056244733	0.00112636865024287	0.289198851942515	0.0189621529771966	0.132005621412073	62.2117049228479	0	58.9070647350151	0.141779662937277
8	0.000647114708693692	0.00291038919009931	0.00107430921003398	0.276547695030117	0.0175913364480333	0.0994999686078953	139.404780919211	0	115.93644337792	0.131951951979275
16	0.000797062913812331	0.00402117812950246	0.0024729923963808	0.254969518261494	0.0108599169522405	0.082556212946731	24.3503086854431	0	23.2581212273982	0.125896780373852
8	0.00087907704628582	0.00127627530391385	0.0018279034152298	0.165526116721649	0.0306700814574907	0.0599205494542762	403.238346549137	0	225.539563515666	0.0764432840883042
24	0.000765616899360949	0.0041078022511974	0.00218891985488628	0.24233446924983	0.0279290964432016	0.15085971341418	34.9424495634125	0	33.6156140949488	0.120460884483808
16	0.000738871556693708	0.00584507049815954	0.00334071094999744	0.229481077542643	0.0209624290373192	0.210516400165558	49.8776390149911	0	49.8981028679714	0.113152564877567
8	0.000526023012290821	0.00536088792638142	0.00304426329004057	0.153387816936288	0.039170972848746	0.19025722450929	1672.11512375886	0	857.495604233832	0.0703745893976941
12	0.000867927781682579	0.00506290780644292	0.00175011645824521	0.227362335703789	0.0193764132092872	0.190653981105712	158.377804230751	0	141.47566880296	0.110861465942645
12	0.000858201067137652	0.00282075308000089	0.00349597839887658	0.282538236641698	0.0184182222600811	0.223959069185719	29.6532886873606	0	25.4875895972064	0.138449360532503
12	0.000625842840483616	0.00116243165070555	0.00243351176686564	0.218167540180114	0.0198156588055025	0.194677087246701	7.02175225572107	0	12.291480463119	0.106264080387684
16	0.00060255272323079	0.0057601947107118	0.00344145021674129	0.101504485144141	0.0302518189656646	0.171885215446109	297.748287234139	0	242.185214756283	0.0491643324330078
8	0.000942555202135538	0.00266987831279584	0.00260974041001313	0.222776276098826	0.0363484270469194	0.157052160187769	265.011032545381	0	200.225581868577	0.105066971997285
16	0.000854548803088285	0.00538564815810973	0.00159815868806598	0.202909816415333	0.0312264593935345	0.105418056746369	236.393219255309	0	256.028595846453	0.0998669407255585
12	0.000534491872843823	0.00329242368861142	0.00371322062754487	0.113325460521728	0.0211545521190624	0.0760089344736987	186.763056474103	0	121.653468518188	0.053843335112209
16	0.000711966038164459	0.00543036195173947	0.00263184885308277	0.184483421891059	0.0141393693351862	0.159029207957482	53.6175392372644	0	48.8766104755389	0.0906537490321327
12	0.000831459649640589	0.00550091077396755	0.0011061631805474	0.274788150878507	0.025009576218584	0.211994968175167	226.521411081342	0	230.411541956496	0.134574324088118
24	0.000884412500247877	0.00366852452102847	0.0023210998045803	0.215180596406393	0.0171568674111603	0.192247986325128	28.0163243873263	0	23.0289282309215	0.106883948558878
16	0.000893235084947829	0.00148773119170961	0.00377358438132093	0.221553120247619	0.0234204201852825	0.0998967237123456	9.48255848762079	0	11.9840263092436	0.109188587977437
8	0.000501986572737123	0.00222686757631993	0.00366547913449858	0.104679701354351	0.0376689690445566	0.122870718791424	406.023077817805	0	189.500281050602	0.0460237675822127
8	0.000703652060969139	0.00172966627857553	0.0034333540415987	0.248729445085447	0.0316686966895217	0.214193394926124	40.906838094213	0	35.0140992910723	0.118043160577275
16	0.000627775217679315	0.00428817513406504	0.00241024994138471	0.14920181782281	0.015930974710033	0.127689142586561	56.129413188189	0	50.6892297632227	0.0730129616663313
16	0.000943374636550292	0.00249080739871694	0.00214061858435142	0.21916825348314	0.0325974505609269	0.0993063162300215	79.1390131228131	0	66.3379642381551	0.107996155146298
16	0.000644359590866125	0.00561500578200599	0.00144327406532196	0.247642533360987	0.0379114494778022	0.106766274752087	188.962491416369	0	213.69153712	0.122233289216404
12	0.000643126453165233	0.00204888775637456	0.00125954988107556	0.269668253928049	0.0186196335018284	0.232106796518525	36.7904495517786	0	30.4598939914113	0.132014380077128
16	0.000977894611372234	0.00235033617759841	0.00391543619473729	0.19152967785909	0.0136941513108649	0.242206220991843	26.233121980772	0	23.0819491977377	0.0941768747558876
12	0.0008721725862131	0.00366336125255989	0.0016986847730424	0.23067145010143	0.0338566868726181	0.117243108190406	212.553441938193	0	211.88114590157	0.112516018998526
24	0.000852998185225513	0.00183711664007515	0.00353519901788041	0.28793369123311	0.031924185794594	0.07382987677288	11.5988576420088	0	10.1552549647574	0.143260494854029
16	0.000743210119263136	0.00106042883426735	0.00286186862975141	0.286867917556344	0.0100557760684951	0.0684382436162829	1.30918321568419	1	5.02322225032719	0.141845975179637
24	0.000913302554404158	0.00506661609771768	0.00106234843831264	0.265757732885261	0.0281690919589817	0.111280831161733	96.479618768603	0	99.3316895376401	0.1321725159554
12	0.000572444228039667	0.00491921603239786	0.00272185658012987	0.183402000456413	0.0378314007861029	0.0951892384872692	400.531203826892	0	404.307627534627	0.088881368457491
8	0.000775432713139284	0.00436865433145915	0.00242188429752433	0.253068321917063	0.0270972290180171	0.0995129907937043	434.627832462256	0	344.479143878788	0.120212541604548
16	0.000618619021592737	0.0053165184788941	0.00210003129258729	0.25514103928064	0.0121505189907899	0.198518476748853	27.8587006110794	0	26.1177155916942	0.125982540854073
16	0.000861716173163094	0.00325660139021229	0.00192999146153631	0.123698340477274	0.0211871453023735	0.238076987383701	124.096677462116	0	87.0203006922216	0.0602612390842542
12	0.000597219759355163	0.00213664727151843	0.00303541298418068	0.239663889652787	0.0334232753014228	0.210969967126506	23.6480690259213	0	21.6404019917995	0.117012228121831
8	0.000766948763207899	0.0029316384134767	0.00329988226355128	0.126055026246453	0.0316561497784507	0.0903283684042046	948.024335515113	0	441.637982025157	0.0567096222604361
24	0.000764560823980724	0.00561833452972838	0.00153721207342061	0.232836482777596	0.0342304082274265	0.110295331274749	86.3974378940771	0	92.4034526684094	0.115711891408125
8	0.000930015972839149	0.00428663643071759	0.00156991696801967	0.116019064663075	0.0219804743205709	0.0788414766446039	1952.62439449746	0	790.403794152007	0.0516923832480351
12	0.000915152749025056	0.00411535604412417	0.00308954976114306	0.236985769022064	0.0350035707955935	0.23557743431841	122.60646946498	0	111.035339005106	0.115673170890264
16	0.000676401477231691	0.00362553003282484	0.00123738962172189	0.139574298733946	0.0358723444093752	0.0793041524334998	405.15356046098	0	376.810361718127	0.0681992074727696
8	0.000703850383399789	0.00291184437395692	0.0038859600840269	0.119992005144108	0.0219507926352404	0.10805494454167	362.965929416538	0	165.862771489479	0.0536785409020613
24	0.000945619917761939	0.00103288563023056	0.00266960407481658	0.232496516924158	0.0143850101256029	0.116823891240193	1.72617999082263	1	8.93108260918884	0.115541908487394
16	0.000586352303937167	0.00537609809298113	0.00143830591883385	0.216204221833533	0.0242115720463197	0.0728863151559201	136.452706073569	0	150.587313346993	0.106514140023877
12	0.000607091519720293	0.00464778022094597	0.00379457430470952	0.259509043488968	0.0233527705930493	0.177867528991111	34.0943884999813	0	37.7627457406599	0.126934784260637
12	0.000935226765192005	0.0050360470492205	0.00337068193360798	0.13680400742029	0.0179026467539641	0.198935448988656	196.712134203621	0	142.36353260881	0.0655824998706594
12	0.000641754039696254	0.00442615434485523	0.00223644079893197	0.222598791608436	0.0345239187648578	0.230055601114909	111.019135623282	0	116.253196063501	0.108479700086471
12	0.00093351362754675	0.00123365772249352	0.00252270168092697	0.245099495551847	0.0385012354054703	0.132726348349032	42.578403795766	0	33.3875505190617	0.119730025029415
8	0.000965866681650143	0.0015356530525046	0.00169113284832814	0.249604233849727	0.0387291189030046	0.0546918766398189	513.418191676531	0	335.517588369932	0.11848054321032
8	0.000762957066123986	0.00229855358039376	0.00126713959285164	0.173322043421274	0.037974067381184	0.156636235363425	556.347777396052	0	346.614066472962	0.0803409945266463
24	0.000981000606427864	0.002047621059294	0.00182613205307109	0.142491283824033	0.0135197321475384	0.215091968728445	35.5190435639846	0	28.4389075653136	0.0705392945478281
24	0.000813489651371192	0.00576964924699253	0.00283586590449504	0.175543067431734	0.0197775031377932	0.150871101945843	53.5676734433621	0	49.5406386690763	0.0870651850770589
16	0.00063370779505435	0.00122161942461081	0.00199728967800103	0.111989050693598	0.0124069752754045	0.210124348142983	2.9891267131698	1	13.0403532583956	0.0544066041802986
24	0.000532212171803021	0.00102372003743289	0.00193456157399216	0.177742662074209	0.012722221255107	0.246993322073368	1.36548715666578	1	6.26973940467795	0.0881649823305594
8	0.000681003854355237	0.00413006540852326	0.0023579816896255	0.131313537840974	0.0317441584153876	0.112846669869281	1792.53405439646	0	779.589970849559	0.0593385458004778
16	0.000889178336758538	0.00199921980862044	0.00255405240697977	0.123423363131171	0.0222024274730997	0.199253686505369	44.2763479663082	0	35.1181291242182	0.060123750622863
24	0.000616495886234567	0.00477674542404544	0.00294543338167368	0.161224240016653	0.0141752856819601	0.135740364048402	20.6467672822766	0	19.0718684554963	0.0799057718564345
16	0.000868092652012864	0.00303411472646305	0.00289103323481587	0.271613678495113	0.0261491802334495	0.144056591207148	34.29939092122	0	30.3645194334974	0.134218857819152
16	0.000959785371499567	0.00534855253829366	0.00209839836178824	0.201703205997379	0.0372597359691588	0.171654411792876	230.449313720939	0	232.698679932557	0.0992636358491118
8	0.000930667186900356	0.00390190979001926	0.00368184495546258	0.276263531039074	0.0367168271021253	0.226194655842909	170.136193975245	0	159.234371073674	0.131809873017522
16	0.000999315839782276	0.00506225379594706	0.00154218454860412	0.195419181892229	0.0242927509561999	0.170429786201556	225.430346951905	0	192.693977129054	0.0961216255969231
8	0.000786361761313179	0.00275054615302242	0.00171600169589643	0.205391522631826	0.0361015503288103	0.19979918672291	319.105228345099	0	234.485853121812	0.0963749242841798
12	0.000762215843873802	0.00112486876439248	0.00103222400823018	0.144673528355151	0.0277110054136843	0.141653985109118	79.0635740034962	0	57.2110256407281	0.0695172324647792
16	0.000672586656712277	0.00158875128463679	0.00161371990676424	0.22478448259091	0.0104700756748947	0.223078533216782	14.0863139707248	0	15.3166339820124	0.110804268421561
16	0.000545591669024405	0.00457877661928907	0.00155560229036316	0.296150494941012	0.0372684802311459	0.0534751024233703	129.330959463253	0	156.07151857587	0.146487262663154
12	0.000761378225472544	0.00103336086057493	0.00296303485662087	0.140524500212838	0.0171228968879984	0.0523442831745592	20.8635694190204	0	19.4283141393452	0.0674427326664232
16	0.000591204061145163	0.00200687237771798	0.00335831618592914	0.278185170603418	0.0215650031483605	0.161295977424887	2.69905912390183	1	7.02610959033109	0.13750460290857
16	0.000956333285184317	0.00193797587372724	0.00179097916367331	0.167756328583172	0.0252676552693528	0.0923201306685884	71.2428149359712	0	52.3959505018955	0.082290208533571
8	0.000878930661993682	0.00420996660815989	0.00203831881963077	0.289870564075526	0.0334654192951407	0.134342117978041	369.7687009831	0	356.579476601932	0.138613251576516
24	0.000827192498254308	0.00314991682153252	0.0037623131939198	0.110857939990723	0.0349472818879804	0.109760393654811	67.7410142155229	0	54.2895205653752	0.0547226245811219
8	0.000582728924308859	0.00569784247285585	0.00302498634384763	0.211459704730104	0.0374402206879886	0.150416894389473	1073.14181988121	0	776.926273242945	0.0994088935054562
12	0.00059999845175701	0.00517680381607007	0.00293091374814473	0.230660530935774	0.0215335422607517	0.151988647122122	62.4114598283579	0	69.0140311884047	0.112510559429163
12	0.000943336554495901	0.00190634064363153	0.00358920286509772	0.187672463232039	0.0363174218831766	0.103509779582259	81.8145419530999	0	61.4086815600609	0.0910165914999574
12	0.000599454994459022	0.00472877768447634	0.00389620648397801	0.229196449256847	0.0269210807596978	0.0521515969163586	184.820534360575	0	194.747947741744	0.111778520407373
24	0.000511016192450183	0.00294408796284576	0.00233534366952932	0.187224824426537	0.0116583952845523	0.0797617611590429	6.5424541730408	0	6.95711567216588	0.0929060632332113
16	0.00054653962181811	0.00509171997895756	0.00298088788585522	0.278518084310994	0.0278475535015367	0.214960684475248	26.5617696164601	0	28.6840798504618	0.137671059714723
16	0.000872383116019885	0.00425858000882328	0.00115376237931878	0.117575244192733	0.0364713460720163	0.0998112457943522	922.062839426224	0	738.627417456224	0.0571996959027859
24	0.000955293227886	0.00176314491985904	0.00136266310285447	0.1692924427206	0.0396786913563112	0.0788779334392382	73.8977982834279	0	53.9886404716846	0.083939872923748
24	0.000594402712512573	0.00166499181400362	0.00135361220818049	0.234185672005858	0.0184692902684303	0.0748849768888368	7.48257998181869	0	8.35984125721016	0.116386485998663
8	0.000829280364545011	0.00468509594126951	0.00331257312517314	0.103215526376513	0.0109708191782655	0.237236972707648	279.572051118992	0	138.01087814197	0.0452918406125568
8	0.000930858066343758	0.00253758140283137	0.00122736970269554	0.224124443789589	0.0118443868798235	0.0593911368069763	191.828405247409	0	110.508657955086	0.105741032731736
24	0.000798855969967647	0.00310994024561638	0.00285341736444849	0.205040526618766	0.0294348407857817	0.193018316592886	26.5825851568428	0	22.3450459944397	0.101813913884784
24	0.000790559024333999	0.00350374625910883	0.00175174162475564	0.285487870192065	0.0279004306185797	0.0912364810820819	30.652713395276	0	31.1234932028069	0.14203758436175
16	0.000621876819363264	0.00477349216411638	0.00283727619527036	0.279728046184722	0.0330408416891043	0.0788921736389016	67.7643070601865	0	73.0314596608288	0.138276040479439
8	0.000677577079950807	0.00340424736856711	0.003031715587887	0.222226796721217	0.0305919050363076	0.205682972094236	144.934514459581	0	120.046849163806	0.104792241818685
24	0.000954129242611228	0.00376229884761852	0.0027626663483341	0.161775986245424	0.0161676658193166	0.154782349404112	32.4726496538837	0	26.3292296068826	0.0801816449504332
8	0.000791770578130631	0.00475419676644444	0.00382164889398698	0.260079918939801	0.0191032930848433	0.212169238376488	96.7952046070479	0	88.8560675366809	0.123718251858166
16	0.00057616597779275	0.00239750150456944	0.0023458420313262	0.257905819212984	0.0200311494164202	0.193096613430904	10.9688564969458	0	11.3681215187454	0.12736493035263
24	0.000653712325913399	0.00247753479174765	0.00282274241050277	0.194142989071953	0.0288246868116354	0.211750104870194	12.3485706308914	0	12.7184726407211	0.096365145373466
8	0.00058921222759731	0.00239526621665224	0.00148528433845437	0.148750702709771	0.0129801605836797	0.165839829680188	106.582482076791	0	67.9016908353767	0.0680562298769288
8	0.000569027021745527	0.00569474867148518	0.00111765466949487	0.270457942876232	0.0144199688953938	0.0647897832519474	375.680999607885	0	185.453162487067	0.128907142456
12	0.000630635040094829	0.00185482248064457	0.00156503603357452	0.110752636880515	0.015707573789474	0.201579803765409	49.6174691591168	0	38.8386532898851	0.0525569383203264
12	0.000511295552416187	0.00267981518797328	0.00359239820214867	0.182175753860878	0.0215190615652009	0.186382168755163	20.6263399606711	0	19.4652870684408	0.0882682476330727
24	0.000579150899189689	0.00256131606700426	0.00124355347198575	0.139972819638536	0.0225929614695494	0.0894986347630869	39.6392083906626	0	34.4875070383922	0.0692800625773813
12	0.000741821461112737	0.00455393844015386	0.00219202973941469	0.28786594160861	0.0399118201749905	0.0729428037583196	261.292229657934	0	301.878125984002	0.141113208799865
24	0.000788676382219727	0.00405352604523127	0.00274416271669598	0.222079121968263	0.0124384107052556	0.0737606308907493	16.1951352579848	0	15.3600752603433	0.110333211201947
8	0.000527743760657047	0.00398044944388434	0.00308735031592392	0.119987656639388	0.0250604878999944	0.130850399024094	824.980942161131	0	344.886925446697	0.0536763669773893
12	0.000684382667044981	0.00213895072823664	0.00133860064183309	0.187267738500528	0.0285502177319874	0.0617326634572277	193.00934250843	0	160.837950821316	0.0908142299077556
8	0.000932830579880221	0.00203133622502935	0.00227001796169415	0.250795825210541	0.0139094313960468	0.171287259462756	72.4662593706429	0	57.9985013060975	0.11907632303333
24	0.000556851031313559	0.00151889292899246	0.00346058085607639	0.283669475494526	0.0308475393813702	0.12274618034217	1.23554830222999	1	3.53217561681541	0.141128387034298
12	0.000740416091938292	0.00375929959944037	0.00376517753888963	0.288522128876466	0.0382902252678687	0.217760780286431	47.1339094965037	0	49.7536945533708	0.141441301925717
8	0.000881959723767731	0.00288505598660068	0.00249404649991702	0.294319851697429	0.0391186793683309	0.052425507088799	597.035190369276	0	494.384112319634	0.140837853302865
24	0.000548733047692941	0.0012087385726124	0.00219168878569668	0.142789404715191	0.0388778076120892	0.239145362387289	1.80060243657184	1	8.96593589353115	0.0706883549792216
12	0.000863708124931013	0.00372554964735439	0.00128774725772611	0.252249703636135	0.0221353949824085	0.196593093794955	143.799967610922	0	120.729532421527	0.123305121538557
8	0.000850055527140536	0.00495563466729087	0.00383973308828614	0.145577368980085	0.0387411837091861	0.142597212187501	1845.17895467998	0	915.732915992715	0.0664697070400958
16	0.000810212165399522	0.00299351094081186	0.00101762874537936	0.106399044771791	0.0308941468765247	0.240924509081117	368.149788888641	0	249.316004211506	0.0516116068114177
24	0.000553842826991685	0.00207346790971123	0.00147013407079721	0.196428636015758	0.0160980525975967	0.241735759774112	3.1648197445593	1	9.96790119135997	0.0975079687879537
8	0.000871443220074486	0.00412997604121993	0.0018426381005174	0.114744148918141	0.0176531628062331	0.216676414976161	687.655614756223	0	330.368730818975	0.0510550316182563
24	0.000940755555832829	0.00455648895532317	0.00357020910082086	0.102300426312297	0.0342341735690617	0.0949580710318227	184.302718808298	0	158.009078197097	0.050443868482418
8	0.000579214885592253	0.00302872678690197	0.001136162780836	0.193849134760069	0.0163798229473806	0.191964996849642	158.387259370905	0	112.874353512958	0.0906039863012946
8	0.000910873997321458	0.00430210004662225	0.00279492515871166	0.24756356925188	0.0360327852701995	0.149132497575276	437.529350262163	0	382.203260043678	0.117460238462829
24	0.000972921632415194	0.00573011401118327	0.00236116422778672	0.279060640503611	0.0200290143280452	0.0751499067037702	39.1524570774238	0	41.1742298211256	0.138823969594127
16	0.000757093909340518	0.00573885669380866	0.00276665708324839	0.100926594014498	0.0139749070287203	0.204429984960725	162.916110631608	0	116.574600616121	0.0488753875470414
16	0.000896956727421329	0.0017473953302909	0.0018100824432428	0.237248712875316	0.027499249936972	0.239560572307334	48.3528616743622	0	36.5590950570927	0.117036380948174
8	0.000989308561544495	0.00142527362982074	0.00290165989809854	0.125537985644004	0.0278950731261745	0.106821305373984	242.440006546106	0	137.590062466682	0.0564511365217761
12	0.000752189442988785	0.00463557512280268	0.00220569954035442	0.109040918803483	0.038036829417244	0.21747625696044	822.454864563791	0	533.337826578455	0.0517010897186703
24	0.00074891541811703	0.00540590390409726	0.00200514385063706	0.113091448377445	0.0197654532425889	0.12499189131403	120.850825069689	0	106.460659990083	0.0558393786001155
12	0.000713879583861276	0.00288428020782857	0.00386948192920463	0.233088686701705	0.0218523476611481	0.238227235005903	26.1674149087973	0	23.1929303534703	0.113724634350406
8	0.000992411349490437	0.00197234533037885	0.00323513268629804	0.183428022831669	0.0130504107927397	0.129548323415081	70.5495532845047	0	53.4507011836053	0.0853936935460636
8	0.000501864109765302	0.00557824541445515	0.00257753916465463	0.149211605097192	0.0325115905242362	0.087372010983819	3273.51224192136	0	1334.09307802712	0.0682866607671714
8	0.000863615047238323	0.00474703791188489	0.00109039824195873	0.157224522967329	0.0340914600721771	0.176869587720116	2671.29620599085	0	1338.33905108894	0.0722927894562465
24	0.000607152951139627	0.00303602575711547	0.00240469226804124	0.28919153885246	0.0200667647378445	0.159795392850764	8.59153204239338	0	8.34462854693885	0.143889418649366
24	0.000674669003155103	0.00197123813538875	0.0027800240234833	0.122689698692648	0.024273286247678	0.139308932876564	7.74166838619224	0	12.2033535420433	0.0606385030823214
12	0.000999944231957627	0.00108094334635595	0.00161122370162004	0.28577729200562	0.0241025399027684	0.0784912028139318	42.2964954948967	0	32.7355908554989	0.140068885631738
24	0.000789979371780288	0.00113478451672431	0.00389635944838215	0.225321523893817	0.038540801400058	0.0943372391465356	1.53493170159645	1	6.3451160214837	0.111954412102877
8	0.000971743889959596	0.0013378261093738	0.00216013981666467	0.270553587230519	0.027970718425281	0.229568151046014	103.673192705722	0	80.5368929166456	0.128954963562333
16	0.000867092557894899	0.00555622316956943	0.00346235516194218	0.152810567567068	0.029957476820511	0.235407509427429	170.770204260333	0	150.328239376904	0.074817334713899
12	0.000678642302371131	0.00596152380384489	0.00382499450114361	0.180210008355689	0.0181087602116701	0.0859932317916955	162.266410169714	0	151.87088241331	0.0872853789202635
12	0.000771122880318526	0.00242602734789284	0.0016572184223962	0.213620654945936	0.029032962796665	0.201209692647676	86.8121801398013	0	68.1968146774426	0.103990644216599
24	0.000779086465573027	0.00475380510898285	0.00101314792245128	0.10664121816559	0.0231873208024384	0.184010543685859	283.730540938045	0	217.678374393532	0.052614264018193
12	0.00082417194354608	0.00261506289003388	0.00256303466169141	0.182103238938702	0.0302010383494461	0.108294555616834	118.070435992548	0	97.2392995393124	0.0882319903193592
8	0.000506423079636612	0.0059771698293299	0.00216480370638373	0.268510273881049	0.0167252275087323	0.0561439663731914	417.590444532488	0	212.584145603241	0.127933329947132
8	0.000764119197868604	0.00472098987602339	0.00201948641548994	0.199046520112745	0.0332080214008647	0.0697447826976373	2158.25336888724	0	1073.95307136477	0.0932025595143728
12	0.000995908482079306	0.00574098166021664	0.00182555921255496	0.132617378129131	0.0288151823086348	0.18668909835231	930.775728219461	0	671.04052561528	0.0634892015263333
8	0.000599125104867308	0.00279647479801045	0.00149772808658207	0.224209337508746	0.0333432105949607	0.108737373059362	382.893745715737	0	289.451661808435	0.10578347814651
24	0.000549698958926847	0.00215283763361613	0.00155327182490087	0.252883426837978	0.026920370493299	0.0667403757511887	14.5392955378163	0	13.9231835011371	0.125735363113977
8	0.000660712450043712	0.00303323626124316	0.00362868978620008	0.205945313466008	0.0245464650415787	0.242413111726604	78.3746911434655	0	61.9104378744515	0.0966518082435929
16	0.00095243929982326	0.00462261289301621	0.00282887273118477	0.292906790479747	0.029649840394031	0.221079842297474	67.9821018216416	0	62.7713828415899	0.144865410846033
16	0.000595044603765739	0.00164505722007066	0.00206520712216165	0.11982980961462	0.0382057283541215	0.163688780962178	43.5789415988445	0	34.2201484062627	0.0583269767249052
24	0.000575264818334976	0.00297849775441453	0.00132936412001878	0.144117439448541	0.0300817866686193	0.214513816072608	56.8269736178437	0	46.512621606091	0.0713523722834289
8	0.000829447996272847	0.00327007181952748	0.00371856504286548	0.135557507750584	0.0193584061503805	0.134504737846791	285.896261743991	0	148.169404725402	0.0614602858293459
24	0.000780878843398661	0.00401092859720802	0.00263093960530847	0.114357915430344	0.0127518199798122	0.233947388189141	33.0111434652088	0	27.2265805338339	0.0564726120307938
16	0.00084606046628343	0.00588246210857567	0.00177613539856894	0.189153580993802	0.0139275228620174	0.224399402905883	116.948798561887	0	92.1046398696433	0.0929888270659754
24	0.00051514561256299	0.00554826768395279	0.00121107252867247	0.192799737653526	0.0257645117954205	0.186257021500662	57.0116657711366	0	60.8617435924634	0.0956935196986385
12	0.00088781946598974	0.00122043049001187	0.00135670947192819	0.272571617993523	0.024167215200201	0.0590399267404858	54.8416023571949	0	41.6813762924826	0.133466059556849
8	0.000909533471140809	0.00107116426151986	0.00202492900561153	0.220102920221324	0.0270937038595991	0.151231294679937	84.9267644513881	0	63.5494539927501	0.103730340832548
24	0.000537053283466102	0.00479496209640268	0.00330758133653715	0.150880183884113	0.0347628089482826	0.179439533223688	38.8971794404534	0	41.2270791722814	0.0747337442004876
12	0.00063709794827359	0.00532542462946063	0.00333950363065743	0.175820478773033	0.014845956644824	0.0808624301848682	112.296085360304	0	101.35327806757	0.0850906234979699
12	0.000922333365928846	0.00155757953875597	0.00276836493343293	0.225363494385018	0.0373156823117985	0.158855463971763	49.8394376747467	0	38.76475398318	0.109862047847763
16	0.000942094398712645	0.00298666450415141	0.00375090274364781	0.283444354671191	0.0310424563286487	0.0710573970759858	44.0493843176524	0	44.916198519867	0.140134194203326
16	0.00053363762454699	0.0021923589002799	0.00338733826644566	0.189322286304824	0.0208819972028249	0.101961158833613	11.3081408178702	0	11.2922610763118	0.0930731796681156
12	0.000859816427693361	0.0042433147569801	0.00235343296152069	0.126960085596615	0.0353852999273685	0.165511575992771	549.365244268831	0	395.338915508981	0.0606605791609969
16	0.000920899609019648	0.00530345778293675	0.0013339510861182	0.2823664371516	0.0240780293084875	0.140718809291569	125.958548171566	0	130.4576161272	0.139595235592728
24	0.00070883332054977	0.00574111183490651	0.00170999331943978	0.209530330402554	0.0152555988525189	0.202755494639295	44.9158183214226	0	38.991002178818	0.104058815676732
12	0.000567017246670219	0.00423104977857198	0.00293956243464599	0.178956637604999	0.0125477172102003	0.0615183777739009	69.4506553595006	0	60.5394782432964	0.0866586961701214
24	0.000511058524607381	0.00161692184407712	0.00101864887898279	0.230683693394006	0.016972548333227	0.122142916070387	4.39404787666657	1	7.38742200949069	0.114635496754553
12	0.000744226022031111	0.00551591366268413	0.00112309998403416	0.242745873652074	0.0209915691261295	0.0868198928272547	260.284005384516	0	258.783063584558	0.118553216660888
12	0.000989444478624159	0.00412604172071131	0.00398305395876245	0.282519351450355	0.0116429772431358	0.0695791401703794	35.544846554817	0	34.8628590381608	0.138439917952071
8	0.000704957413284688	0.00476688698978659	0.00228189945452146	0.103396162570798	0.0171912932028486	0.193876587404055	712.06174383838	0	297.750538343177	0.0453821385768765
16	0.00054001729824716	0.00335953526228993	0.00292634046982545	0.139872222716137	0.0106126473799788	0.170588264365844	13.134343388146	0	14.1727888294177	0.0683481692867207
24	0.000703593050419443	0.00111572765746063	0.00253583053977682	0.260769116076817	0.0161793766182715	0.212817760984258	1.42648871300258	1	6.9991693119542	0.129678207619627
16	0.000832173244290348	0.00561087881330409	0.00246984618682067	0.226859445430956	0.0320230011753534	0.120436816820631	126.484420261785	0	141.074535353425	0.111841749385654
24	0.000500397285809201	0.00160262400949217	0.0023390600924928	0.148184525990362	0.028372908873014	0.239310195721262	1.74726782977563	1	8.0530837799563	0.0733859153701307
8	0.000758945940764813	0.00309666394372653	0.00383921606763998	0.204908534868402	0.0105337039455715	0.127489705274597	46.1286369793589	0	36.6635181626974	0.0961334404529657
12	0.000896481356863367	0.00357397539662349	0.00113717113918053	0.148161334204689	0.0117611360130812	0.107438392385759	203.210294388537	0	140.775923887372	0.0712611240603582
12	0.000505279984543586	0.00341780858899614	0.00103996302395894	0.205714121029074	0.0326237811511711	0.1836988459421	131.823574940408	0	135.563811441127	0.100037389184411
8	0.000664837211895272	0.00355903981587745	0.00120104836955123	0.168944224929317	0.0226453660591132	0.176755409570698	517.865312422761	0	302.635233543272	0.078152223918387
8	0.000863296723938136	0.0020414607018491	0.00255412184334494	0.283218856763197	0.0111609408076093	0.178284585637937	42.5631411049409	0	36.6076254638869	0.135287463543239
8	0.000891421139945856	0.00597884834481665	0.0026491064287311	0.148606078751014	0.0279487718549444	0.112583883786293	2595.59068547958	0	1112.82426348973	0.0679839242998452
16	0.000766428100985981	0.00278010283279627	0.00315161179025844	0.278951438778258	0.0190781284046238	0.223790575809131	16.2899094330848	0	15.3815843412802	0.137887736886523
8	0.000854068642622685	0.00107181729633454	0.00338856870864901	0.290731263974041	0.0216860925363549	0.0905456804421723	24.6735738907076	0	21.826792786703	0.139043593274652
16	0.00057974144529487	0.00209467706806632	0.001533883272469	0.186611300138666	0.0151579556172722	0.0634199561323168	25.0688237806149	0	22.7957409098732	0.0917176874547544
12	0.000657064113753833	0.00319560553292929	0.00326053660161229	0.263271664437158	0.0204575192166437	0.220038944037899	24.568423122424	0	22.6329031993167	0.12881609116383
16	0.000559066251389808	0.00585135770298807	0.00102670762453138	0.244329509793275	0.022924735662088	0.0923995018124707	121.367602990155	0	135.322394678966	0.120576778043235
12	0.00067492172171216	0.00319347621441844	0.00157767138688533	0.246830311436878	0.0245857501685511	0.118297962824775	75.5403329691583	0	77.2252765741363	0.120595431106532
12	0.000597768005546918	0.00125580391110507	0.00140039667711975	0.130456062705199	0.0267502281783096	0.176325008831042	40.521519416076	0	32.9105575078887	0.0624085526777659
24	0.000610345283858485	0.00507801241007464	0.00347333766656473	0.151946817371803	0.0293629333950925	0.0811084815303148	50.8993270899967	0	54.2372124573864	0.0752670608993909
12	0.000710568582949857	0.00124809667022543	0.0015422934146792	0.182847842970658	0.0133327395728497	0.248706969406722	35.367662069352	0	29.6832609078034	0.0886042908279784
24	0.000751364404438264	0.00411648730902739	0.00333423097690954	0.282777612302424	0.0161339565578987	0.178331267576828	11.1989174099999	0	10.6828861013497	0.140682455448804
24	0.00075565535965802	0.00414330288863295	0.00199891814208825	0.222503376412861	0.0324283824017483	0.162004089117478	48.4075082571993	0	47.0520239372119	0.110545338416049
8	0.00060012016564827	0.00131754242666259	0.00174326435427905	0.246818044325219	0.0337175028663866	0.164162533536184	51.8464173303419	0	42.2455163027304	0.117087486191541
24	0.00090752394907453	0.00393155400102339	0.00398576688275106	0.183100779481664	0.0372081736216759	0.121705458432686	49.5134871830982	0	46.6965628136886	0.0908440408761978
12	0.000740550501421763	0.00478214669831836	0.00158030283833539	0.282572177384623	0.0353486412679804	0.187471278084029	147.799962765558	0	166.559301011373	0.138466330876583
16	0.000877404679965471	0.00499751642401062	0.00307571188161358	0.254307917814588	0.0186664861457396	0.192972932586289	48.6180614612395	0	43.0245796082627	0.125565980263998
12	0.000633153674463149	0.00274652606469045	0.00367567525727435	0.221624453013073	0.0173705408421717	0.163098049695738	17.8668430672064	0	16.98399799126	0.107992532089722
12	0.000928037070270071	0.00356529050714051	0.00146910985906505	0.176114252607574	0.0297703412490433	0.0524371061021316	785.950962331337	0	601.722579833116	0.0852375097726396
24	0.000884698769379243	0.00414530113265398	0.00128447968431362	0.117328322711904	0.0278465787484433	0.0904040764432875	247.588805921033	0	210.339445505442	0.0579578154552582
8	0.000511269420820589	0.00352106893839881	0.00321909053107083	0.212961973055368	0.0114752754738435	0.209835020205367	31.2689774940437	0	27.301632432234	0.100159998724782
12	0.000684456675551289	0.00517712056304845	0.00155432487001276	0.133820812016628	0.0102023382586457	0.199513051762111	154.784696447036	0	109.669866099639	0.064090913670327
24	0.000745653696582172	0.001852304742541	0.00229285587047846	0.268803692036717	0.0237811296034461	0.10743410198336	7.31781287990183	0	8.69554306715458	0.133695495490595
16	0.000818834555270774	0.00498787499220897	0.00280176479224435	0.14662129400458	0.0204960232204813	0.110204698635549	129.121371284171	0	118.363188404413	0.0717227011194409
8	0.000788120601591793	0.00395271313649288	0.00289608559238551	0.278240984858823	0.0231826046686681	0.237995132943451	102.146071430204	0	94.2675373453536	0.13279857895711
24	0.000630815590727425	0.00193447427611406	0.00307451633595992	0.23321911548332	0.0322213093265336	0.103093509575889	8.71327704940474	0	8.27270924950918	0.115903207754268
12	0.00097499349219418	0.00232180356432681	0.00373806179710937	0.298542617074554	0.0347221558490739	0.210339519734109	43.8275558950741	0	36.2089101721236	0.146451538554223
12	0.000760325354765928	0.00507849457854603	0.00186066411480085	0.264994019282776	0.0345838107717529	0.125640876377656	201.070920806982	0	230.100944682629	0.129677266987357
16	0.00051172028497963	0.00598457848824316	0.0034276813893926	0.183437019852563	0.0363449232281236	0.167243085123714	92.5267821050766	0	105.799162864696	0.0901305483638736
24	0.000878491027826604	0.00162775610181169	0.00398068108231048	0.257935956207635	0.0284755020520896	0.137466278517955	2.02117719722512	1	7.69380451054616	0.128261627725102
16	0.00084197920551123	0.0056438506679504	0.00329675937031233	0.181648373122653	0.0229693171119734	0.0500079946788148	189.877813911243	0	197.303204044177	0.0892362256085708
16	0.000670615647344821	0.00466892865752846	0.00189337683787553	0.208275986523495	0.0368557825823978	0.0934906031911652	159.796271505071	0	179.976480965516	0.102550024348885
8	0.000972189860976395	0.00420089367672727	0.00317316469540849	0.126021048368263	0.0140343996743411	0.107236625838588	473.230514467277	0	214.357344763318	0.056692635581697
8	0.000966201471036022	0.00325751373843191	0.0015417945424343	0.222767493568969	0.0156027328501469	0.082703558558525	296.94638029469	0	189.526407257763	0.105062580883946
12	0.000558496505625214	0.00103994311187555	0.00179102687046078	0.22107927454345	0.0160292800619261	0.205054773473926	2.66195963013847	1	11.6116636424802	0.107719943588099
24	0.000749203440409064	0.00241990416388346	0.0037229672439093	0.144509143171092	0.0205660246066277	0.249860130806977	7.35775157027473	0	12.2988818497288	0.0715482241265031
24	0.000802689031570831	0.0033846589172819	0.00206342602297796	0.265300116462585	0.0183049782584205	0.193917738800672	20.4611839579643	0	17.6717973354203	0.131943707750232
12	0.000853202719701359	0.00508952263044594	0.00269927826783373	0.187536505564329	0.0263583874295113	0.220019017989573	187.490852111246	0	165.394093239876	0.0909486129255637
12	0.00091929025819822	0.00521239153371937	0.00241150669196613	0.102990459791071	0.0102952564669375	0.208399491240601	217.50927744426	0	140.453539327784	0.0486759002261639
8	0.000928486015753185	0.00476503210197882	0.0031552546985205	0.101017398609748	0.0296150977696336	0.124933313309244	2097.64491944402	0	918.755109061874	0.044193029518114
8	0.000953130369849481	0.00105697426264446	0.00119609235979069	0.291287698072855	0.0373593629409099	0.21164411047686	165.000344610327	0	123.714396070201	0.139321805018192
16	0.000591512969398757	0.00481214961592261	0.00200940736213137	0.205741420537394	0.0187638907695315	0.125706081362507	47.8411321479306	0	51.2309254104802	0.101282742022021
24	0.000603353587945553	0.00476011043581746	0.00359060472350956	0.167687874134839	0.0177097186729315	0.218210502760071	20.2581508278693	0	18.320734154551	0.0831375886852609
24	0.000842931989558138	0.00391574599366083	0.00345790972558638	0.264927955364597	0.037726458249582	0.0950825587375725	31.7178048472535	0	32.4352277634272	0.131757627206272
8	0.000578248022662313	0.00411383286401771	0.00179728745933849	0.142974230213483	0.0341265673758077	0.104252287408029	2252.54186345309	0	982.127875451313	0.0651682616255155
8	0.000510525786116684	0.00529638367125668	0.00375078775500526	0.210072532912376	0.035066855671867	0.219957214252809	386.393830644926	0	306.484265850515	0.0987153347404243
12	0.000674061078121323	0.00475855574949354	0.00392927659665721	0.273592160206454	0.0262522587903447	0.0660761739880345	99.0983261947325	0	111.816127631984	0.133976329779335
24	0.000572170708796547	0.00563013835244623	0.00101695946393933	0.272395504036891	0.0267740010791724	0.146099713223284	46.9218050070654	0	49.009518419979	0.135491401444064
16	0.000574838163160244	0.00151112278485226	0.00125458586200245	0.115738808226589	0.0215684582455758	0.206920625959176	27.6626499547489	0	24.7580253722409	0.0562814795157343
8	0.000523946534737729	0.00518307887967931	0.0022549925024428	0.191633613945268	0.037026066120807	0.133021348241373	1609.27369086503	0	966.761446313337	0.0894962790892071
24	0.000683664512629431	0.002320179886913	0.00251896519674498	0.250945625370425	0.0339871105470398	0.0600738238750484	21.6278819353438	0	20.837214736014	0.124766462409265
16	0.000831710213613173	0.00128378954244985	0.00125697130616763	0.294830677981526	0.0254391884611521	0.232221167945998	42.2244927475199	0	32.223608153597	0.145827354350542
12	0.000589398706810399	0.00579351718797978	0.00242993289139084	0.213546477790479	0.0264018430070653	0.15317023417148	143.319050151859	0	158.395945975672	0.103953555746431
16	0.000650875884638179	0.00104874286532437	0.00149406234743148	0.281064255052102	0.0368650670898184	0.0741081875663366	19.5645145581733	0	16.4868430021095	0.138944144724779
8	0.000917528863800638	0.00285803657956219	0.00217183847178931	0.184215507068943	0.024345590772695	0.0926199835852264	463.415784260768	0	278.418095639093	0.0857874145681592
12	0.000772123376761548	0.00238013333730369	0.0033082910670037	0.200177778341042	0.0144564737392907	0.230907308256667	23.8055460321947	0	22.1037523465645	0.0972692267852565
24	0.000597573853759177	0.00436788347396051	0.00372132193053505	0.179873274338033	0.0218589613260826	0.0907564426436504	18.9468894862106	0	19.4256798079801	0.0892302883984629
16	0.000676382935232383	0.00323649078258433	0.0019696410236825	0.266460288349265	0.0285213900230833	0.0533431319209928	63.1551231041768	0	68.9928510572696	0.131642163536862
24	0.000725789376081063	0.00418389758392343	0.00389704678649758	0.241464356584775	0.0399349896084685	0.152141762125187	25.2134337157865	0	25.7970099170434	0.120025828165447
24	0.000999346040489586	0.00545715093911163	0.00111207190454238	0.286044225105283	0.0293340389753774	0.138644928050622	112.884384350496	0	112.647672904377	0.142315761811892
12	0.000673570340647288	0.00231966989588247	0.00176563121280053	0.13152486036672	0.0229239882132749	0.0819697823588837	171.883360997331	0	121.088219810733	0.0629429470856614
8	0.000911228412117221	0.00139205486492594	0.0012141167240979	0.122400656114506	0.0292707358408746	0.241099668348669	342.156580038397	0	217.935084014884	0.0548826894219656
24	0.000773458818663603	0.00402819088895091	0.00130071577415147	0.246961580051517	0.0351737158197775	0.197583466529245	71.0711043725208	0	66.6235143455022	0.122774439811014
16	0.00086244778387181	0.00162957687927063	0.00254134249224297	0.165971429099091	0.0241434288544317	0.237306169091471	31.1223698186075	0	26.4703682072585	0.0813977595244763
8	0.000531623874676623	0.00575832889151797	0.00323032932049807	0.298512972566194	0.0203161858004777	0.147465347715155	129.808548447521	0	136.262607789835	0.142934375329428
8	0.000668400365606806	0.00377534506699157	0.00333731013502034	0.191402971318437	0.0354354084741455	0.107583772886367	670.741831024571	0	433.180403209978	0.0893809633952018
8	0.000641048876900284	0.00385946178255166	0.00274284928429634	0.229658070637211	0.0227358383717512	0.149253127857726	154.874765607785	0	129.408290103569	0.108507754489758
24	0.000555396144129757	0.00433851105685626	0.00190632675906428	0.28364362685434	0.0236384882845159	0.233210682470223	17.7245371978984	0	17.3644133647415	0.14111546271451
12	0.000592239492410988	0.00166580509924591	0.00154980161499146	0.127150046678654	0.0141603799723034	0.221613428657867	28.8958510137415	0	26.2114035819621	0.0607555588616197
24	0.000507666017998902	0.00227109761575148	0.0029121707897977	0.183524118069544	0.035017247559524	0.136270030996967	11.2313946072918	0	10.7336834376622	0.0910557101580471
8	0.000697033476965543	0.00164443223887753	0.00144350083370568	0.122167148140134	0.0170633075228715	0.224697258344611	130.208882044025	0	87.8883109879795	0.0547659522028682
16	0.000809555584914953	0.00479953744577635	0.00334665127554743	0.133462693828527	0.0157082719068896	0.189584257630089	78.9030457956037	0	60.6165438454759	0.0651434088370955
16	0.000992480615122049	0.00201795081002394	0.00327437283472193	0.187818280782192	0.0145969841270964	0.0955613448774648	17.8776445222743	0	17.5226254793286	0.092321177386096
24	0.00093171895352655	0.00312651173636614	0.00320620138705192	0.295509784151704	0.0118210295377556	0.195606975472958	10.2058733997727	0	11.4721914495809	0.147048541228834
8	0.000588366054175299	0.00511835338516991	0.00128712247712037	0.18201276814515	0.0184811412193648	0.248289202663711	456.926343744629	0	285.76615812209	0.0846861046506645
8	0.000554553273742417	0.00215593621824737	0.00179705993489838	0.197386522361474	0.0166657943092398	0.0850548394114268	100.767672021494	0	67.0592338694293	0.0923725980094491
16	0.00091862720917244	0.00220705657837237	0.00356753213578353	0.29551286725768	0.0112013699032587	0.176058517209406	11.6816956977703	0	12.923673201009	0.146168448902041
16	0.000778774414452876	0.00376106527334598	0.00310588403708963	0.275902053834136	0.0331454194688738	0.213580646834109	39.6078158320167	0	37.8274407381197	0.136363044853775
12	0.000766309757677822	0.00305208346595942	0.00179524109639404	0.189959736603209	0.0196414122471539	0.0517965331908389	178.171145079551	0	147.771956828404	0.0921602238796698
24	0.000748042210635812	0.00384050805332787	0.00201911222178083	0.138709112680101	0.0145468616488285	0.0947197418071452	39.3657424223868	0	32.7616036189421	0.0686482091612391
12	0.000722214499365619	0.00522864290576947	0.00119945055704873	0.218829745228565	0.0223757668563333	0.227344944275569	210.626871603238	0	198.868613375451	0.106595181996661
24	0.000940260675483585	0.00165034603995564	0.00378568348862191	0.16851611725298	0.019111256880784	0.201634873100574	4.23940865969888	1	11.8419693236927	0.0835517102161234
8	0.000903683044855835	0.00299606480435343	0.00295480721116972	0.124502037558117	0.0112809290292956	0.14268958950585	162.807124335121	0	94.6790778044719	0.0559332328196571
16	0.000726569686922589	0.00493104953823154	0.00337435615456411	0.104873491890864	0.0213501923600616	0.248588404713418	156.00426332213	0	115.526516181918	0.0508488320071933
16	0.000870502253426053	0.00530003253840663	0.00190551385059096	0.199616483537779	0.0172322980653633	0.111544068654776	107.94099705681	0	104.182450095673	0.0982202752041864
16	0.000696609824603541	0.00158578709242501	0.0027013260361509	0.280419669032858	0.0121207280791795	0.179793645627437	5.39562407565551	0	8.50499140717504	0.138621851805787
12	0.000665264388941288	0.00401249741452693	0.0010458533917074	0.271998592509906	0.0300418520463261	0.158713733046398	138.291616540578	0	151.276733575382	0.133179547314418
24	0.000657686244101393	0.00329839954232129	0.00122674756792289	0.246327267052216	0.0200214722517405	0.16476344710557	27.1989769927977	0	23.4315451805836	0.122457283321293
24	0.000908740528911004	0.00425620763676382	0.00372451244069553	0.174242997502627	0.0175277357502329	0.14986172987081	27.3414263389518	0	22.9519746171943	0.086415150153358
16	0.000709327111735178	0.00330254274378501	0.00347953146379222	0.291057480247218	0.0164786060152699	0.2362084399358	12.7340846581578	0	12.6714125475473	0.143940755969736
12	0.000914578474958536	0.00490263669884654	0.0024074932246239	0.134611958210678	0.0235044139165369	0.234957747624535	351.477097671385	0	252.053512056993	0.0644864836629612
8	0.00072031093456507	0.00244380961842382	0.00360523556408786	0.106883775767669	0.0185858664522158	0.206421661371146	136.184805059966	0	75.5826587020096	0.047125574142536
24	0.000712079451359587	0.00594409128670065	0.00323401080441017	0.133536223910203	0.0196043440946181	0.209950344760784	65.0805303456086	0	57.0955466749327	0.0660617650471923
24	0.00096369555499518	0.00519983808319645	0.00336825188361534	0.225735217734844	0.0371539340834187	0.195352175970646	66.3443102512334	0	63.5527500917347	0.112161259015629
16	0.00054519807638113	0.00296947720980678	0.00334106947651565	0.159989379642835	0.038838022390092	0.156217153963211	42.4696180710635	0	41.7748496035589	0.0784067373768943
16	0.000722345259934756	0.00309082962814698	0.00330720363287022	0.194461979120166	0.01073443988807	0.215688415583619	10.9254833206658	0	13.5472501661758	0.0956430244956821
24	0.000882842227482919	0.00387230231919799	0.00288469014215372	0.137005119698608	0.0366618193221605	0.0680756587831461	135.031656644972	0	130.575641180888	0.067796212757424
16	0.000796086222552362	0.00557316426262943	0.00115553370851128	0.112676382469763	0.0384389793134844	0.112493415702142	1410.50404698852	0	1156.95125117987	0.0547502694213658
8	0.00072710248713582	0.00216765490893449	0.00273309280505787	0.288924499063129	0.0139412938731779	0.158191136674371	28.8183684792363	0	26.60358051519	0.138140228201911
16	0.000896944089954508	0.00437805472212538	0.00142142679450318	0.105462603152292	0.0321952541177549	0.0996430089095671	851.481192483476	0	636.863863857836	0.0511433870000875
16	0.000504578363875868	0.00176554345912759	0.00366520734525114	0.138100673493446	0.0387075313987772	0.10160909132219	26.3451494251099	0	23.1247121632258	0.0674623957405037
12	0.000597241469965316	0.00591519772474519	0.00166716219015937	0.104639165229566	0.0159773520539887	0.156129370908371	537.211493524762	0	306.913746522176	0.0495002415278887
12	0.000891710356366086	0.0029948739719797	0.00287333539289142	0.279588742802397	0.0111647968447157	0.0742503878591744	27.3464866871601	0	24.9336409539977	0.136974616018897
16	0.000784423694353323	0.00143950462015676	0.00113722600266082	0.285609447288466	0.0307326557227677	0.0766888365092496	40.9023163581609	0	33.5804771558294	0.141216740215765
8	0.000839859234659848	0.00355402318298841	0.00253167028657727	0.104881710961298	0.0156575922723713	0.0638947167693648	656.878957213551	0	276.242236491034	0.0461247507083205
8	0.000822056060149533	0.0043628835180638	0.00325046801698666	0.233237351308615	0.0111878491312162	0.179316036533944	78.9277008678934	0	64.5025781550417	0.110297338132065
12	0.000724856709582982	0.00448533077483317	0.00208440918186509	0.244284614809459	0.0303928644252117	0.218321705721038	109.610157386255	0	112.047897971356	0.119322585546052
16	0.000599568292789558	0.00369902138313241	0.00375359421943073	0.216793733715149	0.0314198602453931	0.110062273601958	32.4355072761049	0	35.1741204719256	0.106808895823414
24	0.000634715532527117	0.00373385289162748	0.00156376284514786	0.164081232138552	0.0396732506781512	0.0729568250837061	102.089163193177	0	109.633994125965	0.0813342678133286
8	0.000794612091256711	0.00172672614129651	0.00124976806279607	0.189890553663339	0.0214923190336638	0.161923487328749	155.992479015863	0	110.484103971911	0.0886247918069525
16	0.000710206638958295	0.0045782189649254	0.00167256135105879	0.286944960903823	0.0373104828724013	0.227658104426355	77.7057063674128	0	83.3862647524118	0.141884496843015
24	0.00079657975203584	0.00259040997031743	0.00116970681142742	0.140098854337527	0.0179731297405639	0.20010410240753	47.7991806051189	0	36.0830375378658	0.0693430799206497
8	0.000553123296357561	0.00336322954693686	0.00377127535514561	0.138090864735394	0.0138033261227617	0.196968003823658	85.7581278512434	0	49.9850861349246	0.0627268269430436
8	0.000811728343709471	0.004696790822403	0.00335369627178631	0.128656510931257	0.0296946215834124	0.189612071050692	1073.64087639052	0	495.216046535846	0.0580101959794403
16	0.000807423462524713	0.00327771917606788	0.00214764990262577	0.240864802182022	0.0255907661109894	0.23473266901171	52.8236896757558	0	42.5404739546837	0.118844424894703
12	0.000904174478132378	0.00595980376275928	0.00224961537809635	0.248939731001886	0.0357685086969253	0.181500796362466	252.779421682702	0	278.868938705666	0.121650138652302
16	0.00075925416401125	0.00232126629308821	0.00151580555876143	0.199212038442214	0.0287952323058271	0.163249008631837	59.0746030460448	0	46.25903750042	0.0980180527712263
24	0.000651058180865504	0.0014427086594224	0.00178167288903225	0.116856681332791	0.0117843483733617	0.172813794076002	1.65175064136996	1	9.28802249429339	0.057721994799296
16	0.000922418375105606	0.00392303206919605	0.00145833764461824	0.112804066251387	0.0249199768058184	0.071205578868166	586.869328724757	0	434.921303546726	0.0548141111929031
16	0.000855943296776464	0.00460305811699589	0.00347160975385775	0.112892925111851	0.0304065731972446	0.127133464101223	250.289843687857	0	201.960077046545	0.054858540540297
8	0.000552581785550709	0.00372457307105675	0.00309031584497857	0.113989769981315	0.0125995986561301	0.229051492797297	141.300037500483	0	70.2580028039749	0.0506779064653863
24	0.000542494554049847	0.00445896139196019	0.00362877014696387	0.236160900351342	0.0135058013734509	0.204863342060021	5.98124983938535	0	6.88959043924531	0.117374100137358
16	0.000602642041081524	0.00291752599775999	0.00115329995022549	0.189371391664287	0.0171485186732331	0.197074250634675	46.0074460298765	0	36.835624549641	0.0930977323323312
16	0.000984393029185514	0.00226597993417855	0.00166181324187137	0.161823289930303	0.0201972735513987	0.102792428450012	77.4701354090966	0	56.4041726831212	0.07932369170842
16	0.000684669246638589	0.00410612181304192	0.00314052563577615	0.270174880875812	0.0220369657563247	0.212814741915183	25.1727955906423	0	23.8503164351158	0.133499459227135
8	0.000942319455848819	0.00433130774413028	0.00135747893307236	0.234546305547862	0.0293908509764565	0.187257716894155	636.953400562569	0	504.940149163998	0.110951795003006
24	0.000984631519004001	0.00335676753478109	0.00393754244066067	0.152765412439425	0.0151759246813276	0.148657464909285	16.6119902500013	0	16.7963352026289	0.0756763583991446
24	0.00072278808104586	0.0039685270273849	0.00376127625142977	0.185549785733619	0.0155606881561095	0.126778870471384	13.8649190464623	0	13.0494799750168	0.092068543933005
16	0.000907533581526771	0.00159797915528047	0.00101016337053559	0.255517339710693	0.024318781378325	0.115177329808675	56.1523939109027	0	42.1215455406856	0.126170691004845
16	0.000758721146718043	0.00578365517952968	0.00388343908728533	0.131505842393712	0.0390691780836689	0.171257550460494	251.370266911521	0	242.130152396416	0.0641649844205812
8	0.000809160367293	0.00290475565162973	0.00372593378188479	0.25805004966915	0.0354071635919577	0.141629668763311	131.617529116209	0	118.320502808412	0.122703342226961
12	0.000604701642310795	0.00176546328715368	0.00174979831536208	0.124412519428018	0.0140019430449905	0.0815893395983599	46.4503889968805	0	34.7561492141	0.0593868076198466
24	0.000697312032816016	0.00251829712426275	0.00261572185031353	0.27016778057346	0.0167706462841545	0.239436505070113	3.69032756599365	1	8.83135709759956	0.134377539741115
8	0.000659976586498529	0.00141573624313712	0.00286548020818609	0.22922953308476	0.0328189955589958	0.0662198280800771	122.017334105824	0	87.1364656797193	0.108293492634661
24	0.000709866062121641	0.00189968027118139	0.00308867893350745	0.129591389760998	0.0225832874396816	0.220106042949212	3.44893437189507	1	11.2930702570741	0.0640893481940314
12	0.00088700486187004	0.00459335297901866	0.00180104195119613	0.146335256868909	0.0109115792027186	0.0707946589515685	216.052714113844	0	146.425860123913	0.0703480912510501
8	0.000753873617914401	0.00408390843910741	0.00366460055540795	0.206727715674734	0.0259309263160743	0.0619712852024909	714.444360237446	0	397.964300675569	0.0970429932796718
8	0.000752689051041057	0.0055897390795428	0.00275321035558325	0.159968142213095	0.0149157406716652	0.0931020086057876	671.825115804781	0	283.328122405811	0.0736644950575064
16	0.000528765446579062	0.00398035084228107	0.00305283740391872	0.279012146515319	0.029094062117376	0.223452157317576	18.5973708603722	0	19.7015497114829	0.137918090746408
12	0.00096607166394507	0.00495828804991938	0.00236749756886594	0.126808842755944	0.0139610288149577	0.099653290797165	317.990853568288	0	212.457076677434	0.0605849584117423
16	0.000554194984657708	0.00364060338633744	0.00383141017263203	0.155824161125363	0.0264381266321583	0.103686593573454	42.0894210935985	0	43.4629203629484	0.0763241300368505
24	0.000916943711805621	0.00496682072185647	0.00256145305497282	0.295595996650261	0.0355662876131737	0.0617581017586449	56.7559087676714	0	60.7233733295295	0.147091647477176
16	0.00099400810613564	0.00221803034090796	0.00304701649851263	0.233024712154951	0.0268276898073757	0.213934931788734	38.8647961997506	0	30.6349627779515	0.114924381442183
16	0.000803975308875659	0.00459450256742318	0.00240095954954899	0.131761855673007	0.0353278926457094	0.186068112189932	258.262033459139	0	222.040107157212	0.0642929908877275
12	0.000818148729394043	0.00595544572938167	0.00314773301209707	0.177441867854232	0.0151441487111575	0.235935826793706	119.82318288764	0	97.822579063949	0.0859013145202593
8	0.000667435166557521	0.00415365612733141	0.00295909787872637	0.164261859731428	0.0329535827921404	0.0697742112648822	1859.27786392211	0	858.537750071644	0.075811199286528
16	0.000557553757787385	0.00359028581357732	0.00287524287628825	0.226496119169915	0.0118955264609278	0.219918809840553	9.67735931191063	0	10.9362583227846	0.111660086334347
8	0.000710783239606197	0.00246379348973748	0.00161141455416757	0.122660202082485	0.0243167522687645	0.114031623563536	588.337658577549	0	277.657952139875	0.0550124438631176
16	0.0006525467339013	0.00590363318808464	0.00190730533384984	0.146692120976562	0.028995239673627	0.0684682745450388	477.17491685406	0	464.960409607495	0.0717581145673747
24	0.000730344048130154	0.0019293930788351	0.00109683154446985	0.203142518915784	0.014723535895561	0.0530963488059578	18.5885359599626	0	16.4114719081293	0.10086491007689
12	0.000732756235226637	0.00562715815120494	0.00111273916850962	0.129751799625917	0.0233450502820166	0.138899261152476	971.004069075708	0	652.508864662955	0.0620564240960789
8	0.000643980695914338	0.00187705749237013	0.00226955474932031	0.190988942848417	0.0100360272063668	0.152366400168337	28.1382436462991	0	25.5031698347281	0.0891739592869201
24	0.000947795399118469	0.0038338207480483	0.00122562767332136	0.223283258392076	0.0261063524308122	0.199773679549147	94.7457056383698	0	71.9191875751954	0.110935279390672
12	0.000604394981455215	0.00374265084724786	0.00311424767934612	0.252914034125801	0.0272915205368072	0.06231550444206	93.0915345650325	0	103.0799287616	0.123637286106112
24	0.000540767600165591	0.00298763085654861	0.00118834777907114	0.222331167037929	0.0213914975680859	0.18219412958866	21.2100694274397	0	18.7744219415064	0.110459233731906
24	0.00090622283583272	0.00432111630284251	0.00111958514396679	0.189885965560665	0.0196816090355774	0.101833167666551	98.4270150702146	0	84.7136854081089	0.094236633728496
12	0.00088733058302093	0.0012365199622879	0.00150177144915024	0.157359238093341	0.0255478572133819	0.156176548115187	72.141509100781	0	53.15617519702	0.0758600487206868
16	0.000555697667568275	0.00579372930307907	0.00107821006173857	0.127856102860009	0.0296747983117729	0.0607243780102677	1026.1998970881	0	846.669044583213	0.0623401171919095
24	0.00059805470517403	0.00110431217487066	0.00167510286031938	0.258104682313028	0.0119738906074514	0.096735532335067	1.27500206944024	1	4.5220032422042	0.128345990775387
12	0.000761525920530176	0.00589795308313444	0.00222678975721753	0.214632410271392	0.0322045537821558	0.240711518929879	219.42470037121	0	227.437443405766	0.104496520420072
24	0.000659572771312153	0.00287479152343208	0.00134962923975167	0.110163060024508	0.0156939876539996	0.0520973133289765	65.6321242756908	0	54.8196460894806	0.0543751846537424
24	0.000522038376961311	0.00524396387070388	0.00308680969479754	0.246414006563466	0.0359393357741817	0.103787018567914	30.9068548700643	0	26.7800149140762	0.122500653075557
24	0.000664771195949901	0.00534849212428715	0.0032293951576952	0.236011371754792	0.0146139821020085	0.106550098420129	14.7542295347418	0	14.9533041153453	0.117299335841641
24	0.000975878112042413	0.00397947659085517	0.00365348872459644	0.284734282337257	0.0237763509137259	0.10824466258562	22.7792807973387	0	21.5016633628171	0.141660790443147
24	0.000504077139991222	0.00221403655765303	0.00326931367997212	0.102208321112147	0.0267299501696046	0.145915410116183	12.554371807226	0	13.4936250235419	0.0503978158910063
12	0.000811639641015886	0.00272587273567788	0.00228043161025468	0.149036732182099	0.0397406270183238	0.192583170026479	196.714311002064	0	145.57664337469	0.0716988202955749
16	0.000748555369585052	0.00421859949969541	0.00358229411387983	0.219826131209079	0.029880325567135	0.0531259856255707	99.5700729394858	0	110.302056575156	0.108325093856014
16	0.000870748194906569	0.00577711614829518	0.00146050372927206	0.278033942448501	0.0265913006010804	0.180296175896677	128.972341248379	0	135.502939609911	0.137428988852788
24	0.000797003325802875	0.00563824537571596	0.00215154429868302	0.158846186802103	0.0306544556094739	0.232300066328819	127.682984462355	0	118.117834250591	0.0787167453386766
24	0.000891286793708596	0.00544687522093948	0.00192380132064147	0.147775258201013	0.0260078538254016	0.217373892967235	157.009277677914	0	128.563146444006	0.0731812814935253
8	0.000812664492004148	0.00367403664116985	0.0032138839905931	0.130378273750259	0.0311070120975858	0.221695645075081	584.405456498594	0	295.771453952877	0.0588709704047722
12	0.000750590688305029	0.00427079738341048	0.00122791898527543	0.263952440098976	0.0275401941970592	0.0501833746742576	294.264917924137	0	293.331091048595	0.129156478360005
16	0.000547885115476042	0.00341371921111836	0.00158152738670523	0.20657234551095	0.0196015550607958	0.0570096493769793	53.4801327257808	0	56.8639496666259	0.101698204288541
8	0.000610159884191863	0.00363611012990459	0.00223463004837876	0.290358621203135	0.0164753217125964	0.249297129334787	51.5198445227138	0	48.6573164425348	0.138857275454975
16	0.000741812043870944	0.00144077790100973	0.0017487780226897	0.199176118987994	0.0376465218806442	0.191287415023143	31.4426519032719	0	25.9712233408243	0.0980000930543372
12	0.000915075897280845	0.00439899170928007	0.00297620468533484	0.1536684014432	0.0130042237238905	0.132807237110975	112.132102449899	0	84.5276470038746	0.0740146409206994
24	0.000950666787413012	0.0042670716304226	0.00343564652156081	0.273047701073927	0.0164485956023711	0.0967790267408099	18.928873693892	0	17.5493581605994	0.135817499954249
12	0.000779751556191396	0.00478405598763069	0.00360110359400484	0.166454702446503	0.0300386368632908	0.137531250818303	203.107396769965	0	186.082454981452	0.0804077570956892
8	0.00066067489000574	0.00597997578282837	0.00175919728207031	0.286010845716951	0.020843697672457	0.165441421358903	278.124945025722	0	263.120466719528	0.136683430068023
8	0.000645204079510133	0.00331292048494746	0.00197503378765575	0.17018596795711	0.0126520116963324	0.209312882656096	110.467050891387	0	76.3057980681441	0.078773055255957
8	0.000653870569204836	0.00581896764809138	0.00134164162406848	0.27678282958203	0.0172971745624382	0.209597244025634	227.630690320117	0	210.624192755282	0.132069516750088
16	0.000614973746643064	0.00363722635671197	0.00317874115161518	0.132355630618321	0.0280576216639962	0.237582144605389	70.768214097367	0	58.5795854330851	0.0645898779629965
24	0.000868765681353363	0.00212185144828975	0.00111842094192273	0.141859352259131	0.0184818850373693	0.172749294025923	45.2691271877844	0	34.4295570588031	0.0702233287956489
24	0.000953568704051435	0.00351073478628042	0.00204448415334811	0.178104341687333	0.0278170377897554	0.0736307559139872	81.6411314038719	0	74.6326737377984	0.0883458221261464
16	0.000728135784405365	0.00344730136117835	0.001759547022448	0.274295306910448	0.0294576597127422	0.172256874978311	49.9999489198166	0	48.4739953184842	0.135559671627428
24	0.00081697669886895	0.00209717847271887	0.00201674898510811	0.131186942541568	0.0133479331343438	0.103861908100527	8.58294585551262	0	13.0654013249187	0.0648871244931123
16	0.000762367780555953	0.00564591983288408	0.00258203990875695	0.294339356667612	0.0114650425984166	0.178225426388741	27.7344615162527	0	25.605997197261	0.145581693756192
16	0.000518994763650149	0.00210796252870548	0.00137784480886854	0.18644680991267	0.0342963061939122	0.181526506061007	39.1045556657208	0	34.0101030323335	0.0916354423953693
8	0.000953610749222617	0.00341858933884547	0.00137099931013773	0.222385496052321	0.039561690859848	0.133256248642197	983.146101492724	0	717.350388058232	0.104871588732076
8	0.000582792733654604	0.00219816574528232	0.00345694492104122	0.275689921048887	0.0101765950774183	0.124902580805218	11.4578369581237	0	12.7384802674526	0.131523074167325
8	0.000713545890487706	0.0055690976112315	0.00246598466290959	0.295791401767834	0.0329899752905158	0.111381530427428	595.023569347871	0	551.141745049026	0.14157361472355
12	0.000550624307582173	0.0039670313850135	0.00161196755220332	0.284679321934184	0.0122136116677455	0.127214507836314	26.595317695829	0	27.9917292418798	0.139519901464658
16	0.000784304790786968	0.00270347442191024	0.0010199209534057	0.288934746944133	0.0223160007887946	0.145030053338731	57.5348213264813	0	48.3722907452889	0.142879389597511
12	0.000841949655313575	0.00572372804255425	0.00254072568008951	0.228827530392379	0.0366639133741349	0.0925347274607509	425.984210588939	0	462.560441016879	0.111594061437012
16	0.000871928583491282	0.00125644627205817	0.00216203684351767	0.241149624365116	0.0217161259559669	0.0514632710828528	20.3846629987725	0	17.4112397466448	0.118986835931501
24	0.000680959739288207	0.00306020126704127	0.00243176381727435	0.222444826418772	0.0158225041247398	0.161027288174495	8.96319351184219	0	10.4197575365792	0.110516063420134
12	0.000785416274881093	0.00534901741165304	0.00343437135856795	0.210956140784226	0.0328299135259227	0.212933743661453	139.156819804775	0	142.767753939571	0.102658391049475
12	0.000657493198556006	0.00573023042180709	0.00319169777796634	0.211097931875723	0.0271407342736759	0.14927235607519	128.751299950905	0	141.125644985207	0.102729286384328
12	0.000961350997410837	0.00176468843792437	0.00337681071144293	0.122074232639926	0.0387530014920187	0.1662914288552	103.301569498243	0	72.0171697739408	0.0582176752877085
8	0.000866935832011186	0.004501931508406	0.00165002584645288	0.251923684225997	0.0377040660851778	0.222742908736071	543.311531353363	0	483.310998011927	0.119640237685354
16	0.000766970019739059	0.00215462461283013	0.00153786676733131	0.276636884362472	0.02384885668634	0.202553020554575	33.5233213754195	0	27.2246852288147	0.136730460011172
8	0.000991527422134507	0.00589527557786133	0.00328983300067491	0.154637275188996	0.0163520619049805	0.0699884360103492	1048.77545720041	0	407.803013611166	0.0709992677131826
8	0.000724328588559417	0.00264063741556153	0.00182421908100769	0.194478950741916	0.0361420941857933	0.162546373403014	336.797586011863	0	235.085571142105	0.0909188794246523
12	0.000672457124995885	0.00372118502290472	0.00377461436297298	0.163118927651159	0.0260656727446338	0.20795966354763	75.1274678886562	0	63.4142961926368	0.0787398780963934
24	0.000749354693930478	0.00343971536719124	0.00376729935957266	0.261513737944881	0.0148969197519375	0.202046788115915	3.59914706514025	1	8.25880957057549	0.130050518543274
16	0.00080320511016978	0.00526139802596198	0.0018734757044177	0.169296636261937	0.0370263603566451	0.112203369440102	314.623656378543	0	332.655272623531	0.0830603617533454
8	0.000796856646347035	0.00278132022504251	0.00352064708329492	0.129688298705529	0.0259894995617166	0.203473769778491	242.609444475922	0	134.654313011049	0.058526025328898
12	0.000961195186507816	0.00470449313641861	0.00206391346320093	0.227197645797086	0.0237262124274269	0.0944121379446924	215.966044247604	0	213.894219540204	0.110779121198796
16	0.000935897479858214	0.00366107906008351	0.00105425418291899	0.138715484411195	0.0236497562256477	0.169077058888818	302.888233680558	0	216.62576736458	0.0677698008265007
16	0.000816536804459192	0.00395913542400198	0.00107108135345516	0.173724322339698	0.0267491976949353	0.0603612973456348	337.653785622975	0	320.968193754627	0.0852742030745994
8	0.000829925133140399	0.00530011527889453	0.00373829035113671	0.12120149425375	0.0124593396848622	0.147012846252513	404.396347987001	0	178.440050639747	0.0542831954758879
8	0.000792658533131253	0.0032385065955032	0.00252350506751576	0.193005510263471	0.0345493229388278	0.0915557168047653	770.10658798184	0	480.612984130535	0.0901821941428559
12	0.000740656853774747	0.00407094674960713	0.00282167380948756	0.129120153855051	0.0242594817755206	0.0553138877167379	634.934726532928	0	407.977388453161	0.0617406038936617
12	0.000902436907562625	0.00308553724381961	0.00389879404194877	0.286137679325023	0.0378230256232241	0.186770641966708	54.1288049410829	0	50.4749391930871	0.140249079007838
8	0.00066097085112603	0.00441158900643422	0.00261470380438332	0.23978167932377	0.0366851000732808	0.134706597763889	514.127624759912	0	437.937646437974	0.113569403373726
24	0.000591685153837513	0.00563317269969897	0.00170152324195881	0.174952759684544	0.0346561764575359	0.124686084315881	86.6121468528875	0	93.173479978963	0.0867700312219372
16	0.000690393955275377	0.00596914545960897	0.00387723380725265	0.271339214896493	0.0310427240450919	0.115544993876852	56.9675510178229	0	61.4311919060122	0.134081626061175
12	0.000953544114157574	0.00425718178565619	0.00163110170215563	0.226569242303127	0.0277530926585467	0.0527005235537425	455.887309795596	0	411.830719053059	0.110464920254155
8	0.000833655785978888	0.00110903626185517	0.00312441959756526	0.247615767279623	0.0174655106217028	0.199927380613209	34.0728857766265	0	30.7596166906395	0.117486336765663
8	0.000859023975325281	0.00557855971884107	0.00212884566093957	0.241133331805669	0.0251123953048454	0.210556082218887	413.130607587842	0	350.788599397693	0.114245209961859
8	0.000958495699774694	0.0010397629358123	0.00342044534397371	0.263900447815424	0.0315800466095066	0.11477930947334	50.4809378153751	0	39.2385686248418	0.125628470387753
8	0.000916129290555435	0.00372038474584057	0.00116756509849177	0.127154461934658	0.0309926321274728	0.0553285903919171	3996.67984487531	0	1668.29760978503	0.0572592677840531
12	0.00064362965960946	0.00251871995454291	0.00345179583073471	0.185393718933661	0.0272925148468063	0.242631157745466	34.7766769047948	0	29.395332264894	0.0898772237529938
12	0.000782308802985472	0.00482983668631632	0.00159167657729977	0.131024065317517	0.0160338854431799	0.171251363636028	295.817972647726	0	208.597807836487	0.0626925516236092
16	0.000579174436082705	0.00174737484317321	0.0028524758452155	0.102557088671544	0.028137907759277	0.0816859644300259	49.2331826627941	0	37.503621541107	0.0496906329811456
16	0.000802153438203191	0.00114045578222992	0.00200898573268243	0.225206263524521	0.0203608574239187	0.210676830696664	19.4889899855284	0	18.6054772568773	0.111015158794989
8	0.000559128795886736	0.0033783735060169	0.00190557346858311	0.215743516982821	0.0297304380097155	0.145513958433473	281.030334270923	0	217.088390478635	0.101550718303821
12	0.000796263781488568	0.00476228378684624	0.00372261599548965	0.145763623414619	0.0398089658811491	0.201654720829949	313.641067421776	0	259.837031907428	0.0700622763905458
24	0.000882365934249824	0.00437262769737102	0.00397702930487683	0.181064868839588	0.02790341196093	0.112431036771383	41.4169375665936	0	39.4182634639852	0.0898260856141095
24	0.000604055769806296	0.00508890666165099	0.00274388669755038	0.144567747658281	0.0267286810673395	0.169306621059008	50.9537155887912	0	51.5070494698056	0.0715775263673829
16	0.000936422858995692	0.00442063370316582	0.00324949487700369	0.261888773031968	0.0377173943436928	0.0568177719654297	148.916782638544	0	166.949455177962	0.129356406606254
12	0.000914216219283063	0.00339842212608653	0.00254128029202139	0.286629790737922	0.0328223356490008	0.187317358024626	83.586999797789	0	77.3712520966227	0.140495134328226
8	0.00090683637904417	0.00457577971605472	0.00373026059410384	0.108416341035677	0.0340837732705602	0.189052768298746	1492.37305839092	0	656.341701684956	0.0478917036887747
16	0.000942948173822822	0.00103646781499487	0.00355710605772716	0.240349798092683	0.0277403388109408	0.128517936964198	9.14904429000889	0	12.4039952824366	0.118586922949366
8	0.000563751850841885	0.00584133899757639	0.00164559738211164	0.294924780356659	0.0360374212275056	0.196082537575812	513.494269599219	0	536.616084889439	0.141140312017812
16	0.000685752369335264	0.00240024656579994	0.00242331739197792	0.18650794502312	0.0123186022247276	0.178610964898761	11.0407059468187	0	13.7168678726177	0.091666009930657
24	0.000758154189501725	0.00563750658154676	0.00247795451953616	0.259389151512717	0.0309477971415493	0.146103880663555	41.506022093239	0	43.4893978047603	0.128988225356981
16	0.000931339137087407	0.00547550466478499	0.00214657701076582	0.145144238597181	0.0338401345900188	0.192050314397463	367.930951272121	0	325.057385974806	0.0709841742182371
12	0.000573443480740447	0.00285638320414879	0.0023875455827142	0.165805801087979	0.0285783718655286	0.0955227349919823	110.589244965498	0	99.6034628200432	0.0800833080217597
24	0.000704437086651145	0.00346576606144407	0.00280481055034665	0.10546653160236	0.0316936262648552	0.146321032236412	76.6086859010011	0	62.5498522562612	0.0520269208390934
16	0.000514125627299704	0.00521656265003896	0.00366788897579855	0.138852084189212	0.0374088221997776	0.246350017775395	111.405551611365	0	114.252852470429	0.0678381006331319
16	0.000797446864076517	0.00472510470701145	0.00146545816584735	0.25133423876857	0.0158549649192256	0.24334074160909	75.8441946876413	0	60.8409623848474	0.124079141259154
16	0.000705909598387975	0.00598476353056304	0.00279018720013805	0.217658194278565	0.0370348190143443	0.0519751384035482	314.359273924046	0	368.678156626312	0.107241125899386
16	0.000908276077265842	0.00349615500622707	0.00365423381152471	0.144559217522615	0.0206821099328582	0.107215557638687	72.5508644408341	0	57.8662408625533	0.0706916640035398
12	0.000682680462003779	0.00385522167079882	0.0038042236975791	0.154803315367206	0.0192835066663519	0.134609724408893	73.1094801966188	0	61.7089943611722	0.0745820945886967
24	0.000908734602993066	0.0010164497551801	0.00312235379512791	0.198377711550434	0.0115167748473368	0.245064802838602	2.49465300201142	1	10.802822327795	0.0984825065073912
8	0.000742362686429482	0.00389784893116856	0.00136487258895369	0.271869576752273	0.0104179919043884	0.080615091736205	117.472821348784	0	82.5610271613917	0.12961294367402
8	0.000580904494727242	0.00260349426633107	0.00107059515191192	0.219559272863177	0.0267588713707297	0.139587211477627	241.40844957495	0	183.748551195501	0.103458526822852
16	0.000989903267735576	0.0017940303610162	0.00166275684838133	0.179227418878306	0.0249238261803108	0.169984615500347	65.9537891789728	0	48.0219184914168	0.0880257493316496
12	0.000975208331320307	0.00269089462561443	0.00335717151777543	0.113959070196842	0.0379608146840938	0.124074102385362	317.335861689283	0	207.896796024613	0.0541601363641947
8	0.000894685946770694	0.00101788524198556	0.00254368838822649	0.164039168477908	0.0114967059224165	0.175672221186435	52.1790312175279	0	42.7477717185509	0.0756998614387328
8	0.000597720880289817	0.00445565976831702	0.00106511077060682	0.27405383755802	0.0304348599124297	0.113864630622564	683.150119014019	0	541.852152707528	0.130705050104322
24	0.000624498823432172	0.00110384143220497	0.00238978386910245	0.235969781812876	0.0338943306368306	0.0673102829722003	4.58923484110809	1	6.23398473123015	0.117278540871395
24	0.000872442517557577	0.00379473083150219	0.00132878564613112	0.231982820073225	0.0358629002687041	0.123824226182278	86.8066961075767	0	84.3630776349884	0.11528506007101
16	0.000997969112825905	0.0050909636389783	0.00285887059229911	0.190323496689387	0.0171292887050653	0.0546601338401535	122.977259588923	0	121.151375860804	0.0935737845456737
24	0.000721707039090136	0.00548212695551781	0.00177441252508132	0.13725187776589	0.0169721841265262	0.0818964279342773	82.1875465600591	0	82.2917476345376	0.0679195917783399
8	0.000699372178221211	0.00178242912212533	0.00245119566198443	0.14961225555759	0.0154435457534831	0.247693967973121	60.3286512325593	0	47.7712776042729	0.0684869684707916
24	0.000501786960930246	0.0024271792655794	0.00273346583929615	0.193975640227877	0.0227884953552074	0.184041034380563	2.39364461746974	1	7.14024560852488	0.0962814709556854
8	0.000697818045164225	0.0027462947499328	0.00361702838012829	0.243856727854534	0.0156006293555249	0.208165238974478	36.0151193755807	0	31.9242661624882	0.115606869126648
8	0.000854472465547137	0.00332851520251963	0.00310407980738081	0.190440659508556	0.0144487765715742	0.149835746708879	117.384054111771	0	84.18237594109	0.0888998311056639
16	0.000630364521157209	0.00525329967509168	0.00388996137815401	0.122499935315573	0.0102733276961592	0.093802698652475	46.3462285674358	0	40.8301653106235	0.0596620374331895
24	0.000825294518206204	0.00335021394031726	0.00154573068083744	0.217695886866556	0.0333337971089504	0.0702600670324651	71.1321599166469	0	72.5836717694498	0.108141593737667
8	0.000539682851466948	0.00537734196037602	0.00235316225010741	0.250875572619998	0.0289901310628856	0.194014314686092	313.276056920767	0	290.941476785181	0.119116195682779
24	0.000985124361605388	0.00140152910192744	0.00308586509561358	0.228038038678721	0.0253858442863256	0.125615633146688	6.25311256918985	0	10.8097419453716	0.113312669444883
24	0.000836096878996526	0.00272355548467177	0.00202736689073052	0.103379205540936	0.0361985430268017	0.182574483328491	102.216378784023	0	73.2494785337942	0.0509832579964484
24	0.00061121488302515	0.00114780013141139	0.00238522625558005	0.212235299726706	0.0372668623461127	0.0656555853732754	6.1636697328514	0	8.07020152403504	0.105411300280663
12	0.000565703557274066	0.00518090025237476	0.00179278588431935	0.259869393796339	0.0192468668799128	0.228752218792132	58.920696179131	0	62.7655220655461	0.127114959067657
8	0.000717973778650737	0.00524278923852554	0.00392053456469827	0.244523829241178	0.0207375789568479	0.100016503422056	282.751372294642	0	219.928418408989	0.115940410448396
12	0.000617405392939315	0.00180057170524737	0.00115866566172433	0.150284661685825	0.0228800051074199	0.111181255979921	89.0061218346208	0	65.9330047839547	0.0723227811821035
12	0.000595563157744676	0.00391625046064402	0.00171387497131899	0.276279010375944	0.0172681677350449	0.0789845718041928	52.3164254245833	0	56.6651445746463	0.135319752569304
16	0.000558675937353896	0.0057803102878793	0.00237553935888176	0.241046659694837	0.0291555102984364	0.0557025930497004	145.735105092877	0	167.465167522142	0.118935353616138
16	0.000728114936062805	0.00235806296344977	0.00310482571839618	0.233753176779905	0.0165031310252467	0.141136915873103	10.479594874888	0	11.8232839035764	0.115288613605084
12	0.000884468173893844	0.00539197901169815	0.00207715843770026	0.215274844887726	0.0250065961825008	0.218318805022817	206.029476883816	0	189.665802109308	0.104817736809163
12	0.000856369239117096	0.00179346215376256	0.00272674286596293	0.15102567732387	0.0383692111429234	0.148578474503845	92.497427839313	0	66.4103866307635	0.0726932867385508
12	0.000731749101342903	0.00105005108328806	0.00393212563101806	0.244875906058162	0.0291333388491554	0.125995363095551	2.79738945665519	1	10.1253401976553	0.119618230525562
12	0.000745411889479071	0.00578731715903265	0.00317915729595258	0.236499232958542	0.0260686427828485	0.223279839062562	96.7799973777131	0	102.134219793515	0.115429903426604
24	0.000570294261511416	0.00483931240031063	0.0011293198237749	0.193167820577581	0.0113698852761049	0.212287198465081	31.7707348707987	0	26.5078939437877	0.0958775611511956
16	0.000575242209891695	0.00243519199995885	0.00183779335554595	0.285281450139515	0.010990806327309	0.133537989796194	6.11654146525915	0	8.37457866632522	0.141052741685866
12	0.000743873640955899	0.00179034276779727	0.00332176055642054	0.209016005823438	0.0313270943742965	0.0780565598999476	50.5548486359547	0	42.3592268644676	0.101688326485128
8	0.000629500885364741	0.00559809451622255	0.00343079356244216	0.138619477812462	0.0325622498954441	0.174880696956494	1694.39392266895	0	774.444153267824	0.0629911055938986
16	0.000951531746721889	0.00452550142966992	0.00353837879919419	0.188058409512589	0.0247069960143989	0.187429973764513	85.0492403367934	0	70.4567806562389	0.0924412416742387
12	0.000595131269376056	0.00456187555198551	0.00325971697917671	0.255980306393382	0.024994718875718	0.0685163597764278	99.5307031023232	0	110.755216750324	0.125170419161494
24	0.000985376696738685	0.00556463145622019	0.00279889656002912	0.21673060443004	0.020305256286903	0.233077616104928	60.8955665569056	0	48.2329690625371	0.10765895253895
12	0.00058136736955372	0.00270878514357373	0.00339675362487538	0.258999985898966	0.0264860671217544	0.161548804382176	20.0825091276079	0	20.4568119425813	0.126680255957081
12	0.000689685364702106	0.00214508094572221	0.00380482418181939	0.212960963788311	0.0279540040305042	0.072756189594646	44.2567372034405	0	41.0722097630006	0.103660799597139
24	0.000787985098159139	0.00388172484885749	0.00166019784243453	0.167761601843212	0.0292123860707256	0.138348912176423	80.485971625594	0	71.1136968775916	0.0831744525369249
16	0.000587489151556219	0.00237693713075337	0.001825846922997	0.207618921051232	0.0126517788957518	0.168144388303375	10.1741884134095	0	12.3569889605167	0.102221491783847
8	0.000647491668164307	0.00121977800107842	0.00108803412628258	0.28655459515425	0.0216835978350731	0.0590590015589496	80.6066937864557	0	60.7872956017955	0.13695529941237
12	0.000549033954802877	0.0014051703996143	0.00328997893081135	0.11545552525532	0.0396051094217306	0.21301533539767	29.9315871480868	0	25.4345051616742	0.0549083555981684
12	0.000914657830993433	0.00417780490558333	0.0036063104009975	0.102079886543718	0.0217511495556528	0.107592414742026	401.121075677359	0	245.205109964608	0.0482206200860894
12	0.000743309547587147	0.00459640174563956	0.00144395062262318	0.25266648037859	0.0258139904584765	0.170195756971954	139.516136765136	0	145.332720951098	0.12351350948445
8	0.000966777975717992	0.00222139437462246	0.00333949803089069	0.153634529412997	0.0272206827106286	0.187435701277366	189.530695002238	0	123.187708318106	0.0704979355245568
12	0.000708452870375512	0.00203473495512493	0.00108185495294931	0.271062368589376	0.0125114494463347	0.139764988490297	34.9177701601142	0	28.8490002806641	0.132711436174787
16	0.00077296055309616	0.0057949823878155	0.00123827535270837	0.225919550655868	0.0336951134887303	0.0991672332814992	275.558412131335	0	309.132289791648	0.111371802203565
16	0.00061587390727368	0.00474480954510702	0.00386758132239952	0.133020354323105	0.0133401757772444	0.0603019313554739	63.7011347588221	0	59.2113205552054	0.0649222393749339
12	0.000626726688717013	0.00107299367995178	0.00115362450271869	0.284429808683353	0.0291178816685953	0.149971239754321	23.1894464352483	0	20.549275286244	0.139395145037613
8	0.000745856651828735	0.00417705329123684	0.00340313686669641	0.120351795091746	0.0215354062516282	0.159967360063024	596.299105935481	0	264.053913250909	0.0538584088679919
24	0.0007391039200166	0.0027930995051078	0.00358236992397067	0.156230041176103	0.0193141002831244	0.136517711244356	9.55452608835632	0	11.8231730926426	0.077408672627361
24	0.00071398412382297	0.00177216142748585	0.0036567078388538	0.266743605275141	0.0300787139576323	0.165790768934448	1.73238366224756	1	6.38027674714219	0.132665452137118
16	0.000719216661943316	0.00331756425682235	0.00215711499893874	0.288577132700588	0.0139142314139352	0.128751417051533	19.1683962990825	0	17.6166474149291	0.142700582523208
8	0.000978818526321703	0.00393480756964859	0.00333699203104666	0.257626561977253	0.0289671298338433	0.112637150261035	293.177854554478	0	253.282348083127	0.122491603652636
24	0.000549856809753981	0.00345832894087998	0.00141952935574222	0.181785714300728	0.0249362410917683	0.0576742246639047	42.3324545034461	0	44.5836365509011	0.0901865083236539
16	0.000674987461772001	0.00162305620996385	0.00309954851078896	0.156155590753173	0.0360488471249377	0.233941389587831	18.1882213327782	0	18.1212338831319	0.0764898446941795
12	0.000896527415966808	0.00570819959093582	0.00169160876795457	0.19425175025704	0.0253006106923409	0.108740747399138	441.258581072553	0	413.468911548203	0.0943062229170339
12	0.000683803433781384	0.00550837359017403	0.00230713864997881	0.108170289160737	0.0218117192837874	0.212270029127507	476.745139073464	0	300.388984807472	0.0512657803472562
12	0.000975065129240277	0.00589606565859555	0.0032513588766467	0.212684701829388	0.0112177799796018	0.0928717698806858	93.5585450993052	0	85.6557680279042	0.103522669021296
8	0.000570979686759396	0.00487190660156844	0.0021775013882808	0.23447341603597	0.0306541645171893	0.129859194719074	602.868654792321	0	468.91935564683	0.110915351367953
16	0.000523376735163157	0.00544397199877658	0.00320714262648607	0.126552305062939	0.0339900950314079	0.118372980091337	228.282920390954	0	225.796676343406	0.0616882192374269
24	0.00068110393823772	0.00237876560911039	0.002141663189295	0.245267179723017	0.0311142107503533	0.15346428942529	15.9857038964021	0	14.3647080357431	0.121927239673403
24	0.00070064242074839	0.00187948651227038	0.00313858728097759	0.208465467808836	0.0280223896853112	0.12668719177512	2.64141246222106	1	8.29138034140599	0.103526384403183
24	0.00079589727776304	0.00338836173042524	0.00209069728911471	0.180376580567235	0.0203480534923115	0.091835648820512	36.2763976335058	0	31.8358822080159	0.0894819414981682
16	0.000860983925036342	0.00210137145916642	0.00394943277068256	0.171243302383547	0.0258215793294795	0.163292453266049	21.3425410666203	0	19.7911805172744	0.0840336940476278
8	0.00051194499811951	0.00179270977714755	0.00218410327573321	0.246215715034589	0.0333952316513686	0.248258606897835	39.8543779016568	0	35.194966875649	0.116786329830869
16	0.000505754916385187	0.00174392170782384	0.00282818185632775	0.24948743742764	0.0375133845223274	0.18821239174214	9.23580760726864	0	9.47132520904078	0.123155740916872
24	0.000654406376734524	0.00458457761463838	0.00319349335163121	0.242176964460245	0.0359139726514437	0.188564630232234	25.7111682931329	0	26.4508560188268	0.120382132091572
12	0.000525137186976187	0.00515732087359715	0.00190757320432353	0.244603889091972	0.0271651310964483	0.102758449247403	153.549146591605	0	173.155409121005	0.119482222338713
16	0.000603966961003292	0.00195908339901386	0.00336188993571098	0.254929485937842	0.0133031648936052	0.188122580749386	1.42039156329657	1	6.49574818755838	0.125876764218883
8	0.000958972516795016	0.00390584066558648	0.00142385960375418	0.198463648999275	0.0184174899948807	0.179425225295695	423.747798517618	0	293.940673802606	0.092911136997863
12	0.000773151077726653	0.00163430456766076	0.00261781264045055	0.100906404744494	0.0271657971709448	0.11588563551488	90.3808260573026	0	61.9233384637759	0.0476338877363969
24	0.000687078949592007	0.0059174525688757	0.00225732969882451	0.151664327273737	0.034025190091388	0.160396875941466	106.006067247234	0	113.14666491898	0.0751258158621977
24	0.000745873439602928	0.00499704013488717	0.00261668133234218	0.109409187041309	0.0174664103844807	0.198105436167783	78.7119574198971	0	60.6606437523139	0.0539982482234233
24	0.000974731458421462	0.00494957007715682	0.00391857808978006	0.246239037478527	0.0177429295564414	0.202193408364567	26.2082236783709	0	21.930366651676	0.122413168535834
24	0.000649921983720669	0.0032221646559567	0.00233911120820305	0.162811798525541	0.0252392058131713	0.241500057612008	29.5500306208863	0	24.6359059039198	0.0806995510525989
24	0.000692634048078777	0.00208767284911124	0.00304421260236685	0.262801491237766	0.0291679804666611	0.240264272362054	2.99553263996002	1	8.78591483726334	0.130694395171898
12	0.000603577592071278	0.00263870885735148	0.00140831457089788	0.201760918836899	0.0102360617012237	0.116548892480245	30.7006614895358	0	26.2347792628244	0.0980607944223216
16	0.000538944709916512	0.00340527354365464	0.00352592532804497	0.110351315701032	0.0320116450847801	0.23344080273117	77.9123863670213	0	63.571723555997	0.0535877382601266
8	0.000539872712448406	0.00427435189750122	0.00372591157327616	0.278356910511122	0.0217044306027743	0.119117922317223	97.7849033041371	0	98.0039625411475	0.132856540564068
16	0.000820483355748451	0.00445882699754726	0.0010629762253736	0.219456167602703	0.0118768836026248	0.0760222501625391	84.5110332746769	0	77.4818419948157	0.108140112138893
8	0.000624855805709114	0.00525005961075672	0.00214426393561171	0.170359161663257	0.0175211593792753	0.0637446406220046	932.860774374265	0	348.746076733475	0.0788596465601343
12	0.000819874062029233	0.00500676094948617	0.00196793528525697	0.180119967887523	0.0287830541861635	0.0641373586437896	681.617585825981	0	570.255349451973	0.087240358873473
12	0.00076705534572506	0.00132607563611348	0.00124462250391864	0.153744464108918	0.0180536132023171	0.16770660052167	54.3204978545669	0	42.0475777622571	0.0740526720311523
24	0.000783917340933206	0.00523788059186685	0.00109856786348517	0.225148350560255	0.0112438659786379	0.0955710152762727	43.1692813119194	0	38.6354225618379	0.111867825439353
8	0.000580371358054	0.00500344159649083	0.00160450474668342	0.275961678761552	0.0345762399958065	0.16753279309722	483.728709156017	0	468.742072774206	0.131658950108902
12	0.000698890699890171	0.00588612609369939	0.00232488409281468	0.183685532790837	0.03399974957172	0.248420227436118	281.262528120571	0	277.730002401793	0.08902313405782
8	0.000785704285915075	0.00317320329615788	0.0020822833642408	0.120343099527377	0.0336712740732282	0.205750015807288	835.708129112623	0	405.264379479738	0.0538540617361172
8	0.000843115469426862	0.00235326567656731	0.00344064736931497	0.128921202103921	0.0140870145383611	0.12609208090148	117.937052946706	0	70.4519770073866	0.0581425248862566
16	0.000517623442454069	0.0024932044609603	0.00219429664637596	0.225273581128051	0.0285134124224303	0.213192131058603	18.9102481387078	0	17.5779746618423	0.111048817581884
12	0.000837094033436885	0.00289335992966301	0.00109384635401187	0.12224244346809	0.0248651810200345	0.11990336932409	461.718649464652	0	305.443389212259	0.0583017798904669
8	0.000690110407083146	0.00389397573836375	0.00224364444146252	0.203963517024397	0.0289704938978062	0.227466739296545	273.389562269545	0	206.258956571582	0.0956609513530835
16	0.000897939437106949	0.00219812264421121	0.00174202778543982	0.281509527942696	0.0232184611014268	0.20359817682486	43.1719814910702	0	33.5558233661556	0.139166781107717
12	0.00093784597002195	0.00316767102683391	0.00346008920586432	0.14403646876607	0.0397482648596662	0.167591773201735	228.656953690633	0	168.50278561829	0.0691987048038068
24	0.000681670334839771	0.00561857220273381	0.00179996627716283	0.24819675263394	0.0244658496246702	0.0683338942449856	44.3805104459838	0	46.8654692746965	0.123392026083039
12	0.000538471877274103	0.00225403179947806	0.0021779188643029	0.266398290859529	0.0270797941809915	0.219783376147289	20.869310157267	0	19.6246547211633	0.130379401487774
8	0.000873091862906336	0.00216340863572455	0.00129902560354575	0.23642733417653	0.0103567811738611	0.239796572394208	123.250482476606	0	91.8479404391562	0.111892280658608
16	0.000644198748672961	0.00382276287232397	0.00115826883687006	0.122526312134968	0.0158294570353411	0.13146637723412	140.990627345501	0	109.006222255987	0.0596752258222159
24	0.000691844140885918	0.00531038472043668	0.00352432769205147	0.253379797388356	0.0186696465182646	0.17774304518463	16.7716235179767	0	16.2669209404239	0.125983548381794
16	0.000783249751841588	0.0057391255818949	0.00132653848411516	0.150406987931754	0.0183431185652809	0.235012330408031	248.804076660873	0	199.303768429593	0.0736155461013173
12	0.000782132236976309	0.00576810868570633	0.00166269484916031	0.108916389902862	0.0228628812382237	0.116076760280627	1228.67194302332	0	702.942317735678	0.0516388260419286
12	0.000791031830589148	0.00470377421298719	0.00213521602378764	0.273468018441045	0.0311893579781528	0.181157010018202	112.432349429409	0	122.040262931618	0.133914259003793
16	0.000913388513225288	0.00448618011220428	0.00235340816030093	0.142188444347384	0.0111212769333693	0.135678371770712	76.9780145360755	0	57.2478591273347	0.069506278751614
24	0.000644319848948353	0.00599801796082461	0.00284601325597235	0.159509684622548	0.0375937777608655	0.123539853388244	85.7960371493452	0	92.8404800828746	0.0790484942236499
16	0.000798938796208327	0.00499406072778254	0.00261016028174889	0.232417821144759	0.0206178057845799	0.0736314564636763	69.4732400926755	0	75.8132388108708	0.114620936062435
8	0.000536667030377785	0.0052347044070153	0.00188739424035364	0.199762076747163	0.0159905846708354	0.197912329782178	239.534643495867	0	165.579044736226	0.0935603219420684
16	0.000594479418953805	0.00353428242899338	0.00171154279898671	0.299279285600047	0.0271795801887519	0.0580833247197247	48.0690664953382	0	52.5070068338618	0.148051657602483
16	0.000763770125352903	0.00189822660883501	0.00183099515397226	0.203788131382345	0.0284642659842412	0.237477213048061	37.7794459243266	0	30.1431418594969	0.100306097969564
16	0.000533526298904005	0.00411297885695731	0.00353155899582944	0.153478936726606	0.0386745947690364	0.155442393264096	71.8272718311937	0	75.9057640365124	0.0751515189655612
12	0.000553717775679549	0.00326350123003121	0.00165815004777923	0.229956692682898	0.0286761435815927	0.0832880827504733	108.599699254831	0	117.395251833974	0.112158641173512
8	0.000784203362251504	0.00274326324807359	0.0033986845130574	0.262285323499926	0.0139441418324744	0.186558377261909	39.9559416678121	0	35.163099678967	0.124820927457131
24	0.000610951978559601	0.00224053210901626	0.00167728249102823	0.191758369301783	0.0128105815502055	0.132918807880754	8.99517392768043	0	8.35150677562379	0.0951728355497616
8	0.000939161423783614	0.00334044459996263	0.00126984556784697	0.151382627387287	0.0383323003075428	0.0737664344127742	3580.36444532885	0	1695.73592337069	0.0693720782776988
24	0.000594324329132119	0.00469512344072139	0.00260141373946818	0.164689018471341	0.0378057527386657	0.117234082126157	55.6475440081216	0	59.4748225125988	0.0816381609580604
16	0.00098745329174418	0.00293305365075665	0.00355762928636387	0.2035828652364	0.017823463895826	0.0578124879433599	47.3726798104614	0	41.5790191520053	0.100203464952373
24	0.000503725075461831	0.00116209044799219	0.00107811522131259	0.13899402121792	0.0360229203061807	0.22349566061322	8.48315924406606	0	12.7998572362993	0.0687906634158257
16	0.000892530262451445	0.00517859542403354	0.00157372976073304	0.254811131360549	0.0334660646563174	0.192704235479147	157.463857904038	0	161.690114802262	0.12581758695052
8	0.000603135511187395	0.00222929626325488	0.00219816456198376	0.239600913114713	0.025798707901523	0.167800842742035	65.3136933761735	0	55.8466673936969	0.113479022916299
24	0.000853578805849967	0.00371770669630472	0.00367793093468162	0.171570941927871	0.0268253147961334	0.201434016587659	34.0108967088071	0	27.7856031839794	0.0850791224519215
8	0.000842758879965678	0.00310587433622386	0.00121151281784986	0.282722024006505	0.0270877127229462	0.182098966235963	237.900477162444	0	209.513028816924	0.135039052202461
8	0.000711627434170332	0.00192579370490319	0.0039107002600143	0.125270699387448	0.0295327741584134	0.0895943254874935	297.018804766883	0	151.045875265196	0.0563175114018048
16	0.000531939261605398	0.0054151700385969	0.00396090450049519	0.179327735782455	0.0146105187235217	0.0832678709358463	32.280496054616	0	34.7390044102384	0.0880759077482297
16	0.000998080994698398	0.00120729018723398	0.00329538984506079	0.292146156076266	0.0255173028428043	0.190907005959264	19.4425280302932	0	17.7495906300276	0.144485093742617
24	0.000792635898561504	0.00447727360477443	0.0037324281875585	0.262188966953466	0.0287847848637224	0.174779486623765	22.7323929879318	0	22.000476144647	0.130388133038201
12	0.000870606501295245	0.00492376080990615	0.00393369666891917	0.110940910301303	0.0242280679964922	0.123456177476334	438.751521546349	0	283.763335310119	0.0526510739046431
16	0.000627234138123427	0.00344302754877197	0.0036021103307273	0.29353288061499	0.0338993966766049	0.230049981230811	19.2096617521668	0	19.3749291546411	0.145178455833113
8	0.000760436108395616	0.00322786413829245	0.00112059240316889	0.296967916801232	0.0366861787346556	0.143156902328472	351.180271723001	0	339.097038171169	0.142161861461373
16	0.000617282591534756	0.00585031531660178	0.0016820171812539	0.209546035605753	0.0311880437736425	0.0528746358207837	299.129601189492	0	338.151424029188	0.103185048562439
8	0.000762236458348027	0.0037036496051061	0.00319090999045662	0.181253679378994	0.018801267028245	0.21299923527671	149.018557791848	0	104.322075022628	0.0843065811773833
8	0.000596880254683505	0.00202322221263149	0.0025208413718061	0.131805106083753	0.0236460349397573	0.21050100224534	109.778809283031	0	66.5278772656353	0.0595843005481747
8	0.000631421737726708	0.00375047227465717	0.00246674239132518	0.244468770279112	0.0356410707340636	0.219403057855513	186.815067169652	0	171.469681647511	0.115912881738683
24	0.000548558625708503	0.00215659384725841	0.00391379950750308	0.153581356901032	0.0286294964268495	0.0557977395318373	15.6807180912372	0	14.534349655375	0.0760843305963684
24	0.000670133501648433	0.00175909128636182	0.00157947842908753	0.286943593587995	0.0151947278481157	0.0697731367812001	2.61949670267928	1	6.56415145423729	0.142765446042846
8	0.0009472618224935	0.00224080392698831	0.00385178085201988	0.193864814905989	0.0184337428434125	0.224834019996846	79.4978141196917	0	62.055403101573	0.0906118260027567
16	0.000643494138524797	0.00387258440706911	0.00322915153604168	0.129781445280259	0.0258204583109633	0.122424109401742	85.61400823964	0	76.9940855437799	0.0633027870443794
24	0.000648066741717548	0.00594687537204415	0.0030848918823591	0.167546269521553	0.0268272367141274	0.0641098104822665	71.3056613738091	0	75.9124803689658	0.0830667863834689
8	0.000552555603772399	0.00127720637259169	0.003369917562448	0.278376507273837	0.0200329868355496	0.200702841940066	7.43273449430461	0	11.6306366913392	0.132866338739436
16	0.000559166012213391	0.00353529158063179	0.00327619233985432	0.201556317327122	0.0144040258377082	0.169182565358362	13.479867548147	0	13.1649788877731	0.0991901915547453
12	0.000621924745904539	0.00544382715403204	0.00261189463289453	0.171679805491543	0.0356053269816778	0.21378226757514	255.195207727594	0	249.302558616836	0.0830202961647399
8	0.000951575396336862	0.00592859688048814	0.00108382491603476	0.150784559430131	0.0229532759333044	0.213125007516067	2201.36593628957	0	1064.35831060646	0.069073069769036
16	0.000607545935756859	0.00110535933754198	0.0033907818962883	0.180882127890482	0.029058610269984	0.241123960603072	1.59415683111249	1	8.42774822358615	0.0888531032574776
24	0.000523030772373773	0.0025437553803171	0.00203779588001621	0.188944293273108	0.0399337627792263	0.210255581618661	21.8935715135823	0	20.0422546854196	0.0937657976098827
8	0.000878603440798387	0.00453664035110371	0.00175233290133041	0.14190421878117	0.0134170273994008	0.229997498086261	429.110526300916	0	247.731377503081	0.0646333084774427
8	0.000766392089304661	0.0047571486679609	0.00173089521206915	0.176747038667809	0.0120390201148299	0.106664831456805	362.678429274246	0	182.425696991699	0.0820533892827522
24	0.000952562877714537	0.00572843949325126	0.00264126641028301	0.171637497914293	0.0167164912642791	0.114388942885912	65.6518166903823	0	57.6749544205345	0.0851124004429587
24	0.000638754421775603	0.00118305706470037	0.00319711570091723	0.143521954259809	0.0165284830617529	0.196827151052013	1.36899268132852	1	6.31140316873748	0.0710546297169274
24	0.00058358053034641	0.0021876140839833	0.00199029770573135	0.198983014400181	0.022075015053911	0.187234454392726	5.41685400386443	0	9.69595550588239	0.0987851579175823
24	0.000506224729621667	0.00228977656435388	0.00254535186940793	0.138171486653433	0.0175010588952459	0.237712630084553	1.7982327418046	1	8.42418726214347	0.0683793961750967
24	0.0007548610867967	0.00430165048586836	0.00113709353786313	0.184670301032897	0.0343205950495076	0.186382353718108	125.860965941315	0	116.839536091234	0.09162880160727
24	0.000555542615670448	0.00300738913535214	0.0014948374441517	0.114686585629774	0.0394630137364233	0.134154902089178	91.1276622373335	0	83.3932292951391	0.056636947106009
16	0.000907638962253877	0.00231028586616616	0.00207143955239221	0.166180180214258	0.0300183238684091	0.104791497517471	88.3427774363233	0	66.9800528456945	0.0815021349954941
24	0.000943088932272987	0.00183205468012276	0.00109270079444037	0.126189072246711	0.0310231416819831	0.112636134643251	73.4119909767677	0	52.1536326072345	0.0623881896392454
8	0.000832645442803737	0.00424629879249443	0.00101529838889049	0.143654327459209	0.0172920892879227	0.151111181459249	963.725946709376	0	456.32535778911	0.0655082773321021
24	0.000526831813744324	0.00120878371661644	0.00341445044935182	0.186783671360471	0.0168494171260418	0.152200861943362	1.22680723346642	1	4.07155908229194	0.0926854867122784
16	0.000554118780430447	0.00144139301045691	0.00192115581545723	0.205940968906902	0.0197436636722019	0.150704398434681	1.90345993457254	1	8.99088818470589	0.101382516153713
16	0.000750044894086246	0.00265882849700496	0.00112072820258354	0.264746468107877	0.0193593127262885	0.0598036606025048	52.2937582350402	0	50.9461002847904	0.130785253686087
16	0.000609641545836858	0.00272780731172548	0.00132042947567717	0.201418755450345	0.0332666681312836	0.0719429865997846	99.4837180810911	0	104.395369839935	0.0991214106545856
8	0.000710973341415482	0.00228116487847173	0.00291222277168551	0.126815304312517	0.0284921736084395	0.130883274025837	315.956704815461	0	161.535323249982	0.0570897111145668
8	0.00054168228480136	0.00423604113657622	0.00317059367167032	0.232193896770606	0.0108701333575751	0.120050309523703	54.9987245999641	0	45.3211089600926	0.109775627188133
16	0.000933305969300837	0.0030650994342194	0.00112521154551921	0.133931684391929	0.0390712818549507	0.215352034530864	391.039108920534	0	277.141771252737	0.0653779038129409
16	0.000519674129499653	0.00449117244371675	0.00248913569006018	0.291039568191239	0.0250710915430071	0.11624765367227	26.5934194361932	0	27.1836500066783	0.143931799944086
12	0.000956339840391238	0.00595683266260397	0.00264106995838658	0.116009299689542	0.0296216726765361	0.152345224685949	1055.1408497973	0	694.814038073255	0.0551852398056336
24	0.000681191042773948	0.0045719958549968	0.00368371688386841	0.28039756058856	0.0164004414572957	0.186075382790617	10.204550643434	0	9.71753357279597	0.139492429620375
12	0.000592997339790924	0.00513226783071693	0.00241850813805946	0.247693403525872	0.0193398635653589	0.0512934935395162	134.032803954397	0	132.616979135891	0.121026976231024
8	0.000692287556563436	0.00356642732876783	0.00300212637825261	0.148747281014796	0.0165108872959511	0.245606599346123	151.148900512998	0	94.2709492611437	0.0680545191807409
16	0.000719895041723309	0.00418956315315127	0.00288256739150313	0.156662985863815	0.012936689334922	0.137824690316757	40.7532438378025	0	33.980186465851	0.0767435420111299
16	0.000911736736027701	0.00294449135253508	0.00358865196461909	0.295095592238484	0.0115584902727389	0.191145337918268	15.0468662916697	0	14.7767490365545	0.145959811445352
12	0.00098220205083709	0.00343865040370534	0.00342727620978704	0.167458117654552	0.0289298891224303	0.0836421805717177	243.954023646496	0	199.374863123124	0.0809094622435842
8	0.000917279517286669	0.00177692162928641	0.00316711280477508	0.273304932803511	0.0127518401974018	0.119945790916735	33.629750709049	0	29.4967685293679	0.130330605898859
16	0.000675464900885748	0.0037462299338466	0.00305943396651203	0.116627238531512	0.0394280597706968	0.127109399516941	196.281614388652	0	168.255665038619	0.0567256938894408
12	0.000966056956981985	0.00536793843638854	0.00344900696656463	0.173706973875977	0.0202359907695152	0.0568677810115484	378.337817763398	0	299.916671917254	0.0840338757409869
16	0.000556675645023763	0.00591574500427002	0.00396200137125815	0.25430796235244	0.0144060471581387	0.242440184072879	16.4520913072227	0	16.8017480950455	0.125566002532917
12	0.000882536890089538	0.00147417552969703	0.00254259576000989	0.254203744438389	0.0290716421477957	0.21778428409971	39.0683780439631	0	31.599741419534	0.124282139958129
16	0.000799131100898885	0.00196653161319779	0.00124980948918531	0.185866269701126	0.0165941054844199	0.107696735779255	40.550676263527	0	31.9316017812647	0.0913451724795981
24	0.000606782303456833	0.00110673335018782	0.00354277749713177	0.175403280919992	0.0278561369136627	0.116263813654029	1.29212459969522	1	4.86505314598867	0.0869952918255511
12	0.000718690949805357	0.00289036995758929	0.00384559443823495	0.235173268395975	0.0280722980163771	0.187041318169928	34.0118227979196	0	30.8661513385925	0.114766922706101
24	0.000979644544223231	0.00460552139481905	0.00277585616168302	0.136076815784576	0.0245045475521135	0.184367336710446	98.78351873266	0	74.4168447804107	0.067332060848702
24	0.000606759821123062	0.00297373506359131	0.00185278804432786	0.134157565758057	0.0186664403556406	0.15782292136113	24.4796741195321	0	21.2334688207386	0.0663724359374531
12	0.000662290487273946	0.00414699708095193	0.00209790266637723	0.119459417220692	0.010033592664015	0.208221051190842	86.4925713654957	0	61.4764046924483	0.0569102805143486
8	0.000908882731832224	0.00524790091714895	0.00262697667906252	0.200562887816307	0.0371988782840157	0.226456157074847	836.671527795023	0	605.982312593064	0.093960709847914
16	0.000895522127954924	0.00502409591867918	0.00175578058740832	0.148873698134634	0.0354738109292547	0.119926412866762	427.055192167696	0	405.261872982752	0.0728489019927178
16	0.000564910837364874	0.00494509622292229	0.00245996780338984	0.286874974909529	0.0187063042412263	0.0680680296776388	32.8318337933196	0	34.3891558859709	0.14184950385528
12	0.000505108153266143	0.004556856792586	0.00231207303343717	0.264945567307103	0.0277229208522157	0.0680062996250072	137.263563001622	0	153.445024951425	0.129653041044213
24	0.000707020383913991	0.00107860166375199	0.00117814136223402	0.209910732644141	0.0377482781235832	0.076267180450265	17.111789766181	0	15.5089936784566	0.104249016789257
24	0.000507526907239735	0.00401122606252914	0.00239828976756678	0.173853821199472	0.033344928164941	0.18806905063396	29.2299422275084	0	30.2401873336283	0.0862205620141311
16	0.000900120049246157	0.00316918585538374	0.00238554198371193	0.299786075897532	0.015732371557028	0.206143671366121	31.1551343443826	0	25.5428774526248	0.148305052688807
8	0.000888592292730334	0.0025748408537778	0.00170051182789059	0.105231743892476	0.0390584538177925	0.119413251650695	1694.79263062663	0	833.352902558747	0.0462997298748159
8	0.000560792060644809	0.00252137301406793	0.00170557913257436	0.239975480610408	0.01044605389769	0.0586140861970094	59.5472475833218	0	39.0463500442596	0.11366630118401
16	0.000894900426137083	0.00496009722944561	0.00173322807149378	0.160763653380725	0.0198132387027858	0.200802917940281	182.499634294894	0	141.947555131259	0.0787938739005748
12	0.000558561196785353	0.00220314834440322	0.00112055851435516	0.165043796022303	0.0114137917140565	0.230068735365467	35.786121618048	0	29.9466084418234	0.0797023073913491
24	0.000725861026932593	0.0031682061997196	0.00105926073178821	0.103454076461001	0.0298489740238164	0.0794793645475894	219.643060257719	0	180.185609503162	0.0510206934495999
24	0.000958845649803526	0.00413133401072972	0.0026662963525097	0.298084006918089	0.0262992383855705	0.243669060797133	36.3688485927023	0	29.8009620360782	0.148335652584304
24	0.00050791590898183	0.00222726506778807	0.00158491894375915	0.2507748493362	0.0324833229729353	0.0647016212433383	17.2994637857622	0	16.5472659391708	0.124681074394736
12	0.000809121644728208	0.00435960460915086	0.0017361184973517	0.268537207117903	0.0192060439108377	0.0612466015485671	123.50071064177	0	125.068497196837	0.131448857682205
12	0.000934958179580482	0.0043340478706489	0.00118596808355136	0.180689720908651	0.0286816253991091	0.131442547001391	520.033914138176	0	443.50347782434	0.0875252342022503
16	0.000900337578443019	0.00433823873419453	0.00196364147316295	0.11966946322724	0.0284085677290725	0.0626752279425621	629.212185636871	0	503.1708461675	0.0582468036630691
12	0.000811847262484408	0.00416477295461287	0.00228193917473392	0.249389094608721	0.0387835953984863	0.249135136884285	135.44165303174	0	132.886301455469	0.121874819984351
16	0.000838004042732503	0.00407939064425279	0.00310943761175543	0.145274323382839	0.0257315013487759	0.16015865661196	107.160642606168	0	87.8362402450509	0.0710492165397053
16	0.000878057061976056	0.00406753349208141	0.00232277512566508	0.164077417568214	0.0126351985620411	0.157454789568741	59.1045514082551	0	45.1094510890016	0.0804507545549175
8	0.000893683224801737	0.00512834659610177	0.00187736505122511	0.236621428572321	0.0327313921207448	0.0652855801878096	1870.36448510413	0	1056.394568101	0.111989324928378
16	0.000738621653093734	0.00327403705826571	0.00173388352467334	0.222910289987434	0.0328879917895642	0.179488432201613	74.3240491239532	0	67.59756500382	0.109867172539143
12	0.000940427429732877	0.00119424149066966	0.0027807725492101	0.18400334381906	0.0276751368545995	0.127741135331807	36.1565874042315	0	29.7881849907098	0.0891820389387241
8	0.000895391772207718	0.00254820111296645	0.00342648838384752	0.258273148203406	0.0278097122249516	0.0610707793121284	240.674934418649	0	185.23004538394	0.122814888724637
16	0.000876740289593961	0.00302993190635646	0.00156173071565458	0.270988981967966	0.0323244659802573	0.114186126180476	80.0892768173324	0	77.1773686966442	0.13390650964978
12	0.000597388565445166	0.00149214991692524	0.00311091758102351	0.165036591297308	0.0395451913518295	0.207869738392529	25.3300061680042	0	22.412382480122	0.0796987050469291
12	0.000819459157863689	0.00345267033021369	0.00203988485480344	0.124341205221	0.026168393685373	0.23994835812597	255.895436301322	0	176.036410533936	0.0593511508469474
8	0.000620197604836721	0.00184816853523635	0.00275555185153989	0.209423586961002	0.0238822458595152	0.176446657560227	46.1536657484117	0	37.3737868574716	0.0983908746036073
12	0.000642733386724162	0.00212493551749795	0.00263046146537089	0.22105312091589	0.0115881388242546	0.16271805923105	9.97904835855169	0	12.8385960024529	0.107706866809588
8	0.000715331737595014	0.00247391404809591	0.00246642619951878	0.113055561043445	0.032721496679647	0.157143022893037	516.44204072881	0	250.296641107148	0.0502108831898209
12	0.000949093741282067	0.00500074899729789	0.00258960090340284	0.160668719905209	0.0372453546247503	0.248100159347501	433.001780170655	0	354.933008389163	0.0775147806309775
8	0.000587637413328167	0.00461522017736577	0.00128594315728121	0.25249389110509	0.0204506624878342	0.165517864234014	259.873700968059	0	221.362738809421	0.119925333670479
12	0.000638699585874698	0.00255003523147436	0.00253718408766257	0.264134419820781	0.017214605547728	0.131229339675807	20.0130854521276	0	19.0035286594636	0.129247468051814
24	0.000682050512025885	0.00294690328282795	0.00315019427248017	0.281524261075951	0.0201255936494587	0.189767403065619	6.35499772626304	0	7.95044848498547	0.140055779850516
12	0.000972464554433831	0.00140877172232374	0.00100984480730756	0.270556827466864	0.0288679944997405	0.190638753746059	119.590778069011	0	85.6291403429582	0.132458666059118
24	0.000578734870393873	0.00375601321247953	0.00215713989233077	0.207068628907227	0.0191322498569089	0.192890162335484	17.5370909211129	0	15.9057140794301	0.102827964983324
24	0.000949627606885191	0.00359258803608783	0.00266330073702531	0.278109303030605	0.0320019684841157	0.24468601373967	38.6804901259961	0	31.2868334151898	0.138348300869267
8	0.000876947946725083	0.00470351740183971	0.00101962287693744	0.187110289795966	0.0174988016615154	0.11399808790844	917.723858113921	0	463.241369161175	0.0872347301475175
24	0.000601427598798305	0.0016976467450947	0.00124075880669533	0.289207896518853	0.0171103490984012	0.195354218000192	3.32823112109941	1	8.75571262539565	0.143897597482377
12	0.000712667845513693	0.00467718647842544	0.00259666454892069	0.19256447897165	0.0362970248923867	0.153111893889278	209.38183043721	0	214.411350716839	0.0934625902925937
16	0.000821465491506926	0.00402582504252144	0.00113762269725534	0.151340831052352	0.0249569878540702	0.197599704269246	249.035282957272	0	192.232844681515	0.0740824671886754
12	0.000923981789609507	0.00262776070488404	0.00399694092133552	0.200656518499945	0.0178562139682747	0.203677871217677	37.3900704555516	0	30.9252424536796	0.0975085960705847
8	0.000515393738552752	0.00366120574423414	0.00274352875138732	0.204946719077855	0.037306598849118	0.0574670183499868	1312.11196787294	0	776.564171168949	0.0961525317611485
16	0.00095036961278434	0.00336078701305886	0.00251703547373132	0.127155489610794	0.0305776752888912	0.205135338905064	168.053664128289	0	119.825861865719	0.06198981107207
12	0.000562250669500676	0.00369604784982529	0.00329896974132848	0.237994130266303	0.0280851434357301	0.0991739259075685	55.0984933437952	0	61.9368235879922	0.116177350342733
12	0.000538037064249515	0.00355007021682104	0.00169952669331991	0.272293041429427	0.0342996402161836	0.0937385629517716	102.702651064651	0	118.297518973596	0.1333267715173
24	0.000883004760418638	0.00196933864238007	0.00191306233891878	0.214522202222752	0.024261332210189	0.150988616797635	19.4134758885454	0	17.6821370976268	0.106554751480685
12	0.000952318221346412	0.00416628250876973	0.0010599137208515	0.274246181856062	0.0306805101013332	0.136189635141808	275.390354417321	0	277.554686405485	0.134303340041239
16	0.000554999958111298	0.00583512832398001	0.00222575583166767	0.103994611212202	0.0148599555669455	0.075326403160361	255.182453470174	0	187.853492739982	0.0504093926337055
12	0.000935787365741726	0.00310186061196624	0.00359925063129728	0.278992716950378	0.0283821323554231	0.21006192022014	52.2577434741232	0	44.2711751265812	0.136676603585529
24	0.000839920301022074	0.00124161437194202	0.00165899846385318	0.221376750287635	0.0335496030120105	0.125558009584968	13.4583003078182	0	14.1597141735692	0.109982025375271
12	0.000705691744509261	0.00582522053875126	0.00140373503620638	0.194253377588468	0.0295482037216529	0.0626246143584205	889.583952475016	0	741.75785754278	0.0943070365798638
16	0.000682450481372734	0.00353410183179843	0.00299070286647255	0.231266465771945	0.0154810743223759	0.172476231820056	18.956392460789	0	17.2689446878435	0.11404525861569
8	0.000945226968186439	0.00408347923078884	0.0039202493664399	0.201451799444832	0.0395891940539803	0.112148352381452	830.970304553981	0	573.877898714115	0.0944051462818337
12	0.000730258081197674	0.00579418200031689	0.00372594369301102	0.109419576011837	0.0217607890073473	0.155116810467613	419.444100818647	0	266.677464449897	0.0518904159827033
16	0.000681052901502092	0.0010193820560399	0.001475261703945	0.123576212333679	0.0124569840098998	0.142017305670915	8.55477585854693	0	14.2605820681195	0.0602001751063411
24	0.000513913718486754	0.00210461858209606	0.00384486576157721	0.203303763040115	0.0388067714409035	0.0609112425371723	13.9221119784574	0	12.5335528352388	0.10094553213532
16	0.000702603595316424	0.00430305363397962	0.00302305123038894	0.204769061304937	0.0314200967013057	0.177278531056691	58.9750079221374	0	60.0136795528406	0.100796562665883
16	0.000787036228119289	0.00471731169450669	0.00378751709632024	0.103932745774655	0.0206974574380998	0.197859827649177	136.337667049781	0	100.343375940026	0.0503784599835736
8	0.000656649249885094	0.00204160772728613	0.00312956996756453	0.186688024405965	0.0222599675984791	0.0730979788794049	145.347252299723	0	91.7873093089756	0.0870236083377228
24	0.000935273256854346	0.00102773770278895	0.00208054384280673	0.141668414029073	0.0305040196606527	0.0639137544337432	11.693533895241	0	14.5411382801697	0.0701278596898207
12	0.000653091359245136	0.00460814250843051	0.00357986334144195	0.161264856240655	0.0146735756785008	0.231922431760374	57.0202115175075	0	46.5542771589644	0.0778128472204819
12	0.000531565157150792	0.00136996342377426	0.00159066586907726	0.178208944118593	0.0217798689929215	0.125409185417486	20.0291557324017	0	18.6763182187354	0.086284851011732
24	0.000607515476799411	0.00292019049237345	0.00268833307796959	0.232359000304986	0.0193538457236472	0.0989714323773034	9.95788770860381	0	9.52410361723792	0.115473150180236
24	0.000980729545116251	0.00180356060258488	0.00140308464491228	0.124048218815342	0.0105400712704891	0.0751587358204716	18.1183868352179	0	18.4337039969414	0.0613177630567101
16	0.000848524899138543	0.00412366335580271	0.00207976380342824	0.159335356522527	0.0160796166449984	0.113086037724568	93.4383975877006	0	76.6229998963755	0.0780797261111038
16	0.000797885186804033	0.00457283301614388	0.00300951717647172	0.24391334259687	0.0281635749770105	0.149394801139391	54.6040104916734	0	57.0383472354751	0.120368694522948
12	0.000775458697575364	0.00159780303415662	0.00302027856221088	0.120684733071618	0.0276294905723969	0.104674416749429	66.673256093366	0	47.8582893954919	0.0575229323008532
12	0.000521801752506796	0.00231137181551824	0.00116275763450614	0.125105861497167	0.0300913397452928	0.22982739479419	147.947281936334	0	105.158629819232	0.0597334754617004
16	0.000802253170770825	0.00504409882969147	0.00179167739516323	0.295926116464273	0.0291554466620426	0.159380344437017	76.6615208805588	0	83.3538943219488	0.146375073453091
8	0.000556077937485215	0.00452013282135103	0.00114919347157603	0.131436170475504	0.0358548691304682	0.170128344876402	2959.67746711168	0	1267.82790247983	0.059399854764217
24	0.000599669487080352	0.00147078477461926	0.00254953382134663	0.256277731780524	0.021347316344731	0.187416582948222	1.36943424285072	1	5.43564388078468	0.127432515535412
16	0.000594941921900169	0.00386452686253278	0.00181471130492106	0.225751828319539	0.021468289915253	0.244250571149231	41.384128156083	0	37.1078014825144	0.111287941072249
24	0.000943619863838042	0.00374103744978278	0.00372241265139933	0.181859126300846	0.015602540583344	0.13499799507569	18.7172305289897	0	17.1514024889204	0.0902232143215812
12	0.000832064021838799	0.00431768643397955	0.00199892952238289	0.277261108753758	0.012517891216419	0.0948529617900928	54.6069993023477	0	53.6012980222718	0.135810800930985
8	0.00058256189867802	0.0033537840496611	0.00309229132304572	0.168693177209583	0.0222797425360875	0.0525809557356257	648.693321663509	0	283.230449858211	0.078026708265817
8	0.000753484511576255	0.00523991998550718	0.00283829429206522	0.222009968105278	0.0164709838894574	0.118477332975639	269.265113787325	0	189.598145063043	0.104683831278131
12	0.000841590501326113	0.00586226330236974	0.0018223334542987	0.196645011053289	0.0319226195243224	0.126935380826114	491.724228581387	0	489.879419268173	0.0955028491281737
16	0.000991403103212191	0.00445877736524924	0.00361636233888771	0.182427857344456	0.0242199327007462	0.140009991469216	91.5402951352568	0	78.7891451940406	0.0896259674522673
16	0.000660179494449611	0.00115623319578937	0.00321433273606782	0.126755301375518	0.0296569306456889	0.149804362074311	2.29626875418611	1	11.1871446289405	0.0617897172453881
12	0.000844698929490685	0.00519363576898553	0.00165036421205819	0.102800625020894	0.0336701923016077	0.0788093851155057	3056.51288897658	0	1690.80236859433	0.0485809841821197
12	0.000761778578124357	0.00356656993573288	0.00195976889418681	0.282325771450577	0.0233432453051421	0.242191939907494	64.6504058206722	0	56.5446933788426	0.138343128108512
12	0.000838965431180546	0.00465684079514238	0.00199459792802127	0.132019824884493	0.0356755580345617	0.130116535491487	847.357077954614	0	625.658305632086	0.0631904273228153
12	0.000744990773508726	0.0019839114468532	0.00224892917791547	0.107645596999774	0.017749531762157	0.154488591537566	62.1900700875607	0	45.9974275865492	0.0510034375987905
8	0.000628799983513802	0.00494825843132223	0.00160069747824942	0.169675855081433	0.0289553232537433	0.190319683958492	1142.42063520994	0	627.870374369531	0.0785180152389333
12	0.000545774396275771	0.00577510674534647	0.00293504075985066	0.255000157751541	0.0231088257060668	0.0940904205825923	107.132853658515	0	121.266178524208	0.124680345816185
12	0.000921470671771688	0.0037306115696547	0.00293019728514545	0.243532785310273	0.0320641153181374	0.147555020692696	107.401497222773	0	103.738282384434	0.118946671621116
12	0.000956259086812832	0.00277680127390775	0.00205337659585506	0.168852121501159	0.0375648510026941	0.248314075306837	213.332629750559	0	153.957628165195	0.0816064608065645
16	0.000908854719871242	0.00150148452268598	0.00270122750583371	0.156584244789674	0.0259634701437624	0.185412650226933	28.1355475663587	0	24.7639625966554	0.0767041715109457
16	0.000716310290423358	0.0024587640820861	0.00386912408830178	0.291283812478154	0.011042329700022	0.234471509178576	2.29852059506113	1	8.55271441803333	0.144053922055668
24	0.000635576326782332	0.00138749512920911	0.00234185153330701	0.14955316036188	0.0180976228255969	0.0988466165845836	1.38513373491626	1	6.55734373906277	0.0740702324961966
24	0.000839421661900601	0.0025125616191663	0.00275040401928542	0.120020265402558	0.0150518481350212	0.249674444225693	19.0414324999497	0	19.1916597591569	0.0593037866140153
12	0.000718229856498183	0.00248926210945402	0.00138071328617949	0.294109033612078	0.0103482629737797	0.0772435540444844	25.8424560477578	0	23.3262269231399	0.144234750063091
8	0.000620461698235087	0.00289320711610069	0.00154231816878023	0.104530044871118	0.0232658003814656	0.225217804619022	494.431804139102	0	225.438829232151	0.0459489554721461
8	0.000516154267720112	0.00286620517839326	0.00244484655161067	0.289249730571643	0.0145895633361538	0.0785771605585045	44.2168877258549	0	40.797792751367	0.138302840809595
24	0.000847222546764662	0.00485388365317195	0.00241258927764531	0.18726224452375	0.0357634311699476	0.210605732249277	89.2639458314069	0	82.4171975836743	0.0929247732807939
12	0.000672697395072086	0.00295770024409061	0.001024539220709	0.1874025262303	0.023544225780683	0.239527775729898	143.362993015048	0	110.636078399124	0.0908816235146266
24	0.000758356428545394	0.00211692570901012	0.00271463248567092	0.196655512527557	0.0101084480447531	0.0633130585127283	1.47986490931793	1	6.33232756882867	0.0976214070382277
8	0.000623711710744789	0.0019219304741999	0.00357823162386399	0.216877578367976	0.0136692046452528	0.129887234520619	20.4446119578389	0	19.2747017489146	0.102117728075256
8	0.00077530595092584	0.00493813461526564	0.00112979559976936	0.119211771077041	0.0370663390756532	0.0780315408562875	6222.6754776867	0	2589.07518831665	0.0532884831535933
8	0.000546363343302419	0.00369385582695095	0.00239865171730947	0.186848794827323	0.0143074292706366	0.0732816099952776	243.055966337665	0	119.52602649103	0.0871039893973289
12	0.00061948327542469	0.00599290777267322	0.00316886365965039	0.184354097262217	0.0397203466484684	0.0530958225753051	1173.26969045149	0	1111.35498294764	0.089357414964158
24	0.000648786418807263	0.00552310493148448	0.0037283815156994	0.245043541819244	0.0224717785194282	0.119180022187387	18.3422883703742	0	18.2314776215357	0.121815420725061
16	0.00051458942400144	0.00315814667893889	0.00249368399164455	0.265247491996742	0.0285343982313687	0.230578532648815	17.5850263130433	0	17.5937005780957	0.131035765551241
8	0.000708487036043014	0.00514150047221323	0.00360291768378713	0.236193302762908	0.0256243906244359	0.21652012635253	186.862616882596	0	165.550115424933	0.111775268489582
12	0.000500883096469799	0.00426576577898427	0.00225817197746607	0.166678177631947	0.038741822185341	0.201685911343644	184.995573715379	0	179.758758209858	0.0805194941386515
12	0.00087495957893478	0.00216049159422837	0.0036801833314094	0.245581964923319	0.0317828718030787	0.111419331961679	44.4011723584014	0	38.2303428597634	0.119971259192398
8	0.000676391305821199	0.00407866720118031	0.00108142327884302	0.169808720072992	0.0328002719568628	0.153060523633178	1596.39032246974	0	846.204369966137	0.0785844434465316
12	0.000647463227039592	0.00549883337011872	0.00293024903331751	0.172982071739486	0.0151172323639907	0.176317826094076	84.9443649508839	0	76.4632223609203	0.0836714263100987
24	0.000532424667989497	0.00499919680848793	0.00299390539969795	0.239631643681071	0.0391132362122447	0.152880556155531	26.6210101080021	0	24.9530857920809	0.119109471743773
16	0.000531073285229683	0.00260222722579003	0.00151018019210677	0.238100534558841	0.0168721722112072	0.138846396275053	17.5903471803916	0	16.4390874689014	0.117462291621449
8	0.000538400976287902	0.00182695016185612	0.00219617034976972	0.239360223182499	0.0335579095185694	0.121589159651753	77.1137869668399	0	65.5732495613449	0.113358681481743
24	0.000965957179029475	0.0014464709147315	0.00113874716508862	0.285706331191867	0.03045290818508	0.0572187959311488	33.053050693095	0	25.9032325358188	0.142146814859109
24	0.000816275263184877	0.00251242408931478	0.0031025874542806	0.257650772310572	0.0257328021933561	0.0678083134154105	16.4822971882914	0	15.2092144571961	0.128119035780653
8	0.000776700105488538	0.00366648116454173	0.00115590571712201	0.169631184809608	0.0221223751116548	0.249111495837769	519.23449414254	0	331.354135947575	0.078495681546518
8	0.000948558435166532	0.00347731699849043	0.00168324820526416	0.18907571023455	0.0313052989141127	0.196182853857144	604.117040554692	0	410.232125204384	0.0882173904412564
24	0.000993984529666092	0.00295584857513385	0.00263493870396918	0.150359842081696	0.0313316207510274	0.0582901735804853	100.425030397577	0	84.4757063584572	0.0744735733214393
12	0.000561142285539288	0.0041675618283695	0.0014450604606705	0.124650902823413	0.0116624383524283	0.0628648115941141	236.433848378113	0	132.629923771458	0.0595059982154264
12	0.000579813939752951	0.00383285825389156	0.00372057512545626	0.166599006224323	0.0230172720430473	0.0828379450630119	108.892326128551	0	100.926113563065	0.0804799086294243
16	0.000885125209180998	0.00294850678923627	0.00114426344124308	0.283322116311614	0.0336992452115632	0.241450883333237	109.987097366643	0	86.8875727730665	0.140073075040398
24	0.000581185247025377	0.00481283951313735	0.00213496131695645	0.225173136522142	0.0109039071164675	0.132054443502641	12.7003382294197	0	12.1192197582711	0.11188021841983
12	0.000530563889664069	0.00213276516534219	0.00373585962360306	0.112030835971057	0.0292658664806539	0.106497738504114	77.469639125431	0	54.5838269295075	0.0531960303032845
8	0.000807150555842395	0.00402290866955226	0.00138199691362961	0.195141500092355	0.0275244399143458	0.211288510085423	587.197888574379	0	406.585975619128	0.0912501385786816
16	0.000956513414705192	0.0015582650770485	0.0027569027672607	0.275477798086977	0.0265831927516526	0.0644404699966352	25.4789699816595	0	21.052658606297	0.136150917042104
8	0.000978192189119468	0.00533618806577409	0.0013517391735614	0.182985207490778	0.0366049188289909	0.14938346127778	2952.44763491784	0	1634.13074432734	0.0851722978312033
12	0.000976329078265015	0.00586220869838757	0.00283646236956092	0.232530153675261	0.0273412416427228	0.0507685786658177	452.986024027968	0	434.915901739902	0.113445368512697
12	0.000726908719745634	0.00485245707695025	0.00394102400947864	0.221616931778005	0.0275332735843161	0.207264001265818	70.8094486954797	0	72.0966994076859	0.107988771482278
12	0.000556702725738595	0.00142698901040194	0.00343694359139455	0.10863343035632	0.0293502114262819	0.176314837129992	21.6604328737631	0	20.5306125481567	0.0514973480337474
24	0.000832939066092425	0.00533516531298093	0.00153552624612608	0.229604264336183	0.0148679345246574	0.0853024825593674	43.6790503490285	0	43.1592047396162	0.114095782245079
24	0.000796927193379967	0.00519095306499642	0.00195614244672812	0.154920350895012	0.0364891312483641	0.171541057099773	140.016398773102	0	138.537285619551	0.0767538275390341
24	0.000633578527643016	0.00184575079132513	0.00314236390291982	0.265092592939592	0.01904006929688	0.223053762769419	1.50090457350871	1	5.75160998197445	0.131839945991541
16	0.000730260773837225	0.00167387461047619	0.0010422651604721	0.126151953139677	0.0255246641220602	0.110212203479576	82.89321132306	0	59.3992620228155	0.0614880435698031
8	0.000583780845929454	0.00227155827447311	0.0025082200224253	0.118558223529101	0.0166355687576692	0.138065632166247	135.785892017328	0	69.8848341843848	0.0529617598078017
12	0.000784874537264687	0.00573911931042222	0.00292309840096278	0.287604469492312	0.036210784889233	0.110062318503137	183.37337123107	0	215.027469181191	0.140982472944842
8	0.000694189827631215	0.00283422377573136	0.00365663274087919	0.120453947604999	0.0357329482007347	0.0842309948727225	1076.66226474796	0	500.864994459011	0.0539094774939629
16	0.000579968241463364	0.0037651393136489	0.00112490499826845	0.170362913828735	0.0244897999277185	0.118839935221535	110.609654184128	0	111.040308144556	0.0835935001146331
16	0.000765529864971284	0.00436493172656622	0.00291707039100304	0.202035785165822	0.0225815460227644	0.10795959884782	58.2108085255166	0	59.9328957166736	0.0994299253412688
8	0.000526624180431749	0.00478562844633553	0.0022318221578043	0.141771061755307	0.0236983380410852	0.147534540621951	1028.17827340447	0	453.203288806695	0.0645667365741557
12	0.000649278738704309	0.00278715316971372	0.00330478208944991	0.281135337165051	0.0144208630654595	0.232275430932078	12.790755033933	0	13.5010964615448	0.137747911932038
12	0.000585153458769179	0.00160733521042206	0.00100771247381817	0.186712468983492	0.0299856157970219	0.192672529664699	62.5613044125864	0	48.4499251899645	0.0905365962163323
8	0.000791706627464927	0.00425260112680402	0.002477906826839	0.158931665181713	0.0333111628592756	0.217392107423597	774.169009502529	0	442.269129358725	0.073146295335632
8	0.000578963990889487	0.00442255153452338	0.00156698607620268	0.218618756509323	0.0339443065727184	0.158859480429566	714.798996783751	0	534.261323086296	0.102988285502496
12	0.000668756571342249	0.00292296169457736	0.00118050226784357	0.128466363739428	0.0100517456833457	0.206646741434991	80.6808742214276	0	58.483291479297	0.0614137116433756
24	0.000827018016978158	0.00331363251440789	0.00214552527545608	0.165893589582077	0.0268991292076168	0.226692894795438	51.3593047189441	0	39.2685408052113	0.0822404464709713
8	0.000599117497200707	0.00102859872027106	0.00270488622346475	0.255376411221815	0.020387148891573	0.169083666759049	11.7264455912888	0	14.8468325000792	0.121366556610407
12	0.000515806083375805	0.00267048900096391	0.00133245966230205	0.129203149348875	0.02559921937809	0.168700695521932	140.659782150571	0	103.727322293854	0.0617821012863978
16	0.000976443067100468	0.00257267705092286	0.00203398090918166	0.164126843758724	0.0373785243191748	0.106390392824468	160.061965747039	0	122.610473450372	0.0804754676291605
24	0.000670596049880872	0.00344417915348726	0.00361261674656598	0.104603663917661	0.0290573204742942	0.0749598464934796	64.6728855714421	0	58.8505731593822	0.0515954870735526
24	0.00089618338950966	0.00210380561530553	0.00251827845168116	0.152901344822781	0.0132469923039705	0.246064924643462	18.6919268451756	0	18.5253554052645	0.075744324585203
16	0.000987470062358987	0.00351805960328656	0.00267476503901995	0.290504517872258	0.02161100743648	0.191228231303284	46.0786136108246	0	37.4180758132652	0.143664274854615
8	0.000757211080799296	0.00518201907054154	0.00214122617903933	0.222160188676165	0.0271521052163443	0.0926460226312792	1055.70264482038	0	628.753156255421	0.104758938952597
12	0.000895126483323452	0.00413273661182472	0.0026331983593737	0.160373392247107	0.0120070736423794	0.0771529634812352	121.548221282667	0	93.7964888939773	0.077367117588452
8	0.000684832322308232	0.0026089512129805	0.00190971691744342	0.23842851080217	0.038584973998006	0.185197442201696	182.89369023441	0	154.511513269055	0.112892839037417
12	0.000767426145518926	0.00544688707344269	0.00388543311736518	0.25879765089078	0.0376061190660113	0.21324811825585	95.2569879881532	0	107.675983251293	0.126579088648882
16	0.000926203131880005	0.00121130121432344	0.00139612805267602	0.219033705181723	0.0158403696638043	0.0654013654989137	22.907586911677	0	19.9947005269554	0.107928881027049
16	0.000991886712653859	0.00482877876886505	0.00275080901793397	0.134823271185528	0.0106895992241442	0.179237295869363	82.245894409072	0	59.4272154362976	0.0658236966344382
16	0.000750377170632759	0.00532158130443542	0.00169382759154181	0.129837253767852	0.0202196646387336	0.111555179291377	254.301822558039	0	223.071757870081	0.0633306912494534
24	0.000565037323993252	0.00237346347223418	0.00327788598095235	0.147849686487661	0.0341973499013589	0.0852210049369105	20.5683148664884	0	19.3562610864159	0.073218495633556
12	0.000991319999550853	0.00180457679935511	0.00342250925369358	0.268886282441711	0.0153078839932086	0.0791418476678022	21.2030280759328	0	18.8787053762133	0.131623395031401
8	0.000892730461133399	0.00477584802192434	0.00326120236840633	0.122481307990108	0.0383228028427139	0.160340062849098	2209.62192507842	0	1002.51872715292	0.0549230095870461
8	0.000806940500631015	0.00447416555102377	0.0022297614070876	0.195373172562876	0.0186520775541957	0.207498386066962	271.157040299714	0	192.738403171625	0.0913659694152288
12	0.00053771907855475	0.00361480247035007	0.0034155347500267	0.268288587228599	0.0218421886559551	0.114828826643841	24.1108002025369	0	26.804469532735	0.131324547960789
16	0.000830898842842239	0.00314138537435655	0.00244033551327146	0.215285424204696	0.0283496503119286	0.198418397001302	56.9167007861353	0	46.1121482091333	0.106054741431229
12	0.000636913607314787	0.00137313952995584	0.0030290597217939	0.251002760558007	0.0231402300237751	0.215511742651562	7.40150141619229	0	11.5553175983537	0.122681651280866
12	0.000847392096331418	0.00203135003808187	0.00127484149852949	0.157442389857443	0.031821533822062	0.1950708245797	168.710889785374	0	118.436267138893	0.0759016243717341
8	0.000805294038221813	0.00584202307319964	0.00198683624107386	0.276446588610552	0.0251298067599255	0.239566954149012	301.878152545268	0	290.740481180388	0.131901399848131
8	0.000878282698480517	0.00598133182201155	0.00208818081424574	0.21071119402188	0.0166858016326593	0.233256587428954	370.241476948984	0	273.843199026293	0.099034652747552
24	0.000702852143307512	0.00205042735517126	0.00243519416872398	0.257252445420385	0.0135080182820703	0.101789347892874	1.59844320604514	1	5.98746547725907	0.127919872341276
16	0.000840395144876847	0.00289910598627656	0.00223694630771795	0.197093613298961	0.0327396773063752	0.140661580348508	76.8869587464099	0	64.8407717773188	0.0969588408089747
24	0.000816370679913816	0.00272827643920804	0.0024070770766094	0.15902425609842	0.0303258815383927	0.0899071143827126	45.8543782552817	0	38.6470853312384	0.0788057799800379
8	0.000958025269883888	0.0052685973579568	0.00321513323136926	0.254958319803125	0.0146988929238263	0.168872798696215	150.425537724481	0	128.527752333078	0.121157516227108
8	0.000785268701646931	0.00196786883818372	0.00165606195392467	0.241076654299769	0.0395079018684753	0.126684879792566	233.322803434231	0	180.162843163895	0.114216872028046
24	0.000547163869380731	0.00563265788493882	0.00197699783557836	0.295116974305579	0.035992602892655	0.229507378990433	30.0491835717948	0	29.4995026699783	0.146852136310044
12	0.000981596029508286	0.00270995993939228	0.00143868196167879	0.125870211102032	0.0122242740038557	0.057638510599928	233.424369913565	0	142.690336981634	0.0601156467891893
12	0.000760027327084673	0.00529919719497314	0.00387472131222583	0.206793218751472	0.0182733825944455	0.153000284362685	69.5783831432248	0	68.6484130353171	0.100576936361099
8	0.000910194965673887	0.00389264728946935	0.0036221719670521	0.151037388979534	0.030120792681345	0.0634517392191995	1708.31950573519	0	778.473609311231	0.0691994737468371
24	0.000974334496220062	0.0040233308004296	0.00145690775047936	0.237682997407866	0.0336493250534656	0.0600709990735228	110.841454828313	0	114.425132863254	0.118135148639775
8	0.000907031008435043	0.00499350626831474	0.00322559799816635	0.112921123616433	0.025801666379427	0.0510386986479024	2578.53288307428	0	1062.04159108781	0.0501436763042407
8	0.000580032305081582	0.00229936481378179	0.00169818647494907	0.291167169618	0.0308169175128612	0.14019944534176	78.9407111464803	0	78.1056545463422	0.139261541938178
24	0.000885139197304857	0.00354840568107043	0.00193913706758584	0.211852078640274	0.0398451071457734	0.0600442704914074	103.949823271098	0	108.313074267905	0.105219689745593
8	0.000585606916688318	0.00109201574487236	0.00329923567693063	0.151753503697011	0.0282113993519639	0.131867946213595	35.6574530071392	0	27.4622110618929	0.0695575007594306
8	0.000857963042216552	0.00494248607593084	0.00327931052510478	0.239819257625951	0.0241360606354809	0.108762413156874	390.098817941595	0	303.269464401359	0.113588191975087
12	0.000814586644345724	0.00322045796576425	0.00280231636446781	0.252734670586513	0.0280652963155303	0.162672565742513	61.2946494471428	0	56.7256433022568	0.12354760451896
8	0.000925055617255446	0.00329273327561151	0.00105675694932201	0.223405980965285	0.019802864391578	0.0541708377180279	730.224508900265	0	365.613280324531	0.105381813596667
12	0.000643734876039405	0.00432244570595243	0.00348717586470919	0.23625488389595	0.029872060191114	0.173340094947866	56.7615385721191	0	61.9361016437893	0.115307729181548
24	0.000606979692235962	0.00222714971345687	0.00107627689282229	0.181430086540362	0.0257105395784176	0.0903028501964781	32.7723458749822	0	28.7362999555237	0.0900086944538226
24	0.000782456934178555	0.00581236988041666	0.00135902395823566	0.137636093145245	0.021756712587306	0.220104281605593	185.635861102598	0	154.761206901352	0.0681116994482966
16	0.000910551561867379	0.00277847683241433	0.00280581163144271	0.293387909865113	0.0390614695947515	0.246116494991518	46.9174805342164	0	38.5317011857561	0.145105970476792
12	0.000972957121242264	0.00325957438171919	0.00277105877805562	0.241453130357802	0.03631962083941	0.212158357146119	116.828360458941	0	97.741921139821	0.117906846454025
16	0.000901743035218541	0.00361199091776465	0.00298077809952629	0.179817700018391	0.0236256916173235	0.10099897216111	78.5507639206187	0	69.7110779480234	0.0883208896934274
16	0.00066681879294423	0.00232886994680869	0.00392419585891276	0.117575035715817	0.033066832072015	0.0906536571695832	68.098802950872	0	53.4894989644768	0.0571995916645061
12	0.000540000790884937	0.00167729217920643	0.00319024671694603	0.18951104851463	0.0277182589232751	0.0972799887526649	22.7253718738091	0	20.5862992978541	0.0919358806713451
24	0.000566909759781268	0.0048435440863881	0.00257891129786552	0.28812823641948	0.0148043569889111	0.0863706450408671	10.2040858728713	0	9.57909316688478	0.143357767444989
8	0.000801913369842471	0.00347398799920078	0.00169096284308281	0.190542761023799	0.01102545321001	0.107301759562949	170.563012582548	0	107.563023518369	0.0889508793446322
12	0.00070873211443801	0.00444940197580875	0.00136629639608254	0.100879973928815	0.0203891399176794	0.0800219305549377	1039.76578059153	0	538.721431796252	0.0476206725237104
8	0.000678034669637061	0.00532260986255233	0.0026539814866904	0.215654920914338	0.027059980353588	0.20479377102465	385.912650325216	0	302.440856961999	0.101506421914497
12	0.000518833170719664	0.00285321903416617	0.0023307327287787	0.109879910261388	0.0272291321385269	0.229634347725897	120.318221201857	0	82.2544873015865	0.0521205802867661
8	0.000794297495707172	0.0024172267695293	0.0024299634171079	0.158581134985181	0.0214389175229998	0.0840900575971413	327.463912785374	0	177.493813782162	0.0729710434940471
16	0.000782519876951126	0.00494023293567933	0.00149994772636685	0.155973168874312	0.0398853793324816	0.122798027322083	420.27519239946	0	425.546833826803	0.0763986338408442
24	0.000508443102823105	0.00176999820503461	0.00332346406365448	0.231746633923591	0.0179703016469095	0.143826311144902	1.19074534477077	1	3.61409705885877	0.115166967000383
8	0.000969293969149764	0.00294455784654486	0.00201216314470462	0.197322288455184	0.0186181207216494	0.209154270737074	211.101663714801	0	153.42319529651	0.0923404825168724
24	0.00057347425576351	0.00234525236551366	0.003092939107265	0.297988471472951	0.0189599026177726	0.105466693739933	1.74091647500414	1	4.02187639126596	0.148287884862755
16	0.000661643081383912	0.0023273156177892	0.00265240027239293	0.160351981129582	0.0309722422090687	0.0929832033876588	51.7976367348702	0	45.2914541306487	0.0785880379581445
16	0.000675234265385741	0.00216162226828908	0.0026237683799327	0.272039470328062	0.0389819429038874	0.151901631363725	22.7065867579943	0	21.0391940476715	0.134431753671672
12	0.000529201669058924	0.00201189409946272	0.00218886533583439	0.133523982360671	0.015676280225095	0.147539604420416	25.3202949094306	0	22.2446277129674	0.0639425000174434
8	0.000733929738018405	0.00155723511312965	0.00376807024287641	0.165934175102279	0.0218776561093144	0.146422376867056	47.3117558574175	0	35.9687111434218	0.0766472993439409
24	0.000787160796279974	0.00200236984741881	0.00156455332483238	0.24014524826963	0.0178441944700123	0.113295277522763	12.2470267095239	0	12.7189877017831	0.119366274029549
8	0.000980273097023413	0.00289302721404095	0.00106981177060981	0.126046740493124	0.0337370770049973	0.137410967353437	1957.91586964532	0	970.487180997018	0.0567054799348345
8	0.000850085170305078	0.00373034690037963	0.00256201834096988	0.273941540921095	0.0314070417397605	0.0888511995976504	385.826257462013	0	332.722012082076	0.130648903008066
8	0.000760607811498927	0.0041237458842472	0.00166879921285285	0.168167806281657	0.0276557851271818	0.158958278985358	887.276454715578	0	496.478141303709	0.0777640400708769
8	0.000561579464802756	0.00290561807782439	0.00155358752513779	0.178784950581361	0.0104082085255931	0.144848971790458	78.7237776990491	0	54.1325976734227	0.0830722862137383
8	0.000793245822283574	0.0059609946740722	0.00254520669198396	0.116254756830822	0.0332796759942925	0.227505436722688	2744.79993569266	0	1150.18241504662	0.0518102100198549
8	0.000731321957445736	0.00365547114424767	0.0028540528718899	0.167078217444515	0.0314279109612714	0.238193002928204	348.498281980303	0	218.587607089407	0.0772192818759354
16	0.000734569210115554	0.00310540636956239	0.00134451722604982	0.158735588346143	0.022250860614482	0.162685459245603	100.287839872645	0	77.3883239660329	0.0777798422950756
8	0.000507859653964535	0.00408142187964885	0.00331694209564869	0.187628359366348	0.012274641817495	0.104578343165954	117.327347729805	0	71.09089253093	0.0874937516552824
12	0.000700844689394416	0.00443986965198038	0.00127999646774298	0.26983721074885	0.029429875155427	0.166160960275616	138.736141779218	0	152.133194813852	0.13209885833739
16	0.000678922925930977	0.00143901421770473	0.00163790073928476	0.29669694581118	0.010984079706261	0.0963385310954845	1.94118902946935	1	7.90817296867671	0.146760488029485
24	0.000601985243884639	0.00583031164170673	0.00301002466262927	0.18981819882483	0.0257586329337029	0.249304426624618	37.3494377257721	0	38.0212533643376	0.0942027503623813
16	0.000839715351765889	0.00477083448349767	0.00131713518608666	0.181319876689594	0.0121893530771552	0.224921307082498	109.940470202083	0	79.9677325430762	0.0890719775053619
16	0.00090234551239455	0.00245628107712445	0.00168487208917958	0.120585473808203	0.0315822638227924	0.239903042361392	153.40829715884	0	105.229566618455	0.0587048082052887
12	0.000639621578451305	0.00439017022264795	0.00292518981722997	0.131999121516729	0.0248174836897459	0.143589112568141	218.600069533795	0	167.095060084176	0.0631800757231662
16	0.000516384920149665	0.00281483049621876	0.00187275955094731	0.127300197501902	0.0391380593611731	0.206349148214575	97.0982833527743	0	83.0472621150604	0.0620621649128882
24	0.000939848190067312	0.00227702299867271	0.00384537224390925	0.184711293972633	0.0314941992644557	0.246541875449876	19.2451579844493	0	18.0809451488485	0.0916492980759848
12	0.000895747721164259	0.002333363863692	0.00207128583095903	0.247417011238257	0.0292880456904023	0.0674562939847382	118.169366052383	0	106.54967143513	0.120888780381102
24	0.000610680677748548	0.00360112940476092	0.00196994380993373	0.238238005764895	0.0349302701005606	0.19361647966421	27.9823273793439	0	27.6032632278532	0.118412652808948
12	0.000590811813138357	0.00264124215764633	0.00336305901717854	0.110782870424641	0.0382707064085026	0.162477505038415	151.514435259673	0	104.024892079667	0.052572054911273
12	0.000737502744346128	0.00191352900306249	0.00114041075397153	0.175434365528321	0.0100953291954888	0.23521649555559	60.4162547508325	0	45.3100309022134	0.0848975677236933
24	0.000834017152952667	0.00285665320138786	0.00147544911368147	0.149328301252351	0.0248361709313597	0.0829582269879257	73.1203562580782	0	59.098233932897	0.0739578029511628
8	0.000503560234506224	0.00316616150516473	0.00230695409212125	0.241549918986979	0.0111881410797505	0.117054927825562	37.6614983395896	0	33.0516339519965	0.114453497544916
8	0.00061300491029315	0.00262505858168008	0.00133597336682243	0.229333690527234	0.0277001342249879	0.197877827220549	154.472902069781	0	126.291561784252	0.108345569671021
16	0.000893734092156248	0.00365340908781523	0.00119949997458335	0.152121217601412	0.0350313520008104	0.248394952078045	337.839985354321	0	252.905212440598	0.0744726600726266
8	0.0008978253492825	0.00461749673763101	0.00149183770572346	0.236012157902757	0.0223188500156292	0.213151498583744	402.371619961314	0	322.751393776417	0.111684698803215
16	0.00070620313628512	0.00178523310003563	0.00263728120219474	0.175967299830622	0.0260772459910168	0.226301257872942	17.9756416014212	0	17.9612645987709	0.086395690984144
8	0.000923970667612868	0.00411411075140146	0.00283120273462875	0.269264439441334	0.0373678177002664	0.106088583401722	518.086440069289	0	462.857383556069	0.128310404171292
24	0.000543426291888399	0.00305417024931239	0.00339739704460067	0.142666874814526	0.0334679618655117	0.117430949287839	23.0717072877686	0	22.7521837705948	0.0706270900347124
16	0.000616335441230775	0.00115800025663129	0.00273738763787204	0.110896736319145	0.0207599807594088	0.162723548984955	1.63104871527775	1	10.193974247984	0.0538604480388052
12	0.000595643453087508	0.00281279339435883	0.00171527673819367	0.17196501779846	0.0384134952363466	0.0962976893544684	225.147382197567	0	205.935451769269	0.0831629016617198
16	0.000976065062614114	0.00287971732741254	0.00299679641631426	0.137682216989091	0.0281901812162738	0.0515628376860659	244.015577358481	0	189.251049279066	0.0672531677441124
12	0.000605665584431287	0.00245985314735429	0.00365379564141433	0.188132379173255	0.0178679622730828	0.234557187070768	15.7828111639425	0	16.2841216456522	0.0912465485958182
12	0.000639422174161341	0.00580997006506889	0.00321449546752301	0.279657979128947	0.0339619218262296	0.195394686595346	82.4718774123986	0	96.9062098986735	0.137009234125086
8	0.000890566850728212	0.00569590014841326	0.00346791027164014	0.107349246651226	0.032851402837107	0.183108125895162	2459.59038161641	0	1039.0758984347	0.0473582624772527
8	0.000558042692474909	0.00483534800465897	0.00183590842305442	0.1420428868133	0.0219856047934281	0.194701229697158	828.998125169347	0	382.173918742487	0.0647026356263965
12	0.000914582837629374	0.00176723934466985	0.00266405551397584	0.186079602789559	0.0271785818110266	0.17712888834566	53.9972824216933	0	41.7101974091027	0.0902201643438433
16	0.000866409883745204	0.00485172699547147	0.00279702990417565	0.158948546981632	0.0201882686390259	0.242345910591331	110.464094835609	0	85.0827762637996	0.0778863215159389
16	0.000954024077986687	0.00565139065830214	0.00140233079503522	0.240353659888585	0.0329170867830015	0.109372750900167	255.502256113066	0	280.955347056374	0.118588853846571
12	0.00097341922896205	0.0044599774796662	0.00285470308578946	0.28448590455074	0.0326157183884986	0.205877970286784	112.581345865921	0	110.092533231535	0.139423192926677
12	0.000714267005968846	0.00295087736629992	0.00191149766319166	0.261789392050635	0.0319725131996264	0.0925976410018803	89.7541772002307	0	96.0054875998273	0.128074956364518
16	0.000670999233243076	0.00215072700749169	0.00390584409543234	0.238848822549341	0.0214941676919967	0.134221545729007	7.74408069197204	0	9.32640265120032	0.117836435469708
8	0.000569255156263478	0.0034979427907022	0.00398557277159184	0.168361458465715	0.0219748653929229	0.172364458770187	143.413289974262	0	89.8852234226979	0.0778608597827438
16	0.000938527502549709	0.00455329802368926	0.00224579579150403	0.284913897845651	0.0260730122189697	0.138474573371753	72.3358652967365	0	73.2664884328335	0.140868965589011
8	0.00052242238481146	0.00569661124823512	0.00385824318595403	0.133498178312265	0.0275662754710945	0.0631872260024722	2491.78922037658	0	974.279548028645	0.0604307375457838
8	0.000828722034244638	0.00520421261315941	0.00360018593892894	0.211665756126212	0.0283252890386105	0.203857222654868	355.098939137932	0	276.051705320218	0.0995119152060243
24	0.000604990316694755	0.0015609919234145	0.00171401708660161	0.170932840944982	0.0331548777222155	0.0598241869106309	25.2721626577617	0	21.4847646510611	0.0847600719814042
24	0.000829955874378586	0.00232831595745857	0.00142719431132587	0.281354636586116	0.0358382731369825	0.210029509182402	36.0045241881703	0	28.5822442391524	0.139970967607633
24	0.000822286976539903	0.00370308343857599	0.0012789247837607	0.180128020930758	0.0162543818259709	0.122153225744164	52.8173841370013	0	41.5135776322156	0.0893576616872754
16	0.000773802737176477	0.00152320215181263	0.00255917952955676	0.197253561211857	0.030726958721862	0.189600646865954	18.9397865793657	0	18.2730590126748	0.0970388147189413
24	0.000603138410272836	0.00233108786176882	0.00350998848341562	0.249016278136134	0.0285102105227326	0.109096550631948	7.54383394172485	0	7.06020212626588	0.123801788821511
8	0.000694157932316119	0.0041414973691771	0.00380267733608084	0.135420720605771	0.0246820563641685	0.18108822529467	471.34617011336	0	229.018175280341	0.0613918998553009
16	0.000725622408719338	0.00365672075891692	0.00358776107475278	0.103352769659207	0.0124935070785446	0.102448777071764	52.6806071413329	0	40.3698750215153	0.0500884725736074
24	0.000585864510647752	0.00107943073242285	0.00350779809233633	0.113087327047215	0.0143511757202815	0.0958637473113874	1.28721427765824	1	4.91016509027604	0.0558373179353155
16	0.000785505582033131	0.0045276788759921	0.00158975970455839	0.148502236870382	0.0180763364286849	0.184102368472541	145.51002488832	0	113.17962691029	0.0726631715545335
16	0.000711663889155438	0.00599502175770411	0.00351299370482619	0.251544235622916	0.0314784026158611	0.218863502701875	55.7259074054719	0	61.2898037896758	0.124184139649323
12	0.000550232526018938	0.00202917682420217	0.0014804778809367	0.23307058928604	0.0277468168338996	0.12491609090782	39.606502763854	0	37.4204627572571	0.113715585664408
8	0.000637905898849074	0.00538878861804153	0.00271018997964363	0.270630737597718	0.0114807543193653	0.178598516668081	67.5112085368315	0	63.3596697187127	0.128993537882783
16	0.000591868350701659	0.00427675163764937	0.00151844565516926	0.22976578340848	0.0122315248672186	0.247088288030704	33.1829664239916	0	27.9529461467973	0.11329491775004
24	0.000748212199478715	0.00575782331771097	0.00148880485158909	0.16368630648451	0.0210752007465681	0.106634420948532	97.0211166155605	0	99.686348901883	0.081136805000471
12	0.000903616527040403	0.00267875905275099	0.00346446883241684	0.236687458742198	0.0324243787326146	0.137830556566747	64.0967412728439	0	55.6207643216706	0.115524016098361
16	0.000561403044255572	0.00385802653981149	0.00189004428025911	0.276760888609037	0.0359211085975811	0.133960192498462	43.6568650668443	0	47.3834611865546	0.136792462116495
8	0.000735950212182362	0.0054356417471668	0.00348857584726973	0.152119017187726	0.0380920241170301	0.0542864140295821	4457.5980220183	0	1985.98243026813	0.0697402421482379
8	0.000762151243913518	0.00316180092360395	0.00202067017484694	0.182440163251868	0.0373909784456161	0.24791214801264	392.108409988138	0	266.966014281733	0.0848997905200212
16	0.000510720434752169	0.00422569571609496	0.00190077781630379	0.104938736681436	0.0313298821432451	0.0965680584843657	352.789117104768	0	291.23742758208	0.0508814543314653
24	0.000800297753889944	0.00231810292067926	0.00329285161613278	0.231102411984352	0.0352035440100684	0.18500353001765	14.4576373394655	0	13.7195323256846	0.114844856042235
16	0.000640518652014031	0.00595530510225024	0.00396654848304748	0.161396635337308	0.03857471749715	0.119134665162373	177.899545932328	0	197.78241919035	0.0791103645991671
12	0.00083534593029191	0.00155571749426094	0.00140379811914318	0.153644202840133	0.0118242582099348	0.182920246080647	57.8732180859377	0	44.0677670476587	0.0740025416899721
24	0.000937618108852333	0.00182204981017872	0.00295968409607269	0.234176321572832	0.018855334806824	0.0957716483713478	1.98029488553352	1	9.52821149290169	0.116381810782313
16	0.000567603520273051	0.00447887733830933	0.00367210702281203	0.259600705141332	0.0305964669594478	0.144841260223814	26.4411538045242	0	28.2175031052429	0.128212373035189
8	0.000548662334877789	0.00446631667771117	0.0031466955105348	0.163355295983586	0.034421604843507	0.144677009375242	973.43210001407	0	529.028279318712	0.0753579492375255
8	0.000572982483467893	0.00314075127284965	0.0021399970363872	0.143920284732293	0.0281709170306949	0.104023945421831	784.063830577794	0	365.427915462776	0.0656412431995167
12	0.000707321980078144	0.00560266554287514	0.00292130200468059	0.271828517836415	0.0248263988406849	0.0771875102108291	139.348084457148	0	155.704294545833	0.133094510126311
16	0.000665734602242961	0.00146196633170072	0.00289994142327954	0.215507606603417	0.0346209774381747	0.0545160362366954	32.3327052488271	0	27.4022110195568	0.106165832576782
12	0.000557324456477596	0.00307107799282201	0.00310214195872425	0.291675709343155	0.0149569216224551	0.154411643701266	11.8514253727416	0	12.3194720473732	0.143018089750447
24	0.000691188969023694	0.00476341187184885	0.00180513115311413	0.244006241300363	0.0355138196948072	0.214518149141107	51.3769045209947	0	52.6001620577974	0.121296770482144
16	0.000912855650317558	0.00122087552769936	0.00319011931987038	0.200243162931139	0.0333466063131237	0.0724769660989362	22.6873164004017	0	19.607747049728	0.0985336147238964
8	0.000813873321600881	0.00254716377829861	0.00291049859847972	0.189762976819459	0.01752783823237	0.14327742293821	100.112708716402	0	72.2438957929312	0.0885610065576044
12	0.000814478697029624	0.00485347140391665	0.00219711616926059	0.137100704180648	0.0217344772910909	0.0822916508944433	546.058675214849	0	379.933477574665	0.0657308471367473
12	0.000868122878467235	0.00106961304143479	0.00359345607799841	0.243832295933905	0.0385652001037839	0.131374478865817	19.6124612371818	0	18.3555635789744	0.11909642660377
8	0.000800569075452214	0.00495227942050279	0.00198646891891299	0.107287523288022	0.024285782033308	0.243701218113347	1382.15213926886	0	586.535821100209	0.0473274070111455
16	0.000640317852618882	0.00364287655732705	0.0027832465495945	0.190121530773539	0.0189385167836366	0.185596014069163	31.0068535729714	0	27.2237502300983	0.0934728016509603
12	0.000781677156770427	0.00292561334068898	0.00234013047982642	0.207466196614795	0.0120400673505999	0.183250295019897	36.5223486944821	0	30.2411166447043	0.100913424251593
16	0.000941303873519719	0.00166061571868666	0.00203472677314776	0.138062556537054	0.028481527489397	0.164204842394487	55.3692925920006	0	41.7418404113825	0.06744333728554
24	0.000727160108108529	0.00408188897924548	0.00232024352422675	0.261981118132977	0.032378349726323	0.147202664069579	29.86291144474	0	30.3724610653793	0.130284208630835
24	0.000725533481967119	0.00478520715551405	0.00265463811353385	0.177970896085066	0.0107449341783476	0.0642745849530907	21.0604899756843	0	20.7542449531484	0.0882790993290571
16	0.00074310579711971	0.00110150885478664	0.00355483004769573	0.25352740833096	0.0389554665689237	0.142454426847282	2.47170241165228	1	9.08675590905339	0.125175725656982
8	0.000744005122178409	0.00389698315351851	0.00225769778004036	0.137758727339626	0.0164367524611142	0.0533263748369327	728.18201152364	0	277.890060578425	0.0625607759021958
12	0.000679648796677262	0.00142388562398851	0.00327859948505669	0.190056627965462	0.0223460380724296	0.171904570616063	10.4534471776487	0	13.8732337423555	0.0922086693808258
24	0.000538890225156358	0.00380577605383098	0.00258639533878573	0.12214648667059	0.0219475108734912	0.165902821385114	33.4128220921468	0	29.9230288056471	0.0603668971066167
24	0.000519641447587623	0.005103612805508	0.00389807717423056	0.127918349766811	0.0224346311981832	0.0719917274287339	39.3142098157339	0	41.7627279753328	0.0632528282950693
12	0.000553116039884362	0.00275080016950748	0.00181138123637994	0.206097609681433	0.0289310845132518	0.137721313588556	61.3377586449846	0	60.4017056206325	0.100229132909815
12	0.000797015036178963	0.0020328745881961	0.00296809154424855	0.103881773546795	0.0353467697168734	0.169120931805291	131.900380202479	0	88.4337718688632	0.0491215508810619
12	0.000684776074802892	0.00573697569464208	0.0028281463709015	0.147729836136759	0.0284697095351921	0.118912963436699	488.449912547409	0	403.638241551086	0.0710453763966233
24	0.00062485000299066	0.00530637056568045	0.00116724497117981	0.13642110876	0.0111710469027271	0.15307449525381	62.738473502167	0	50.7666605787669	0.0675042073184244
12	0.000749590606016781	0.00155321866313271	0.00163399118351913	0.27182962147876	0.0150561091315084	0.244924999247676	35.1115714711105	0	28.8150863146523	0.133095061946519
8	0.00051136409834777	0.00361928401775502	0.00182215668171054	0.220142072560939	0.0201623222717546	0.225356913060254	108.227475642163	0	89.3692338036125	0.10374991630807
16	0.000768916524244393	0.00561112476971022	0.00284854406722096	0.198965807183242	0.03672886180244	0.150649853677002	133.391744512165	0	147.801935969453	0.0978949372118819
12	0.000625613400643202	0.00211102703357278	0.00189454018954806	0.145663120388863	0.0172876144040299	0.245298484479416	39.9860433926423	0	32.805293905065	0.070012025207496
12	0.000516851301701061	0.00537047937673227	0.00343252550304242	0.1247680208571	0.0241475528051441	0.0765398208110847	642.806337847539	0	413.741208254078	0.0595645566924936
8	0.000859647268780867	0.00275213117216144	0.00216252835443419	0.231490375465332	0.0318685344005052	0.195458182447393	200.213855109716	0	158.190546051571	0.109423877635482
16	0.000701803327740007	0.0051988196951207	0.00359324734431835	0.282389112526412	0.0295314664153709	0.163915851458638	35.8918097221807	0	39.0846054045314	0.139606573276983
12	0.000785091344722738	0.00353521254699873	0.0036703821154117	0.238876170210307	0.0120433838255269	0.16705495471065	24.0104797770494	0	21.5234789442926	0.116618369300104
8	0.000592007165137575	0.00463758629522081	0.0020731083987218	0.271817274847069	0.0274849977848722	0.228248756262186	164.571684216558	0	165.171689189898	0.129586793300643
12	0.00089770289398398	0.00148472067452452	0.00239125854849252	0.226367579992447	0.0237295041161122	0.13906287120614	35.5095291569551	0	29.2010563560181	0.110364089357288
8	0.000781622218004238	0.00363522323474686	0.00258573259634763	0.132295408779863	0.0334309334289053	0.137380097434242	1174.15636988985	0	556.145708376033	0.0598294228683983
16	0.000587023458042702	0.00565074543999528	0.00122917651852766	0.208905605306662	0.0398352650672119	0.224834137657162	192.516242120996	0	217.571712388885	0.102864833577563
12	0.000573245657872709	0.0021088322463173	0.00323297759808445	0.129093449123819	0.021912353716399	0.225820999737455	28.356137925114	0	24.5505033275214	0.0617272516421123
8	0.00098936671337316	0.00516967639935838	0.0032609558938213	0.123346197587498	0.0246908007255337	0.121611031538948	1668.12143956316	0	711.768934594554	0.0553553930815957
12	0.000714258729643784	0.00251208081854726	0.00378305977009294	0.101994838122729	0.0116247690026146	0.106607721709414	39.8277581576475	0	30.4662991872201	0.0481780964878169
8	0.000638852395608601	0.00337676023043542	0.00254340846674952	0.247894033587226	0.0196826032486745	0.189740592117131	74.4408027344529	0	66.3834528108462	0.117625466134568
8	0.000552028393327165	0.00289022005483988	0.00279654023419335	0.213390063558915	0.0316608344136177	0.231369584352894	97.384955411991	0	79.4133302117271	0.100374035813454
8	0.000709540339935425	0.0013087480546785	0.00114155336445584	0.231588891309195	0.012763896857228	0.175068593665182	58.4919677899448	0	47.1526382586513	0.109473133998497
16	0.000609087070868162	0.00565195152451162	0.00335496877671367	0.229867553071756	0.0172329779900411	0.16056833566477	27.9986730154332	0	29.9581478859114	0.113345802560108
12	0.000750553222333529	0.00222605909259648	0.00153188091021631	0.261116731027542	0.035410300997973	0.152752277515545	75.7184355401471	0	66.6967349816765	0.127738626491004
16	0.000776234860795644	0.00207068178294968	0.00322301137985233	0.149891348130294	0.0292898505451969	0.0649545077646904	67.4457265663216	0	53.6046888412224	0.0733577264643659
24	0.000516741329592252	0.00574314025596431	0.00249086409849643	0.207299850623048	0.0237679399250771	0.133017122510612	26.2963097846127	0	26.4341461018628	0.102943575836082
8	0.000523844292818749	0.00440511425288188	0.00230115486497423	0.173962833113911	0.0262635363392032	0.0579455764015159	1464.59172211476	0	599.182782872471	0.0806613697663795
8	0.000919032363802648	0.00517063058666323	0.00183981679271256	0.191099664258864	0.0182872095640702	0.236075787185397	470.125723319055	0	323.205341840997	0.0892293172790492
8	0.000591613201832375	0.00391520474682902	0.00329394388446755	0.261946167731286	0.0147371558378989	0.0599588576151227	125.995090303363	0	85.746146006535	0.124651353643591
12	0.000718664487345762	0.00599601716377087	0.00123466764565281	0.132261908769944	0.0361487375320523	0.177554280422207	1600.00665074784	0	1157.37130714605	0.063311468282746
8	0.000981018564171054	0.00187666790186739	0.00332696721978604	0.202320187904708	0.0257210996398108	0.108636597955232	132.676044626725	0	91.5942910125621	0.0948393217669148
24	0.000767980890838189	0.0011276630879563	0.00309144981410561	0.141391374685716	0.0326717004301177	0.0775646305991762	1.54729816872173	1	8.8193952731877	0.0699893400315373
12	0.000689869513257041	0.00527150160288762	0.0016622498495201	0.242125089714668	0.0171259190762138	0.23564066917391	95.4058703646172	0	89.2858058539429	0.118242825381802
24	0.000724543329229493	0.00189627460250838	0.00100438189103597	0.294950084044462	0.0210302840600485	0.119251995789567	17.135086760183	0	15.1557697820741	0.146768691181305
8	0.00059628878859009	0.00561339427050186	0.00152233660749887	0.248811468840077	0.0109850993792193	0.188490900854223	127.783472316401	0	106.426107175547	0.118084171349041
16	0.000903579726733906	0.00590152372076891	0.00185157635185727	0.134323178704239	0.032369533432322	0.244062205826974	511.719783302619	0	431.590721302941	0.0655736507154953
12	0.000985314085097859	0.00317162733426701	0.00281096630280674	0.16786978962716	0.0138167300345523	0.222291363697166	79.4779825624859	0	58.762990068337	0.0811152972313091
16	0.000749924290934059	0.0032934639655298	0.00300791128522812	0.173649998748468	0.0367922302029233	0.205755411119038	73.1536543640405	0	62.4794265558478	0.0852370413070671
16	0.000970763636440674	0.00501215906489814	0.00264850355628952	0.151290793767768	0.0229049274427641	0.0534214470764287	320.782691174069	0	292.582824726314	0.0740574485715703
12	0.000880740967766656	0.00539755630489662	0.00191706398664378	0.240585420452046	0.0246574289736801	0.107128610021141	216.83579708354	0	228.869355467307	0.117472992476983
8	0.000886721055823307	0.00145413289080168	0.00384128323205835	0.122690442651557	0.0177820650756924	0.160579795481108	68.2825062456294	0	49.5382942290396	0.0550275619936376
16	0.000553630128655111	0.00206858418648348	0.00371679412583783	0.118003093654887	0.0234638252921018	0.203151200058756	13.327422003013	0	15.0243898610543	0.05741362026956
12	0.000972757367395179	0.00492121939036087	0.00261605470963651	0.159791447018314	0.0108948186501497	0.1466152488292	124.553704349166	0	91.9819956093505	0.0770761465330579
24	0.000726586407518735	0.00498181611369043	0.00154031165776189	0.239721939981766	0.0193267661146484	0.175104044823917	42.5438487240453	0	39.0709927607508	0.119154619892623
12	0.000655876615140412	0.00105507878713834	0.00106067539494291	0.238828447475575	0.019060273005076	0.14396541177948	24.7639524619023	0	22.1644297527159	0.116594507987433
16	0.000930627228883544	0.00351996394181005	0.001700595775658	0.183109415171655	0.0104607201809874	0.0508675403964046	68.4037616994521	0	56.2122655093015	0.0899667461341602
8	0.000924749756864579	0.0017945319550785	0.00169374025383892	0.102878863045657	0.0122581295103872	0.186557828965957	184.108842070856	0	118.38469831648	0.0451235467232931
24	0.000877950457479456	0.0038801917963038	0.00144340604296289	0.158047758957136	0.029179578203398	0.0796245446984656	135.269915277566	0	127.856608419051	0.0783175314468632
16	0.000794656074286145	0.00476158623635264	0.00357093681604615	0.171933531092691	0.0288012290201663	0.156037289782978	88.845623038057	0	86.1685700792029	0.0843788081347393
12	0.000936830570844077	0.00385103047566173	0.00390683553168404	0.154916910681472	0.0127906141530405	0.0787981641066395	91.5341981951556	0	70.8320659222625	0.0746388919189913
12	0.00076894475245587	0.00550197329148909	0.0038764415892993	0.125778498872296	0.0356850090472142	0.195377978444118	487.5448074226	0	361.284652843158	0.0600697910888217
24	0.000805717317871034	0.0044209025416853	0.00126094750608024	0.223150079557749	0.0153209190615182	0.0811712602222043	44.2563631059082	0	41.9513459548145	0.11086868997606
8	0.000587712909052428	0.00151078479552183	0.00307971158188626	0.126913195178415	0.0358460174554717	0.240887378369806	83.1691201324904	0	53.1247170477092	0.0571386501415393
8	0.000592294048846578	0.00500430171860732	0.00371309491841334	0.149706448653216	0.0349000808314988	0.148697609649794	1375.94835779982	0	679.834478377526	0.0685340609145384
8	0.000661374871238	0.00287621762120448	0.00136828738622119	0.203836647230964	0.0382581670281502	0.219588539163478	358.61835968591	0	266.473702631208	0.0955975191334934
8	0.000982137731439742	0.00357515708704775	0.00231581263019444	0.107966626406022	0.029649679587445	0.123480871752945	1605.76635169871	0	732.517752223455	0.0476668907011787
12	0.000662538373191986	0.00540278472857315	0.00340855126282245	0.135917195139393	0.0398279269155134	0.169485212548061	521.336198895645	0	421.060986163226	0.0651390970917775
12	0.000680365413374043	0.00478553046787092	0.0016491730402543	0.272534206599653	0.0260427734657161	0.177788318816133	97.6150688826873	0	107.481500056351	0.13344735389245
16	0.000779663215473598	0.00497085157245001	0.00374355625453405	0.15576235982648	0.0335674247618449	0.176466660503174	121.290269411717	0	117.059884272807	0.0762932294166822
12	0.000579750134216687	0.00573522671738114	0.00288010670961969	0.277021053676069	0.0228884400926388	0.210836897137685	47.9040870239466	0	54.6034309297841	0.135690773593776
24	0.000814357361188101	0.00225537939278553	0.00248364329234255	0.109694436233477	0.0259279806044529	0.247997662658366	33.3452586528372	0	27.6946711307489	0.0541408727962188
12	0.000699937938196414	0.00409041367159722	0.00384173802036245	0.123139785842009	0.0324310361398559	0.0615491066911491	780.633359582365	0	528.853459516805	0.0587504467905261
12	0.000713491707739078	0.00148392092408128	0.00267197676808379	0.250486810203018	0.0239988991842187	0.203519526837756	16.7811364797707	0	16.947909242171	0.122423676637473
16	0.000881775719981145	0.00285891800115059	0.00317316678536029	0.175839552261484	0.0394000332745055	0.0677798893999957	151.282289373513	0	138.732998518563	0.0863318172465907
12	0.000999722140955455	0.00273610119904789	0.00124166128270866	0.217485490178171	0.0325522828174409	0.138371284380087	250.214225081022	0	198.081004734295	0.105923056335528
16	0.000568284399814942	0.00216122619027182	0.00281299435378679	0.210490575900282	0.0103314640385808	0.136307652676817	1.47973712199613	1	6.66251215938306	0.103657318468728
24	0.000677984069661908	0.00139686489374922	0.00361243740391264	0.276589627026319	0.0179611919529857	0.115774558597692	1.25881805612086	1	3.99425935908848	0.137588462885889
8	0.000987372670168901	0.00497910011151159	0.00213348696319783	0.156684495203796	0.0225210204270568	0.0781976524421105	1751.50013517674	0	722.69305914859	0.0720227965620514
24	0.000801706794393829	0.00403423251461483	0.00286402948636149	0.154147618051552	0.0374395495930012	0.161525189555473	73.8499131683637	0	66.9423718367147	0.0763674611485374
12	0.000519438449781741	0.00384664169304324	0.00393486583980548	0.166851127231117	0.0220767375529109	0.249222970732962	40.2787018919965	0	36.3700976932541	0.0806059685138559
16	0.000746181694756297	0.00270104329073744	0.00254338025136717	0.227384355113611	0.0181943325236562	0.115184859080727	23.2687287908433	0	20.5966717708355	0.112104204113
12	0.000710200537733091	0.00279460000062528	0.00216296748060269	0.107205223412241	0.0377733651769794	0.0830869237528492	673.5883728257	0	431.642864678823	0.0507832536297153
12	0.000514705281827156	0.00173532250870507	0.00133580975969467	0.151011728307329	0.016535655730504	0.204192941990487	26.418021406995	0	23.7829950539972	0.0726863122726502
24	0.000528306603152604	0.00589882736719993	0.00384705365534469	0.179917991607618	0.0256316351573516	0.100937784674195	29.4201179396529	0	29.0928996338862	0.0892526470319286
8	0.000891372284699274	0.00530736410004771	0.00298117977057852	0.147523215426211	0.0373728763652608	0.151873817025015	2334.25535652339	0	1143.69292858374	0.0674425410572182
8	0.000667981764341065	0.00523829988116843	0.00365060347941641	0.250931818945479	0.0370456723072781	0.175278604954077	363.865138152597	0	344.799684107563	0.119144318101673
24	0.000824483626582499	0.00498791728010443	0.00323972965919628	0.176392217632545	0.0233243876524638	0.212377517332425	49.2304230601247	0	41.3232928243473	0.0874897601511112
24	0.000921803444690772	0.00102263297496968	0.00371445082958139	0.230850870054918	0.0168413664659568	0.21546194824912	1.87909104675446	1	9.21630094629576	0.114719085082014
16	0.000966172148130781	0.00323761144879074	0.00280710435678095	0.241976756565952	0.0247629904198035	0.150860784302916	51.4622116094714	0	42.3421592010608	0.119400401873677
12	0.000943429741384334	0.00389799261428311	0.00145024503200848	0.116026582592373	0.0313010752259197	0.165164688491953	828.462503875376	0	544.941936840446	0.0551938811636323
8	0.000604111539012213	0.00156439220645431	0.00237096978811486	0.299740278475195	0.0235620135217445	0.221593781197768	23.4659126993838	0	22.6278925245877	0.143548017264034
24	0.000628603113186983	0.00503439544560592	0.00270669240486016	0.238714087261285	0.026443341134482	0.214913261475126	25.5271301729302	0	25.6803166156934	0.118650693549165
16	0.000930726215873046	0.00534819845932571	0.00289476516065044	0.265490942437424	0.0392915449896057	0.143015713050169	108.916012802317	0	120.789954968493	0.131157490733171
16	0.000620670081491352	0.00144275193904517	0.00205781827478	0.179464475107843	0.0256161415212371	0.228630670047109	11.6817784863445	0	14.4265367972081	0.0881442773626085
24	0.000609948797724734	0.0014756115949303	0.00191043077990662	0.246238115189747	0.0362311767390939	0.0701531331116266	13.5565198845597	0	11.7371689113212	0.122412707391458
16	0.000918162350451202	0.00224019686270057	0.00136135228009931	0.16865946334474	0.0285578982496708	0.163463913773138	104.314395766546	0	74.4200493468229	0.0827417755496329
12	0.000799933987688496	0.00546807218152096	0.00342726088642412	0.297207616096039	0.0229215599700099	0.110638296659373	69.3397973502971	0	79.0974960133228	0.145784039030032
24	0.000750954526027101	0.00454831617413376	0.0028917895620957	0.233388256066356	0.024927732498344	0.0516220367072889	35.8173867467559	0	37.3354087990505	0.115987778042823
8	0.000946366819804809	0.00570073556876933	0.00343637111386866	0.1137723746397	0.0169651407189566	0.072900903724821	1166.3094317417	0	475.31158983991	0.0505692275342631
8	0.000814387738879109	0.00458597247749611	0.00286685283194362	0.153603748420236	0.0274763853802241	0.181503682647717	765.670221782609	0	409.762146312705	0.0704825462876038
12	0.000508164726266688	0.00238567821862505	0.00347801306343291	0.14377379566136	0.0350601791187437	0.157125637691663	54.5388480785804	0	45.3563478789652	0.0690673691371376
16	0.000792643250475616	0.00155037639849976	0.00328875451448105	0.200226673290343	0.0345507686623434	0.0717213900905121	31.1556289000672	0	25.3767410675584	0.0985253699081401
24	0.00082096067386466	0.0036640197097769	0.00338778837210466	0.106319613266916	0.0218760745326689	0.191127645054847	50.383591301852	0	38.6698338771023	0.0524534615966913
8	0.000628151125668869	0.0036095022374933	0.00198056445867095	0.242407100141299	0.0166471433490129	0.130909204292612	112.254934353724	0	94.1844487266946	0.114882075833184
16	0.000946568002371942	0.00148032978319164	0.00294421799458696	0.192503664245251	0.0291631280277606	0.09949660707244	25.3031076835169	0	21.827557866165	0.0946638676499902
24	0.000999600467857698	0.00332650253769442	0.00344251125764154	0.279055261048102	0.0277930300958892	0.124988423422944	24.4261086212431	0	21.4635722043683	0.138821279866438
24	0.000720244524504978	0.00467714122073607	0.0031649246887412	0.193800621011504	0.0323302828089389	0.0756787639904076	49.2355221193271	0	51.5874046280238	0.0961939613519598
16	0.000526024209325751	0.00194788725827402	0.00114178433021433	0.287490000698837	0.0308807077753803	0.0890101534812479	25.4046371333644	0	26.0957675999691	0.142157016667379
16	0.000667121052521657	0.00204738902005665	0.00110302853449698	0.235606865624857	0.0292775771577171	0.160357075629941	45.8471101286656	0	37.467911107913	0.116215457651227
16	0.000656837687390001	0.00263211588463734	0.00324268482271801	0.27725182647966	0.0190904830262541	0.239682511039864	9.68182170631949	0	10.9863563016529	0.137037930980861
12	0.000963369336531843	0.00416438814810543	0.00156601200603644	0.290891420609679	0.0115386273168693	0.199022103086074	88.4723334936093	0	68.4640274860131	0.142625945977654
8	0.000617210782754334	0.00593775354645422	0.00167134845961788	0.203009379946265	0.0256693556798155	0.0567684262289344	1985.7082711024	0	797.493715334639	0.0951839030413804
16	0.000677541309923236	0.00447094640478712	0.00367763961125532	0.200366539668887	0.0365224838490551	0.175169043629398	57.8667197829675	0	61.8023635141497	0.0985953030580642
16	0.000696832759300679	0.0012701165199741	0.00153021708290017	0.268950814516985	0.0399521871625301	0.0595727331276048	42.8736086516506	0	35.8405755628539	0.132887426234752
16	0.000923505791184427	0.00232686982109321	0.00278252644590738	0.170983920444603	0.0142987956301717	0.105459286433851	24.8447245906019	0	21.9245211047199	0.0839040031792445
24	0.000574260496823336	0.00312576863170561	0.00168860649223508	0.144692404950565	0.0370338058593331	0.070548469090609	75.1493253681985	0	78.2379700520328	0.0716398550077582
12	0.000822209080199225	0.00111872953311916	0.0029418073229835	0.148792688357391	0.027712910474942	0.183618688709962	26.3664111395461	0	24.6301726286912	0.0715767991473175
16	0.000970170158442838	0.00472604788135097	0.00313613825569711	0.212804696358082	0.0107340803268965	0.160436998541811	40.4663477471997	0	32.3275548707098	0.104814378116549
12	0.000960406929347329	0.0051969732602532	0.00271562877138352	0.263390844488302	0.0239101913318221	0.119540063324604	128.103692439892	0	136.712061503737	0.128875681078035
8	0.000720048985371604	0.00258072125322727	0.00177421198699608	0.293608652131951	0.0227419157124328	0.165042387389736	79.8182994352649	0	73.0458653743474	0.140482260153509
24	0.000892514081990204	0.00199201842897245	0.00384585928651248	0.273736643705255	0.0333524049249197	0.116335588418743	10.2491283642983	0	10.1755538449302	0.136161971261156
12	0.000542012218113052	0.00130278258524484	0.00341386572538926	0.228323076003195	0.0322999099255546	0.119743539761514	10.0281044043545	0	10.6945665956879	0.111341834876517
12	0.000600077695859329	0.00460306937007925	0.00170056298868496	0.189123279087167	0.0291127097086073	0.0936774272061071	319.067799932362	0	310.537838457228	0.0917419966834735
16	0.000856730282088611	0.001688020139038	0.00215954488040749	0.26635566599667	0.02958284049038	0.18888710370771	27.6543838081391	0	23.0800560273771	0.13158985237694
12	0.000983455031469841	0.00513915369160465	0.0037377866084746	0.262476494263826	0.0254525130805861	0.224785393909551	96.5111471070383	0	89.5236579591715	0.128418506822909
24	0.000870481419923156	0.00519952652656392	0.00125719083067518	0.27422462643892	0.0116516681565735	0.162906117929873	42.019750896134	0	33.7636183792845	0.136405962621812
16	0.000603675962201839	0.00483905922358328	0.0011895517209952	0.232155675222246	0.0345266300797798	0.237688047655913	116.556966297595	0	126.36540304674	0.114489863155532
8	0.000937583641970323	0.0010771085025439	0.00223632855584055	0.267526384168192	0.0313645067888513	0.152635154676427	74.6060741358007	0	57.5922563556574	0.12744139633295
8	0.000864723964718605	0.00571037085735191	0.0038935722404674	0.191699048099417	0.0369910448238739	0.121502971417392	1584.62701997578	0	979.066746814266	0.0895289945748732
12	0.00065416486763104	0.00495908754455334	0.003438613111598	0.135091111318504	0.0205125101345105	0.145412109751929	173.10857948221	0	134.931060885848	0.0647260583559977
8	0.000507644459805639	0.00245080729883257	0.00197548530068313	0.151622918091881	0.0375762445155301	0.13898140158514	455.446027348578	0	247.396335818205	0.0694922134648494
16	0.000731231572222319	0.00533298997087288	0.00281212909186092	0.278320476667818	0.0278517133302019	0.24613279405084	49.4891996162474	0	51.1968647266294	0.137572255921396
8	0.000591279501137358	0.00415950081402541	0.00348467896601954	0.291297883375824	0.0181573349475737	0.0576344392115125	159.227916246855	0	119.388735591478	0.139326897572761
12	0.000714079380405559	0.0050809213623763	0.00109752055328052	0.169318366390272	0.0352503765013436	0.0835895939141296	1287.22304838251	0	1040.89260572399	0.0818395821404317
16	0.000770873498438266	0.00577207659039765	0.00288721862243872	0.294749666539264	0.0161750195949145	0.134056712810272	32.2247551693013	0	34.3114473174512	0.145786848639719
8	0.000554562862746502	0.00530011268880046	0.00322142543284015	0.174978887559264	0.0135488737742506	0.0832362047339437	395.243635240647	0	174.347457253843	0.081169366244917
16	0.000693247319936092	0.005796610816829	0.00101219636493516	0.135117720092197	0.0373424211671139	0.0873365142368634	1181.91271853184	0	1085.47863850881	0.0659709208995267
8	0.000899451456781003	0.0053667611755384	0.00391519868491183	0.286814026551077	0.0140602503909046	0.214402008518058	85.104248031751	0	78.0941012419195	0.13708501255449
16	0.000514056154838102	0.00303012369937632	0.00380948301437099	0.212667018887038	0.0171608022723093	0.208434556747845	7.47048742929921	0	8.999176351285	0.104745539415234
8	0.000598184385854868	0.00134905307312964	0.00106500621697381	0.141108209071828	0.0342292276291217	0.117262762909792	318.072545059255	0	177.052609463525	0.0642353433621137
12	0.000625183155200618	0.00329092868699818	0.00199651862988449	0.157237375300863	0.0389568186533723	0.130913079537428	245.641446758714	0	214.590813040555	0.0757991176634698
24	0.000851373124318295	0.00459812257311653	0.00258570946268244	0.21541842414608	0.0113751903392817	0.129865918624576	20.3065999750926	0	17.7871419400894	0.10700286242382
24	0.000573668261481631	0.00582782297616524	0.00156963331258519	0.294600406835347	0.0167195868353739	0.19456138376945	20.9369312921335	0	21.2696708571305	0.146593852580565
24	0.000981921808474787	0.0026726767373363	0.00233152661943093	0.29137744720491	0.0333266923439844	0.163339867330415	30.6477867310035	0	25.0942985152622	0.144982372800973
16	0.00076360398540454	0.00172250491996588	0.00287752586465984	0.26313618222588	0.0314944626908723	0.202670866622243	15.3629583092845	0	15.0174538767599	0.129980111001982
16	0.000718266684185637	0.00424596604343095	0.00321542715951722	0.212810330478488	0.0131624568486948	0.140621781368606	24.3857298335639	0	22.0545633118189	0.104817195175353
12	0.000670579041747001	0.00338485061867918	0.0039711622910442	0.294966815756692	0.0263290772538133	0.228224315526323	23.3992396996398	0	23.0095294870472	0.144663640500627
8	0.000731432995098582	0.00129158896198875	0.00301691057360689	0.167079216997396	0.0157233585175488	0.228296312020492	35.0512147680916	0	32.0336727650429	0.0772197816188898
12	0.000567476392153919	0.00411585738333649	0.00391281146812245	0.226126754074155	0.0269782299928748	0.111484952330453	53.7169449985295	0	60.1615539891023	0.110243676707446
8	0.000816242635830995	0.00421654583372057	0.00101812948694184	0.274353395151306	0.0106011930753351	0.203687335721041	170.647348661622	0	135.280511651702	0.130854825646048
8	0.000798393017503798	0.00183803882875211	0.00168765128770228	0.218638572576353	0.029044657978146	0.0980489039766373	210.982506143931	0	148.319134183042	0.102998193179163
12	0.000784422652409373	0.00439358054779886	0.0039537361001129	0.139224100381808	0.012217927774344	0.0787012581212271	104.189273486601	0	77.9438814581546	0.0667925374147427
24	0.000797018711335246	0.00529261677323046	0.00341485803402169	0.138907730173964	0.0189543179333934	0.112520951953164	52.6594189854691	0	48.5613288695882	0.0687475178981794
12	0.000726723291480688	0.00516955354372672	0.00364971056066759	0.104067209742575	0.0228278616378335	0.231050889019555	316.196573800588	0	199.550715006757	0.0492142676993007
24	0.000576529628558782	0.00448845154175677	0.00358170084334497	0.128959334498109	0.0188130350603657	0.122020536220948	25.990090016174	0	25.1806256182346	0.0637733205993541
16	0.000769360133710114	0.00340315484092155	0.00216038553831317	0.153265664216934	0.023568879559016	0.124734687609254	91.7480928489136	0	76.5286904614301	0.0750448828150982
8	0.000526913833607679	0.0036488906630688	0.00158299317090507	0.200176426329253	0.0179762757543518	0.193764862550593	154.200090743192	0	112.665416720847	0.0937674875916248
12	0.000552606384699661	0.00395603448858137	0.00145247059583746	0.257405161644442	0.0164586696397147	0.0603617305939106	72.5771414548485	0	73.4555726024692	0.125882845382613
12	0.000671006111844034	0.00205380742902911	0.00308024288497971	0.162143293520586	0.0166930522399307	0.0688159679469119	39.6264515352501	0	32.277614787445	0.0782520635575762
16	0.00075445283355855	0.0033890730869471	0.00305034153982706	0.172628303043211	0.0308157756358999	0.0771064534592746	94.5042471156756	0	94.429114744618	0.0847261938430197
12	0.000689309700977582	0.00285770088616064	0.00272877277879698	0.224716172339445	0.0173119308261496	0.161530315873475	30.0954743231164	0	26.4345194996783	0.109538387665777
12	0.000733536906522249	0.00234686406180277	0.00255409539974698	0.285164106876336	0.0218948935516902	0.23105367011594	27.1308862209597	0	23.7064087092392	0.139762293551347
16	0.000576152925565688	0.00143758133814939	0.00156090207966215	0.275517770001421	0.0301770085183906	0.118477430037686	13.6419120438857	0	12.7217058089579	0.136170902993485
16	0.00086350018848549	0.00504294945244651	0.00377262299236859	0.10706313688535	0.0232605458407471	0.126571371405273	213.323151597674	0	165.858144466449	0.051943652171397
8	0.000799008915198558	0.00150046929155396	0.00208954320276807	0.105209340798629	0.0193714404883881	0.0741698468471479	280.208452807803	0	141.066259837845	0.0462885307052374
24	0.000854788782224568	0.00599505226044115	0.00196033808515572	0.231593955820636	0.0220694659364882	0.209730101255514	68.4665109575051	0	62.0930376913481	0.115090627951618
12	0.00058237789200584	0.00554085493378943	0.00171327161759219	0.19584491833731	0.036497963326123	0.232722874548482	270.822446238833	0	286.905455867741	0.0951028041578646
8	0.00097802545393708	0.00431477502619876	0.0018891455510852	0.191028825215552	0.0307563449006235	0.0967911775590815	1540.29271652824	0	853.424831879622	0.0891938994928003
8	0.000564053650492225	0.0053085584514889	0.00289157837687706	0.296796571476271	0.0123214966870714	0.222832469917937	42.8420232696913	0	44.0679341930207	0.142076190362899
8	0.000762346920508954	0.00428622740943245	0.00329487052916191	0.294910925230164	0.0339358869039666	0.233404470297879	128.277616016616	0	132.994662370798	0.14113338458288
8	0.00082625925614465	0.00287019677906105	0.00113681626183099	0.115589815405421	0.0354999201098367	0.151892565063246	1725.7567540651	0	822.378154406472	0.0514777940520402
12	0.000544284109088852	0.00253266740592568	0.00394790315675846	0.183271292181301	0.0223669351161734	0.1538958454998	20.7724306568909	0	19.6246348345578	0.0888160145818966
12	0.000838017469976828	0.00467753514452874	0.00221025011749588	0.282760670298203	0.0203289343940126	0.202295771909518	79.6508310479921	0	75.0861790904688	0.138560577181424
12	0.0008472398829519	0.00548697627926235	0.00364111171330073	0.175761073539825	0.0139798951932582	0.122379581610312	101.006541597915	0	88.5299059293626	0.0850609210115881
24	0.000753973901907718	0.00579877197703056	0.00335344693022811	0.193460445549238	0.0134183164129499	0.203405072844569	25.0916876527488	0	21.615639757242	0.0960238736295206
12	0.000610169032283849	0.00517283799040781	0.00389064394675977	0.17881102096402	0.0131773511070255	0.22032135522334	41.9944915186789	0	37.2266389286192	0.0865858881571733
16	0.000906405349196761	0.00196696924239376	0.00128550566882951	0.270675009942767	0.0159538084391425	0.226029054360798	58.1145421469449	0	42.5579900018364	0.133749523684694
8	0.000924371690487251	0.00375158405126005	0.00243876646917966	0.172909530987574	0.0115734579670024	0.14067903271289	182.944739152147	0	119.029292840241	0.0801347510218582
12	0.000545984537298681	0.00166754136990364	0.00192938613132467	0.18451955691439	0.0279935591962683	0.149655589908283	29.7737611738541	0	25.5238329950412	0.0894401444628324
8	0.000958907773939131	0.00406768237089052	0.00259469770814164	0.237413581929334	0.0327391374001903	0.113585214292747	570.786710955484	0	448.270545901063	0.11238538971194
24	0.000902687149230128	0.00527702229772311	0.00131563087139042	0.296448583961438	0.0342026559365715	0.193059877023487	89.6992311643944	0	89.9746418363295	0.147517941123534
12	0.00056237537266429	0.00528686248147061	0.00156657906768724	0.171376360804138	0.0175388666344719	0.244646583081122	139.664941351531	0	122.755743363816	0.0828685745220482
8	0.000927261100737575	0.00507555671064725	0.0018810757700178	0.186824638802746	0.0158305964983789	0.163316505838728	462.445987025674	0	292.285022436717	0.0870919120082179
24	0.000593141114483298	0.00300854078036252	0.00382583336487727	0.147984818866929	0.0237680356498592	0.0980395943555376	15.7748397352275	0	15.0235275456135	0.0732860618172186
8	0.000834017956060328	0.00144618069484472	0.003967320140056	0.294595071294243	0.0221890189256312	0.171188198706651	25.5558222779054	0	24.0643085885593	0.140975460543686
24	0.0007624824749899	0.00139373955946246	0.00285874035560792	0.227451710021512	0.0325915365059506	0.191597573926524	2.2360987795243	1	8.93601258360392	0.113019505127064
8	0.000851614215296111	0.00315974379445902	0.00202396219571965	0.199863215126038	0.0391299149669496	0.0511243901900937	1865.96727064129	0	1098.48974388166	0.0936108888961592
16	0.00094121712180114	0.00290639082742579	0.00128369083631736	0.287421762066297	0.0145548952889412	0.120963059664478	51.0323314899249	0	40.2956636871089	0.142122897360251
8	0.000762621909396648	0.00500140457358958	0.00383014574240142	0.21195130829993	0.0201683899888383	0.22378904683657	163.283609947319	0	128.88326395516	0.0996546857676419
8	0.000579483112649143	0.00162941078187359	0.00306311030503853	0.263666248645309	0.0220558383396334	0.145702058740813	20.5498098363719	0	19.6329314072623	0.125511373574558
16	0.000676554618897634	0.00132600282385349	0.001893378564538	0.110127786926226	0.0137699022723979	0.104444910320255	7.43708591196713	0	13.505094139838	0.0534759740916967
8	0.00056089333771295	0.00253798933096613	0.00254921859549224	0.279820111386485	0.036703415341404	0.124594281374785	99.6451680057924	0	100.608592392012	0.133588125708663
12	0.000989562940381277	0.0026510880562356	0.00379407633942211	0.273864470402354	0.0270039444190612	0.189627965210089	45.8074088918892	0	37.6456910675418	0.134112484642573
16	0.000791104705010067	0.00468978024674026	0.00166031152602568	0.245533227939379	0.0358237784568184	0.162554452667797	120.849251808227	0	130.368728035362	0.121178636892451
16	0.000679278317215844	0.00194630384022804	0.00229582745664423	0.190167438951707	0.0363906318499362	0.136371076262621	35.4273738940008	0	29.6406434696749	0.0934957557256637
8	0.000550565638495538	0.00253975000613668	0.00353766870208815	0.16092549432378	0.0360109270156137	0.216012212284611	144.732563858822	0	90.2094058542498	0.0741431358085094
24	0.000876239495386186	0.00542427670702924	0.00213274155584608	0.125815989739348	0.0349290588314018	0.0722268845269683	281.641018310941	0	290.378404095027	0.0622016484084341
8	0.000753941295065367	0.0016341803710717	0.00233197292913282	0.173980680549517	0.0111712896475781	0.128399140908816	40.82600118892	0	33.5114160497417	0.0806702929405177
24	0.000808799181546638	0.00199171796468907	0.00291739597656702	0.156885384813547	0.0181248964561064	0.233340960769647	8.70156791279687	0	13.0879808277015	0.0777363444202869
24	0.000739758490810731	0.00537512871215905	0.00188371384275556	0.270204903889604	0.0188043986172141	0.242464553060725	35.7540412802898	0	31.5925720953964	0.134396101398703
16	0.000620495609886828	0.00308348323913535	0.0025857984732657	0.188460330345298	0.0148559768877113	0.0723731336480971	24.9489929069875	0	24.6565825597381	0.0926422019620731
16	0.000868116125662262	0.00184755672600495	0.00376326739677053	0.131664701554126	0.0383804242876605	0.182474907390004	39.3455349032211	0	31.5853964820223	0.0642444138936667
16	0.000908765923367706	0.00249117337646771	0.0028363586925552	0.204480820361576	0.0308386850062376	0.140294820737243	49.5289259527613	0	39.5366640337425	0.100652442271792
8	0.000872753943413213	0.00270330685111109	0.00225080923671617	0.1232804663493	0.0276639274026982	0.130242326795314	666.947199823129	0	330.51961125395	0.055322532083332
16	0.000600279667597905	0.0013945341839032	0.00110697950571882	0.15540585985532	0.0280701030378302	0.171442388352701	30.4510924101527	0	25.7682624901419	0.0761149796004387
8	0.000832212092191933	0.00195271938139459	0.00367944276775288	0.106485796875751	0.0258635938891954	0.117906133709812	259.309877599847	0	133.860318915549	0.0469266254063399
8	0.000525554613284923	0.00357066112059495	0.00205069718785427	0.155209727059798	0.0138190213859234	0.241025394190564	119.303890350876	0	74.2800812296223	0.0712854706964189
12	0.00093072753394155	0.00503347532204278	0.00104669390875853	0.227601698166625	0.0298592719138935	0.168693197710669	437.069090047511	0	421.743525142608	0.110981146870137
24	0.000684832503610193	0.00394820332817229	0.00356796373307782	0.297551769342561	0.0350606704495962	0.217402544257984	16.0788406596429	0	15.7606410707999	0.148069533802232
12	0.000870864868708489	0.00447617807581627	0.0013745771557741	0.243310370146641	0.0109123325029636	0.219339597763553	104.4035593495	0	79.118680291819	0.118835464284283
12	0.000829347938852786	0.00166366558197713	0.00271180898408669	0.28784594296201	0.0305404779969177	0.152586286083375	27.9355089571441	0	23.9868832428232	0.141103209492087
16	0.000588759731879732	0.00348214632243021	0.00335764038544303	0.208273129617911	0.0183926775530417	0.161164035780453	17.7032618457909	0	16.918562523782	0.102548595896834
16	0.000619213083673907	0.00539109212654066	0.00368708277503668	0.15626757062396	0.0199941519005998	0.0760119971676294	89.5603324812993	0	93.8542531564475	0.0765458345768269
12	0.000866617209656689	0.00181947521359534	0.00398020195289817	0.117897072112109	0.0169497909631982	0.0854809095255853	43.8299156311288	0	33.6306509214682	0.0561291159921583
16	0.000572947135682793	0.00457551358814261	0.00339976578094932	0.142684328447064	0.0362470998844246	0.133462042465255	116.466792712751	0	120.445673020049	0.0697542205182346
16	0.000693931366993734	0.00494440832870907	0.00311476255765508	0.294226126056259	0.0237382361800892	0.0696554333182407	43.8726159252249	0	46.8898729977519	0.145525078464975
24	0.000650214046783727	0.00220769561183514	0.00285922486226839	0.109773248349817	0.0248072114609095	0.0585089770924383	35.3911525891877	0	29.394993735007	0.0541802788479762
24	0.000506665611950724	0.00477080874746003	0.00164440450802639	0.118247506454057	0.0303410636356871	0.201850561080716	99.81056147683	0	100.593265188967	0.0584174072616507
12	0.000797437505177591	0.00206230192665806	0.00340101705521169	0.220920552528496	0.0212509419483661	0.151238243560485	24.3910214406972	0	21.7470932957792	0.107640582794797
24	0.000511854243918616	0.00171401789786471	0.00138368421056147	0.258896753414384	0.0309040175227439	0.192815196280848	7.06135966594336	0	8.62067207688707	0.12874202631479
8	0.000867561218466809	0.00105359882830813	0.00249209639757943	0.214063487545553	0.0384096477224618	0.121821288405778	96.5738379476816	0	66.4034218371354	0.100710735040443
16	0.000603811789551344	0.00549564953347414	0.00221588851812899	0.177351713366199	0.028057609870078	0.240077432145339	102.153726782236	0	105.422609753779	0.0870878972469242
12	0.000998281571017364	0.00131431977360109	0.00345705681581623	0.180876854213189	0.0369266325929415	0.173325685989579	46.798931143839	0	36.6997831837488	0.0876188004680971
8	0.000902948807803875	0.00384699134686379	0.00236871901622086	0.242969221399172	0.0359178536819666	0.105475771088546	638.173214176318	0	507.305692960542	0.115163128455857
8	0.000923752395287439	0.00308482448280076	0.00322468462477508	0.130254718634497	0.0212598004096603	0.186571642538247	302.551216573489	0	169.981512698283	0.0588092004066204
8	0.000999306320245518	0.00233918706209155	0.00250602024900974	0.213928398436629	0.017422456424215	0.157993671349375	119.485010808905	0	89.7061593514243	0.100643193039602
8	0.000858640573654847	0.00277701682549128	0.00166209191150665	0.266300577643013	0.0267483337408799	0.18593513604027	172.74313328286	0	145.12309664633	0.126828507205185
16	0.000927842950454496	0.00280769182466824	0.00175619917310945	0.251951913778132	0.0376644818479077	0.193721928425472	89.5977888479889	0	72.1597245637241	0.124387978655273
24	0.000889485511523711	0.00451570462243492	0.0038254508929319	0.137507202332972	0.0195251800730631	0.0932341214622425	49.3367875822479	0	43.0878732722271	0.0680472540487628
8	0.000615913082567774	0.00241201297320831	0.00189866187061495	0.129779806051789	0.032359575811108	0.0608190068710044	1295.001713902	0	588.329505909006	0.0585717733401772
12	0.000553759864783976	0.00459582740407099	0.0018067565551186	0.272986258643153	0.0114740879907045	0.141097670715786	28.7482830614101	0	30.1884425233192	0.133673379521677
24	0.000964499051353508	0.00506684900753971	0.00223842930190016	0.126656770053036	0.017470431495562	0.163647288216195	103.7300930115	0	76.4006438321075	0.0626220385139315
8	0.000742941162578594	0.00493438952717989	0.00305461203032627	0.184868843548657	0.0196272549150704	0.209995345116304	267.826753061192	0	180.777099490869	0.0861140654634625
8	0.000571829215593204	0.00583099000529895	0.00387864650023059	0.165147628120324	0.0372107080893209	0.107616901810475	2602.17714205599	0	1285.50192523935	0.0762540527853806
24	0.00089098074483567	0.00254333894324035	0.00141895967618111	0.138288200015115	0.0358582878798492	0.104532830654881	108.702024391051	0	81.502815960856	0.0684377528500163
8	0.000713560260443877	0.00418374949304199	0.00169318391687763	0.22436026583741	0.0367923011050765	0.243308774141563	454.906615531583	0	374.088792297345	0.10585893974524
16	0.00057501199619267	0.00533083087697103	0.00308432760479764	0.264168360945745	0.0302172752551174	0.168409890573249	37.2653778130201	0	40.4262876727115	0.130496200196879
12	0.000676166157479899	0.00214882406239722	0.0010289476408655	0.130536595529469	0.0305636928830813	0.241400230091848	194.966638590364	0	134.693336010351	0.0624488187538824
8	0.000947588457352081	0.00225938971229932	0.00136313431278762	0.260753090359499	0.0155185341052087	0.0731910189401978	156.182944313068	0	110.826767631227	0.124054829370979
16	0.000972742825104718	0.00535809747945835	0.00122398526234604	0.220992075432982	0.0274354497942947	0.0917435890054477	279.514849819901	0	293.343591580444	0.108908065698665
16	0.000659503469473094	0.00275374376506987	0.003546333779958	0.250365636861775	0.0393099979792907	0.0914961296129732	31.6432822876466	0	33.3335127363728	0.123594840477261
12	0.000517881885162461	0.00188793053001592	0.00384832130019093	0.110481540463783	0.015601053622058	0.0623781551225045	40.7231806372449	0	29.6515900086478	0.0524213917409156
24	0.000800665798014685	0.00592872501552797	0.00147731518642029	0.107884145374431	0.0121951726620847	0.177707632740652	133.349122110325	0	97.14063597749	0.0532357275166386
16	0.000584313469376311	0.00474570504721067	0.00127567336647873	0.246226417592838	0.0221480539594671	0.172583196777639	59.7359305033445	0	63.9276967097762	0.121525231591298
[truncated: 1,000 more rows]
