# Supplementary material for: Harnessing interpretable machine learning for holistic inverse design of origami
Source: Sci Rep. 2022 Nov 11;12:19277. doi: 10.1038/s41598-022-23875-6 (PMC9652322; doi:10.1038/s41598-022-23875-6)
Supplement: Supplementary file 2 — Supplementary Information 2. [file 41598_2022_23875_MOESM2_ESM.zip › data4_FeatureName.txt]

pattern m n tcrease tpanel W creaseE panelE bendstiff30 bendstiff60 bendstiff90 axialstiff30 axialstiff60 axialstiff90
