# Supplementary material for: Harnessing interpretable machine learning for holistic inverse design of origami
Source: Sci Rep. 2022 Nov 11;12:19277. doi: 10.1038/s41598-022-23875-6 (PMC9652322; doi:10.1038/s41598-022-23875-6)
Supplement: Supplementary file 2 — Supplementary Information 2. [file 41598_2022_23875_MOESM2_ESM.zip › data4_MiuraSheetMat.txt]

1	24	9	0.0005335106221225	0.00325236377188592	0.00186716211866577	2524177304.62651	3215885086.86058	133869.551931075	40705.0730782034	18639.255146931	12418.981920453	23592.906128434	250199.689454778
1	36	6	0.000615809719279119	0.00534725820865777	0.00300261217876159	4387656204.1285	3525808233.69093	383991.359302586	167436.945540865	50796.9204307806	27604.6091651444	55164.2092642921	408322.029621885
1	36	9	0.000882369199859756	0.00496421459441006	0.00227882058001851	1508184050.47757	4519218088.69084	501290.919216185	148242.860099923	42065.6466622647	38814.6635536106	74855.7416017229	616917.192224209
1	30	9	0.000724403307076035	0.0015040919902165	0.00236213636560887	4745892771.55499	4386203973.0984	20123.0417247731	6830.27008845333	5456.1407822165	44203.7061503281	69487.8254479921	296683.396228401
1	36	9	0.000532039166263691	0.00394787545001652	0.00324734318525961	1467340479.81424	4395060617.92979	228927.357393849	69206.1216586128	25371.6651515964	8075.66071832058	18943.9415701235	274652.436708387
1	30	12	0.000693478329507651	0.00351891037459559	0.00317192421657318	1735003817.20226	2820997443.10931	68335.8668182171	20410.1632919412	9973.16666617711	13106.8232391777	23300.6760413162	212163.799022804
1	24	9	0.000864456965537421	0.00460566673927798	0.00126158818465115	2094563741.14635	1576200699.18252	216144.766237766	60676.6357373499	18508.191305863	52470.936717988	87465.9214841538	459509.656847598
1	24	12	0.00087684143495659	0.00132685355863591	0.00237658660090301	4836417092.43767	3788052106.12506	6933.11314155766	2650.17092496789	3197.13297805199	62164.6987230109	100070.294457203	450372.345177969
1	24	9	0.000601302634941872	0.00408061858664168	0.00331187273795578	2203273995.30002	3500746813.44264	164919.225992508	50627.6409180823	24354.4658821746	9943.96183939382	20389.0455757056	282417.4329335
1	36	6	0.000844378915005213	0.00150167698995823	0.00185985637982206	1448779676.04526	3102171164.06426	34530.6356535428	12221.9097657827	6388.95299554111	31008.8087043053	46852.6117881781	152231.673893248
1	36	6	0.000941913620657233	0.00439810188338398	0.00115924437330657	1457970343.81322	2872391620.04082	289593.133991569	133938.67376722	37636.3912613448	72794.670172513	115012.703963954	434942.600228238
1	30	9	0.000677951837679074	0.0027244071431557	0.0037265369972995	3752173143.3727	4155232492.76764	66204.6931049585	21192.6924221999	12496.2091334305	20533.7566249411	34716.3309009395	235850.380530767
1	30	9	0.000969505811068513	0.00119960762521669	0.00296092428344053	4980021623.32524	1021675852.08106	2333.23777066176	853.433270772327	886.641010083469	64770.4323715121	91227.1923395597	180917.251348766
1	24	6	0.00051662774910543	0.0032517209629375	0.0034588017653271	3915574868.22988	1802599110.46491	76981.3106525717	26289.4407749262	13444.6006827123	8420.56309865375	15224.6925105527	119843.572423474
1	36	9	0.000590672327154965	0.00237582020910863	0.0039880607905352	3779913664.45176	1047144086.13125	12175.9202013282	3897.88101304774	2256.27945152868	13865.4210708416	21578.4103430472	90826.5499987141
1	36	12	0.000792109956113001	0.0043465801083396	0.00136624925120701	4465076590.2748	4852149434.32523	445112.63180619	111724.897822492	30455.5225218722	123358.146288139	202141.170310471	1056945.69401555
1	30	9	0.000895491094598212	0.00168643934401237	0.00209813753906219	2843656353.98084	4845251916.34833	34188.0805749461	11262.4431268977	7770.54620695799	56557.5128053739	88877.5852173917	379132.382691366
1	24	9	0.000664842151656532	0.00487159857631383	0.00344119081175605	2912527609.06578	2734321200.02512	201029.334224144	60206.7779326139	25471.5911531028	15477.6952007245	30219.3855531383	336628.328232937
1	36	12	0.000596331459894062	0.00101677967474732	0.00127201476555426	2694765647.31708	4768434540.73405	8886.14495477368	3010.49333995366	2497.21084575531	32309.0618697945	50688.3628276448	227691.932227353
1	36	9	0.000736912272080902	0.00573053129776591	0.00272919079387016	3715104344.50102	2294989500.80703	311639.192246058	91993.7362266784	25371.258832679	42398.5857987933	73728.7393389353	449543.820057943
1	36	12	0.000714018062729061	0.00368654972676513	0.00318507082810062	2578852180.4759	3308332696.44308	101202.266140132	29074.4950013646	11986.3693522246	24028.419146629	41217.4918368646	298338.298883899
1	24	9	0.000624946406337579	0.00416973091457693	0.00394725172328982	2987954644.9857	2504605757.48993	107589.261936142	33375.4445129431	16954.0796155638	11131.4414081084	20898.3315868322	223310.521979195
1	36	9	0.00071075987041618	0.0011764726368428	0.00181753978748503	1355394260.59392	1661475966.76965	5526.55237626838	1846.13551056583	1372.36596090856	18163.8426061622	27655.3077837221	97261.0482919767
1	30	12	0.000862004678022034	0.00440928369896876	0.00317423559304108	3485128558.57737	3814916317.68581	173250.608504096	49251.1991534941	19981.3348899712	47050.7681123706	80615.6835385225	567387.233319378
1	24	12	0.000884688674128057	0.00137229510194415	0.00130683515178801	1377810646.10708	2821373631.0951	9552.55990592778	3350.98297250695	3013.49683339492	34490.0249440494	56110.6798001442	282367.852071375
1	30	6	0.000861460727287678	0.00313170666759585	0.00237433921301353	4111391931.90406	3947755820.40755	202129.511900792	73937.6682367225	29478.1490153863	63838.6984552913	101100.353400143	416933.196894057
1	30	9	0.000784758166714231	0.00296858625248223	0.0034547140560963	4105362691.37478	2860007058.15896	62078.7349412413	19519.4547285019	10386.6925361105	35105.3981594662	56817.9182920217	293561.073502415
1	24	12	0.000538324465588752	0.00287313183354511	0.0028119782061714	3245954976.58272	3945902038.3134	53007.0909098923	17053.3497883544	11138.4355429976	10738.3525915015	19422.4545992153	212056.185547566
1	24	12	0.00089480231859764	0.00451721467888954	0.00274221068850478	4405244422.68854	4938964586.9537	245081.506953161	70653.2974372765	30605.8892284072	62616.8995026379	109724.449755241	860998.757124183
1	30	9	0.000732940085252325	0.00490618568766726	0.00120887918708714	4859648465.49032	1924407091.89922	306580.467829378	86588.9087717002	22661.1376481363	93691.3662844656	148847.646938357	615399.916061835
1	24	9	0.000539316272866432	0.00205172916660521	0.00138919617523501	2904807118.27465	1230036318.00765	18872.1696238968	6032.4710603637	3577.03368910347	15584.0017808741	25343.9334181132	127555.796566173
1	30	12	0.000645939842421607	0.0048789069448601	0.00187381049249495	4042888909.4814	4732698207.33362	436074.176014346	113333.331204399	34894.0476762811	43121.7139631003	80937.6170674948	756912.511785386
1	24	9	0.000931793912949121	0.00193354002202983	0.00148797918199674	1362140429.08355	3663048019.41355	44674.0003623712	14517.6014356342	9328.43732282531	35601.9579234465	58335.1812788473	310837.687479786
1	24	12	0.00098351198468363	0.00118350422768423	0.00387651845153515	3920104173.96148	4613292605.44328	3964.64264839284	1661.78889059403	2721.67709964363	44161.3056604628	72183.8647770627	362090.210003843
1	30	12	0.000731881625589826	0.00324488766812127	0.00212993924204918	1310153498.01913	1446390627.37365	40025.9422566473	11653.7980415133	5162.03003707197	15729.765865366	26450.6261115696	170530.837052222
1	36	12	0.000540160480143548	0.00222365450783821	0.00196994554354587	3249583973.55825	2679171557.91421	30811.7245945715	9328.56602005074	4771.86183646127	19873.1276478085	32443.3562523103	185223.53651269
1	36	12	0.000810965688183247	0.00324557288240889	0.00270676172711189	4842381691.93259	1637323158.7	40950.8132219546	11874.9649907092	5087.02255392306	67422.8329342612	103179.33903719	386346.012875701
1	36	12	0.000608467717905257	0.00149025222853549	0.00291006586430948	1389171773.44797	4214957649.50961	10684.5557248204	3644.48356354118	3111.39118127595	8567.17843022968	14289.7238950572	98895.0662423629
1	36	9	0.000595939674068324	0.00182835175438698	0.00155869860712579	4137732071.01306	3810212451.31261	48855.3769507129	15282.9667750001	7516.17901233739	40024.9422443962	62397.5147399508	263647.962986762
1	36	6	0.000548929688750626	0.00499311753550849	0.00316078415338647	2109329493.07829	2273766112.09699	219426.346521124	93577.6677382316	29364.9271594788	9979.69530098977	22995.2417233804	216352.269637373
1	30	6	0.000939081676022081	0.00122683665131779	0.00230924458141891	4691120432.26819	4277935403.33599	22223.7856047007	7753.99412186294	5905.63743195356	81176.9898091549	121254.053165076	317338.409521635
1	30	9	0.000655367808138009	0.0031503934259137	0.00390083266235885	1700881402.71313	1939324998.07219	44316.2360968663	13946.520059401	7443.91357306018	8408.96509131191	14684.461541361	115944.145925958
1	30	12	0.000617380277084824	0.00217899672664183	0.00239277495202183	3942452094.36384	2263095173.63229	18283.9864222427	5868.56208479862	3849.23233133544	24037.203415871	39096.6001159805	213093.501725334
1	30	12	0.000802218505993093	0.00368181961947235	0.00384367890173052	1038236219.65479	4363974920.11674	100760.456144273	30420.664157234	15516.7273413399	11108.0789883101	20901.4666070051	258232.718934981
1	36	12	0.00089036145539327	0.00244064117867425	0.0015802988523796	2646374205.897	3842014101.51976	70107.9956547612	20395.8050893416	8845.37218416003	85135.4871729135	132524.265226365	556889.953096873
1	36	12	0.000661141850683092	0.00517615527735023	0.0037763819848943	4268679211.02496	1437046002.80143	94813.484451418	25794.9224181095	8779.23352178315	25599.1230193664	42852.0042665712	261843.927345641
1	24	6	0.000531640321103109	0.00217862736882586	0.00343984651696574	1986345569.76984	2059302735.47226	30852.2825036675	10619.5727044041	7365.75227029892	4676.83878046059	8251.64229063744	66111.8342247764
1	30	9	0.000821069124980321	0.00526875248402491	0.00320028543422926	3181924451.25508	2900400199.59648	296983.38837048	86981.4632377617	29175.3694585304	37162.1373106874	66304.3956096061	482260.754106469
1	24	6	0.000964638469471715	0.00396611790935996	0.00342635102759375	2656358815.517	3408176975.54089	238027.642527585	82245.5227451728	36435.1264193242	34983.8677553699	60570.7624250162	380298.067682169
1	36	9	0.00054078577111495	0.00139155888739184	0.00304568282598659	2402313336.20493	1956544980.70514	6433.58305757965	2180.98737040006	1751.32753801745	9048.47612731447	14319.240419724	68549.7869673762
1	36	12	0.000695470755042966	0.00293310677447743	0.00348751329242948	2480254358.6333	3178790483.98409	47401.6949124883	14375.3465995521	7404.84998595326	19032.1744291165	31934.093155203	214657.562042794
1	24	6	0.000847076539400729	0.00513425758083056	0.00364785208968155	4069503085.46287	3455348710.86354	415766.555378924	147143.24742462	56143.9558726895	36159.2157783625	67512.7702454547	508311.962555876
1	24	6	0.000577710082817066	0.0017915794587119	0.00130660911477452	1182000487.66958	2100089840.96772	41756.099299181	14238.432060013	7910.16564787154	8679.40955582474	14691.7303282926	89665.1764393317
1	30	9	0.00078614245959633	0.00205070477993696	0.00270451587785565	1384511084.6174	3753468988.95792	36053.4521749727	11757.0035485613	7679.60535077284	15929.9268139902	26528.4316431388	167167.131503646
1	30	9	0.0008677114189229	0.00476047826412316	0.00132801394081936	3281798844.60479	2498558688.96446	355477.078657762	101008.86246487	27523.0173479027	96960.238944987	156238.101848638	698495.368619073
1	30	12	0.00090092129081105	0.00346160510103121	0.00343426625566831	1135245636.62292	3503738414.82898	75372.0907843797	22783.0978834793	11680.3939186767	17090.0897540912	30049.4228387328	261189.299177681
1	36	6	0.000772479783677512	0.0024478885834151	0.00258822141799427	3947015766.40293	3384840618.53508	93749.4384095677	34807.3172475193	14816.6847614763	47633.161094222	72786.9892141274	254491.496537362
1	24	6	0.000770830310555163	0.0025909203356971	0.0026216265185911	1620943074.1553	2445059786.72963	72627.7955369541	24767.4234303191	13544.7636573902	14161.0823014862	24079.5860609027	149750.75666643
1	24	9	0.000777403335593834	0.00582353217070801	0.0014009578019498	4837349986.64653	1269741698.01252	277743.869396196	76072.5276986341	20748.4825021742	77157.5394460399	125868.351286214	577933.757976755
1	36	9	0.000958803214912728	0.00590055991592639	0.00150028199321577	3669629657.28459	1136821403.58859	214370.657135481	62763.0421855462	15003.2581080763	144631.096351494	210070.667626149	561043.753107429
1	24	9	0.00052610123799983	0.00599366984834514	0.00292917440442025	3753565082.21325	2793976612.28371	396988.14268856	113931.747353093	38741.951070211	14403.3037833419	33756.7141907228	486846.08012493
1	24	9	0.0005449413633766	0.00181170653783574	0.00346440004721272	2007936694.55068	2868940633.02005	13222.8064311056	4739.32767315315	4645.03791992335	5118.73511401865	8851.09109292574	74306.8430472694
1	24	6	0.00066760370535791	0.00394109014549973	0.00330353078613458	2429553955.53875	2284787689.18258	161052.846776911	55679.9011184409	24434.3875374815	12299.1591455996	23503.3396789705	204156.344821581
1	36	9	0.000677662744514372	0.00508749571627112	0.00269380777258251	2268282936.51819	3930679346.97603	417635.026389914	123799.746552797	36324.8791972762	24112.5460703918	49789.7199588234	486773.150316056
1	30	9	0.000838527012168321	0.00378558852421082	0.00381401890270658	2824938707.03043	4577492266.80962	175714.617129142	53912.1084096761	24621.9914869963	29651.229404155	51884.5302349328	393999.051566041
1	24	9	0.000819391289801117	0.00480735142288544	0.00225114282273734	3578892286.9959	2800041944.17492	279867.827200183	81360.9380821873	29504.9238751481	45959.5410512317	80545.1427573264	559862.597318956
1	24	12	0.00051170963070164	0.00297675317176247	0.00386302731457966	2216006722.44322	1590087646.04436	17573.852383807	5822.90219346782	4252.34844579053	4509.67018369412	8063.57047784362	83985.5514125963
1	36	6	0.000704697531583325	0.00504293911179054	0.00178928644405074	4484177800.65168	1728041831.52568	194142.513347669	88491.0953793549	25408.926182918	59833.5041055136	92428.2798209584	319742.702567801
1	36	9	0.000800978080572282	0.00284573414596193	0.0010675219625336	3061827906.53381	1939251362.08208	100749.531456687	30073.9775974636	9505.24249846458	98993.8926697302	145580.519478312	415061.868845962
1	30	6	0.000569395028368389	0.0021104432385606	0.00182301062890075	2371014354.3518	4364888875.55611	108149.333139924	38099.9796225372	17908.9368732344	15422.1592548722	26624.858890405	171698.723975041
1	36	12	0.000913246754125447	0.0040349521074581	0.00123764172538646	4588573266.77033	3183869914.84303	262270.488912938	66273.5877761185	18386.0571170096	199825.895119454	304011.391193244	1076919.51733277
1	24	6	0.000551355148693957	0.00125250094359378	0.00397951321432621	1956189770.27472	4343383533.14268	12207.2268986736	4563.66393940409	5223.36982253682	4283.11660180684	7287.2643945581	53168.6660735082
1	30	6	0.000569775753324611	0.00489891743578738	0.00197956538935372	3718865967.06086	2427434886.27628	311434.396969011	126741.876666984	38469.8853752234	23154.5895536164	45498.2651616418	331933.460998738
1	30	6	0.000831982034586911	0.00220218570917466	0.00165325243823711	2456844636.14527	3186091206.30512	93254.8680052914	33241.584061784	14759.5299831715	47824.9131422765	73987.850372111	268587.606461185
1	36	6	0.000662558925432635	0.00355054517588476	0.0036833484877138	1937622867.97397	4555031390.46128	225515.82146912	87109.5446193293	33088.0096538889	13356.4954150201	27167.0383708457	242345.699530562
1	30	9	0.000670376387653332	0.00326445061807968	0.00197462768877364	3431563128.40987	4755049132.32668	211490.043972408	63518.615863498	25246.2628861848	34908.3871324342	60739.8836322127	428829.97934144
1	30	9	0.000997460381791968	0.00280246966318344	0.00159994271672906	1536474628.49126	1974467500.2745	70488.5154732123	21280.2063516935	8751.03022567945	55163.5256999107	85779.9449694005	334921.669408426
1	30	9	0.000616740264192656	0.00202965921418619	0.00330655789921174	1703346635.85693	1310817109.77158	10207.8714128788	3388.27851611428	2426.97316973644	7503.09713097878	12250.4876062711	68558.4855144269
1	24	9	0.000954027893255876	0.00209179848763612	0.00169999011471592	3021860194.62994	2876365058.17807	39249.2146853598	12721.4086967169	8074.5791870843	69458.8404185411	109823.043175007	447367.578232609
1	30	6	0.000918875575625223	0.00248566629354505	0.00291158611344637	3984806978.85477	1018047705.73484	27219.1067886503	9537.04139712213	4722.03073167984	52886.6920375458	76679.5826606993	181497.91237099
1	30	12	0.000763522803725742	0.00264242062955723	0.00220545747543569	3477257003.86738	4587065126.6368	69076.3857758669	21097.3340181986	11284.7241150499	44799.9365987706	74212.3540593046	448819.874021047
1	36	6	0.00093729935061182	0.00289963251250272	0.00187086976059886	2052256628.74596	2445737774.23104	112125.203065648	44806.7729048672	15973.1341179465	59950.73026595	89914.1684292648	275580.560441716
1	24	12	0.000914864581829241	0.00307654780838757	0.00143821781316725	2353407245.13016	2447395420.5818	74408.0794222087	21774.5770753727	9955.50511277582	61276.815622878	100823.666636814	542111.025632584
1	36	6	0.000914596126477099	0.00144486079524746	0.00389025972338821	4609118659.46144	1027913622.14886	6017.00992436165	2095.7993658676	1448.21753721598	46254.721709861	63368.4533007394	116279.291268237
1	36	12	0.000852133125708172	0.00436905828165465	0.00369604256308434	1363594461.28781	1857847141.4625	79414.3958724566	22367.336060594	8564.01567714956	18466.2211838648	31578.8393303151	220441.693800062
1	24	9	0.000832500724705612	0.00215604818729033	0.00352058814725006	4572137568.79768	4920554145.5685	37069.8679247474	12818.0144379473	10874.5747137236	36572.9573879732	60476.6886639428	349210.212662054
1	30	6	0.000981384349435055	0.00340784193372599	0.00152404428119292	4607543291.392	2043407627.35057	154255.535093917	59965.1841067365	20369.3771079223	147569.741219844	212479.021497588	503863.775601916
1	36	6	0.000965612132078451	0.00210663341189326	0.00246408186486087	3309635908.79156	1857080161.95212	38148.1742994021	13866.0458193509	6387.26075787477	73471.9626116854	104537.332638784	233608.584628261
1	30	6	0.000719065160801775	0.00207857407234187	0.00134227556312872	3807558267.33369	1132389705.10457	33362.3445145973	11980.5715883572	5179.61888175275	52975.5670793336	76167.4581676751	175634.649811547
1	36	9	0.000718963832679646	0.00135385794008165	0.00273372665383062	3638505048.50056	1811684337.06775	6231.72128315068	2102.82089505492	1645.50447899885	32496.6860915623	48828.5739657475	151790.600061281
1	36	6	0.000541342234565721	0.0054282961428069	0.00116369656806394	2476794731.60336	1630421892.1135	215094.196615808	102649.190902599	27507.259509546	25132.4343089793	45423.6373468365	252218.353586127
1	30	12	0.000610772540800455	0.00327637054188154	0.00227137300886939	2280773806.25546	1509899124.71506	40518.7445941307	11855.4051921646	5349.70364628301	15040.7515276794	25414.7865658558	169022.694723211
1	36	9	0.000892265830706181	0.00360836610949773	0.00203031723460269	2568970494.86471	2430642310.60929	142802.321531908	42803.4575458324	14231.7019872754	64032.2277840475	99793.5483929738	403821.721483549
1	30	9	0.000630628230560193	0.00333319768814773	0.00286220482574452	2582319501.57112	1828483855.28135	63583.9697511627	19467.7800457039	8774.47475862822	14744.9113908479	25043.3947178091	164104.342065451
1	36	12	0.00096818377117095	0.00112771808016046	0.00116836135380342	4628974664.8948	1293269696.67584	4132.97307246929	1348.32048057096	939.611784669653	189221.632136404	229733.930493197	329511.236221198
1	24	9	0.000615600549817227	0.00285087640263813	0.00239853928417449	4928231398.59637	2252243232.74588	52800.7123217387	16723.6249991116	9466.61194735363	23877.0676454299	39893.3657675917	239254.433473907
1	30	9	0.000754250681681166	0.00547314626782614	0.00299463328224094	3795975282.37094	4492108862.82892	526802.552315277	153202.58118835	48999.2930428604	39896.4324498207	77321.6153546149	705467.688395359
1	24	6	0.000503048165934354	0.00130974560946548	0.00101278318340251	2096010909.34573	2469367528.31089	26577.2583470041	9100.4292688803	5837.23255530133	12243.9096979554	19835.4946496121	96231.7870008095
1	30	6	0.000840740244956499	0.00382146776135442	0.00143036287105541	2892105397.71026	1928968711.29242	182461.212797276	73086.9180759743	23095.7919624378	66849.4534609818	102925.641507838	347881.389107373
1	30	9	0.000880773028534573	0.00431639596767044	0.00124023577027357	4756011775.39856	4139560331.91049	496911.59187425	141959.552268863	40093.0223614228	156075.751873158	249038.524738093	1072213.07177681
1	36	12	0.000632747554813715	0.00204380765097815	0.00287916052528186	2779797697.73148	1575258193.47997	10082.9368911538	3219.26369269865	2076.92387040177	17923.876910919	28387.4037637706	136016.787749121
1	36	12	0.00053867395910353	0.00574135181970026	0.00338110981959407	3218103927.9328	1305079152.50013	122555.299787941	32122.1561940088	9777.75212397785	12971.7431778352	23913.7069616424	207278.872620365
1	30	12	0.000718263563180231	0.00551713503495278	0.00352985274767696	4159190809.58806	1915777536.22893	145896.860204749	39839.8164086887	14135.2610614429	29652.3955620294	51573.6027248819	377044.160425184
1	24	12	0.000977626904512165	0.00538960758659565	0.00169253005005753	3286072502.30535	4177473573.75033	503401.269588951	129960.22418698	40463.2748844159	97369.8247563923	171094.293180081	1234750.46835833
1	30	9	0.000901412132524493	0.00340342865164902	0.00361577411998288	4203960869.84158	1736480722.08059	52877.9269510658	16375.2494543064	7943.15720984741	49559.0786182254	77535.2258303629	318062.805172872
1	24	12	0.000895270980505321	0.00514430404780845	0.00308971930748511	2987257067.19823	3378817308.31494	216189.480677167	61253.1574353197	25001.9070926516	39185.7720666291	70296.877578226	615673.277927676
1	36	12	0.000667224322186602	0.00230135435869107	0.00279700367382232	2269241026.42097	4933583916.05802	45245.3498657497	14076.1446038793	8105.51468368213	19326.1024983639	32529.6503009741	227296.238952549
1	30	6	0.000793053637093011	0.00102990009635798	0.0022322596578481	1520414227.02034	3364238339.26146	10933.8267323943	3864.57840130612	3334.38439968496	18464.8766999612	28640.0131979113	106316.181464192
1	24	12	0.000620382321184638	0.00271950153556845	0.00255100990246276	2708142385.3827	4653452795.14925	58503.4985293439	18849.734824493	12382.5076528919	14666.5305768017	26161.788965228	260140.279520478
1	30	12	0.000726345468240458	0.00213649939238864	0.00149152102906233	3902775159.24166	2812157342.5149	33430.6180563504	10246.5789925668	5562.1766867783	59735.2844647037	94389.8365235019	418915.654859035
1	30	6	0.000983683840031719	0.00413142761952424	0.00266265602310896	1671649018.06996	2124393745.15941	179853.304758856	68561.1534717471	24140.247744649	35581.9742362393	58434.1576109983	276869.207053089
1	36	12	0.000923195531351699	0.00391074700665842	0.00254123363071226	2823262441.30918	3105421367.03231	135326.765011579	37496.8515588707	13564.8729720588	65633.8323842537	105806.471168128	539811.984998711
1	24	6	0.000577125555254917	0.0058056172293008	0.00194304693025958	3311050001.44066	1081516377.95468	222668.587280689	84375.5618130334	25430.3961398548	17189.7156222736	33345.5195329765	239544.479405696
1	24	12	0.000861655128847802	0.00329928409872555	0.00118871594193294	2993287625.91445	4911422890.46248	214044.78499183	60147.0404100876	23909.981434464	82764.0342794871	140418.144762174	897884.344065256
1	24	6	0.000642454338433743	0.00159409885133195	0.00330623112335214	3425305428.43639	4562421041.17505	29977.6155824552	10631.4172516608	9328.33065762407	13361.0675920844	22133.2932756489	129351.125865577
1	24	9	0.00051798977037036	0.00372197597922077	0.00359878916017222	4449307617.75689	3342650899.60074	113798.477472315	35695.9642876405	19189.0563579673	10687.8119437712	20365.0651068208	237512.059301428
1	36	6	0.000754249539505918	0.00280493140260956	0.00289595815853916	1903053876.27987	2612732108.31662	90695.9314519371	34198.7021906844	13868.1418612345	20402.160041056	33019.1093062263	156956.796737288
1	36	9	0.000785464037322043	0.00598587459951758	0.00254941939967449	4848058085.09053	4018142165.53904	616648.779789758	181526.678502408	48089.0088566593	72646.1018293864	129295.467016885	829343.06038928
1	30	12	0.000520958159854409	0.00127962360225418	0.0025129962496479	3387468659.67072	1165315432.07773	1996.51432826739	728.609049766019	779.924299788238	11290.7491981924	17987.2239399508	84317.9509877208
1	24	6	0.000866842854658917	0.00462901187622998	0.00300751575493671	1741466408.60248	1903811147.04297	204869.982459424	72440.9710569535	27766.999620873	19771.6484267	36234.4655232192	259183.72541744
1	36	6	0.000792560679354336	0.00119451009336964	0.0031816183266816	4219060135.42393	3850392783.97261	15553.3950196321	5429.68704808916	4043.8764799565	40967.4954582465	61375.7853546254	177060.337007585
1	36	9	0.000588253647870373	0.00186203887747309	0.00379168954396339	4378829039.10438	3892358087.93597	23817.8892051541	7851.85325432701	5431.49040926718	17525.7680355481	28240.7827618953	151216.81676732
1	36	12	0.000991045711858275	0.00492893900829871	0.00106069840659956	2109657156.69427	4135254296.60348	593243.692907641	139458.956212029	33094.021092819	145965.772723718	239025.382410917	1192176.73828064
1	36	9	0.000772832642297397	0.0012617683133555	0.00205023413333257	1091875941.45461	3782055273.41928	13559.6678631455	4523.5793539126	3343.43143124509	17741.7574263309	27985.0307215059	130658.475225475
1	36	9	0.000947074347407507	0.00487859457578892	0.00158306083246936	3508863406.51626	3515150524.42531	455228.171009373	133946.941241804	34982.3890575323	134921.087294416	212863.294898096	871353.110449636
1	30	6	0.000636712343021422	0.00584437971668582	0.00192301670296424	1866379894.47289	2796826874.76202	475297.366085263	200597.226953198	56831.0517083369	19110.5766888792	47159.728167893	455580.460863193
1	30	9	0.000985448174004077	0.00184440140047137	0.00370710826464483	4514835337.30078	3103501675.2848	16990.9052515298	5789.60548032605	4701.92106417367	64734.8393363236	99852.5525533412	360138.337306002
1	36	12	0.000799236631649831	0.00546497359247814	0.00382167291469115	3200387410.30686	4705577027.04894	354032.155744549	95246.6052146419	31283.0295856613	37730.2323842322	69638.187715523	632182.178400241
1	30	6	0.00097972366204607	0.00262930313869587	0.00279731032602418	4550395053.01888	2475034866.81294	77416.6057636258	27321.646065169	12849.1168336484	80699.3807805819	120875.294093093	349097.279480519
1	30	6	0.000908601002605101	0.00571281949980148	0.00383154641382756	2789260261.78255	2821516913.75719	372792.874702444	146259.40640676	47933.6050415205	35312.7357330381	65009.5708219908	430349.963442746
1	24	9	0.000682665465399873	0.00429975611304947	0.00189493189902915	2869756185.0833	3498179226.70567	300156.521369657	87587.4747684907	32386.4879742151	27935.5860720833	52708.4239429346	488398.999125973
1	30	9	0.000683868571894928	0.00168508194217359	0.00362153787712286	1398567469.97405	4291302317.94136	18000.6605713725	6228.96923367425	5433.0399146864	8191.20519199584	13833.899716772	100095.790000974
1	30	6	0.00084253343158778	0.00267105998904146	0.00342321161049395	1472371975.51687	4950427089.19065	138814.624326157	48521.3321613265	24058.5072146732	17018.8470037267	30022.368074621	214707.328455132
1	24	9	0.000778381943386784	0.005975325900592	0.00183387973820285	1169641788.70389	4820504945.38429	940679.936316725	261306.167009681	76008.0748161241	25820.6203582998	68005.9972260375	1013188.54618097
1	36	6	0.000535586440792944	0.00285431380995942	0.0022081838037532	1871792104.97888	4238928583.005	174934.077688026	68158.6132241817	25385.461686189	11142.5479899315	22281.6172247605	189693.218288803
1	24	12	0.000913373153967167	0.00397500341750279	0.00134100328626576	4526630821.48287	2607530391.55674	170554.665902558	46400.3726678463	16698.2640280263	123618.7853828	200450.60213004	964377.5270608
1	24	6	0.000974219645943033	0.00508114275795864	0.00201532439417565	4815211150.84988	2498735475.35376	398688.955735835	147478.856060255	47933.0131080745	100214.493322347	161584.008023399	666422.396155895
1	24	12	0.000941103315011309	0.00231499298643023	0.00299855465084106	3445116486.35899	1286422919.71117	9075.06220615255	3099.24965946161	2528.11511744976	43831.8473825957	69930.8881343366	301849.685667124
1	36	9	0.000564248740852499	0.00595854500838189	0.00182834209106205	4757498260.23236	3553793498.52751	627426.739021013	183797.674427726	45123.2460617407	40370.1452869702	82776.0902355522	699242.109418927
1	36	9	0.000776680541024799	0.00457515543597254	0.00209342814455344	2467410597.8585	4379640563.91737	428579.117469763	126963.098033191	36838.6928720518	44885.3089534289	81514.3542978696	582063.708133775
1	24	12	0.000836209622399236	0.00248644700780941	0.0024477231645366	4846751483.73423	4058281618.8527	41383.7113396522	13554.4842542918	9477.31740247142	57047.3940474327	94633.7789562403	550023.669897229
1	36	6	0.000992796894371493	0.00427305960540999	0.00367063792674842	2379079352.31082	4601432408.67607	323906.451523342	130878.604881329	45330.1272948654	47150.8681061809	80120.2365347201	432720.781463142
1	30	12	0.000566052463161369	0.00557989013823297	0.00307262368241307	4897750877.01996	3741528026.20558	329058.366898185	88061.51254056	29383.7393381428	23504.8783603938	46645.119391245	545452.38522936
1	24	6	0.000877925912856105	0.00158527532175629	0.00385255012839842	1181018669.83106	3936910546.24475	22192.2698018038	7959.96449411249	7459.28946385022	10155.9198757302	16870.0325789408	101098.615319769
1	30	12	0.000889188495442753	0.00446481831105666	0.00226692622661795	3223082628.45608	2491682133.23352	156266.221629176	42573.3398618839	15009.5617180293	63181.4368824137	104145.175643335	579465.516494591
1	24	9	0.000576263710008796	0.00389357927228333	0.00199061801676416	4244774455.19793	3220592211.28393	205494.469629104	61077.7241159523	24838.4779755455	23196.7081642052	42714.4773247046	380443.136724577
1	24	6	0.000745737107508872	0.00374277679295777	0.00294811718444392	4315778595.67695	1253839463.86367	84717.3689100216	29328.859013808	12867.4774481906	27769.5533929442	44701.2657794366	196302.539196197
1	36	9	0.000960052321613361	0.00378659273497734	0.00139271594883923	4763074729.98885	2897337730.22198	240407.391279635	71265.8376813927	20606.853240798	203468.754502346	298651.623423212	842745.876463342
1	30	9	0.000656247103087829	0.00365833027923295	0.00375123105859091	1589938348.73195	2967382566.24104	105191.489301743	32385.9163364289	15107.1992380699	9190.37236755458	17482.8907720682	187287.947524208
1	30	6	0.000912147444044768	0.00532225904998517	0.00318980366417697	4086028995.09845	1269374805.21198	158886.744457596	62704.3722226427	20427.3469339775	54534.5688300559	84615.7188021088	299438.358471938
1	24	6	0.000537081435623963	0.00580026080006693	0.00361423832142481	1698020554.63569	2830423154.81139	441819.388773364	159027.459020714	56224.5958932639	7986.51940899996	25826.9628240114	399789.825606868
1	30	6	0.000600275771345271	0.00414941038212593	0.00345571943245673	4055481092.28105	1740766348.46617	130714.642530658	48592.4861118607	18307.7577424288	16115.93041388	28206.7302723885	173799.51716494
1	30	12	0.000667040881170198	0.00100208385818244	0.00142519076873871	2564959167.1048	3580609621.29229	5176.72500403167	1870.62151821734	1937.38491174628	31341.072403875	49682.2907150742	223709.87076593
1	30	6	0.000500927288813867	0.00585586125570244	0.00317451129111361	4212036986.81779	4064437410.36269	600149.029006851	241057.848002869	74907.1496555758	15691.1259826473	45262.9218298688	549092.207494441
1	24	12	0.000717494686529181	0.00229801037396264	0.00114036637249045	4938593091.77474	4843647657.14157	79954.9381525288	24387.7935708502	12995.1418300447	78492.3566968509	129611.03419926	720377.425180626
1	30	12	0.0007410732757545	0.0046875217307396	0.00223748918779781	2674285224.16917	2646650692.70016	190702.667954308	51243.4607487858	17314.3875260179	33421.4294642586	58769.2775476932	444512.44420621
1	30	12	0.000560472053239703	0.00108955205566708	0.00337159263406201	4746828852.11444	2439600686.36621	2026.71480210753	798.850668308363	1115.21084894952	14802.3481786563	23819.1681555191	119821.555748169
1	24	6	0.000694460507181106	0.00212273690634206	0.00205238175337505	4574108095.73933	2456362943.53826	53142.0371519482	18135.0333534003	10534.8410249617	33175.7980160603	52591.5625301431	215355.873414906
1	30	9	0.00096554998595872	0.00163255860963053	0.00232943446485706	3449721604.7622	2200651426.19274	13221.6038386064	4416.78412933174	3258.37170315042	70953.3545147514	106733.486568941	316389.858626558
1	36	6	0.000948708346337736	0.00104625635930953	0.00229144078881388	2315593760.749	1347534868.8299	5200.31570823112	1814.39822455719	1308.16159857115	43368.6361143827	59606.0908384776	109952.148538314
1	30	9	0.000900256174816078	0.00411637777991255	0.00328942620103476	3487349195.93596	3897352656.51703	210918.82298013	63511.385497811	25677.9218434817	49555.2688676456	83420.4443683725	509687.959598055
1	30	12	0.00050771893156886	0.0043975407269957	0.00376239386878501	4199119203.86337	3952346338.08389	153167.696413142	44397.8067775277	19320.6655557494	12201.1907769263	23928.26334876	317191.169326659
1	36	6	0.000553438604483345	0.0022564168576967	0.00338318275614726	1034587272.45578	4739133657.62851	91877.7097848919	32889.8086683633	15922.9094118208	4913.3110881561	10083.1885838285	108159.246199547
1	24	12	0.000859997175491587	0.00295904602627849	0.00223845712396295	3389630531.54264	2899029318.60751	52695.6407918262	16392.8822081594	9414.60621206199	47948.1172464064	79878.9721509339	473504.668992673
1	36	9	0.000947453726948542	0.00547141824126926	0.00269414055259274	2115263609.38357	1637217719.67489	203671.791346569	60235.3528507856	16988.0744456367	49107.5625021281	79536.1460862006	375093.993824363
1	24	9	0.000854308516586249	0.0018242123446002	0.0022367602029	3737252839.80364	2377363281.55846	17257.993455308	5893.60517422723	4736.2023664708	46570.9345868765	73841.0769021222	304393.109381229
1	24	9	0.000788900113360988	0.00324411757565051	0.00116196124322133	3481916778.26204	2754264419.67163	169256.90060731	49653.5816931124	18863.2842288571	70238.9848456175	114400.376204554	557737.323812337
1	36	12	0.000955005173729975	0.00351689640345611	0.00137612999886382	3118994954.85283	1588711043.88495	86348.9862061288	22865.4759952946	7192.87414732266	135621.19355901	199930.566326316	589724.350503769
1	30	6	0.000941413006812709	0.00173569080605965	0.00231192844953814	1703925459.97895	3714340380.39793	47607.6047873596	16445.7668480309	9668.57823706352	34464.902867298	53588.4953643691	205742.532454127
1	24	9	0.000729796388721429	0.00120537584345979	0.00231668716213295	1097855548.83189	2695186367.47179	5723.4194667926	2149.09531621627	2505.56712902909	9003.93132138711	14907.3195036525	87857.0522670478
1	30	9	0.000855464919940006	0.00537480358400995	0.00393460830671167	2012083344.73329	1957947182.15467	181293.620935452	53550.2207142474	19032.2509257334	21941.4478495264	39423.9265095595	301677.016595662
1	24	12	0.000872096625363565	0.00539752998305078	0.00327386927627053	3758468716.05657	1187274220.83112	82599.9312124857	23295.7344332539	9373.84326018805	38499.5998544825	64655.0671593669	389913.160957185
1	36	9	0.000727641238252425	0.00428961414565614	0.0025511158098815	2048339967.86934	1973549069.05134	148429.392176992	44325.3954634013	14189.4468227672	24063.3725110373	41082.1788646273	250411.44410955
1	36	6	0.000923912098562038	0.00497310210580474	0.00217989787053753	2724836384.29835	1504930787.51443	159107.833929055	70907.3742335322	21068.3981379868	65873.0308502041	99135.9601651371	304815.555971062
1	24	12	0.000876660699324082	0.00243424726789758	0.00256178235901871	3292704631.95224	2642798123.78385	24366.6598550975	8065.30908173899	5866.93428613065	42151.7330658171	69482.9947919489	386209.939633127
1	36	9	0.000597759262633719	0.00173204849713529	0.00341908019149144	1041519761.42288	2338870957.49276	12770.0929218005	4224.82204395565	2976.03402301122	5120.5290462502	8542.93878363264	56596.552036468
1	24	6	0.000535024552807414	0.00220518918429167	0.00351685174589991	1076162900.04097	4125240027.98778	62570.4592012002	21521.9632488826	14895.1832980014	3270.77952060036	6773.74042519606	96251.8486446525
1	30	6	0.000891428556275597	0.00369062009138079	0.00220261480761342	4664753593.873	2027936618.04055	150975.762704084	57396.492366076	20475.5732842121	81591.8503652818	123363.742122627	380822.640289554
1	36	6	0.000885694687746528	0.00465441422510669	0.0035253388448401	3327566676.18131	3996948716.87092	331752.94303112	137546.303059993	45449.5094928461	48491.7407998997	82406.7754201263	435452.660330526
1	30	6	0.000644613189955921	0.00146996479325402	0.00372788336497037	1798653707.85257	4167849641.2095	22769.8945375679	7966.36016668525	6356.11595370877	8057.38131805809	13288.2308009457	78582.3861162344
1	30	6	0.000813123836923896	0.00382110850449044	0.00166574683439731	2535160296.37914	2687687707.36803	240250.442126464	94627.3480347213	30853.8283551913	48244.8874117748	78904.5228859492	357248.120473508
1	36	6	0.000826623880878145	0.00518327464860992	0.00305221929605744	2739672957.61758	3812260710.43025	394121.440232694	170424.525658061	52444.6831633488	39043.9841404332	71726.0146834643	451314.659038674
1	24	12	0.00072064631316868	0.00571868915825706	0.00227373306383616	2350261870.23556	2667618323.46071	295287.866662081	78155.2484271706	25938.0726491166	24403.6731208102	47689.6204381279	536342.975037506
1	30	12	0.000505492839256097	0.00315395469006392	0.00395845594495034	4989620822.73497	4314556313.53667	62436.714170871	19540.7190796765	11550.2555957576	12027.8137629462	21521.2676318716	219098.058824544
1	24	6	0.00095518833371364	0.00139145531621785	0.00321939330717587	3122128430.92736	1600324825.86192	7697.85118922263	2786.35904976157	2695.63217227836	31797.5562215314	49194.6571318519	147273.02175265
1	36	6	0.000697502795445533	0.0019666288155371	0.00341373895631507	1547025926.23718	1683499308.10301	23306.4316623506	8219.83188269983	4391.87705802904	10783.9869256671	16852.5441634925	70444.130814414
1	30	6	0.00092910320125736	0.0048254608861081	0.00117150276274323	3624309508.74796	3443722832.13678	495947.874941904	212188.666140846	59373.5786232586	139843.181215799	219048.48030955	783330.480551159
1	24	9	0.000919080363793448	0.00315523302824342	0.00279462408537336	2437583408.05363	1140370403.71974	31180.3512826561	9829.29400186923	5439.03342489834	31379.1734653855	50286.5351366318	227200.314420151
1	24	6	0.000813654871587525	0.00422325134397198	0.00172830572219464	2303473310.22413	2573752859.71222	308444.297987854	112025.761250733	38505.127680726	35934.465680073	63843.1126203948	392956.273827717
1	30	6	0.000775976047270192	0.00596312714339701	0.00164674891989572	1557084803.90993	3478011511.23151	629673.369669584	270496.745514015	74398.4526956404	31513.7634382769	72079.8253365946	621763.045998159
1	36	9	0.000950748229572319	0.00464189673051361	0.0031003289681491	3947281709.70595	4386265448.24226	348816.144048088	104290.056675731	33782.2044600356	81963.977417752	134399.584863584	697991.357462262
1	36	6	0.000567099832578265	0.00139186017583212	0.0035003813273659	3524764451.61581	4442026988.66558	24671.6559537371	8581.24493410045	5909.91378792695	13113.6202791314	20726.6257892526	96181.8256928427
1	24	12	0.000672387756891832	0.00323990877408959	0.00118193350580818	3120587048.90288	1113183419.70397	46533.1525096005	13128.4925865607	5293.87860458329	38680.6289417652	62925.0918038448	311570.417425039
1	30	6	0.000928418668254635	0.00477198906944582	0.00179042325296811	2714053150.09986	1668820088.5382	211750.309578615	86776.2596786041	26209.3436978491	68007.6188250334	105591.23056694	369278.545180546
1	24	9	0.000875195733350673	0.00569838108169085	0.00183831618206593	1989227504.64978	3786354684.55435	661666.836387421	185055.486900915	55531.8004837208	43565.7842339569	87565.209424373	854650.013781269
1	36	6	0.000956672953571883	0.00167264359584878	0.00135257694444161	2608560023.74175	3716499311.63928	66001.4353004243	24269.870613595	10716.380114296	104212.206489777	149469.958178516	349066.06229039
1	30	9	0.000679828934167847	0.00466424453428635	0.00291139261570181	3031994774.31009	3761084972.95178	305886.839319894	90265.9305936689	31889.8995015329	24248.6031792727	46591.3096242702	440727.738545201
1	36	12	0.000714508310056898	0.00249983846979882	0.0037709910890429	1125367627.14728	3085380814.70727	27138.7501113345	8552.9863512991	5213.22897052576	9024.03497189087	15458.716749063	122381.758840905
1	24	12	0.000751123190351674	0.00261829374213457	0.00306072968655044	2254215812.26829	1786969624.3005	17082.7799937952	5676.47072401034	4190.59966873915	15963.2433769265	26973.3640698749	179852.329583515
1	24	12	0.000656536743404983	0.00226478306209617	0.00195814441787607	3739002074.62023	1498026100.05212	14447.8536116522	4711.49312484906	3239.61819944391	26076.4062805453	42740.4915502632	227604.972580627
1	30	12	0.0007220560282801	0.00170738230259781	0.00269212540625007	2392773757.0351	4416015771.88917	15817.8056593702	5431.11054993098	4660.65441995692	21303.4608093636	35212.603496619	217731.628173477
1	30	6	0.000866638335548523	0.00398131992863752	0.00376478089202283	1946211284.78329	4706618450.40469	309355.326357042	113226.179593825	44765.2199204578	23318.6052607912	44598.0414798714	362015.180413428
1	36	6	0.000898183049654584	0.00115504091746976	0.00200550049973143	3803046388.77982	1807476212.69912	10052.4828338122	3499.60616330516	2237.36296657643	70888.7998727363	95768.9773520644	169857.034256111
1	36	9	0.000781549276329496	0.00367730342988898	0.0015028015025964	4496537217.1726	1000512816.00218	74744.0570779821	22224.6978465644	6687.50476360873	93977.0067622131	134528.299460023	332623.064828946
1	24	12	0.000537352532804203	0.00410322072565761	0.00115450861600208	1940148787.40201	4166857295.6014	334669.111899672	88400.9501247979	29175.1851972125	18480.6934226038	39014.6799224878	540985.629569248
1	30	9	0.000753681345772976	0.00501374998326506	0.00225234248271048	1805116238.03507	4712619605.79645	544259.479658074	157447.017196885	48602.5179350946	27757.7532661175	59047.3394720321	649219.178513917
1	24	12	0.000897848435797879	0.00543619156985883	0.00175774648601033	1009986830.10715	2200706239.79556	262931.311559265	68075.5238118501	21330.8366354067	25103.502900261	47909.3981166042	481794.131949067
1	30	12	0.000899851807586182	0.0058932262061263	0.00190264962493607	2303715404.34392	2463119550.84373	359892.117494743	88976.7736400052	24325.0804516381	59119.6048112681	103341.773257796	702408.079001833
1	36	6	0.000513311956561373	0.00340742907095096	0.00395893137289881	3087276988.23012	2662516375.30612	116935.236431264	44414.2548443612	17596.9359386602	8810.09130977186	16836.9008566848	135162.819081869
1	24	6	0.000613577249714087	0.00177370410827491	0.00395069979930824	1461858119.02576	4814278471.71408	36171.6762549155	12792.8425618173	11059.153535674	4875.06899594224	8776.04706120802	84852.3436629229
1	24	6	0.000721485649743486	0.00171524217785069	0.00319514070504501	3006717857.8787	3682132552.30309	30637.3091840699	10747.6455827717	8771.92430114407	16672.4354381319	27226.6791064865	142969.847205347
1	24	9	0.000858888447088087	0.00575320611802415	0.00188758318775313	2545903599.39561	4075969055.88735	715712.759200547	200275.220427523	60241.705906096	50488.6742944183	99988.4940711188	942769.007825661
1	30	6	0.000576031666557392	0.00388243145737856	0.0036068918764568	4145386448.15922	4805950258.09687	306699.75018109	112157.067459923	44428.7849303349	16498.5824672636	34216.4871180071	331797.531762277
1	24	6	0.000961906365224104	0.00325938342952711	0.00299632461682983	3600004326.52491	1668562749.07513	80122.3242206331	27470.5640862535	13369.2099211387	46760.9780027214	73347.0675203709	274497.400922441
1	24	9	0.00065364359253547	0.00397976056564293	0.0017709255672698	2736222883.60645	3471426239.4029	257517.132447018	75628.5884347476	28902.1187432353	24968.6843128812	46862.1621289295	433929.412876729
1	24	6	0.000559673385240834	0.0035010899179182	0.00305086052902592	3469789545.46461	2605288105.46964	146322.073908987	50289.7437074715	23301.8041002075	11300.5261180842	21548.1826089115	191913.748014656
1	36	6	0.000585525870214125	0.00172053316390552	0.0010252554004085	4749607000.40743	4958747442.45511	109219.025430181	41475.705491209	16580.200064777	62052.1063664983	93698.3957147049	301378.117888167
1	30	6	0.000799240328345111	0.00347967432956447	0.00262730863301711	1044545715.10533	3342091335.98183	201833.873998039	74461.2457394808	28668.6279338602	14206.5444720136	27622.5067356152	229355.889916146
1	36	9	0.000737557236502865	0.00501062180487189	0.00244303462309959	2749683428.3171	1804993253.46109	196700.650049779	58253.0592308444	16779.6542126799	34356.1949568334	57798.7558085208	320113.007197463
1	24	9	0.000733264558395904	0.00544940895200122	0.00263769278844304	3657804397.54031	1585423355.65086	192653.41340358	55633.2562957358	19501.891014868	28942.200713599	51132.3728841654	362795.328830038
1	30	12	0.000650990111320211	0.00134174703571227	0.00286584957102326	2200642242.88184	4065815863.73765	6888.66673934461	2524.25880206349	2750.43332568162	13486.4810069912	22288.1405859778	139207.536828241
1	36	12	0.000966589395573786	0.00250258542352339	0.00153639037447675	1896253145.62606	2912129634.61221	58416.0777968581	16860.8550468611	7090.55373585244	79495.2401261484	122635.210025728	484677.431795133
1	24	12	0.000987198064226956	0.00324675113235649	0.00362303974643712	2359183206.81955	4700730382.42716	70919.6268808765	22841.1756288034	14982.8668842168	33601.3036995544	58028.3132128423	451289.835361208
1	30	6	0.000766024610144095	0.00303951091941329	0.00309175944848699	3310378087.59244	3583752609.16508	146266.503976717	52172.6940685047	22974.3054654664	29387.1887624624	48681.6966021317	258380.420779881
1	24	12	0.000783085829711262	0.00281932973887762	0.00312340109733694	4492149717.67213	1078315680.98898	12678.8092706943	4148.7354956754	2889.07597224729	32551.6003765836	52629.8051456877	253311.122015914
1	30	6	0.000660889627452019	0.0049548880626476	0.00203954666923388	2366682059.61294	1797485859.05506	232738.874198347	94676.723615869	28784.8464785911	21537.6875213675	40109.7694316548	261168.429660619
1	24	12	0.000815528779418733	0.00330369805504172	0.00152981003681612	2674050582.78809	2404079983.33933	84221.9485338967	24407.3633899238	10775.5987411074	47638.9431234478	79702.3090389541	475102.806720314
1	24	6	0.000537650769890787	0.00345468054641518	0.00387685154502287	1460028821.96024	4119043982.89851	187642.38353661	64026.4093262208	32594.4607865636	5193.01745017485	13000.6058669231	211708.610811091
1	24	9	0.000676660063026757	0.00269294139384051	0.00127409829529318	3596501143.50318	3276962790.27087	114066.807490515	34650.2683891103	15808.1054863166	43114.4538362679	71689.8436613398	405529.531045889
1	24	12	0.000546545616344083	0.00534853851474616	0.00308082697116374	3993876762.57891	1413647401.9361	100904.183828347	28301.0260843209	11167.9622593145	12642.4315666548	23491.9813331381	239476.712137118
1	30	6	0.00099333622126822	0.00151891888058019	0.00312097587129899	1167999258.10029	2048609157.02823	14431.4716831497	5010.89754695819	3642.22096589773	19894.832077025	30671.9774530017	108797.521873727
1	36	12	0.000727898475799507	0.0031676537088417	0.00283701689611403	2297213632.95866	2768237318.83433	61716.2358772376	18069.2146754484	8030.40331544868	24426.6674386888	40600.303879511	252305.398181755
1	36	9	0.000703909221047689	0.00112912180529328	0.00300707334957265	2547046946.10866	2766264457.80743	5142.56801729746	1807.04300840097	1716.81510199256	20308.8566884876	31341.4472603107	122058.152824151
1	24	9	0.000831340650642996	0.00521683043480776	0.00114486254077982	4834713472.0159	1191118286.22028	231524.775624174	63510.6511405223	17441.5840167599	110112.785282185	171889.756665457	627933.71686633
1	24	12	0.000526729890409077	0.00213636454044572	0.00259321224752326	3060464131.99399	3486078813.51872	21597.8339845969	7391.25484065753	6083.91304757957	9597.27320492165	16748.6559431457	148595.632008427
1	24	9	0.000971302892275709	0.00577936194641427	0.001658869024423	2595195445.80663	1256418475.11398	243519.957955266	67526.7554448671	19455.4635738386	68571.5314818243	112264.392679702	532350.050705303
1	24	9	0.000637903024312635	0.00415310050283668	0.00325275128305158	2975309715.16961	4454101139.11719	223622.573346734	68356.2430638016	32167.0026582496	15536.1324908067	30961.9640355133	390804.307697066
1	36	12	0.000928734553174805	0.00160794674269055	0.00363735854236736	3112016590.3477	2799039544.48199	7369.32719982659	2533.2887236062	2225.65692590567	47766.1049639553	73634.08537332	286312.190373461
1	24	12	0.000790844229432579	0.00349199839602881	0.0038388487029767	4495383899.06743	3500618446.80835	61667.8366122209	19656.944163135	12393.1523446883	30755.2271249778	52902.942846352	396604.855675207
1	24	12	0.000711869842315583	0.0013438547976644	0.00104184142864952	3420876496.73151	1475547832.16495	6028.97851779507	2067.02326910894	1705.2437692764	51748.9540682939	80424.7018506147	281984.483954047
1	30	12	0.00088588748680704	0.0018579192877962	0.00246551468347524	1696203228.32295	4387667854.28038	21789.5594298794	7266.24136994357	5563.13019728229	30032.2929122862	49261.011757764	286680.696078092
1	30	12	0.000620792120355858	0.00512690102115155	0.00120086612357701	2142156500.54037	3166086105.14392	456615.376918452	109947.463776404	28434.3878000881	32718.1351184655	64911.4562441569	637641.22985071
1	36	12	0.000545089168781526	0.00251219451971462	0.00119996091014191	1045549079.40159	2518748207.95736	62860.7055429832	17670.6389200312	6717.51900633397	11716.4582296091	20430.7427327399	156130.427805124
1	24	9	0.000771647247538275	0.00118312004557438	0.00326249221019934	1486799905.88123	4550962650.04791	6681.49441484572	2623.10447278397	3578.04892188569	10431.9350426093	17401.3401210931	109965.798506683
1	36	6	0.00095583495522785	0.00334820410353618	0.00177245014429999	1405953894.05003	1300088318.57235	78453.3949906055	32690.5223598003	10806.7529985884	45438.0261285169	67249.1475938354	190538.147962261
1	36	6	0.000821334210074866	0.00474222737375368	0.00350593967065097	3099849540.19251	1647298839.59542	141412.292299347	58972.6804933464	19344.2134128086	34440.4224528026	54800.4033694133	225258.376399411
1	30	9	0.000651513846236434	0.00191370183442451	0.00205062103042158	4366951621.38977	1301734695.15664	13483.8538267824	4345.90215998384	2668.31317304414	32838.0915691132	50247.5240206391	173824.164399729
1	24	12	0.000718472728757463	0.00485596870340214	0.00307422820262461	3388252046.61973	1992572167.93238	109163.683548713	31354.4187361116	13406.0269940366	22795.9111055461	40519.8771493118	342954.598703387
1	24	12	0.000541480733995432	0.00438528884812331	0.00369626026646257	4977981369.37139	4215186934.5035	146730.470535356	44139.7381981643	22302.5270369184	14093.5050593348	27272.8074647617	373872.680311049
1	24	12	0.000834147510741302	0.00478579179411637	0.00131521598157581	4265887832.71937	2033173044.01439	220409.938067666	56798.5408569347	17625.808557727	92962.1478976893	153649.692615687	813497.697260299
1	30	9	0.000695545522815946	0.00115156908258108	0.00178296278504434	2492863630.99687	2407726782.74331	6773.21830976431	2354.73886115443	2092.24970265133	26375.3176999814	40957.8332306214	155796.53265426
1	36	12	0.000660434890203317	0.00191540759876028	0.00376156924080802	1447075367.10678	4159546345.3211	17059.0673098058	5669.6113783663	4348.78667861267	9030.56275513578	15255.4703666128	114653.234683128
1	24	6	0.000933846154882848	0.00118879081207208	0.00116136118990119	3457084623.40496	4552241744.39924	34416.0479210454	11925.3436022543	8694.94121737213	93720.8859921647	142637.627247207	403247.348994442
1	30	12	0.000788598539589382	0.00223889725067834	0.00392954552170893	1213047218.89272	2136007624.40164	11668.9307545497	3932.2578855153	3137.96448513376	9909.61860105096	16608.3067957277	112997.917516825
1	36	9	0.000970786290579014	0.00189244468319594	0.00149769659329522	3966567271.20616	4906576082.86106	72088.8771639659	22421.1987241766	10561.3668325028	160538.573918092	236782.564856803	677245.182285363
1	30	9	0.000746200588800814	0.00369767172278994	0.00366252589862733	3466933986.02203	4142540938.53175	154495.046528832	47420.2641373029	21711.5837734453	26638.1914185574	46520.3011980159	350313.605025023
1	36	9	0.000888694385300687	0.00273881185108945	0.00129016179508425	4863286321.61923	1467752473.52721	62042.4654548209	18657.5386725415	6436.14739595353	167361.528531651	228844.854131468	461010.738717978
1	30	6	0.000690411982822171	0.00379388075557747	0.00340785363301216	1358289059.09636	2083955404.36179	130756.78805058	47870.1533919034	18907.8198736198	9225.56446844288	17907.3571200663	150401.981447048
1	30	9	0.000878350295282965	0.00417174594825994	0.0021393987518785	4830655093.15455	3327428971.54968	258684.264184388	76026.9121078571	26060.8327654537	92237.7030131976	148191.94549757	689537.860017237
1	24	9	0.000553508592034232	0.00513790034284161	0.00250673275974842	2585991647.5089	3611997948.2205	392257.876272384	113829.210867502	40922.6890314738	13920.4496022583	32776.6970145791	496379.77797313
1	24	12	0.000546825911527161	0.00444057747293912	0.00115805054419409	1327354705.48638	2262327952.08407	222991.191542553	57624.3661645994	17964.1747720687	12899.3076885911	26949.150559839	350254.544750241
1	30	12	0.000595503689571041	0.0029426243881407	0.00132138704112261	1979004954.58626	4078408754.07167	131031.416989571	36960.9109952173	14587.4823641844	22353.0712394429	39748.474601766	335204.10845962
1	24	9	0.000694771352624802	0.00264749321856658	0.00389256571341353	1264047695.27795	2512856461.19797	30611.8705504815	10272.4394390897	7640.11180214317	6211.50775204102	11052.2994982182	105778.309375078
1	24	6	0.00099039352652928	0.00587261280093814	0.00285416964051094	2565640938.45125	4170078229.62135	748505.196593249	275181.443192263	90578.5834067035	48171.9828148751	96862.9289460698	794421.275792871
1	24	9	0.000804466667810985	0.00595978799044937	0.00160589877915969	3595751808.66261	1315122578.15503	278425.228135265	76707.5020918322	21470.7959195536	57371.1597866079	96582.3631315121	515849.299159673
1	24	9	0.000533490135264966	0.00492641508691434	0.00252071524573404	1983719273.88396	4206197777.70331	408570.785114842	119349.536135556	44375.1963724595	11335.1686862189	29070.2869698683	509775.251916463
1	36	9	0.000527990527500067	0.00204817894388801	0.0014292516939289	2359115316.69871	2890373231.95712	53642.3543298495	16536.2854588637	7228.26303757497	18259.00927276	29717.5832692065	159449.511340716
1	30	9	0.000918439294347617	0.00465987683118454	0.00376097631863355	2883895800.55539	2594607519.60306	173865.928917212	52022.34330816	20158.6468757379	38130.1818871014	64393.7245946699	394898.24059263
1	36	6	0.000718346672822916	0.00457966823208209	0.00242903095744194	4148622042.42147	1177070555.85087	106982.891386534	46247.419257637	14366.4766108282	42562.9408875169	64496.2110533301	206613.636904541
1	24	9	0.000599922626313227	0.00251364753778139	0.00298148313444705	1928254663.91329	4744950956.75004	63665.1504331221	21041.7620872275	14593.4891296505	8451.0841551368	15558.6682307775	176677.344882568
1	24	12	0.000559674394688186	0.00427711304649861	0.00195480004358981	3747678995.48428	1753460819.16063	100817.369288775	28250.3518284462	11118.0542904854	18807.4998864548	33604.8607345412	284359.245475666
1	24	6	0.000837037707389927	0.00165150276161677	0.0030035397545397	1968765919.78911	3451662527.66522	27353.1240109649	9604.03022085175	7882.60072242119	17824.1092307378	28885.225258475	143329.41656741
1	24	9	0.000751495777463908	0.00471508559535402	0.00252477175771909	2476969350.36882	2335573350.14112	202840.96163375	59638.4978952412	22924.5613369379	23351.1840996049	42798.190640624	364750.124747202
1	24	9	0.000536393064960921	0.00467856186580211	0.00245969669072208	3378676191.3933	3902489856.58876	338535.002020889	99466.9658443657	38101.3004681917	15313.55547993	33519.9283985713	466412.68256025
1	36	6	0.00077760719132464	0.00150476956269987	0.00171720692627692	2177314992.39546	3166192256.05939	37522.6787090833	13342.6282778595	6784.14962607897	38813.7173306885	58120.5129418777	176127.510864258
1	36	6	0.000840160588455364	0.00124129997389617	0.00185981236407094	4787672289.0932	2862870088.64381	20094.6455426537	7017.80576731278	4168.81368499136	85934.2016432388	120376.183119196	243343.200205605
1	36	6	0.000863704437202204	0.00470572346809441	0.00370819654194516	4150022531.27711	3091328434.52783	256819.923442877	106148.655019666	35322.9704154207	51644.5445283748	84005.828363488	380601.116488055
1	24	12	0.000629241240674241	0.00353896158693919	0.0016096051563647	3106851873.28649	2183375275.31064	88345.8811518288	25331.8509661462	10770.7272919371	25705.6178341831	44610.6166616306	329231.480487574
1	36	12	0.000828699828868085	0.00212206194766553	0.00365468481651805	4235655724.94182	2639318500.06572	15151.8379007202	4916.58996147535	3401.7791189502	47055.6778825412	73197.9539449435	308850.279959633
1	30	9	0.000773372772236052	0.0048457788847056	0.00222826824051847	3740475934.34714	3366123818.30755	362408.398649707	105149.760800832	33062.2643906799	51040.3948421677	89376.0086692419	591056.673625568
1	30	6	0.000516105234488163	0.00161600666169397	0.00210851458565034	2860391759.5603	4717614945.80693	53837.1616359623	18579.8635121734	11101.8267193777	11764.373768102	19706.1243660687	120074.596811901
1	30	6	0.000526143408344886	0.00198130660654381	0.00234396699040617	3332627672.65053	2953126589.33257	52316.0067871213	18151.2654981136	9730.247019138	12720.2053979864	20965.8644091152	114689.906169965
1	24	12	0.000913754252586314	0.00520248593726058	0.00218934391845166	1490653722.06897	1161701896.23225	103238.09426051	27901.7965449956	9830.56379605593	27345.2244160113	47200.1400503181	323542.57072205
1	24	6	0.00054841641078233	0.00281128281196026	0.00266407726924038	1229698799.18488	2698673881.72974	97319.4602149331	33203.5480528101	17142.3975846002	4968.21071813668	10331.5967686826	122800.177397787
1	36	6	0.000542626989311678	0.00110212600501306	0.00128571195938258	4320524190.97564	1843705517.99241	12615.4714870847	4421.00836139908	2514.47649275115	32312.3505239288	46751.3389514384	110812.215721642
1	30	6	0.000505072881038483	0.00597464268322616	0.00129045186500993	4895291584.95573	3748942749.37505	711949.181555402	311967.520142884	83058.2747832088	34867.4936851875	81489.3349551859	703078.470219999
1	24	12	0.000560170768372961	0.0045407939472301	0.00394170649485802	1414231128.29598	4058157018.98687	146930.561129433	44165.9609330558	22255.1677613741	5820.70062238266	13570.3963980611	304746.241064499
1	24	12	0.000867924546280572	0.00192836400970965	0.00225921266465318	4810958014.45863	3318759309.93302	17889.6652878963	6172.34711832176	5229.6903375851	65295.2665068563	105704.524915245	512181.932103576
1	36	9	0.000852588246669939	0.00503605426463483	0.00228767155207697	3631120183.5815	1235317108.57111	141646.324704144	41913.2204510226	11849.973362955	68528.2923987831	104514.552515869	365625.091140529
1	24	6	0.000742391668435449	0.002811326647205	0.00369530270791625	3788492286.87666	2259790090.54375	63171.457416336	21553.9273986455	12631.152956246	20011.0970331863	32928.3156192112	174273.770821531
1	24	9	0.000601906850740469	0.00148723919542868	0.00222068556402159	4917541011.97794	2531688030.38467	10265.0270883844	3657.516065484	3499.94290901464	22433.958428838	36303.5358437615	177298.076545256
1	36	12	0.000936436186227903	0.00197281165089374	0.00350117436889904	1701094869.38441	4182658711.27148	20091.0311255153	6588.04558743711	4771.72705751449	29880.381011835	48104.930888051	258270.849866011
1	24	6	0.000940189361836342	0.00487664982568782	0.00291720727888351	3835015411.90474	4148974259.15614	507662.608931123	181173.593268595	66656.8012071553	55709.4853954555	99930.9300540485	655717.135840245
1	36	6	0.000996506145399848	0.00375699010253527	0.0032581118896283	3951243451.72324	3231960202.50173	188951.913353436	75159.4619561952	27001.3786910446	81093.10531762	123567.017786762	416180.793061076
1	24	12	0.000799023742510125	0.00192736448149347	0.00159218577478064	3808706763.28202	2211127864.22188	16495.0552313428	5453.77862539158	3948.21140832608	56562.0676824454	90622.326150889	406506.916563364
1	24	9	0.000688840804502154	0.00141433617361578	0.00249657241318012	1622520571.77283	3971996344.41662	12317.2560889382	4496.42916020335	4728.72610654371	10766.5079906712	18085.5536875141	119655.489706147
1	24	6	0.000703580088148121	0.00294119198192908	0.00232313110665811	3626421100.58155	4991180499.01638	223132.589179996	76536.3473066411	36465.4407305839	28252.2491329044	49960.0021780818	351100.933680068
1	30	6	0.000852745471921784	0.00305102968543894	0.00113293927837154	4628899277.89871	1200167681.72717	83743.7249114626	32837.4899808861	10997.0418124994	125813.724858431	172659.329462536	337018.455127176
1	36	6	0.000979201429735067	0.00578603224149379	0.00305831302742941	3510110340.9524	3305906227.68024	403246.98590334	178833.07300397	53165.2487609733	76804.4664196726	125802.309657525	558253.956410644
1	36	12	0.000587574882503025	0.00337659743820252	0.0030006480305091	4671216938.51908	3028779638.5452	76675.2019406449	22288.6362351185	9623.65334771405	25051.150550634	42087.6360790402	275952.495702952
1	30	6	0.00072605309473079	0.00108250263620201	0.00383017929981054	2539874568.89942	1947035180.42538	4523.43448528465	1645.23598690351	1688.65165355741	13254.727680922	20518.6218269863	71544.8150405981
1	24	9	0.000909390340014883	0.00375846290421967	0.00201619491728726	3100685371.7036	4939572414.0856	284740.536648083	85152.0593370721	35763.7507232688	60112.6286206346	103744.028543788	704491.905903757
1	30	9	0.000677629997513468	0.00218087413365327	0.00266449275121797	2766658012.51666	2585076394.03574	30014.2127198964	9681.20322663171	5965.0141409527	19847.7554003747	32219.0954552471	171847.856736529
1	36	9	0.000666433912878409	0.00221525231200153	0.00259295782963578	2044691335.48458	1489098399.98993	20776.9654068676	6542.33454824523	3377.96637265478	16745.2532630918	26238.241718153	115040.884803967
1	30	6	0.000672269522660597	0.0033792840896794	0.00131143027119625	3915356041.67561	2226045667.60511	175563.999713683	69130.2828637027	22606.2723161062	51605.9240272274	81176.9342031847	308417.745647324
1	30	12	0.000789279156974259	0.00473066346323611	0.00143850950000385	1541805412.25834	3206490606.79006	334504.614550333	84573.3351958443	24321.5732818357	37670.2866907566	69247.4427191441	580610.960233453
1	30	9	0.000975768933799243	0.00309357262288432	0.00275087224456122	4820647486.37699	2001320393.53495	59741.3683607994	18401.8928656889	8634.2906662886	91127.8993022431	138652.276050727	465631.454012056
1	36	9	0.000808362820440794	0.00346161678146777	0.00269325564215263	3985252321.59336	2643819929.4763	114955.180611449	34857.9287058103	13102.8591472795	56082.4214320766	87900.2397738421	374134.005737418
1	30	9	0.000931073030034011	0.00274362250152465	0.00299503025887291	4506807434.10645	3000004584.38798	59787.9344352742	18810.5133292105	10055.0495554735	70288.7296815684	109727.080505751	444266.885790554
1	30	6	0.000565619141472771	0.00475786071763854	0.00230625824980974	2926448571.26212	2172550983.87897	252140.360602704	100362.344495101	31838.4167672488	15908.4890764704	32467.6255879494	262071.177462282
1	24	12	0.000543935414061026	0.00275701943111423	0.00344188615302229	3847065339.71678	3360694908.15169	33211.7765699388	11054.7483865324	8213.81624598872	10298.9779857384	18217.7997073233	176586.963700543
1	30	9	0.000668903862871975	0.0040105310558836	0.00262382144535381	1327765689.04533	3088466597.16344	186000.414464151	55471.5926647963	21047.4341171372	12006.8835921107	24030.2203719092	265196.234508914
1	36	6	0.000775051968038316	0.00211630246888348	0.00371586922335748	2358704546.96712	4992328887.2827	77731.2259871761	27489.9563648404	14365.9152249635	21591.2414322182	34849.1645230876	174964.037359372
1	30	12	0.000983006967565639	0.00529449180193719	0.00229293613905008	3859794294.1843	4299106510.80134	417434.752959361	109060.273985952	34072.2317416132	104137.773803535	176285.854947386	1092987.54601657
1	30	6	0.000706795142543156	0.0053282181554646	0.00207115148211048	2009347440.95842	4779353939.30464	691843.299626665	284804.541281126	84406.5444262919	26715.5367874353	65848.5825915291	659365.345965799
1	30	9	0.000949930312098455	0.00474851526849298	0.00204247101812371	4780250365.11907	1630527747.28151	178546.543512422	51724.8614914838	16049.0645631258	114231.523362488	174468.420620964	597882.281201549
1	36	6	0.000570810863495125	0.00305027955677027	0.00329174682759964	3227206884.93294	4934753397.95601	190232.837170687	71972.9274786605	28811.4359043039	15092.803084043	28501.0787234874	223832.413760374
1	24	12	0.000711394762790436	0.00584616230763421	0.00262039548245102	4845813076.5309	3828283542.11901	399472.302743281	107159.992953354	36922.1508313592	40426.9342739767	76727.5624273321	797479.653310765
1	24	9	0.000539747765845885	0.00550145268282862	0.00243101714950987	1698724299.19972	2455774400.49843	323792.938022264	92824.6448133334	31396.3794115044	9571.53416920393	24096.9462310118	383632.996456355
1	36	12	0.000800032692581049	0.00542530333145698	0.00235251574213712	3869243448.21488	1390601734.71628	148484.19776246	37750.4491744062	10619.2348383734	62129.5803575454	98731.2307183056	447580.799322728
1	30	6	0.000939590160412207	0.00266061133568864	0.00388002010640953	4536736514.47578	3639857062.77076	92550.3432701056	32209.1060043896	16785.4208284069	54544.1655504031	84838.881429912	324253.091466059
1	30	12	0.000799841079843399	0.00533171692899832	0.00200802563499428	2705905104.82437	3404750425.26954	372823.935202615	95495.35909654	28341.2263296225	48420.0673948286	87437.5858665895	698645.958032611
1	36	12	0.000545199148440344	0.00494669454241957	0.00120500719647126	4616155875.21723	1412337379.01572	189339.166348893	45214.8440473475	11061.8049519676	46968.8957050347	77051.9095628592	391417.318226485
1	24	6	0.000938869183276249	0.0016075439276302	0.00188501859967809	3856716394.99048	2928600503.9276	32937.0064657839	11357.4223787615	7907.69628112979	67660.0110803591	103748.815502278	314423.8022784
1	36	9	0.000681139068463964	0.00568387795255105	0.00328307260153858	1366089770.411	4409042505.37513	530398.998189928	157120.702796793	45776.9832493356	15802.4442843951	40614.0360919573	551176.564147867
1	24	12	0.000566668219190249	0.00261813941004372	0.00137020745873094	3874981660.46058	4210702976.06358	84571.9625367554	25562.1150023768	13153.2271623443	27827.703562119	48421.6488787013	378846.701497283
1	36	6	0.00057518792011575	0.00279732359952043	0.00395680146155771	3061545774.01241	3706675881.49059	106513.214870868	38948.6982002361	17323.6552049701	11731.2997196224	20840.9215143113	145899.772568983
1	36	6	0.000986446704542195	0.00582104485371549	0.0029724718607522	1963554881.31511	2976527030.59943	368661.373491575	164092.469680119	48400.9786141494	47082.1976171498	82415.4821851643	447997.145808052
1	24	12	0.000633813247673909	0.00168457688016962	0.00184245714045399	4098388545.34499	2917749117.3191	12759.2809017274	4439.05702328076	3877.34570900366	27666.2470226654	45768.147017241	262244.264595476
1	30	12	0.00052265370597967	0.00331124562674482	0.00341470124403821	2805336802.48013	2715733467.93912	51759.5830250729	15783.8326521482	8384.87576946976	8710.18778972178	15709.5812126827	160080.888064652
1	36	6	0.000968891287736426	0.0016481320513946	0.00243735567207152	4667870041.33238	4985347906.14686	57536.9463279647	20289.8037204633	10912.1271896455	107806.525425167	157686.26337258	401646.981121006
1	24	9	0.000602710064458847	0.0055667337574538	0.00298341599364313	3042854787.24088	1175138260.28758	137019.834435442	39800.1920397756	14375.9281663446	12873.9499311587	24248.4039050239	220388.542414237
1	24	6	0.000943421838663365	0.00593294345855501	0.00362502772971802	2795951386.20696	3841289616.01261	627038.615238317	226556.445492258	79158.8933719686	36898.0994865019	75483.2361546056	666945.751487334
1	24	12	0.000796932651335616	0.00125818921698397	0.00103202100155813	2526871640.1621	2157019298.06464	7306.38856777077	2543.26355748365	2219.11987165547	55094.2844113193	86727.4131454431	333763.440943175
1	24	6	0.000658550447907066	0.00404789921927326	0.00245198648692853	4944224040.05441	4667585569.48227	422824.370788122	148888.326608555	58205.7568634908	31744.4070604627	60965.9565041509	501822.295660044
1	30	9	0.000991010406199122	0.00493143966485024	0.00389784068256185	4176248555.98209	4340812765.35215	326773.070451358	97361.5386889903	36671.5715225927	67148.0498580741	113867.207521991	705981.336506023
1	24	9	0.00097191810525487	0.00251029664844213	0.00358058278861941	1552669334.88795	1713245691.35154	19609.4156713349	6587.75198715211	4934.78921449974	19171.9899210637	31467.15921651	170979.817217919
1	30	9	0.000845950487857128	0.00207810460192546	0.00100567726835444	2067442373.39213	4500111291.29311	106742.667191435	32474.4714587913	14052.7668263948	73160.5850127188	115147.026769473	488744.268110126
1	24	9	0.000631914896719939	0.0032613821868583	0.00198904905702734	4604014152.30449	3967688250.62303	158045.131150812	48258.8733831652	22606.1244447201	31134.550621043	54406.028556784	405706.731959428
1	24	12	0.000923978610973509	0.0048480207847959	0.003428727781256	1534436488.83343	4656909931.4197	230162.793068994	67006.347521427	30028.4326040424	22644.2421926785	43510.0467834351	544594.789611168
1	24	12	0.000836621452254228	0.00316376375917961	0.0028664065256036	1438091576.0955	1852112335.0887	32283.3133272788	10176.7601617447	6148.01684246981	15577.5569804352	26787.0705210018	198803.432193778
1	30	6	0.000531962345607278	0.0047163305694416	0.00223161095404755	1869680210.52604	3503886933.20095	405233.56101109	161427.736004233	51034.2656857232	11444.8711078311	31572.0187982954	373956.127709924
1	30	12	0.000833469074989845	0.00561491153416121	0.00235523784617979	4061066757.44009	4559748194.59234	503692.919143012	130002.303136582	39325.0716802831	69654.9197765117	124921.460879753	981086.023778535
1	24	6	0.0006325956941646	0.00555940438184948	0.00314167142353892	1372619038.9798	4450156295.9137	684862.867427655	247551.996088628	86156.8526946253	12195.2377517507	39975.8573279309	616204.55543655
1	36	9	0.000531308801172762	0.00275234307709214	0.00353269557940445	3427521744.11509	2177396359.45946	41765.0698390143	13070.9843271241	6441.59908300738	11343.4102205136	18960.8468525143	119311.044369917
1	24	9	0.000731114091611455	0.00287499340694171	0.00146631608111931	3365505421.11314	3085181382.83884	113730.148657642	34573.4851462963	15834.7254184213	44127.6115419625	73274.5722303963	411436.624090678
1	30	6	0.000580955193126737	0.00124484924378384	0.00171605173237338	4813618982.49501	2441348230.0005	16756.296672345	5795.09067504205	3902.74903862273	28837.2625244012	43837.1222614732	136847.767465438
1	24	12	0.000582188509496034	0.00125119241860233	0.00366405362633205	2420045540.95364	4987139253.06198	4912.59685317283	2012.73776562068	3043.04118775995	7008.18572607035	11991.6023912066	96520.1610753652
1	36	12	0.000557543673010688	0.00516061634481381	0.0021265044760479	1735114113.68587	3900228308.70396	395855.096598411	100576.772430412	28217.1592650294	15964.47566932	36264.5695845794	492278.574167007
1	36	12	0.000739360229494273	0.00229021368727482	0.00361150562894743	2864043529.003	2988635044.65259	21381.065363277	6826.01092681478	4403.62854047889	24150.1431960092	39023.8531365571	213226.86987324
1	24	6	0.000728683258941205	0.00104793759876848	0.00182425413107379	3241529724.73517	2384092180.82899	8551.31679047817	3092.62762047856	2992.06258156154	27105.9355458238	42275.6873595571	138929.490623931
1	30	6	0.000639785226399055	0.00427309176869636	0.00213155191724423	3280124347.67834	3816280083.29656	377962.355000916	148330.243483076	48536.0831591978	27291.7910119341	53474.7858515748	407435.834943919
1	36	9	0.000572845987296261	0.00229663287943382	0.00102462813200581	3146731189.0895	2771477560.96058	88941.2272084595	26837.1922359467	9594.78585605694	41347.9400255523	64715.3122448928	271286.883167533
1	36	12	0.00098219294291307	0.00235183321799108	0.00154949821922185	4593458613.82575	3310965905.21046	56053.9843514025	16391.7653696744	7270.23421446481	190786.575985826	281154.795578555	820470.730816789
1	36	9	0.000884603720514115	0.00594761580391271	0.00196051510329952	1766407888.90821	3736822653.53002	638698.614123094	187292.208535819	46743.5216028693	51639.2355053451	99564.229520581	752905.072247043
1	36	6	0.000787601597678716	0.00110454341803115	0.00281970455943306	2312814978.05383	3550977202.40671	12812.5350748934	4475.30720206056	3379.24900828496	25712.5336943943	38909.9068889594	124138.152991586
1	24	9	0.00082281864792107	0.00160837531214168	0.00171351084502852	4223395876.95623	3084691655.82876	20079.2015038367	6846.81459988902	5465.01950148978	60724.988753688	95807.661881857	378257.397458791
1	24	9	0.000613185452234581	0.00572275996241632	0.00164271811188778	3978066693.80742	4347595799.29412	825354.107798933	228906.996375806	66091.6357767089	37234.3165148382	82583.054577767	958415.570912622
1	30	9	0.000769120428615904	0.00452921932139968	0.00284418806479939	3355521724.91164	2491110130.08413	192051.005375189	56783.0520599381	20303.6516463815	34825.5559230407	59607.6428862583	378552.945229904
1	36	9	0.000690587428956045	0.00535762807693518	0.00344290132536772	3883665455.1861	3038654866.85784	312496.687966089	92956.6447272889	28451.8488017814	30766.0872028558	56493.454472886	428537.20309126
1	36	12	0.000652949596270126	0.00247309752104033	0.002155864380228	1605439494.57181	3259158481.56571	46529.8116506611	13921.0694068225	6766.84077461889	16562.1549791677	27894.9092257901	189659.261988603
1	36	6	0.000582170240960591	0.00204288039958122	0.00223463888067027	1625373979.9472	4186917276.84067	84766.2151951495	30851.9790260521	13971.264546578	11178.0119437879	19347.8077500849	125081.394920795
1	24	6	0.00055081845612029	0.00209746888603463	0.00170040738090149	4439293993.0567	1176354475.98462	28666.2680740888	9782.30869982963	5343.08163807997	19122.0061693727	30074.9637258311	115554.768431866
1	30	6	0.000523207801016896	0.0050322315744279	0.00172060420127454	1942395648.8106	1166751774.21699	162748.06523143	67525.2415160203	19755.7638264268	10934.2924535333	22254.7311972539	168975.58851502
1	36	12	0.000744869029916142	0.00400035834730656	0.0031544584121907	4535408276.82949	1832902484.89903	70776.4959116882	19973.3051663015	7709.14055394446	44134.5669527452	70469.8645577355	343422.96478194
1	30	6	0.000752363049969351	0.00572114137234465	0.00275149390723341	2614556777.72421	4252266240.92079	633254.085542211	257046.040082535	78302.1540663511	29850.7524442472	67502.2842380584	621312.797411058
1	36	12	0.000846647394252511	0.00332349523243727	0.00158534867819819	4433617818.36814	3655097816.09803	152917.22009376	41692.3676178355	14307.3832379427	122434.955848207	190391.895343823	783165.662640452
1	24	12	0.000626803661917553	0.00174286938615369	0.00265532673249046	2722441270.8304	3365949990.0287	11430.2732592117	4129.48569949857	4117.86510374044	13144.5550781814	22351.3010698698	160978.311023018
1	30	12	0.00051210214458557	0.0022276230493995	0.00367233263574634	1194453908.77091	4644651245.288	26525.5237103708	8880.48807173703	6907.85148096461	3579.8516626082	6673.5900247975	96693.0328217083
1	24	6	0.000810097741725406	0.00132426766976994	0.00361853577441081	2613921287.875	4280011769.84126	15530.1730514092	5706.11006786765	6024.42271810991	17445.3879165206	28150.1502542529	135236.10588522
1	30	9	0.000560163566734245	0.00496126592756688	0.00274196123007636	1453166128.78224	1089923730.52117	107519.97545731	31433.8700016199	10423.7493741189	7123.71564568983	14199.3007451668	142009.744092999
1	30	6	0.000641004781031422	0.00234193564908962	0.00257568237985037	4446991432.0614	1451450783.60717	36375.5691502687	12738.4813356855	6295.3017052573	25072.0043683902	38531.1993296354	134298.974470724
1	30	9	0.000841331477388508	0.00459965489117515	0.00188464987225164	2780194677.56351	4940556473.20713	526105.845859297	152183.129703268	46890.70766596	59420.2554030819	107310.067401193	781011.839167477
1	24	6	0.000939132444277195	0.00526261885166371	0.0031312077075683	2707784044.08763	1692652034.19571	233644.484816936	83888.6811475164	30144.4452970066	34885.5268558838	59837.5125558591	332997.095350296
1	36	9	0.000878241241314104	0.00546643456981135	0.00164042843049448	3746238473.82968	4808542762.53135	759271.250824958	222699.229142159	55538.6139052243	117110.086825915	199502.759658379	1083264.44544858
1	30	9	0.000589156534979859	0.00172434348580238	0.00224550058039895	2685341377.26318	1715449694.87705	12063.0273781196	3982.41226992679	2777.16501604797	14568.9226524876	23213.6821024985	109943.451518968
1	36	12	0.000965197846544816	0.00455186950984195	0.00393836187329313	2160256528.25087	3719820999.14431	168284.731900157	47304.8095597632	17984.3479895693	39769.7693121296	67871.0431243983	468583.998425002
1	24	9	0.000760863307558618	0.00120827907648796	0.00204884347832682	3456067130.38402	3143060695.08401	7745.92459222281	2867.67094732398	3166.68073988613	33132.451308989	52965.7547761699	229060.749550936
1	24	6	0.000517884909684136	0.00594096814538326	0.00211465445279305	2944346910.0111	2325465483.26131	482769.162712948	182175.401571596	55376.1463262532	13756.436066954	37503.2593845411	441292.831347165
1	24	12	0.000790730238709114	0.00262459879443248	0.00245941552881165	4067405074.80587	4107659568.01151	48498.0016880471	15690.5888145717	10471.3634708163	41602.5906792733	70139.2758626187	456744.293522218
1	24	6	0.000889504952501788	0.00285167848139694	0.00391093729091316	4876670901.65137	1718692138.53607	47893.1763841896	16352.6167106496	9699.62130857008	38166.1215033974	59952.6294203779	228056.670524489
1	36	9	0.000647468789675983	0.00297333485967355	0.0032153813910203	1621818625.77185	4804635188.16922	122221.531814239	37797.3701765052	16959.9339217673	12124.8844642469	22457.0132647754	213487.874344302
1	36	6	0.000617809929586494	0.00274099891576443	0.0022976953204717	4731790433.15575	2173444145.86827	81291.3767090879	31288.2586243985	12076.2590085209	33180.0891985871	51012.3323933262	183072.979512208
1	24	6	0.000546722976408104	0.00315137801987465	0.00163878095202071	2566295751.16439	3878040465.97889	257655.629177531	90189.057220339	36366.6533289641	15064.4456154722	30551.3624832615	291642.55648064
1	36	12	0.000994897467650718	0.00426198922670424	0.00108339980655911	2317736855.05367	3356155664.74842	343806.627709868	84199.310037381	21720.5104081472	153174.479958005	239983.740248082	993332.221646561
1	24	12	0.000558530605690061	0.00253187780120507	0.00180020413064352	3399680781.20914	3145395278.60225	44650.3842520087	14042.9310519649	8408.91278466093	17776.5825941588	30836.6685275605	243504.934462291
1	24	6	0.000925671820819029	0.00478600234165463	0.00146305790645885	1513809969.16929	4594767240.75734	749904.821216421	281676.969089606	86912.4159101922	45362.4141915738	93503.3323440577	769950.139866376
1	30	6	0.000514192734702315	0.00426062126725198	0.00151082211047879	4015607515.64376	4180114338.47255	465075.933180226	189013.518041771	57464.3220244774	25611.2429164305	54949.0679927826	467843.47099393
1	30	12	0.000784265731301902	0.00479970609102646	0.00216076760893846	1504685946.46637	4303316525.08086	339289.804909234	90215.5596248278	29551.9989267267	26563.4602258359	51838.5166020146	570084.731286175
1	30	12	0.000787077906687157	0.00398327003305873	0.0038800285422932	2655093423.6059	1755778904.39403	50292.4669189902	14947.2785287464	7166.8246685421	21775.6289815694	36598.9738015883	238429.585569624
1	36	9	0.000789702079992777	0.00142663673427814	0.00111861066002485	3506943042.92445	2027590641.45652	18083.0343759271	5698.98349035607	2972.50138746771	96459.0626886151	135759.283071495	298689.526075055
1	24	12	0.000912941708905194	0.00121929460203047	0.0032525503904811	3741817250.22037	2231916366.59162	2508.77262767959	1023.37776326171	1523.80173872236	38384.2652184735	61721.4122463768	263863.661558899
1	30	12	0.000622255538958525	0.00514113040534623	0.00235493756227985	1178793110.55712	2767780534.0726	243575.270466532	64332.1916439319	20679.570357534	11257.6763684984	24610.039908733	354036.295216688
1	24	9	0.000820950966806812	0.00458410903047754	0.00306152421914238	4524217292.07963	1295585557.22272	89921.7621041384	26926.7486119819	11391.9402289244	39373.2265934058	64489.0198083904	329993.667737145
1	36	12	0.00064630312664995	0.00368572100197348	0.0038450143764143	3064929501.20464	4543347570.07109	117606.33904091	34433.9621806234	15296.0621519486	18708.9397853845	33384.7713873634	302677.927442095
1	24	9	0.000777006270540393	0.00518696643151875	0.00267744489809948	4680556772.75723	1989428636.85017	211185.855133408	61489.4869291289	22474.3376207572	42078.393392956	72362.2592762375	463696.361999979
1	30	12	0.000637652881511522	0.00174986088857741	0.00319543916449749	1053239981.7005	2362677419.75746	7699.01368002209	2681.53390888368	2428.8023099035	5744.48849775411	9729.23390398836	72928.6647290834
1	36	12	0.000943347585817809	0.00458483491485169	0.00354610289841408	3116249026.97022	3407139267.88209	171764.502436343	47669.966592377	17333.5445076047	57155.5863621287	94620.3110035356	555648.391369458
1	24	12	0.000943726170772493	0.00583516724851527	0.00323366833059924	2343659712.92079	1424631673.42574	123846.032549644	34185.4845582034	12832.3273812877	32397.3525165548	56206.4171103492	402160.901138156
1	24	12	0.000510050048405115	0.00514016649357791	0.0017205702997174	3119668312.66759	2845812418.68519	298697.355031733	78331.5978522472	25359.2131371728	16848.6914645911	35396.8173266683	478761.559125825
1	30	12	0.000592579620423955	0.00297932593795256	0.00351067349224422	2052435211.43065	1513617368.24885	20837.6780882355	6517.54497570108	3843.1253894529	8230.17801880535	14076.379395865	105919.940269157
1	24	12	0.000963057003869248	0.00102563326609262	0.00350171252342282	1949582726.76891	2142456310.02298	1393.96845100083	599.483707257121	1063.23101980672	22158.0678751774	36060.238177012	169209.934217424
1	30	9	0.000872009854384355	0.0042843872576525	0.00149188780831335	3281183686.33596	3197306477.4866	337190.159246035	97162.8882884345	29104.313314669	88860.9723046663	144745.176915018	699271.131662796
1	30	6	0.000528387662379966	0.00567207684638403	0.00388510734418561	2470111769.13637	1378040086.63436	178725.14759892	69853.5050844179	23036.0017601816	7353.56921943425	17105.1467856795	173843.010420662
1	30	9	0.000590158430359803	0.00363266977210839	0.00360033287978337	1662288526.44341	3311984588.52586	119207.765402659	36641.5049599062	16915.336337683	7830.88991050102	15657.8400468197	194768.381348524
1	30	9	0.000620840989380904	0.00339942151810233	0.00266467839505677	3796756840.30933	3441761331.44699	133656.383452031	40652.7593514349	17557.7297034104	22910.0441323581	39902.1142036764	290984.124344467
1	30	9	0.000939633212176184	0.00284734157297727	0.00113464245499463	3965534581.58694	2680958911.25775	130524.088819267	38621.5529088035	13865.8980741096	160084.901829812	238546.245728369	705165.263704402
1	36	12	0.000940038377411752	0.00437841463991203	0.0028655136566305	2986924954.24298	1447830123.67529	77202.1041353232	21144.7803970696	7364.12151820596	62523.0405999862	97313.7914243638	402995.998866538
1	24	9	0.00092684242550371	0.00437707053640008	0.00296730614000964	2310188005.02749	4468032048.04912	279728.303957717	84189.6597344052	36553.5353648922	34986.0475438539	63764.5408772935	561662.624747826
1	30	9	0.000698110908472313	0.00377584195053139	0.00197516811759896	3701714673.15113	1181568304.37037	76329.6010491192	22570.926038674	8065.57279233709	37625.7232880713	59331.4220619265	249991.507425097
1	24	12	0.000808028445995217	0.00373199510243542	0.00374865634454435	3070659172.59	1012567674.52481	22142.7885773321	6929.8347636908	4072.37710103971	21472.4483502835	35730.0346600752	210324.614318954
1	36	6	0.000815255562807271	0.00143478672820937	0.0036672431252309	3989219854.11877	4438049094.86777	25870.8938150895	9001.81616445166	6171.67129233992	38480.7154214258	58342.3220693159	192228.734851931
1	30	9	0.000508311233890768	0.00465424231417809	0.00100094457225975	4886120154.52506	3937483856.71763	618550.727245068	174015.18943488	44476.8678662052	45299.541864797	89267.9960451706	730963.984344402
1	30	9	0.000518795527708226	0.00439436854017714	0.00349697064303366	4684754632.5862	2463125539.60885	149932.810138385	44974.6802843558	17732.9374279996	13738.2126869683	25810.9285940509	242234.053220803
1	30	9	0.000564604279165096	0.003189679389905	0.00207687254783307	1917436172.27556	2942276325.9159	118205.735297284	35700.5791017852	14724.3592555967	12049.9659381212	22309.0348839276	203738.831659508
1	36	12	0.000980227850102086	0.00197951976529642	0.00150884767510494	2944854726.97871	4918149244.31348	52415.8549056427	15814.7244605365	7977.12474260582	128928.248473877	196702.982877303	721351.931226787
1	30	9	0.000618156397779916	0.00596721188614401	0.00195105464037089	3894526269.83583	1502329458.22682	277250.020000124	78529.2453455316	20983.8294853916	31196.4583273591	56264.0590578568	378406.597829103
1	24	12	0.000808893966492953	0.00332958498191179	0.00201898279753037	4976643200.17744	4751233242.41778	132334.160419321	39564.2198857452	19550.3325399094	67100.6065966991	113795.544866378	748779.821211631
1	36	6	0.000865213789078472	0.00533926657759303	0.00268014452498335	4525873682.26653	1671633389.94012	186916.95698024	82719.0521012054	24813.5710433569	73418.466820941	111088.49364383	351343.31904052
1	36	9	0.000737867393568807	0.00182183653755786	0.00230825267007625	2568640488.09609	1466585710.3467	13365.5215600139	4272.94365260668	2453.52441044139	30254.7943538102	45644.2256465029	151551.632045031
1	24	6	0.000840940247119987	0.00306976076034888	0.00154064222769127	1162153950.33788	4968661389.32096	323463.515894254	113305.257857074	45565.1198013069	24762.4198803949	47340.342643973	391513.564077961
1	24	12	0.000902763344053333	0.00250820577510463	0.00107715723897738	4503644481.92325	3554838689.44751	79691.8130647195	23655.9053709601	11399.4733243105	142961.331780635	227345.732572051	970093.218161215
1	36	12	0.000802144851560511	0.00160580621384068	0.00359752292151766	2191636059.47135	4772719737.85283	12361.4700809228	4245.25314121474	3724.14019739383	23630.7487945086	38158.028767228	210624.97435838
1	30	6	0.000874097583334085	0.00530176223888695	0.00171928342596879	2164284510.93063	2208399417.70506	333701.918819441	140067.337766515	40299.1019761981	50442.8955502829	85822.7458376289	424007.520112809
1	36	6	0.000926873595623598	0.00314209642992322	0.00175162737923874	4017086296.13903	1043405568.75765	56811.689061719	23373.4956596545	7989.22914155647	109059.200903475	145374.303268071	260017.92036011
1	30	6	0.000832286543166371	0.00480852263995445	0.00382065515159255	3593095356.91622	4667953867.77755	447543.512808236	169472.65381164	60496.4229708172	36401.9238556949	68834.7352274498	511536.269451445
1	24	6	0.000850101753336425	0.00459655751691326	0.00212720521259221	1670221624.72685	2537874637.13919	324720.121340934	117547.566542312	40819.2385052532	25756.427795987	49124.7466679721	370331.890794347
1	36	9	0.00077569484960911	0.00481338905286657	0.00387703101350609	3702709907.58318	1363328767.15968	101677.706853037	30534.7891605176	10385.9899868969	32679.2805576584	52318.2574417808	245612.174012252
1	30	9	0.000818510235286369	0.00161455368230031	0.00140680677482854	2655008120.82613	1544011230.19962	14102.3799618849	4531.26116853806	2734.17447534899	55375.2439607886	82497.2151591803	235110.563597467
1	36	6	0.000875103209320196	0.00397575313829832	0.00227381943210307	1891333342.63805	4761365202.41528	351886.496165623	148044.678258419	47664.339199271	42083.6946460667	74081.230299495	429281.514603369
1	24	6	0.000565273316070725	0.00525799466176151	0.00186404698085291	2944997688.23355	2924712560.09126	513178.789062349	191782.239976535	59938.9772837964	18447.2525427496	45158.9098229045	484564.605949934
1	36	12	0.000886371133398579	0.00332081678918288	0.00210995496654957	1580712067.51394	1721427256.82875	56614.9625074821	15926.840196017	6078.75641320555	38478.8322295852	61064.3799629667	286772.947764037
1	24	9	0.000631658101703886	0.00239597575928678	0.0013839335113692	1325227628.21011	1446291769.3184	34045.5229040544	10605.6999237678	5514.91987487719	12181.4838304637	20519.0233341248	127724.212511095
1	36	6	0.000956673142354138	0.00100516378530136	0.00324006234134725	4379887626.45191	1165320443.33132	3150.22328775772	1114.96179833752	932.559608229116	48904.9607334816	64725.2313392125	107347.763962321
1	36	9	0.000758577807766919	0.00244216213725015	0.00253095777581993	1774003620.36559	3265852875.48407	60297.7185152819	18778.9195223657	8918.68495874507	22994.0868359196	37374.7960694188	201936.075792417
1	30	12	0.000563641385796543	0.00299948902647348	0.00147412221891828	2471812408.53007	3167902902.03542	97534.0807494112	27736.9894417113	11265.9381499327	20694.6563445987	36154.6505544554	281796.94675795
1	30	9	0.000515384525380134	0.00385508086523213	0.00158073666037559	2559891112.48586	4883238543.515	386399.135832196	112702.281115555	36798.023092503	18576.394404582	40017.7643190601	469832.104561398
1	36	12	0.0008016279918515	0.00599438060656781	0.00197511849479122	1318242274.64544	3349771662.52089	508010.182738418	123014.618929402	30951.6098833371	32167.565892761	65324.7010895701	651911.113210517
1	24	12	0.00063137908474065	0.00172517741411104	0.00293016598111456	4302619240.48989	4241302561.20227	12794.7443124599	4693.32344973683	4931.00333995334	18958.9621203083	32061.8824724605	220873.439113938
1	24	9	0.000914788058731204	0.00308684657756523	0.00320311835907732	1726693298.98182	2577895890.59381	58121.9047416536	18618.6935380558	11144.926040135	21166.9811658834	35928.3643763458	239990.402221231
1	24	6	0.000799107660449203	0.00202708374758848	0.00267755015337313	1123320255.45037	2460101028.86963	37617.346024584	12909.4174656082	8597.80813019737	10546.9780965123	17645.0554721645	105453.743388779
1	36	9	0.000566809206018125	0.00139901066182767	0.00344430414049822	1810133501.32058	3958140696.68909	11709.9927779104	4008.58657847186	3377.50525712222	7392.60912813029	12164.9987616399	75665.7262602758
1	30	6	0.000743166389857247	0.0028443124425433	0.00356415976575433	3884459178.94395	3110243706.63664	98770.0425963481	34675.5363102522	16733.5921147487	26786.0939607212	43458.4499021553	213673.141311171
1	24	6	0.000767514966759459	0.0046049770496855	0.00399225473633827	2006884604.77975	1414861706.23163	126376.808796376	43942.7595182218	18514.950117881	12124.5674743689	22252.6965215428	167860.037277645
1	36	12	0.000630297097187637	0.00496588947643557	0.00389189658018377	2766387433.02164	4785125305.36059	275830.375447947	75978.9828207125	26906.8907203843	17929.681036307	36022.7144025772	447044.01812966
1	30	9	0.000791365095327926	0.00154771454471591	0.00372341275822247	1766187053.29328	3976700210.19385	12837.6723197128	4526.99652068247	4288.70286743728	14559.0992858297	23746.0516525311	134456.264747192
1	30	12	0.000846275632697052	0.00467746586614621	0.00220361694677068	1989154685.90731	4522525335.60225	327997.815993674	88011.2713027725	29603.2363585923	39730.0713090926	72766.7766447654	651918.484056874
1	36	6	0.000608202080060195	0.00320123103017826	0.00319544032625007	3121200319.90572	1804969600.80547	78036.9872806515	29954.8005368746	11598.3619419969	15969.4553151661	26041.7866060077	126068.957982112
1	36	9	0.000842146357693378	0.00465213363458438	0.0017672404108991	2673861050.69059	3151373443.40047	350918.291244893	103578.047393674	28449.3274104609	67645.7679968276	112159.641443907	576956.733386037
1	30	6	0.000551351399809854	0.00525923850469699	0.00172525390837982	1657602769.45865	1581011986.42472	235746.317883667	98577.3296523086	28407.2281975939	11634.2194937464	26319.6151559506	232145.002826804
1	36	6	0.000589835183063827	0.00427415005438445	0.00224049283024258	1150836517.68178	1939881834.73083	161824.223699929	69298.2814315184	21611.9984668858	9030.26582528408	19391.1114558325	164675.246899648
1	24	12	0.000744616872925673	0.00368712320765789	0.00357403863779493	4335106949.60009	3447132363.88961	75741.0221968444	23637.880906733	13740.8472543699	27243.7097592012	47436.7985452558	382790.06089905
1	30	6	0.000758428750432959	0.00194754347572226	0.00210768546873736	1236065991.77305	1268467004.6376	23377.0767798339	8132.22558633452	4259.25376384797	14361.3091945901	22296.5942431155	84223.6879923268
1	30	12	0.000870474967838548	0.00505065788159002	0.00267794337337882	1770513445.32588	1528156716.09152	115752.519754952	31223.8296012598	10675.4813849994	28778.9980589267	49070.9173068871	322527.131678512
1	36	9	0.000674744350955211	0.00511040933777488	0.00321807800221664	3430861711.8963	2901573346.4083	279912.570395528	83318.7511461111	25711.6853166898	27217.7137120569	50090.8480899134	384119.28621754
1	24	9	0.000521711055854693	0.00272370987417821	0.00100746130022546	3800519599.00734	1068416317.57718	46756.3703543955	13926.9339653905	5730.04859219366	25239.8643430101	40728.5053160046	189462.817751677
1	36	12	0.000900319293619759	0.00377359447821731	0.00228980395985041	1666346978.23983	2103951398.2873	90897.60120114	25096.1225628874	8968.23424219937	40112.5242580575	64999.0038662791	340329.567366185
1	24	12	0.000823466877589588	0.00190388398066042	0.00205666390586273	3366361264.61057	3033745267.26076	17068.6231254976	5839.66262010523	4800.37332004279	43819.151799875	71744.9988290915	379815.501847966
1	30	12	0.00097130484361043	0.00489993541964218	0.00363118490683118	4042169770.72126	2777331992.94953	149969.611209312	42263.1946716274	16640.983632949	64961.5456045353	107587.129812469	625385.871863464
1	30	12	0.000946452160280934	0.00521901951556509	0.00302380332885762	3985791884.82222	1671913961.25211	125149.266323631	33996.6243244606	11884.8555795465	68831.8626679651	111140.104940388	550358.927529236
1	24	9	0.000874876444103208	0.00570438971090217	0.00233404921861145	1983548683.66082	2523773563.99367	375091.363620601	106667.114481054	34657.733087907	32626.0552686428	62086.5335693588	550320.237242711
1	30	12	0.000892903618510606	0.00273869264827505	0.0015071274716647	4152595402.57934	1862862441.27108	44335.4724132906	12898.3777367225	5710.52058681727	111985.936386335	170086.46276615	573192.168757876
1	24	6	0.000891048724240833	0.00453763411647942	0.0017331132197198	2869800222.05743	1443839788.46272	198916.20506089	73124.9773683754	24242.1663002448	52952.5897492151	85022.1547764501	345455.020718285
1	30	6	0.0006192517604769	0.00222760151374128	0.00226331612388824	2421837682.03904	2907590157.65843	70546.3798452235	24723.3741970284	12066.4674810058	15572.3492534552	25724.4108867452	138891.942114912
1	24	12	0.000923565221795248	0.00251686961187846	0.00212653623225968	3380208701.97091	2891360549.6568	34923.4228793173	11216.6594660846	7279.16174707517	60223.1526308767	98468.116589228	514613.896194245
1	36	9	0.000678847673963568	0.00403646795889633	0.00242318918080854	2795857304.51905	2803735953.97105	189447.358817727	56681.4512149379	18554.0118077248	28425.4545032456	49061.4332134711	314147.758075451
1	36	9	0.000841427811463448	0.00428916066705284	0.00102741547893943	1480888850.92751	4963011434.46121	610014.922818588	178926.436509986	44757.6935823825	67692.3472221792	121967.311171341	783730.379749464
1	36	9	0.000716169176560741	0.00445893457218471	0.00146185908455007	2211747521.17201	1925804726.64581	216843.640227171	63886.5379803869	17080.0029828032	41504.3328282783	68786.9229517543	349520.473749773
1	24	6	0.000979924543680194	0.00527754555015744	0.00201819195942623	2189192461.37015	2292398989.73219	392089.213929322	145830.437598427	46431.7782058863	49942.7300404172	87514.825315432	496446.933284657
1	30	6	0.000964244756642424	0.00444416089532537	0.00284071952246057	4664183022.26671	4142444374.05795	391353.431338132	150449.498568103	51895.0359762237	86456.9109635898	140191.720934695	624227.576882897
1	36	6	0.000856125651001878	0.00263048347295371	0.00247763078948248	1051533233.20317	2099075025.05964	69377.154605772	26239.516976104	10563.2591022026	18918.0633201773	30071.4628992462	130885.923907077
1	36	12	0.00094997744721733	0.00132966544791771	0.00230533183278889	3542382875.24706	4079313614.1271	9657.97188864666	3292.93656026957	2793.87496681011	89121.3525283761	134929.371583852	452212.501583265
1	36	6	0.000856700479788377	0.00581725640220934	0.00363776600150816	3123034211.40295	2983720423.3695	351391.295676103	152943.277101977	46624.7560429837	40685.996591338	72380.8474200875	418517.204073114
1	24	6	0.000574449943861008	0.00583205005529715	0.00374300807052316	2634656643.62408	4839379647.62577	750016.389703241	269501.654729426	95944.7991623817	14050.2418302063	44479.5939350133	682089.278508122
1	30	12	0.000861295550420526	0.0018739637088298	0.00335420569521425	1724123849.79257	4683974491.74345	17819.5058120166	6142.38079358683	5350.75329784102	21137.6078859301	35128.6418129566	226358.294961448
1	30	9	0.000992794252800204	0.00250673376356922	0.00127324228661468	2765155790.89064	3594730714.54785	115571.362558357	34878.5307260295	14313.2469014679	120433.680541943	184310.537200461	645540.92177304
1	30	9	0.000963272807485877	0.00397517326956742	0.00365383612216671	1023342715.90322	4541365234.75423	205409.221095634	62495.7472105733	27039.1394406111	18729.7066834788	35300.6919902472	352191.385263983
1	36	12	0.000590138158781097	0.00116914887030809	0.00170771883418364	3924147841.92547	2994935908.70574	6375.57059196495	2163.50751844521	1804.93392918138	33233.5783484035	51439.5931874386	207602.256835113
1	24	6	0.000923507862836214	0.00342450418058175	0.0035908401222552	3474789047.49698	3400660457.77063	160920.629789524	55042.0014774859	27532.1071097371	36869.7998748758	61493.2951441605	338696.431542744
1	30	9	0.000758251891201086	0.00189433223265644	0.00183735373683527	3833048055.83901	1900346745.03798	21113.0465018259	6759.53600600366	3999.3224462664	50549.6723041791	77116.687839057	261163.910081848
1	24	9	0.000971472028160374	0.00365820034824839	0.00122765394803648	1030538095.30822	1127456765.87947	90167.0668734482	26099.7295867757	9254.50765550174	36521.0811518074	59221.5402591363	278473.38892442
1	24	12	0.000919780019780904	0.00433588466091461	0.00200969804577801	4150321161.93434	1183169867.88667	69397.3503818625	19453.0763451551	7685.54276818736	75714.173259069	121138.632977643	537011.698367719
1	36	12	0.000717248409081195	0.00331500062738859	0.00221823363173375	3522997262.26145	4600282283.70846	144039.366899222	40747.9370975756	15857.4413470779	45968.1180727017	76753.734027123	477295.011941071
1	30	9	0.000857828678257014	0.0013932958367841	0.00287373390432096	2073569755.09453	4523359777.06501	13861.3462950911	4863.83803959686	4509.78562653169	27041.1055811618	43149.758268506	207691.519963334
1	24	9	0.000963868041245479	0.00527041801014022	0.0012034604833243	3148336238.80247	4854355700.99404	931479.346673385	255857.241126021	70683.8805481004	121729.134485054	216592.241224713	1421395.97024587
1	36	9	0.00062618836967759	0.00254649046880074	0.00371047714768382	1810207658.91187	1010423637.55287	15089.8394697133	4773.28437632822	2544.55421501375	8830.42564183675	14114.4828771898	70255.0961748353
1	36	9	0.000994232627066831	0.00131426424129508	0.00346540920549183	1017208964.14113	1643904734.51687	4154.4652424587	1438.39668948757	1275.80768654163	19421.441069136	29646.0606569068	104642.109635423
1	30	12	0.000544243150847593	0.00178579818823496	0.00373073599863553	3693882908.94666	1286384150.18864	3889.31238745611	1373.02765304375	1306.6729187846	9855.72407514061	16023.3816359111	88086.752870515
1	36	6	0.000568428359304623	0.00201168324813412	0.00322950937670967	2594208291.13154	2390152058.2047	36388.0380120918	12895.4857369226	6653.53412030779	10713.4377035642	17200.5870650354	83733.52226218
1	36	12	0.000719032386049532	0.00413889722906436	0.00173216698761907	1822228986.23043	4113953765.18871	281549.168260609	73667.8240497015	22318.0047703869	33388.9401167923	60536.8817251974	494597.940232949
1	30	6	0.000835941012840051	0.00156120382144465	0.00311000278798985	3599774200.68432	1933921378.21196	14834.7266595626	5145.37526484219	3654.69441806647	34467.5344065052	52071.1420069591	152092.183507423
1	24	9	0.000688709708597014	0.0043729788474334	0.00144039142348163	1680559965.52349	2977987618.16609	327437.863487298	93438.9123922827	30884.8378721213	23015.565312463	45568.4547558365	455964.735524738
1	30	12	0.000638819251738527	0.0043427480662357	0.00199174493482177	2590870735.09826	3499449019.63499	226621.26149015	61169.3784838344	20937.3881054943	25109.4139613094	46554.0878100789	440840.367331044
1	30	6	0.000915834768746974	0.00517095233851917	0.00215634951866613	4720191504.10028	2346172783.92637	320085.2199915	130816.235834888	39687.6475011974	94943.6945618092	148571.776848461	540117.302294708
1	36	9	0.00051148597944471	0.00409519015768619	0.00109801406960962	4769556131.70981	3032116917.65112	331391.747478241	97432.6775528707	25297.3194682211	44899.6866172656	78074.6304799075	461955.362644687
1	36	9	0.000953547994266624	0.00127189937452762	0.00301983580277665	3437050401.35442	3565852216.3145	9430.66575908151	3244.14015969783	2787.57690817832	63940.4640104461	96002.1658616578	291015.757967214
1	24	9	0.000929097645654071	0.00431099163035575	0.00229853848688606	3351542808.97137	3869134463.48464	287548.371202703	85072.7834931809	33776.7926967129	60334.349834229	103813.963203429	683678.258173365
1	30	6	0.000838885195591455	0.00244289978374795	0.00329968419794502	4250015733.86188	4160280257.39776	96409.2644781835	33537.9189275506	17523.0398965638	43789.2506553113	69053.9780223076	290989.858494358
1	36	6	0.000510107987676978	0.0042049475697947	0.00277612417135509	2806012182.5143	3432604854.10573	260547.771341839	108337.471335337	35481.9311992657	12136.4640544358	27361.2082169743	258655.623207252
1	36	9	0.000573516040486341	0.00175634136963135	0.00342314008300325	2951348317.71422	2651473983.54036	15108.5635503839	4985.88992173451	3469.23907777754	12066.8667149441	19376.5623431153	101487.809979946
1	24	9	0.000760674425719438	0.0030474471775463	0.00290696872635813	1804596195.91823	4627262210.39693	109348.420031627	34836.1692517047	20256.4471167878	15804.6468346515	28688.608937935	280493.353879889
1	36	12	0.000948586899666037	0.00594652309171346	0.00159463048890532	1288232334.96685	2618579571.05382	444613.302988844	104929.831550434	25080.8299783276	56010.9392588871	99896.2854665443	682105.002608715
1	36	6	0.000783388313653307	0.0039536874111211	0.00315930794674191	3249940778.85699	3713525714.89967	241353.047834285	97463.0743193752	33801.7078981062	36608.8035314244	61830.3633174206	327389.943272188
1	24	6	0.000656327528118197	0.00541262182662137	0.00195886888058381	2012880538.87084	3417970268.22159	619404.30290035	231628.152747348	72246.4898055691	19734.4307814831	50773.453637618	575716.116731657
1	30	9	0.000629077370116053	0.00135780774573003	0.0034028995743713	1653732855.67718	1957172026.68649	4740.03833486794	1701.40254010785	1732.88577846858	7389.63906992271	11963.0111406079	64270.0765078861
1	30	6	0.000530828808224297	0.00563429687024175	0.00281206173992455	2887777540.1861	1563428532.05319	225452.183643467	91029.7393940468	28026.8602215555	11207.9982922016	24808.7076724855	223348.597238266
1	36	9	0.000835088945099045	0.00457366939476984	0.00127669191225092	3489202710.78003	4555618400.00191	574892.543997434	168895.889420634	43174.7732934232	117478.420759502	192726.361406717	924866.648291595
1	36	6	0.000766428391208695	0.00409383996400451	0.00111247629720366	4704775138.29819	2965815150.21599	273451.766578967	125402.761001591	35861.1742711129	125936.478789993	187138.336956966	538230.131202163
1	36	12	0.000548906288712199	0.00249770208812373	0.00155221761064105	4915075939.20055	1236796870.58918	24474.9998123612	7074.45856679407	2992.32248670221	37143.2430566957	57007.4405718855	217688.949597662
1	24	9	0.000800001274461505	0.00394293570383374	0.00336144628903566	4784025581.49673	1157992213.25607	49599.60123961	15309.7411592008	7599.27104634031	34368.0593388733	55585.5573964216	266590.697824446
1	30	6	0.000844496398218093	0.00469382797081761	0.00359681898156132	2073151798.50946	2639772874.05943	248485.214379744	94220.5301290048	33529.7644950976	22826.0822441289	42097.1894001879	293314.125989429
1	30	9	0.000592499401576843	0.0029895871242824	0.00248122234068928	3403503117.35461	4818161945.33749	140884.608229591	43342.0629103517	20130.828484669	19939.3366576874	35577.1358969896	296594.931577688
1	24	9	0.000652794924163849	0.00375986455563818	0.00107964437273429	2709947062.8426	2379817699.60555	223191.603366857	63758.3698307069	21171.5940496615	36257.0816739508	63305.0630102792	419263.786426255
1	36	6	0.000530210975177297	0.00531952207723269	0.00394726262094516	2134222055.10804	2180211103.80704	217664.037764122	91765.5794760378	29335.7332916224	7893.08230529175	19778.4658650697	208422.299061441
1	24	9	0.00097977674228332	0.00246199864944383	0.00217718278370291	1911774803.14584	2730100854.83493	46570.4405026392	14995.7498977892	9219.23436990971	39302.7433325142	64024.7402968116	326700.492006424
1	24	9	0.000799982363249653	0.00167054313172168	0.00337422243695313	4230189118.38612	4353337316.60454	16615.3702523202	6043.56956081413	6265.90697022527	30510.2371249807	49923.4672616973	266995.044223384
1	24	9	0.000944745816436132	0.00381032184413673	0.00360657606321842	1428653620.44798	2081297105.91514	75707.1587141424	23647.947473844	12460.9762444547	17720.833897032	30743.3195129133	227769.173518056
1	36	6	0.00075098207776466	0.00108235947849955	0.00244849263556982	2817772384.63476	3104470689.39461	12003.9483741928	4185.28815373392	3042.21505924733	30311.4396723083	45364.0280034316	130445.314847392
1	30	9	0.000700740039835497	0.00105637190286968	0.00126919736269021	1459877683.89323	4446561374.6348	13185.6347751934	4511.11770885706	3739.08310946226	23370.7228385293	37135.2464042127	172850.376941292
1	30	6	0.000561012273312299	0.00513837861957384	0.00310119386901983	3088398147.08981	1912703110.3658	227228.854381262	89093.7390195179	29191.1211004841	12615.6339665399	26584.8413177702	232060.817186197
1	24	9	0.000900953978923106	0.00127046549454351	0.00152370795962908	3896220649.50475	4251073631.72959	16030.3953597328	5675.82410108608	5276.08551772296	80327.9256491211	125987.204525319	461979.434374309
1	36	9	0.000963479965911953	0.00329389776184215	0.00226596360320578	1278079453.42931	4315879226.02157	187845.970681184	56805.0441072207	20823.7057213256	38876.5498608094	65130.2008512828	385132.41913821
1	24	12	0.000976831459742228	0.00345280618526298	0.00177265517826204	1067257504.67381	1825903829.15698	63350.3209932461	18489.4336750727	8368.3390476196	28855.6228236394	48938.0049576431	318220.689122045
1	30	9	0.000574759277881673	0.00452703029399435	0.00163162807528469	2209428055.13389	3875829204.38122	435905.039440505	125416.404086645	37306.3410125942	20997.4594562407	45513.9797229002	504127.875926717
1	30	12	0.000702841422862025	0.00505208082220073	0.00197598389055655	2092188313.85911	4681951277.57125	452475.686616078	117327.272214754	35903.2091107225	29927.6976315424	60222.3306741477	691091.473226068
1	30	12	0.000772854302196562	0.00255231072574928	0.00341194185055393	4395919709.40053	1804596526.87523	16562.8838242522	5338.0658668912	3559.81426278158	35750.4678536431	57003.0501266727	270798.344633878
1	24	9	0.000642188329660227	0.00279138393186073	0.00315369131763865	1492034118.81558	2943436200.80783	50483.2235469223	16451.1218846078	10678.6022626429	7374.09065093375	13427.0271520963	139441.654561508
1	30	9	0.000945978338938551	0.00597681395909788	0.00349208333076709	3880148442.30013	1884430431.09956	245715.430141341	71405.8928470156	22671.1676299005	58319.1059913214	96361.5818271992	505559.144110772
1	30	12	0.00079555215809957	0.001444757775147	0.00306726017185519	2376334066.90209	1793809999.03764	3625.25049639438	1315.63046793308	1383.09669141158	22862.5139281387	36231.2729929988	162572.884800254
1	30	6	0.000935267685701337	0.00528274522448159	0.0017214863872466	2526768134.47215	1513746732.91134	227465.686339313	95494.6418537195	27601.3787202046	67546.5524197443	105398.537373133	373641.196129777
1	30	6	0.00089121366439243	0.00367902279331712	0.00104552558785526	1948805159.94787	3136019828.55217	308384.884198009	126563.459062885	38044.5217153869	75719.120921295	120754.060324216	477442.848440997
1	30	12	0.000999324777910552	0.00274020644218968	0.00155008084270204	2647433640.57883	2045267398.8296	47418.9567337521	13836.6989282155	6192.0913313027	98614.6297924431	151659.626680468	555755.326181928
1	36	9	0.000636942824431823	0.0040466425878862	0.00360678160494462	4363999771.24847	2217049059.21391	113993.184401978	34535.8764830637	12896.4403501133	24104.1489360616	40351.0789701423	239026.666373969
1	24	6	0.000742925984362775	0.00595202851036121	0.00256433484762735	3985408835.89346	1161324321.37448	224135.811413626	83374.3392594821	26543.4766286944	30875.5529408782	53455.8077211553	291460.067514109
1	24	6	0.000860206275955808	0.00418033034549436	0.00383178036446025	1804776079.73592	4011686583.5876	293735.931131581	101410.975150534	44951.7712861991	17837.4691329725	35722.0644863123	352519.329463461
1	24	9	0.000563556365631703	0.00247020205512937	0.00358661289213542	1350298438.52033	4172455815.55128	44900.3140072094	15156.4695125682	11561.6262038668	4422.73248466904	8458.25631853442	120070.037262147
1	30	12	0.000749337539413919	0.00464309800055073	0.00370502685688412	1589998077.93583	1475997748.31308	67449.6750382111	19285.0699840111	7984.49610248469	12687.1612003514	22421.1402000604	186329.432313561
1	24	12	0.000877830190739566	0.00461721342327581	0.00223507584384076	2997665585.8773	4647095767.85923	293247.378025104	81968.6787348891	32004.3263192541	51171.3720186862	91907.7677974129	797142.116893633
1	36	6	0.000607549819563394	0.00495010910853262	0.0010895006651361	1136366855.30006	4696877311.73385	556746.882531638	262699.697701167	71067.9471563325	21591.0604479411	56980.9871186391	547479.474497835
1	30	9	0.000849860457683144	0.00152427233625364	0.0039025982809279	2235684518.1364	3122918828.7971	9326.95181754734	3314.884919188	3242.80952374011	20803.731098601	33158.2620851604	158123.120444812
1	30	9	0.000771214295175878	0.00364805473846987	0.00279029313841219	1591350476.94594	2872669106.38716	129282.156866542	39104.614125707	16288.080221527	18006.9558841641	32018.9897143577	251802.526561929
1	30	12	0.000804580133232147	0.00529260855541316	0.00282138177128008	3887009632.34622	1014703825.53679	83453.9105113733	22397.5790114158	7551.96767827271	44150.0818239584	71216.2277758095	348960.26009111
1	30	6	0.000804047847779199	0.00139234785503499	0.00173468249249087	3733261567.48549	1443010410.798	13414.424601025	4634.1640550214	2872.64984020921	52049.1086410674	74583.9737350928	161859.60625036
1	30	12	0.000665131087053605	0.00517285836457307	0.00150568624502161	4385678332.93645	4561367030.29016	573690.662752788	142365.585985133	39227.1497067439	61320.3639396952	113425.407488858	948899.254938187
1	36	9	0.000955709828369275	0.00143974720272652	0.00319124115066673	1810654306.66892	1870310053.72115	6633.41939607806	2244.21059896844	1780.14008006376	32746.8376608243	49384.2702195947	158126.800185655
1	30	6	0.000966382307400365	0.00178580044692514	0.0032839399676874	3860072777.27161	3431727691.93129	35854.6544762757	12389.1340512252	8120.29037668715	55976.6726866839	85202.8659170255	269864.679164574
1	24	6	0.000669184636094004	0.00475131668203247	0.00190641598860359	1988740154.98782	1519283240.82919	218656.529303994	80256.9903990171	26562.4587893989	16687.0400942161	32190.7984783786	242153.979460145
1	30	6	0.000984878045399743	0.00494592684564487	0.00134061561681526	2533504482.41973	3721196113.47995	538760.246956277	228585.370081509	64670.0305833583	105308.995166012	172497.238532747	742359.341684584
1	24	12	0.000623876137215177	0.00350858413766113	0.00183362650936587	3949181221.01202	2569473597.08513	90344.4393807057	26372.2504516755	11939.1554476702	27991.5078272186	48556.0355176532	362429.536427795
1	30	6	0.000969668080808917	0.00413843573949871	0.00383940601473604	4103891675.78475	2833376314.8053	200098.014063101	73683.2799611547	28709.0389814984	56635.5282903324	90335.0880340889	385090.042022406
1	30	9	0.000707929085085036	0.00599010115047995	0.0024407286074147	3371118648.60622	2805004065.14718	459650.363962879	131347.967758269	37274.0397385703	35049.1348822105	68017.43127269	577173.620115094
1	36	6	0.000788753754012747	0.00249597450602949	0.00310524683504129	3184939979.28107	1334392371.71456	34630.7610279177	12695.5008921932	5650.90805956386	32574.7841976713	48326.2802439404	138043.117577316
1	36	12	0.000786538059890733	0.00363649107812063	0.00241044759653571	2120670070.53293	1389365605.45376	52120.2519135891	14587.0208945301	5465.38242059971	31750.4667170395	50627.00414382	243935.195736212
1	24	6	0.000561175201147143	0.00203474766146709	0.00357567314299675	4250517329.95498	4598035652.63226	55284.4912263761	19163.2510499322	14258.8456800701	10982.8148059569	18968.3626795354	139504.525130539
1	30	9	0.000848496800898993	0.00360085051835343	0.00160417244893167	1354742861.78599	4665256647.34957	310370.397126488	91224.10935437	31350.517883548	35472.2142137644	64163.3582907054	495030.009830264
1	24	9	0.000989335915399828	0.00426706406188971	0.00357308048508617	3358381906.58305	3177324621.07913	159169.860307369	48777.1913938471	23292.6183237085	46379.6059175512	78717.7098866256	504812.029600085
1	36	9	0.000965166946088527	0.00319761860260738	0.00392621607945583	2979516319.22312	2517157871.054	66397.6238804656	20576.2853293138	9397.34509165683	48589.0575709419	75696.0284641206	316706.686343603
1	30	6	0.000584326975018744	0.00214350717032488	0.00182556387995607	4014397226.35565	2817861881.15553	72459.6204406931	25581.5190292084	11932.3300879757	25517.0626864622	40533.7171398022	175706.635851816
1	30	9	0.000682506833138375	0.00422410000176794	0.00297816285957842	1835083693.30169	2250708036.50718	140374.594001666	41916.9082465771	16034.2456656974	14056.7109298771	26026.5059043032	228966.805597794
1	24	12	0.000841787693139401	0.00320672964970846	0.00130138077604032	1672276279.77623	4956932322.13484	184162.740494454	52703.3382493954	22256.1551834775	42138.617453435	74329.3862425555	601127.190951079
1	36	12	0.000651788085292861	0.00255533166015132	0.00300447224196829	3214915176.48111	2416150323.13727	28001.9446768528	8596.46833742246	4670.62057706502	22442.3479116245	36392.2010785466	200714.990060208
1	36	12	0.000758163179131054	0.00220278518026687	0.00144933273074778	3951499427.0398	4410838600.4258	65410.6973739903	19254.5950101365	8756.40500868452	85605.1520364581	133361.80357851	564588.822048623
1	36	9	0.000915070016717211	0.00405348349889061	0.00106917670029922	2343746890.60814	3989663255.8751	433651.35478795	127549.547631684	33131.2027752291	120888.006322083	191796.748466615	804353.656277033
1	24	6	0.00097845732105292	0.00309466753023988	0.00111990859927099	1528466641.89692	1697673823.91012	135537.767220698	48588.5421627774	17685.6203908712	55909.1538524493	87326.5385529065	310425.862672507
1	36	12	0.000876026055442253	0.0039036496827505	0.00132044428342039	3951826218.6531	3652618104.09115	264864.245052155	68026.7379384461	19641.0116623684	145985.008625913	228107.103041318	947499.865260122
1	24	6	0.000841173831285332	0.00182060949005477	0.00244983061825706	2294347814.66069	1907399281.89662	23739.6902099102	8184.83733282812	5733.92820021607	24184.4393293123	38101.1032696648	148320.597715875
1	36	9	0.000616472394564207	0.00348362823779922	0.00352354279438762	2826588050.95423	4171993665.44262	149132.725316358	45662.9911764875	18838.6220756778	16124.7901916972	29400.547331236	253558.819126476
1	24	9	0.000725468912489682	0.00512635387351659	0.00146411298408693	1346194751.49064	4894219201.34946	777069.688330789	217075.370789739	64803.603401966	26651.8158136809	64309.3650787914	875612.996018597
1	36	12	0.000548706407889797	0.0048276058508653	0.00102671539106689	2836501598.71986	2905538740.91278	405971.275588322	95508.4812317466	22692.379778257	38666.8339503397	72313.4794841244	565014.146568971
1	24	12	0.000543826265666799	0.00504638490604243	0.0024893800608367	2595383722.03137	4730868404.48319	346375.124718968	95930.874337282	36353.8005191848	14074.5406683428	32200.238102848	580933.338470398
1	24	9	0.000674692968793051	0.00550164110443196	0.00297060401695472	2868429243.78424	3887667388.35834	440901.764521914	128253.783656903	46673.8930986074	20771.4304155294	45006.702853748	592321.371691954
1	30	9	0.000575398616361738	0.00387248241974594	0.00342269821390887	2630342735.71239	4813289745.4875	214191.355201981	65121.8568958378	28044.0215861505	12367.7727774851	25362.1692856617	323356.160363482
1	24	12	0.000800678799129473	0.00213722286766682	0.00164418061326721	1141566434.93143	3963856885.71106	37710.8256226952	12212.2881147094	8179.71507015563	19048.9811115509	32837.3599514343	252497.661730592
1	24	9	0.000694319302615468	0.00190655717757338	0.00103378028354641	2234367613.90658	1827837565.30832	29888.6051943916	9431.84505229554	5246.94158173643	33273.5385638758	53097.3484528445	232566.616968132
1	36	6	0.000770345078795574	0.00297071021116639	0.00176975798379884	2494532486.42112	3760126278.08254	184230.924575008	74504.7613252028	25828.8150966283	45467.3317274739	72397.3209013652	303946.257392611
1	36	6	0.000896330193322673	0.00137506309127823	0.00343512116576633	1982254029.01856	3409430197.65963	18733.7037963796	6519.01089820577	4501.67953594938	27222.4551322349	41326.6514203169	137900.922263673
1	30	6	0.000752261827122626	0.00137211326620062	0.00148097477421792	3999441069.96358	4866073424.67772	48541.5577685478	16769.1673625047	9949.6852571012	61214.6210371438	93102.4624082875	296203.411170528
1	36	9	0.000766696626100342	0.00507398930751317	0.00236121634412499	4766708145.29544	1416522374.63854	162019.834350178	47951.0224673319	13609.6629259758	64315.838973525	99640.4472691638	379857.87016247
1	36	9	0.000686913058756728	0.00271539816163919	0.00146360964696703	1555398034.26532	4679164892.01294	174076.223273716	52547.0247396142	18931.6533579673	27340.8754931896	47163.1622138686	312610.522201826
1	36	9	0.000805037149649274	0.00577732643304427	0.00161938310933046	1815140079.32182	1913266318.86364	335835.022737876	98341.2071244102	23876.930802127	44857.3651348783	78229.0035350328	450532.643704203
1	30	6	0.000829673022912602	0.00536335189108019	0.00253354692929545	3723951510.03545	2232949479.2742	307186.558027641	124306.097770635	38288.4428974049	50270.0825201814	84370.8332982016	411468.52855068
1	36	6	0.00085741755548632	0.00161687328673633	0.0022786139082323	2969240995.44835	4567923448.02202	52618.718914718	18574.5825577368	9892.3220854779	53803.1331314255	80972.5273681396	254532.193723586
1	24	12	0.000795533245771551	0.00527670974722601	0.00293169039475335	3830192462.75006	4061517991.61514	291725.343901151	81584.1787916829	31898.4963014004	38779.5874308132	71534.940968697	704501.701242874
1	36	9	0.000731889299262459	0.00465432597183254	0.00245985549229586	3348417845.21876	1209683362.45014	112128.1507661	33333.1802978134	10047.5451220699	38402.382532714	60538.6893459157	255863.613466568
1	24	12	0.000811685659810868	0.00584521106423735	0.00168962253556259	1489651548.97732	2702909425.12239	401541.856050581	101172.433485451	29692.5775603085	29757.8269451952	59127.7067221923	647694.361002025
1	36	6	0.000545148361065579	0.00324977926727105	0.00376327428989528	1118391386.96923	1572009431.87543	64314.0124554556	24311.8675592177	9751.26557399347	4170.19712393625	8252.19118359655	72067.3359142338
1	36	6	0.000897844897535024	0.00102173917428829	0.00122295237191542	2182207407.07808	4936895767.13788	28969.7599189054	10122.9843341863	5963.16073413821	77570.8850170456	112594.218855048	269956.366999856
1	24	9	0.0008305793912063	0.00289446471741145	0.00283863472019744	1663087606.21135	4650634380.99699	97295.9286590751	31203.8227161755	18760.9870546891	18660.9478590214	33077.5705687271	288088.317398066
1	36	12	0.000546576649827685	0.00557141873951737	0.00104601256154709	2971994770.45395	1468111448.43504	274240.82713373	62330.2979830095	13920.9432912936	36947.3095869629	65155.7805912019	412591.988460833
1	30	9	0.000944445883436077	0.00492764996570129	0.00231975917425491	1481776219.21275	3043167786.51291	331493.405835179	96203.5295425563	30315.3462713374	36659.8332761099	66462.9826119364	495253.680742262
1	30	6	0.00086244040002026	0.00233239933105971	0.00183520917896907	1739049690.79272	2360344014.32817	73649.3222811541	26269.9358950953	11622.2095358536	34257.4890518636	53279.1111133399	200392.60395651
1	24	12	0.000816182359326325	0.00460689840110499	0.00177147483242221	3278968788.25248	4729140068.27814	362166.031180638	98276.1763470967	35018.3788497387	56841.0721928377	102658.978689445	883122.907695952
1	36	12	0.000513685831652346	0.00597945632561583	0.00309794736484216	4387921638.16116	4824012102.2677	534821.384498736	137283.301047091	39520.1168787282	21755.7094247118	49195.519554481	677175.121938467
1	24	12	0.000722702872819732	0.00130498585018316	0.00291083488297174	1733770148.39108	4321514604.78858	5942.22819365322	2340.10322956336	3111.9920584129	11607.1388490832	19656.7181354915	139316.395284917
1	30	9	0.000590138111728613	0.00124354062674295	0.00320991142088378	3432176673.08618	3748549637.95497	7467.27210129922	2713.3885451613	2904.15556882125	13347.9734366846	21565.5133178005	114336.90748234
1	24	6	0.000903865886531755	0.00450960473403465	0.00232659060265423	4377467796.89003	1988555475.31252	233891.633913738	83949.3649832391	30315.6766855247	63287.4749134334	102024.99578652	432404.40328511
1	36	6	0.000883893491747709	0.00545894827785831	0.00392157110729252	2783080128.6693	1428329152.39529	149072.516252033	63443.0529295124	20114.9356989541	34508.2495886657	55161.8807088192	228576.583094643
1	24	6	0.000966080900000375	0.0023421765596017	0.00159068227538475	3147588497.85588	2831120090.28003	95914.5619569017	32869.906386794	16164.0392001272	75796.3391017486	117193.674835653	393924.711704947
1	36	9	0.000714513247511954	0.00246496809222745	0.00286359627554748	4501929989.37443	4234672743.76623	72372.7346720322	22654.9724789865	11194.8266922836	41887.8362272158	66555.5245253366	317537.921237668
1	36	9	0.000808711217885221	0.00467673867836743	0.00310914510370564	4585338836.11248	4839544691.22898	390377.01971088	116655.593671624	37639.2889349432	60986.3308693132	104633.886674722	651880.05527301
1	36	9	0.00086904238132416	0.00526934574806874	0.00188728842536783	2033439458.93993	4068958130.99466	561863.872875954	165264.357498459	43278.6521276584	56869.7849983657	104116.736863069	717359.93940884
1	36	9	0.000780041506659555	0.00100427201388094	0.00308678005311029	1207441022.99625	3633470022.19322	4676.93654104728	1685.59777571643	1787.44360302679	13231.2844494644	20801.7528408678	95034.7189421439
1	30	12	0.000629753543800915	0.0025085082043718	0.00316557099746777	3365871486.05664	4719988123.52695	43709.133350852	14026.8508626129	9195.17018494571	18101.5837464535	31017.4626966048	242337.174471487
1	30	12	0.000851226065812885	0.00435926142190819	0.0031226273513519	3231825463.4453	3251142319.43837	145171.967651233	41299.2899788306	16800.2143239986	42392.8954893187	72267.7076737217	495192.600219375
1	36	6	0.000965637939198128	0.00421095725616075	0.001196780410274	4962567495.72809	2443942718.34082	231131.131646354	105929.821557418	30606.5550507332	233670.408730683	323707.303519203	674845.553387588
1	24	12	0.000759010624779363	0.0059444870057129	0.00367097989058418	3842092845.09091	2621836017.05471	214635.694853749	59923.6262407984	23299.9653665654	27193.3473353413	50420.7590584762	506508.902372947
1	36	12	0.000717357595997848	0.00583811102765817	0.00321541549159858	4142032242.741	2596569034.28137	264106.39955257	68525.1319360501	20293.8864389924	39125.8794017769	68864.0716772366	498873.34774733
1	30	9	0.000908387757222823	0.00456081148675389	0.00269564380627782	2238153276.45645	3612393963.09274	294494.107917349	86765.6493451482	30300.0583281876	41560.6848002474	73120.5539770481	514079.739374385
1	30	12	0.000884599561466986	0.00396962861265398	0.00375052479398559	4838214166.35472	1531612929.4844	45020.8623220187	13341.6714999069	6329.6395083149	53843.8621008221	85693.0749974488	397744.111791899
1	36	12	0.000786687942591278	0.00529966995941358	0.00282400360651854	4464084400.97826	4305688554.63252	378998.039313373	99103.3974907923	29977.1132713353	62619.3059377305	108950.366077438	761021.881500648
1	24	6	0.000973926648757483	0.00503760161026135	0.00291762189366316	4501420718.07427	2806758713.19574	367627.458186623	131861.416309998	47636.5641959308	67700.9332235327	113275.4952508	571936.882909815
1	36	12	0.000909577758996006	0.00574533682045386	0.00387356572574652	4060155270.93152	4363970966.01126	369716.602258004	98476.3541530549	31394.9712007636	64277.5651581862	111582.045497207	787595.995121985
1	24	12	0.000546837299986445	0.0042011177386185	0.00141212876359298	3266145881.06402	2943478845.73679	212958.502759219	57460.2105576381	20129.1683566902	22785.0208212125	42956.0255143077	438869.788622506
1	30	9	0.000816809745165056	0.00242244443250699	0.0031081236966887	3369793766.55092	3463717579.18954	47043.7534178291	15108.9080405632	9092.0374348913	35789.7049505057	57588.0488153065	289656.735818416
1	30	6	0.00079452575682137	0.00377087388463623	0.0020911047931736	3027513121.13373	3041965619.07139	241428.358940707	92583.2002957392	32098.4976331578	43577.2184116597	72298.0642031505	355005.856180438
1	24	12	0.000695359869577894	0.00325935353605268	0.0013979340289185	4201977132.40944	1326754793.95831	48673.5975841809	13999.1857587886	6024.58642761536	48399.5858730381	78465.4087818178	381252.703324715
1	30	12	0.000948349534679415	0.00276014536468238	0.00250301323472179	4834793008.30066	3302833096.61172	50515.4895630024	15492.0410593644	8429.2715277415	97667.7613120848	153793.732926384	665965.674526258
1	36	9	0.000678256034906886	0.00342771036620509	0.00389106624409668	1323360257.1542	4314748988.53747	136503.709933117	42035.6529994375	18214.1772485923	9999.01060595974	19454.8146146815	212767.154351479
1	30	9	0.000890907754401776	0.00346494709193949	0.00334211372163603	2084903540.94828	3432609120.26031	116296.049161246	35776.2726023252	16621.4543953831	28655.2989740223	48516.0101326361	315523.540255018
1	30	6	0.000887904777229803	0.00210798626342	0.00157609594726934	1634527726.78074	2695664180.6605	73617.0993549531	26174.9989835668	11774.0952117517	40389.5152320973	62316.4096972075	222313.661694749
1	36	9	0.000645876009879797	0.00337800960993952	0.00380504363667762	1395704509.04679	4118380887.42934	127690.483637363	39333.7873390443	17087.2427423059	9325.54560796402	18156.6334873467	199226.675348099
1	30	12	0.000826056147180541	0.00419348060903234	0.00107298411805814	4110313315.73912	2833242946.83997	272786.486728392	68497.0503163601	19418.158803287	131110.605199592	209092.417040384	937129.038552383
1	30	9	0.000753635260641913	0.00426724706167356	0.00320766421710677	4020770197.98803	1727591713.15952	104788.788406198	31382.7267671952	12232.5260214929	33209.8790262054	54412.731297258	287993.095830719
1	36	12	0.000772972318071953	0.00255686624548024	0.00171820105275678	1307463591.2761	1390912991.57485	26778.9258924311	7783.45789002619	3362.64207387567	25684.4069714052	40461.5863299077	183579.697828184
1	30	9	0.000601381982973688	0.00245320200142249	0.001653735776432	3860086831.38677	4760718931.60424	115520.347984726	35507.1560831788	16408.8968384503	32490.0348815156	54419.3892703617	334411.139135604
1	36	12	0.000934091331434268	0.00374324037117551	0.00146068278967891	4560747836.29815	4897980491.80901	296784.272051153	77965.6963403972	23920.936699207	184383.740511286	287746.039141834	1195851.79323861
1	36	9	0.000757280151200469	0.00379165791931515	0.00290334553032352	1647037147.35005	4248286356.10956	217707.342170763	65749.6465992934	23835.5002123506	21072.242777515	38909.1758609058	328218.695443935
1	24	9	0.000559577311172957	0.00127065676547836	0.00192751064090843	4775759839.34434	1056286535.73333	3224.88040442861	1172.86614981391	1206.75007648874	18630.3947944877	29326.9569633463	109616.231137957
1	30	9	0.000759701921138006	0.00542399106719652	0.00296999830899739	3218626644.67211	4288127771.69846	495024.385444918	144027.231215862	46213.7890960402	35349.6262629664	69331.4609659661	653604.216291892
1	24	12	0.00051126095490401	0.00484237011865732	0.0030457584013242	2685342760.81921	3474162484.4049	190198.808537732	54591.33067755	23273.8289398368	9323.92586518745	20370.7539839576	361201.879973336
1	36	9	0.000788833364167603	0.00143473340429375	0.00368053603309196	2559479100.15393	2618807982.90479	7964.04162016529	2728.62582568741	2308.33574390766	23652.6304704219	36531.6189574384	144519.184280351
1	30	12	0.000945062663437095	0.00439616325779001	0.00393763571957644	2466908214.36133	2313822641.18867	86193.4888177379	25115.4852721131	11157.4746783456	34434.5709711105	57846.5121039559	371374.417873466
1	24	9	0.000541999747144051	0.00319436368712602	0.0012773357900969	3061812085.26214	4307643315.58018	234314.199867665	69396.2178311609	27702.7492771622	22345.1325885614	42095.8900885207	403875.467908463
1	30	9	0.000970836294188283	0.00512360122118745	0.00101248482956082	4564819920.79666	2860064258.08043	541406.984312624	151469.514066156	37272.4844547469	235862.58484049	360700.837706307	1217011.4859673
1	24	9	0.000794422320154684	0.00281407448119324	0.00194066723919843	3381501751.03839	4991459223.76664	135952.751518208	42409.2730171807	22207.6146897873	44504.1370565283	75401.1811127525	487079.151124028
1	30	9	0.000695946400927267	0.00340538982116396	0.00236169714771667	4462630049.2972	1767377358.1954	76444.5707823855	23079.2978643415	9492.91970206225	38159.6025787585	60896.1837293474	280551.820023856
1	36	6	0.000812383502849933	0.00263222624748871	0.00375848352234369	3235929728.72355	1506774547.26608	39084.6192137614	14224.5874611065	6494.76220326344	30434.680196805	45724.2558371326	142578.331753253
1	36	6	0.000572476077616448	0.00577296112699949	0.00253032149356589	4036260178.35781	1246814931.56058	157961.034489898	71368.8154455089	20613.4662677208	21979.951038482	37929.1420494743	195861.380928296
1	24	12	0.000506164067195563	0.00577218192481505	0.00302283673058889	4497234264.90955	1696480030.7867	151536.516557446	41573.0227166628	15297.9963480556	12454.1471417082	24433.9844886153	295292.547047159
1	30	12	0.000666407944061731	0.00296775586629187	0.00225526551413468	4502851991.73216	3397609323.12322	69589.2400608791	20784.837349227	10163.1015466597	37875.1967881627	62923.8527369645	383499.083315995
1	30	9	0.000744817773259572	0.00452652121833493	0.00210504751311271	4131166171.52495	4173397710.29321	397795.622664515	115853.8359932	37385.7678164372	53807.6300636225	94836.2757495608	649273.875966165
1	36	12	0.000567694882093806	0.00143891750098163	0.00173849465539241	2331096973.94161	4225491915.83381	15770.5689264886	5135.3478483391	3609.95932256536	18597.8503190571	30179.0908707486	170279.483243287
1	24	9	0.000955018148731858	0.00497111431611417	0.00391014661450153	1439425085.01409	2412326127.56602	168418.874168072	50774.3942038794	22238.5720805715	18558.0306176542	34375.5296710918	324326.313587603
1	36	12	0.00087133999767082	0.0045465492008651	0.00109251983840639	4225469107.55308	4938748203.65651	582732.337968596	140465.622447348	35028.5418918043	189648.289688902	303766.034272918	1393869.99118624
1	24	12	0.000704921284984868	0.00395270154308238	0.00324324197722678	3425064739.27853	1966381482.6066	57604.6814755739	17488.4774490042	9150.42931519042	19939.2092159626	34627.3351401971	268247.667214332
1	30	6	0.000718523503788736	0.00511549292764645	0.00201277316168699	2884025292.88145	4974662158.99657	680799.321321476	278912.48583742	83496.2680322883	37550.7544406925	80825.8179026292	683787.235125297
1	36	6	0.000503282493989546	0.00218249172580609	0.00122004777762597	2152372185.94422	4406103267.34827	142770.70398072	56026.8806890694	20578.7763804047	17229.1297051398	30136.7246930261	183474.798517996
1	30	6	0.000912924438339922	0.00259373750123675	0.00175076778049824	4572963775.77527	1172753567.50755	48047.205352432	17498.8707513715	7173.51671148923	96951.7199677041	134720.447760459	270712.976767812
1	36	12	0.000681795296290864	0.00481153572687247	0.00199912823654083	2933913829.25822	2038894860.32312	182468.808741061	46832.180525748	13483.2751632643	36719.4371929856	62342.2659544335	386786.97674413
1	24	12	0.000624219021916588	0.00121673373400904	0.00351293868687561	4830360665.71785	1413937266.96896	1434.3534440953	589.91545963461	904.086167980883	15325.3354840662	24970.1817375224	122421.933268847
1	36	12	0.000668427931093282	0.0032627687246091	0.00321541033309746	1662581677.86422	4364483793.54963	94373.0470637631	27809.5313923128	12680.9422063372	13685.7615694509	24680.2058722517	238083.334472144
1	30	6	0.000851169656453315	0.00531322136644271	0.00271021327671221	1126892855.81215	4435742422.03382	586985.292485024	234946.951362307	73570.9061859584	20875.7756709666	52189.5629226992	555473.188540496
1	30	6	0.000681713356242401	0.00541280209657906	0.00372810667592483	2146422294.54856	4488729240.32403	543825.854605671	211341.151839278	70573.4168428654	16309.4401633065	42893.5798027328	508553.342973508
1	24	6	0.000747943503626407	0.00108803846698998	0.00129091526936784	4256691242.85815	4045417255.62724	21799.0607146339	7659.72468264615	6255.41755048292	54864.8108236869	84862.4066024298	268326.985154672
1	30	9	0.000988001209577508	0.00476120412755861	0.00176953923566713	2297033909.4426	4432347032.76541	531825.674047666	152931.949944559	45229.3901380012	80761.2359085752	139638.477960784	859281.538498914
1	24	12	0.000564543479894884	0.0014391699130473	0.00230596714654178	3118503763.62897	2108044089.83871	4773.55714260452	1778.836572172	1970.90093969498	12073.2621358206	20147.1802370768	124111.392911761
1	24	9	0.000792447224447192	0.00449377554895129	0.00127163003529088	3533943654.19263	1377339027.89945	177605.004599877	50062.6067978312	15566.900238094	65143.6591477554	105110.849400179	470023.22203512
1	30	6	0.000858645352462283	0.00282858481897673	0.00190396162555224	4200714520.62059	4247732607.4556	198425.043264113	72702.568311787	28857.5758165047	78844.665931527	122811.370955845	459418.539684824
1	36	12	0.000875928693718191	0.00313972940900009	0.00132659244943835	2285548082.72401	4530941422.81684	188387.187431098	50987.0950794046	17079.8796655457	86528.4447977095	138988.274177037	687463.038556131
1	24	9	0.000721962155934016	0.00217515544202936	0.00135426082008737	1434529289.92763	3826559520.8372	70148.4099918304	22167.8195590695	12396.2340305488	20731.8948127949	35503.4842384619	247383.255052409
1	24	12	0.000820586630800439	0.00482409691756212	0.00135533173232506	4797610645.34731	1913070861.536	206768.069078776	53393.7294859534	16658.1801120593	95854.4186489136	157515.18481086	807867.100624643
1	36	9	0.000891332624310392	0.00305042580897061	0.00306903994898197	3322441495.47774	2488795879.65127	70945.6032138099	21836.8459868399	9420.99180047291	54101.8443902492	83663.1886768148	331968.178142884
1	24	6	0.000789180642323957	0.00493532582842176	0.00132532210361015	3141407724.19607	1088027897.37401	194555.637896554	74205.0058070918	22148.4316223023	52083.9850955876	83037.6993226833	317280.170108218
1	30	6	0.000712545443897813	0.00170237033848787	0.00318056680656433	3231506963.01816	2154640122.67773	20257.5288969395	7002.90705120287	4701.87886421387	20343.2612993075	31526.8996194688	117965.71303113
1	36	9	0.000683161504945651	0.00319160550926943	0.00210682093925417	2958588641.84683	2285277611.9399	97246.4240983883	29401.3964317307	10739.1710475068	32949.4427437991	52847.3311709237	254165.954200136
1	24	12	0.000661351803576137	0.00378677792810204	0.00329196063123989	1145005720.77193	1467251492.20958	37479.2435681467	11512.6363911376	6295.76399038329	6064.97517116997	11118.8181515038	122050.245505528
1	30	9	0.000976321210913685	0.00119964189761595	0.00282752725437492	4863282896.13798	3113961877.91656	6743.23232445038	2443.27404479175	2546.56028041585	80792.8553217173	122058.962841561	345577.113955153
1	36	12	0.000874149701755399	0.00435409525746375	0.00392629473438191	2105893381.04572	4015602612.92093	161443.871875814	45792.0973635656	17986.0701700315	29895.909929562	52243.2025017596	408615.300571747
1	24	9	0.000736953020200813	0.00282217542455592	0.00397104580662566	2094248809.21255	1376097001.26677	19852.6688490732	6589.03495851348	4669.87224134451	10651.9243980136	17894.7781016434	114070.392292273
1	24	12	0.000826394187004079	0.00566715018881377	0.00245065329072171	2540497970.38087	2223390929.10297	225864.033202286	60556.4004734781	20837.6757509662	33199.454313397	60266.9888316183	522730.35282492
1	24	6	0.000567649751613254	0.00566466693723318	0.00106213122656731	1484435968.27063	3397942454.87357	809129.041250194	320234.242800476	86567.8049253242	19271.4719567669	60740.1319699811	725583.228165284
1	24	9	0.000610151658085127	0.00559837359789848	0.00109504390558666	3405525622.9696	2514044078.8237	579904.230261123	157018.395226835	40796.1762554589	40527.023482201	80912.5364589872	703364.327076403
1	30	9	0.000818637389050201	0.00464420605771243	0.00307541433489467	1828420759.69227	3614034816.84537	279267.530861129	82685.6627935419	29875.9480174308	23883.6261504271	45287.6268002382	417424.848455245
1	30	12	0.000647246775762253	0.00375274808348053	0.0024565003700746	1314318941.55888	4404527973.80464	160455.472071575	45948.2515008684	19120.6779010284	12169.8165264904	24031.92444295	317255.600502321
1	30	9	0.000524079417554688	0.0055597670320866	0.00295859608191038	1986661150.18541	4429057176.89943	542673.627258333	157465.919270539	49656.7034047625	12419.4260488002	34997.490340412	579198.618461992
1	24	6	0.000770717254658414	0.00132593804211736	0.00363867224803634	3694818817.1973	2235065153.3092	8229.59125235355	3027.74923470934	3201.60368702105	19410.7312832317	30691.1166436475	117880.427146321
1	30	6	0.000627946164406323	0.00332373031943628	0.00121106919019443	2480277976.46649	1834316600.56004	144810.8680655	57279.9804975546	18508.8354970459	29808.5059201659	48598.250206916	216504.612154917
1	30	6	0.000678173589326168	0.00470762409748674	0.00330959832122178	3007232440.57973	3884402133.24884	382051.766368856	146107.963261907	50781.1751646729	20676.8029345689	43476.1396035248	394371.811076937
1	24	12	0.000881846110499551	0.00514294467285589	0.00358056753796881	3073396710.16299	1705713371.7539	95788.1476729997	27640.6177384998	12014.7080012386	31162.3830186807	53763.1958915312	385211.653756596
1	24	6	0.000573020530860015	0.00335418312288891	0.00374195050817943	1034286253.28447	4931642351.98556	214219.260899784	73061.9304292971	37516.1098730977	5185.35391467642	13667.8383013902	239112.778942972
1	24	9	0.000510399050137279	0.00155612221157993	0.0022244224660056	4192012646.55707	3259860945.05847	14785.7128973126	5218.26912993836	4813.24449421014	12528.7809937474	20939.0200811135	131635.528504383
1	30	9	0.000535101010914052	0.00200816038862707	0.00379959455186468	2369083838.58071	4731314944.56118	31219.6977781023	10514.4883067223	8075.34397892948	6787.50150350712	11907.3035999691	109074.463001786
1	24	9	0.000529606272048839	0.00236297619339885	0.00396748939089378	3284139435.92244	1049690908.4052	9155.89180186053	3146.23394299359	2598.41047568764	6197.75942669464	10394.2361442975	66368.0731838959
1	36	6	0.000710092179072163	0.00589976695661657	0.00344331350813284	2879904046.46516	2384929537.09161	290955.575123637	127737.366159108	38370.187918579	23691.5498803559	45834.9158838809	317129.539390664
1	30	6	0.000534882750052427	0.00311405159832515	0.0011254079515416	3499316262.90547	1970518947.32353	142599.887457386	56063.4544801151	18351.4575682347	28127.5226134149	46103.1359907288	210950.217510898
1	36	9	0.000768049641350944	0.00258482855401608	0.00282032256260225	2330067967.57093	2457573602.03215	48342.2412628746	15049.7392595801	7128.26864488966	27269.5901496168	43237.9504716386	202763.584827254
1	30	12	0.000545229981112197	0.00313839903887102	0.00218644761229092	3860795690.24253	1388342255.1142	34217.6801532234	10064.2321789469	4634.60769068935	18256.0364542725	30233.7544216666	179345.873236307
1	36	12	0.00099636245434078	0.00551447888712952	0.00354631408547395	1521375448.52628	4817904880.23766	393563.669544296	104741.202608426	33300.7907482413	37938.8627637697	70990.4292257659	663786.38989187
1	24	6	0.000684536608105892	0.00297420302222308	0.00294646186478086	2467231623.69809	2311765397.42505	89108.1643575592	30428.4595015823	15678.5091606681	13736.5462413186	23826.0374014425	159343.452873579
1	24	12	0.00073396901293598	0.00494709806598988	0.00124688478454132	1145387720.94933	2525563130.82687	310290.674838667	78531.4744232083	23286.2055076451	22984.2642250029	45680.775204276	504001.524456656
1	30	6	0.000902534361249062	0.00349102293405716	0.00295344068076451	4251360493.94789	1560311742.11047	89128.5169690946	32618.0501369984	13038.2602173931	57322.897928312	86704.6888306534	269034.134949537
1	24	6	0.000883517364328977	0.00168690427001238	0.00103073620549588	2281375090.58675	3204069414.58546	66241.2541414793	22620.9810548683	12064.6329057011	64172.3750124636	99011.1796731691	326334.62137163
1	24	9	0.000828831379699055	0.00349994021898711	0.00242250349280489	4159709980.51205	1842177189.51895	75584.4000200652	23167.7552665579	11085.8704108016	46378.6666874621	75262.7925062929	368127.322786665
1	36	9	0.000636830283451212	0.00469988542647549	0.0032869704683281	4174779453.37883	3923460502.88946	308244.031542347	92209.9572302018	30189.9751523831	27892.6244433288	52011.773485853	427851.31559742
1	30	6	0.000755338458357393	0.00522617986927148	0.00399499262743992	3000348868.36666	3212488838.9869	354071.243019286	135715.379983777	46922.190106143	22668.4385078232	45518.1921763644	377739.746396404
1	36	9	0.000950191388345919	0.00535731069955565	0.001316883925734	4079322107.97151	1198392653.73147	200641.686556801	58798.0561940583	14254.2343243628	175593.022441825	249628.994683398	602174.69199322
1	30	12	0.000947739408759631	0.00514366636213297	0.00263565047482375	2787757791.17081	2418138878.90497	194786.020031863	52200.5598804845	17509.7085423063	58148.2651936671	97559.3344544736	589447.348280482
1	24	12	0.000546196435418985	0.00201900017185172	0.00373821620011736	3102892928.45323	2578022469.2674	9666.0026571905	3513.72019867441	3578.05997994979	7328.18205724709	12626.0830451328	103302.783207115
1	30	6	0.000692357438014753	0.00405547697356551	0.00259388927096686	4837873670.13319	2897329699.11346	239535.380658643	91190.4765205563	32183.1705322686	37782.6024835122	63789.1957177938	337211.342589677
1	24	12	0.000864335402236781	0.00443620651101039	0.00289127429109405	3949446514.53165	4858626458.68972	218552.658898039	63687.4365569479	28651.2126880398	49058.5485465988	86924.5710084357	734823.219086337
1	30	9	0.00080501996878798	0.0022273502686105	0.00308761488276099	1749494347.03977	3543243125.63856	38111.4883760729	12395.2310703498	7984.5801589495	18716.8455237844	30959.0386069013	186687.656469452
1	36	6	0.000837418981754276	0.00437635578731437	0.00255640973831426	2079952215.78818	1268519499.58471	105687.760843055	44918.9334230861	14301.6769254009	32825.8677185916	50921.5859551519	184464.500922251
1	36	9	0.000639409934033313	0.00471207974539853	0.0039643369291021	1237036633.53319	2256104820.74274	156765.779939751	47147.9702854268	16393.335631273	8096.14155503292	17035.4949325381	195206.542262868
1	24	12	0.00076869828764151	0.00358807029382004	0.00204065148828293	3240019279.39969	3741318947.24243	127187.574598221	37403.6434973178	17391.6274756795	38800.6503696863	67465.9440830079	514065.007395765
1	24	6	0.000883206557997642	0.00216937875688119	0.00388058009719691	3176386784.79154	4734137788.88765	63378.9813327294	21933.4639548865	16039.1119318096	26875.6029287661	44116.0346085034	237651.928153358
1	30	6	0.000754788077086879	0.00426457945658957	0.00190744857468927	1585086972.95606	3535601031.94413	363935.618488021	144430.58268859	46115.9911751864	24451.596456044	48984.4138946727	383728.085527344
1	36	12	0.00094222504150097	0.00160316210217832	0.00160028218487746	3627852402.64157	3315700645.12203	18751.2900884181	5924.72583851677	3647.70119052931	127146.985321622	188087.414228918	550746.299109205
1	24	12	0.000760313009005013	0.00109748633814448	0.00236684228360247	4040384501.14831	1185867478.67997	1380.59021605195	557.971541349799	792.753608985081	31011.8996965695	48951.9406360542	174586.895772365
1	30	9	0.000595399382216788	0.00347912028011829	0.00318119081378027	4720691282.66245	3794138159.25386	135245.296350425	41464.1966425744	18845.2965854504	21442.9491050056	37754.4257910408	294272.363916864
1	24	6	0.000961752519037133	0.00174633457447803	0.00336021695963512	3245449058.23363	3052549525.08875	25822.964001973	9072.73531564085	7447.2321390442	36743.2747593001	57898.2840718074	223105.755699192
1	30	9	0.00076979835026722	0.00132799312623209	0.00254961728335783	1855009121.65241	1537360993.7974	4664.62003960223	1633.51443501891	1497.10309636269	18641.4158734035	28992.2486634744	111585.189159277
1	36	6	0.00089751795749347	0.00108990809988609	0.00394603241364805	3863456357.28729	1161230608.01374	3180.03984518199	1127.64434367156	968.945871174823	33935.6466427988	47757.0713423312	92993.9293625255
1	24	12	0.0007578492088819	0.00219091085810533	0.00323838465516001	2836466140.72868	1216916941.77372	6708.19841843279	2344.96763793348	2082.74472762754	18358.4393972944	30148.8103548297	163340.700548047
1	30	12	0.00089580496123718	0.00349685848923899	0.00173431423137874	2978783336.75141	1115265214.1944	45727.9092907269	12792.1674137297	4924.0656047505	71604.2421623166	109934.517964231	398399.11124591
1	30	12	0.000683925809721812	0.00361625082570483	0.00396718633255883	1919463507.60425	4690182651.43547	99978.4166289034	30402.241235746	15965.425042273	12145.7720598138	22611.6023519758	270266.732598788
1	24	12	0.000622740110041402	0.00327304886609014	0.00229326933853502	1247810162.81771	3991838612.80035	93948.5037637427	28621.2390138692	15167.5772361296	8794.58036855143	17110.9284299484	245369.376060777
1	24	12	0.000916151073431395	0.00239303137135921	0.00177312239444959	4938145240.17729	1796051198.59058	22681.7824876318	7215.46636942945	4511.69780123487	96263.6755656614	150468.698572839	563583.835934038
1	24	9	0.000874313214624499	0.00156208894487597	0.00344397363041327	4510875181.44145	2766151395.78821	8779.50523637933	3252.6019756219	3600.53975934058	38910.8280250394	62146.2753567912	266139.022849335
1	30	6	0.000710764122981047	0.00470687173566582	0.00111562858234905	4587197800.53187	1452940842.89012	204081.911898658	87351.5409835259	24504.5725331041	80911.8014330466	122506.389304345	374374.503039556
1	24	9	0.000960544690218078	0.00151012171396789	0.00305446830266059	2504188314.14348	1866579674.16167	6056.55163053439	2231.02973486838	2414.06737895596	31686.038827314	50257.1773776777	200970.609118513
1	24	6	0.000851771675274753	0.00343975253205236	0.00164108063407319	2343547385.48546	1690994537.51439	136329.065702981	48283.9084955598	18484.3477752035	40132.0923511118	64501.2669478725	272810.833434079
1	36	6	0.000877912432955877	0.00394159997476522	0.00110810244133333	2235123680.66206	4139031594.33928	362500.874530901	164970.837337916	47398.2720357407	94385.7453289669	148550.067500587	557178.695656856
1	24	12	0.000759938339708093	0.00474750382075967	0.00103875078021719	2052756770.64807	3573016358.93827	455175.615320658	113479.579976525	32531.5707152932	50040.5912247416	93352.6237035119	826105.82089148
1	24	12	0.000590816675838566	0.00443727073932122	0.00280585787676512	3504317403.25684	4896018996.97855	226147.649442685	65649.3942195007	29121.4610638331	17514.297217643	34874.23945973	493542.114321836
1	30	9	0.000801712175345886	0.00111867235388601	0.00370985613328718	3899072097.23861	4608121059.38054	6077.25234203993	2299.38244892908	2862.19155225565	30864.6112468453	48706.2948448123	209337.003902047
1	24	12	0.000882697719106662	0.00262668843171981	0.00262806001755281	4416622702.78326	1943510529.90319	21904.6266382204	7141.16141015209	4904.26257905194	54500.0020166916	88133.5063573981	424832.438186635
1	24	12	0.000874681737697953	0.00362363265216543	0.00103507304152889	4807849893.6106	4965477392.61467	314600.629236828	84738.0436835202	29597.8118381408	153747.218253965	254455.919102286	1382011.82058917
1	24	9	0.000626159200667552	0.00323441569484076	0.00301649958815544	2929356117.78332	1841726492.74504	49834.4865497635	15760.0442704561	8842.84454640039	12640.0842551849	21878.4542088937	162391.302412022
1	30	12	0.000879037143624329	0.00128580271929807	0.00312535917067699	3344356910.44309	3512866692.02966	5048.46888137733	1890.65007658906	2220.48033289278	42150.9751824476	66714.2452184361	293112.3037946
1	30	6	0.00077886753916662	0.00527494734867633	0.00342349858299742	3246724584.73501	1383715867.87937	165719.184592053	64738.2041905627	21473.2492157989	27059.7102189974	45435.6271638596	229311.726762582
1	30	9	0.00076542140012467	0.00439424951265162	0.00103958820376721	2772204441.11959	3203769455.5384	439929.930242492	124546.023203489	33143.4332751555	75004.9205809373	127141.32552888	695455.276034393
1	36	9	0.000661681691184973	0.0027831556504478	0.00242829316477685	3356896480.68657	2630809205.84881	71022.5113474467	21814.7395228967	9242.656852038	29490.2353214171	47206.6616858365	230563.415053045
1	24	9	0.000695225505902482	0.0018306606699308	0.00253252440696781	1286940261.27115	2772613665.36814	17651.263968379	6104.43281527625	5180.02075311342	8876.77567588368	15094.1910685192	107509.903807763
1	24	12	0.00061591170212647	0.00563671340143058	0.00275951904311977	4570590115.12038	2952226661.94152	267314.585865078	72915.6043411385	26372.7755803835	24287.8937053883	46882.9005713281	531550.861058902
1	30	9	0.000996352006191165	0.00467915474437799	0.00182630819577826	3669973493.51187	4663057060.50043	528064.854223774	152333.571987841	45991.5093279335	122689.294118221	202386.616597277	1038247.87026656
1	36	6	0.000982760695441714	0.00155105430417121	0.00324767359232264	2524972295.70162	3776247811.09397	29894.7948573953	10414.734111645	6456.99260632248	47281.6052756924	70896.2050861235	213221.26025484
1	24	9	0.000942719355473941	0.00449207151319119	0.00297111405761785	1817942480.71106	4243320360.83598	284233.391690981	85219.212239007	36265.2951934098	29792.9255260169	55487.030113762	527582.610794008
1	36	6	0.000598774319782982	0.00374890126058046	0.00273428634367219	2487318823.81943	3970769721.07892	248378.654983249	100672.381462693	34570.0966889911	16358.8607264838	32759.3964622828	264896.34036564
1	30	9	0.000994949339406963	0.00353077240019949	0.00129681991500021	4581391702.91529	2426061736.98764	180724.809602976	52704.5291948976	17118.8867030539	192030.234757674	284852.181332596	822143.477243087
1	24	6	0.000816889901260543	0.0036870242630136	0.00379700872553387	3512566601.13878	4975901505.25528	270939.661645886	92824.8608294433	44825.094888456	27289.7385094054	49816.844816012	395624.916809495
1	30	9	0.000500952451811592	0.00590443602983975	0.00192082145349341	4294165158.08779	1049336171.29238	190999.341938852	54108.3533969935	14477.9355093284	18965.1046785555	34977.4587709888	250841.012684508
1	24	12	0.000632969181386127	0.00521391360615764	0.00121084365896002	3178293526.53101	2997125711.54566	430258.470486886	106706.852866241	30236.2512797262	39657.330998482	75905.6905449247	726952.077663478
1	36	9	0.000598049138713191	0.00252201437373625	0.00287553995621976	3442608973.22434	3638153240.77352	65683.0801397996	20522.7322302547	9991.39648969258	19723.9083464806	32678.2022351017	196169.568821466
1	36	12	0.000923885206292285	0.00551641868689802	0.00355886169674961	4162238753.64619	2913367562.87978	237741.917254093	63304.6551580577	20172.21645598	70972.1014592868	117167.236773027	659884.122375386
1	24	9	0.000892856575788385	0.00539958054012133	0.00263711537439704	3908428848.87936	2435587264.24515	289485.467554917	83706.1275603322	29534.2701723082	54256.3532693904	93647.6828995519	603375.368218798
1	36	9	0.000892371846146923	0.00308718558629361	0.00248373677589566	1295843942.60272	3521412034.7112	121646.973149626	37085.6426336759	14698.8408880722	28498.209484156	47449.0556595458	278805.214872366
1	24	9	0.000707794478990447	0.00477582189493246	0.00338125554415105	1894219304.92062	4634090439.31946	327650.09481209	98305.0650943905	41972.173505149	14795.9320293466	32394.9499682	485500.145035596
1	24	12	0.000572453583234951	0.00579026058425758	0.00374549579419586	4766686843.47776	3856807103.20535	288484.012214351	81271.2722355123	32534.4630589789	17225.6854854764	35898.3339814844	546321.609621083
1	30	12	0.000647881269940026	0.00146246870686677	0.00301434024004985	3574907377.82725	1208284163.1036	2584.99827185793	933.51521681838	962.78152539827	18681.2304137034	29416.5358869172	125008.573951801
1	30	12	0.000678214804591858	0.00258922276526899	0.00101734794827711	1092518672.79515	1355843141.40386	38600.7094706604	10882.5250033584	4292.64969022551	20956.592333139	34239.2718987429	184153.922449787
1	36	6	0.000876866702065463	0.00507995236340886	0.00109728397572411	1733571628.70184	4662202783.05378	570502.892147138	270950.288080994	73150.4712548057	77901.2104872117	135933.021959009	695730.200272055
1	24	12	0.000582189104650707	0.00331317892996863	0.00131142568412779	2207866017.75023	1474711342.51221	59600.3042527089	16936.7985099194	6984.90677450034	17653.9139915674	30548.1295130577	220064.57121264
1	36	9	0.000791958290989546	0.001506757994737	0.00159498917116229	1540745382.90737	3412948150.40028	25333.5611056356	8106.14946546576	4679.73154520595	33675.8103569902	52036.5688638378	207870.333655959
1	36	12	0.000743372332645285	0.00206975688937265	0.00212157813020164	1824750333.80386	1530001768.5008	13496.4960745634	4172.58141228082	2337.95585695818	25443.6641186987	39713.0148376256	171437.169500026
1	36	6	0.00080144081646331	0.00524348928092274	0.00131271132675434	1985935430.05449	2116021565.86295	263260.570398978	124055.214550376	33952.5106991448	54734.7698432573	88720.7852398197	365607.427852027
1	30	6	0.000581749709599536	0.00250463456507202	0.00244176321174496	1978700856.44827	2750408553.004	83685.6547559938	29562.4879141136	13662.0620152766	10422.5097167541	18302.6594369075	124870.357627805
1	36	6	0.000798064538077558	0.00314229421157984	0.00314170121743847	2696088431.2626	2032825905.25969	85421.140095518	32729.1929957355	12761.685821635	30191.0522864705	46925.3466761509	179744.715647043
1	24	6	0.000631685887567247	0.00422321601475167	0.0021068224468794	4766785131.75338	2551150455.32575	275964.529817843	98740.9605371277	35921.3005944915	29202.1277008301	52695.4143404285	350217.20213493
1	30	12	0.000832246240508467	0.00290762373076216	0.0037721077298853	2506905880.50332	2026903121.66391	24433.1443124616	7740.69833122932	4812.67356526321	24095.2640792176	39539.6228511098	227864.269702843
1	24	12	0.000598539788726949	0.00277271085975295	0.00111921123645631	1738876046.34506	4035172290.9084	114333.425601744	33280.6113009603	14909.1262141641	19304.5846562322	34989.7363995329	334448.540747071
1	36	12	0.000973157414997379	0.00348673091244309	0.00178403222808615	3507820212.40829	3353277679.93829	144605.002070813	39524.4516422008	13675.8505113999	129899.472095724	200819.743677589	796972.177805272
1	30	12	0.000547364082628386	0.00159097229824504	0.00356639731591202	4937967690.26488	4241765939.24253	9526.94553037963	3439.31474511598	3554.25343522263	14618.2174218041	24284.463526093	157672.121389524
1	24	9	0.000772657169141286	0.00461061719140454	0.00151657897306736	4215159722.56889	2311095533.90498	279507.854542597	79466.4345054056	25767.5883493791	63673.8403507781	107252.633935883	602359.365091572
1	30	12	0.000502156974778404	0.00225947793992909	0.00233472091495642	2493574794.86698	3776599274.90227	34410.1318672367	10930.1652907754	6869.00674695575	9590.77852221739	16770.7183297781	149699.636206576
1	36	6	0.000693302360137219	0.00420727364263522	0.00306965719499133	1489765765.89688	2985041487.70308	218876.642653681	89954.8776599015	30100.3696659222	13652.2576655288	27878.783471329	229516.868679626
1	24	12	0.000969988211865308	0.00111804193686412	0.00293639211303028	4889013499.51995	1057003985.80698	1215.92438762973	510.820063549922	767.646932109536	54253.3571286086	82950.7754861063	227068.227859058
1	30	9	0.000986315892099461	0.00404641157941913	0.00234980918957139	4145938243.56584	1962932476.385	132720.710951582	39319.3608562109	14229.0826234122	97071.144031054	149568.462143244	546036.27334702
1	24	9	0.000810410238485915	0.00233716757582401	0.00310375656526726	4236725736.20595	2629692092.44791	28108.8467142952	9441.9135102923	7069.33629494345	34341.5356751573	55850.1562147707	283559.710172602
1	36	6	0.000505214273694644	0.00162990708966788	0.00365154803294302	3647885373.96357	2999578037.3723	24421.1973546128	8500.86352764805	5297.89629098129	9350.63249744338	14948.5213349225	73515.9045422853
1	30	9	0.000567354789028031	0.00352212077302124	0.00124777523471195	2211982506.18311	3099109795.70507	233016.364411862	67788.4805262087	21723.9632917675	22619.1806957864	41897.1894972857	336681.908224156
1	30	12	0.000990104283201965	0.00382804894766487	0.00196815008612857	4651834907.74875	4172506094.63621	195275.968754052	54278.1559792769	20415.7864133658	139718.750964085	223642.451231937	1060080.36227313
1	36	6	0.000862334304512917	0.00595809019174803	0.00344950117568468	3517585528.91102	2165384091.29822	267996.374330519	118042.497679692	35427.661737312	47020.1406464651	77915.5051892311	361674.97753145
1	36	6	0.000507304658035535	0.00218766546139626	0.00323319390802086	1985911942.20534	1996112313.21527	37123.6762035804	13284.0717263468	6479.77424850117	6141.39365041005	10370.1621378995	62709.3414226316
1	36	12	0.000881621026794415	0.00497963577941663	0.00278536249094199	4888281727.96835	4363154430.99045	331634.763174591	87885.8554185424	27616.4112960594	92909.6437342848	154006.547854853	881400.797093191
1	30	12	0.000992277850181115	0.00252015793310686	0.00219321936249553	1312712856.76571	4103340555.43119	54291.4651959307	16738.936500858	9305.51982327774	37323.048357169	61811.8765497034	374679.457384321
1	30	9	0.000584059844934383	0.00567066899604522	0.0036510830338051	4851227596.85081	2830024343.21664	314857.649210244	92136.2560856593	30751.1255640604	20365.3851555153	40770.4662400909	414696.511135686
1	30	12	0.000917589352627171	0.00277927022839398	0.00348860007344303	3129996752.59688	3478136271.80352	39649.983656336	12577.9450004977	7862.14501437822	43292.3676903228	70741.7531180689	396739.19654059
1	36	12	0.000879390055540192	0.00447382907864632	0.00284735157856266	3048971457.89692	2273137596.18224	128740.38062212	35063.3809597387	11980.955808194	54861.4261952156	88742.8931489363	457109.422628877
1	24	12	0.000926307863243013	0.00286889881531592	0.00337538713940114	2353444890.8259	1291128502.48835	14752.389642846	4852.10676428884	3445.96452949956	26819.6487604093	44048.7622239843	238256.662121008
1	24	6	0.000954178459938569	0.00152841986332634	0.00132233067396505	3591164041.32181	1847419089.67096	24809.5926754311	8498.95814674852	5344.93295424689	86091.1016071581	125708.981352288	288136.457762839
1	30	12	0.000524093790144796	0.00418781845741774	0.00360499404302224	1296529911.09174	3647604031.38445	128137.474446935	37363.5361122093	16628.5886679295	5486.47336060645	12327.1098514803	235010.968086716
1	30	12	0.000992280506202685	0.00277541487536516	0.00285778527555896	2034136274.82682	4612088225.12303	62892.1062880743	19538.4746850795	11205.8203487806	44441.8220947205	73655.6372753312	450003.136943863
1	24	9	0.000762846174752694	0.00472510442234998	0.00145561371528512	4635802782.7708	4806661175.29514	633420.122804904	178928.668028128	56262.5945509709	76016.1727817525	137490.22281172	1016839.4719726
1	24	6	0.00099750711007396	0.00197795358067056	0.00283217684276248	4711896732.89424	3821589877.51938	52784.0449392048	18189.9098208852	12638.8239794351	69561.6357251741	108516.489179169	384546.338844895
1	30	6	0.000671266658374339	0.00237012733007936	0.0013928681844348	1954678068.95245	3063835424.82634	117063.700900969	42723.1595750924	17139.7252641692	25415.8777837114	41577.4579584067	202405.287352821
1	36	9	0.000978353773093723	0.00229791565733341	0.0021850363429907	1952178858.853	1313640677.95969	23658.3751412932	7354.45470184849	3450.34043232069	55238.6515820849	81189.2378518499	227258.950439966
1	24	6	0.000943101908458209	0.00335105687930943	0.00231516608467927	4324191584.32965	3094001526.15987	189829.164204949	65784.3178228949	28668.0319224467	70650.7114814372	112725.635197598	468220.951981549
1	24	12	0.00053535080660339	0.0021051644776187	0.00190127129338427	4699390511.54715	1667712290.35489	13358.7128355303	4417.62553702421	3202.40388003393	18749.1873053446	31155.4762056852	183512.985461289
1	30	6	0.000910387094354462	0.00456530783241148	0.00335208018373041	4803473576.37481	2822592166.76714	260372.570852012	98966.372165338	35144.9742508317	63130.5798938543	101552.211990183	440055.238877667
1	30	6	0.000513771570231808	0.00204218181160983	0.0039269392686881	2204512352.27884	1687281352.90992	21474.8222661892	7409.39877736762	4686.64873871011	4834.17998105938	8111.86468481729	50450.910054168
1	30	12	0.000937273779149196	0.00130339340410017	0.00132654640879082	3943849153.14502	4931824897.07173	16467.209459715	5546.09645145005	4397.68600590877	136353.969992941	208158.240667775	700904.248275767
1	30	12	0.000897026948642933	0.002157724867662	0.00150345915512839	4173758255.02559	1759447813.93154	21785.4217925741	6666.69702680026	3597.02634546782	111374.569743131	166263.320887606	497089.616139772
1	30	12	0.000935558795537246	0.00109893401397746	0.0035915365124627	3585812994.28296	4733948933.54426	3894.5967578589	1545.97786168943	2210.42563099183	46897.6558182521	74450.2345715775	327797.138316188
1	30	12	0.000737596197905242	0.00182449590203285	0.00296722240834701	3875535292.54532	3443033984.79871	13715.9257928779	4690.06403655328	3960.10620925738	32093.4023839649	51907.8452513731	274447.994937506
1	24	12	0.000823592163217235	0.0043160772715146	0.00283182127061549	3671950892.6685	4024952198.51927	170832.66560872	49986.6573654644	22820.6426195732	40135.7508001159	70933.9820023589	593316.170070673
1	36	9	0.000912550990472018	0.00389870321855017	0.00183691151118963	1037164559.18871	3206799561.03007	239044.301163015	71131.4561124538	21824.2063856204	33739.1501527858	58542.3924214775	371926.136577407
1	36	12	0.000712580515496897	0.00456758831804999	0.00115235657600305	2448095857.85259	4522563611.22838	521123.328565971	126291.446870861	31830.0190719701	63318.8448829495	113681.069775968	816699.801858393
1	36	6	0.000801696125818752	0.00135586357541533	0.00318014790032601	3390633574.81626	4745703686.28784	26769.5376095474	9312.83100550701	6316.67058699932	36146.356820407	54936.1078149819	185527.907974796
1	24	9	0.000530726805773275	0.00203906774097847	0.00387031397566261	3046880416.71106	4798980396.01991	27911.1062240306	9870.49022092624	9172.20328347024	6758.26462179949	11949.4111230196	119016.091680165
1	24	6	0.000981135148038882	0.00264068932493739	0.00326287599674606	1355478117.19098	2057188316.28042	54000.8390848369	18425.7048908558	10803.0633166356	18557.441530424	30380.0408394464	155848.063235824
1	30	9	0.000633499282278463	0.0023614683214761	0.00187502859572655	2981574728.38563	2268644223.57053	44770.9794439001	13934.566896054	6969.46095592258	24596.053716019	39677.9360166899	199592.333702264
1	24	9	0.000787361630117016	0.00249139374523812	0.00292581503585594	2773460955.15803	4677741583.82952	62578.6427769374	20664.7981242949	14303.216552303	24053.4598225354	41027.9975282374	290038.875903714
1	30	12	0.000566513752172878	0.00131638192045255	0.00155851487075006	1455933834.0795	2880923179.15624	8156.48942114485	2792.02859202803	2367.52405423182	10821.3042229577	17887.9442989056	110466.579860902
1	24	12	0.000644147366577534	0.00432471226022206	0.00128063965243171	1990457493.10054	1181805636.75094	100271.476732961	26489.5136075821	8754.49574772727	22140.4716270129	38608.0561991311	273703.413122623
1	24	6	0.000647184655465226	0.0019677747359056	0.00232076485429117	4039464072.58117	4030855435.16673	64265.2508949244	22010.5413095697	14195.4127344554	22552.6634308865	37109.216594175	199581.943239254
1	30	12	0.000805220482918567	0.00429560566055204	0.00112624626967429	2211290729.23945	4657685248.80821	458559.727477159	115114.511406413	32563.1100992048	69767.7436630378	123284.563290509	887165.428344907
1	36	9	0.000854798596757591	0.00507226159244413	0.00388784434495347	2001900587.78197	3244817772.85514	272360.563593728	81513.282943172	26820.3438669564	26939.0202259366	49462.7620687091	389871.043600168
1	36	9	0.000712309488776499	0.00253255368173069	0.00352619207047388	1648701456.01323	4283129121.22521	65545.5353040967	20697.617676158	10881.7026794689	13681.0039467008	23472.8347972747	171372.496363835
1	30	6	0.000942509880786008	0.00384533305593932	0.00196469882707442	1860100615.44428	4082485931.14579	345260.741727563	133768.46780768	45189.2228693453	48756.2439335202	83575.198579182	457056.328866667
1	30	6	0.000798942344324643	0.00191138397153299	0.00306600971843919	2126275888.55694	3946007801.38309	51708.0488677392	17845.8224585783	10831.6533485929	20977.0721862982	33653.5901260061	161952.242363954
1	30	6	0.000561382955572323	0.00116456026222033	0.00276720653221197	3656609062.18711	2033183475.32309	7680.37498772954	2710.05885723013	2309.26834113525	12720.9520465751	19722.9107758589	73105.8808168425
1	30	12	0.000528032411942485	0.0034218271595034	0.00112136626078264	3256578370.96534	1882789469.07486	104168.685427141	27776.4065832584	9182.70708107061	27870.5922515328	47117.6053418107	294458.688990224
1	24	12	0.000871929739999904	0.00406222826011911	0.00290341132603499	1857027398.0399	3845151016.45145	134495.220384184	40043.2758825787	19472.2383446351	24573.4375387069	44379.6380735915	429390.560239555
1	30	6	0.000644771478265311	0.00203107169443586	0.00323453879762393	3423140019.8085	3833622471.26352	56333.4058326514	19448.7123416705	11506.6096162442	17234.5722248134	28103.4086518266	148314.385801102
1	30	6	0.000741656314581955	0.00582817258977349	0.00175055118507366	1341095177.51192	3116503492.36568	539009.98487777	229340.772286825	64079.9724732747	23264.6571610027	56066.116331243	521547.431019203
1	36	9	0.000849207882188749	0.0022470756908934	0.0026050016095835	2423036244.69375	3154812752.59298	45615.5076405857	14344.2524629006	7335.91813877256	40528.7999114236	63142.7543108506	266279.375157604
1	24	9	0.000759175588074777	0.00105351491584769	0.0034012331597811	2814722047.14435	1508550854.71704	1650.82150668299	673.588270808653	1037.25057025323	15447.1237377965	24726.5642968805	101289.066636464
1	36	6	0.000751027557336237	0.00509803421672798	0.00288050720598245	4742484693.67631	1053492827.6103	107882.374157681	46877.3822428445	14459.0564895368	46570.3762949253	70048.4203825514	215744.399391768
1	30	12	0.000801738938373558	0.00582568183798705	0.00349895394522916	1720328672.62932	2180564674.1812	193216.143439027	51995.0009408401	17636.8825609238	19145.9490383214	36039.0383355079	358935.348309405
1	36	12	0.000963823836753475	0.00156598969345889	0.00275292473488991	1899452574.67715	4836647943.05977	15084.1241878479	5060.81664610986	4034.57928425497	44790.1119105378	70607.3090698615	328801.193585652
1	36	6	0.000858682532673509	0.00107200312604477	0.00254459956207191	4537409074.17586	1388002917.00431	5290.47633046486	1847.86966875818	1355.8927826805	53763.6345422397	72387.6677269797	125745.808227465
1	36	9	0.000673338575255312	0.00278965633317085	0.00312654392765489	2123139017.6574	2078691501.61874	45872.8524078601	14249.1413583846	6628.47840127023	15692.4616020526	25660.8666587067	142642.713898153
1	30	12	0.000601996070879913	0.00205834742874188	0.00104678782640669	4226994226.92358	2797329403.60633	41240.274835167	12270.4114807407	5913.66564817099	52959.821808171	84110.1055466223	385227.968122474
1	30	9	0.00090585288122519	0.00207046468319698	0.00126825971694867	4107018154.1277	3558852678.00094	69594.9128921053	21473.1897997859	10187.0796871884	132708.262444207	199711.064267914	621259.076755077
1	24	9	0.000824933082570853	0.0059666696045446	0.00247299487262023	1149270233.95307	4674917440.14218	742489.403940007	210655.464833978	67703.9266765113	22111.1320068244	55717.1453557552	853942.236274266
1	30	6	0.000912793300212408	0.00140856465591257	0.00356559465611866	4817690595.2521	3750853565.68325	19338.6904022794	6787.60095287873	5504.35378766753	52304.0923850212	79653.3516237714	242843.624235638
1	36	12	0.000787988292238828	0.00541351751102646	0.00343838471403319	2582943141.17601	3665810519.73413	292599.513554441	77928.3702238369	24830.8790601267	32091.0401185099	58929.7043683787	516977.571268323
1	36	6	0.000562404867206135	0.0039065315197801	0.00182284499043231	1573274372.93576	2351874405.53292	180692.569507444	77641.2581551085	24099.0512069633	12548.4909152593	25207.0039830091	191294.512162592
1	36	9	0.000833451520368199	0.00558666992984652	0.00161503574247361	3727827681.95443	1489421869.93598	247020.412444575	72442.3493018841	17898.2270375059	93483.6813725487	143452.742744465	506813.85688603
1	30	12	0.000800169439564103	0.00520145952688386	0.00127398744902627	2669927844.65202	3599625252.56569	516097.582367751	124841.300646488	32593.3888445835	72856.1966537528	129407.956140373	914828.726108051
1	30	12	0.000698198535229908	0.00363566090357192	0.00353527374181731	4576415736.36459	4759638411.20875	114578.098305892	34380.6968022984	17115.1495437814	30405.9818157802	52796.5842783465	422182.103115574
1	36	6	0.000663719269285005	0.00516111639981042	0.00113725346297691	4051199309.55117	2226747901.67287	276717.018291677	131557.198581287	35674.4867945225	71792.6020169686	112953.848494248	414812.569694251
1	36	9	0.000503603034255882	0.00294680663115378	0.00279704280330377	1469030496.90133	1943009674.88815	54081.8988703509	16633.3818598898	7130.77424552721	5810.90883599042	10630.1923556716	94191.2838334062
1	24	12	0.000641652985864273	0.00114229995797493	0.0027325229950274	4584354219.39942	4323191520.78022	4423.4014583057	1787.35306381257	2591.27748593894	21562.0214753325	35805.7035548567	211450.240388901
1	36	6	0.000680059464583179	0.00477762411176259	0.00104652683609773	4941288325.89093	1164402506.52005	132742.974439116	62865.2710977113	17340.1169053363	95105.5849947034	135217.18679959	316028.710536927
1	30	6	0.000972142163193503	0.00442126253277724	0.00183733733538255	1300344501.91362	4186991956.79836	464538.409411802	186556.156430391	58177.9318664288	42062.0918669062	78508.1326276002	521852.180802551
1	30	6	0.000970596989653792	0.00230581331165511	0.00257812608985546	1293420421.15131	4385885522.12473	105465.862714021	36862.7193964125	18379.154046645	27672.6411698807	45110.5415215683	229175.433518321
1	36	12	0.000664643696057309	0.00580055490047014	0.00122645397127597	4157495837.03232	2677129682.78696	499639.958772477	114714.661652557	26072.1850287165	78062.9071203049	134700.478384888	803040.021658227
1	30	6	0.000895266363279677	0.00160150828255919	0.00211026138890612	4126888973.86498	1841292657.90063	20966.5099478097	7244.34907342952	4359.37473957053	67022.9249885112	97004.7873732223	221447.047374329
1	24	6	0.000650983667685159	0.00419569995584423	0.00289901971494098	3366675105.58636	2873584579.74053	254535.446846705	89117.9742947588	35919.0192515615	18001.4445269761	34976.4675188917	301907.589829827
1	36	6	0.000889402333119868	0.00350363792368181	0.00281780942519035	2811055760.53561	1738708855.08972	95036.5563540074	37832.8766391908	13582.7765760522	46910.0695772011	70782.5720895843	225054.629321429
1	30	12	0.000678021198657826	0.0059110317255788	0.00130561710863917	2838795648.80954	3537733336.57348	671279.111745157	156927.665807216	38366.2954291633	50668.3505867232	99650.19353262	918719.893846035
1	36	6	0.000696183033180591	0.00588535905219474	0.00234531964521376	3469718274.6161	2158623562.67715	285031.988806626	130202.024075959	37017.4350550298	36892.2633816932	64655.1161379393	345179.360516906
1	30	6	0.000795795411693053	0.00429129282372262	0.00318984503954263	1601893774.16013	1750827901.19142	146462.552007465	55219.2602147813	19969.6713313761	16218.7884367618	28887.7515489734	184246.282488099
1	24	9	0.000809307846412102	0.00273286784327305	0.0012852992202404	3630045726.38296	1010802274.82831	36953.6630282446	11201.5916118457	5061.40269486301	64830.1428667622	98841.0393070416	314086.426140366
1	36	6	0.000904955192405951	0.00363701533143754	0.00148185971651254	3308162133.60294	2583702097.56531	188232.754095435	81716.8054473708	25308.1803065477	108119.930199313	158996.361972816	434854.501668281
1	24	6	0.000856831771002497	0.00166259364071414	0.00396294498477704	2377660272.17148	3716887037.29806	23439.801503744	8369.88346537801	7636.44207695763	17510.1024538911	28411.9232153477	142981.212682145
1	30	6	0.000713481646137316	0.00190402386066106	0.00156081240213819	1055742398.40772	2252459098.86288	48670.480767908	17107.8577327645	8194.48689179179	14565.1911601985	23443.6248183008	110233.828389666
1	36	12	0.000687295595426206	0.004383080250554	0.00287635701695112	2576085594.39733	2803478500.88929	149031.314259908	40818.0430315456	14190.6621686347	24233.261290971	42597.9313834199	327301.813322155
1	24	6	0.00089830018713738	0.00394188448639173	0.00121565060102931	4880552670.53867	4294504974.54941	531030.100336908	196400.893322759	63867.6814565421	132148.251906666	213287.621559095	883993.879560842
1	24	12	0.000684960466014596	0.0040476664971071	0.00108414795985458	4799359705.47786	2289364869.31675	187161.596753927	49213.5359377373	16077.4410110061	71372.0811308808	119327.277499234	679227.284852104
1	30	9	0.000692087960491911	0.00598448869151497	0.00363513292140933	3722300134.08609	3773362639.87129	478694.665901854	139306.946470622	44780.7689905531	26914.8808776825	55715.8590749883	596492.830083743
1	30	6	0.000569829984905464	0.00287738513572106	0.00243494538471542	1089337315.41266	2991926079.77229	125277.809510634	45059.9903777626	19005.50086476	6411.31048976476	13413.5659614704	138093.591043772
1	30	9	0.000618905563092471	0.00325187229626318	0.00315656661053662	4903053095.7307	3602307234.41539	107909.726461445	33343.9105615418	15927.8398337211	24266.8236280393	41473.5381585595	284818.289115238
1	36	9	0.000678134685856726	0.00368605389579873	0.00202513519380373	3896890676.80591	3124578001.32084	192767.567049213	57689.5850222392	18898.1489056505	45044.2255211032	73963.5608926151	387711.100048345
1	36	9	0.000619790744685539	0.00424676308356403	0.00225557926268226	1718419552.45917	1854929467.49823	147340.098218953	43874.1201264055	13601.2402818186	14981.632278621	27362.8976263068	205643.038706295
1	30	12	0.000575854241707457	0.00345516510937	0.00134173037448131	4389957583.27403	3747856080.94516	183508.197928993	49919.6833470855	17505.7566185649	41782.1659407424	71894.2483690878	497555.414849032
1	30	6	0.000862596520875964	0.00286476423604814	0.00141193064797174	4167934917.15323	2842321711.52906	159524.821670866	60279.4232919592	21875.9513762343	101753.952874151	152412.851768373	444936.574385966
1	30	6	0.000930698394008755	0.00238188833673545	0.00206296651155119	2381826371.85625	4564802201.46885	138445.559790268	49136.945086434	22263.1487804844	53471.630498629	84261.2079764043	345932.377612564
1	30	9	0.000539167976616624	0.00152245915795107	0.00167520561699351	2064703399.64992	3643519976.37816	23378.4786216338	7694.30215893718	5276.3989255058	12260.2170040942	20293.4171786918	123733.61948092
1	24	6	0.000750756676735677	0.00420205344788372	0.00206976276430853	4074946437.0009	3465029264.56412	374501.819854085	134082.193997913	48671.1036915936	42226.0556824339	75415.0737488746	484818.157796881
1	36	9	0.000841251935848297	0.00464761469176967	0.00391956571424027	2160297998.35989	4848345738.7922	328746.485457498	98931.8661950043	34580.7758277549	28474.7327654267	53544.8978030044	468086.828944651
1	24	6	0.000905226021217792	0.00340578545683423	0.00351752022124153	2381528222.22807	2780705448.40668	131760.094033015	45071.5825991121	22454.6328157125	24862.6472755776	42175.7054441524	252240.644727567
1	36	9	0.00066545091758119	0.00221950835576349	0.00105753352379304	3206792067.06309	3693906672.42597	106661.302040381	32292.8219451928	11946.9790312171	63120.6909486865	97601.6349320185	382050.942920165
1	24	6	0.000545844852825733	0.00555400244069401	0.0030206160604518	4694210175.4436	2868477809.17273	449497.907102955	162979.341595457	56134.9224496995	16605.9239620956	39326.674954779	437039.707477339
1	24	6	0.000681014532525567	0.00300320366134869	0.00309594968224964	2380307043.54473	1688132312.91955	64238.6946369639	21929.623083594	11431.4041372525	12112.0121195923	20602.8124118313	126519.325979109
1	24	6	0.000879080045760935	0.00375156308383346	0.00214209611303782	1423970410.45985	2775678100.36883	230740.212875724	81180.3313495733	31921.1791889277	23547.1982535326	42752.6182056261	301181.614168703
1	36	12	0.000969734957949101	0.0037460333622578	0.00245158473836028	1295457173.76049	1618358233.61239	64799.0246393087	18052.9182399794	6655.84548870609	35912.7324290297	57508.5761470659	283376.140247624
1	24	12	0.000575866554056173	0.0015548657428937	0.00287806993512072	3395962063.54495	3630602923.81946	8268.53547045428	3108.25553848547	3545.65304840649	11717.9284756264	19903.496467697	143566.38887331
1	24	12	0.000917355297101772	0.00456738391654564	0.00253914822795567	2820430793.08273	4603130061.09527	252075.871004528	71790.3701019753	29817.9536571268	48187.4836060208	86126.7030794788	744523.147015604
1	30	9	0.000922539196099866	0.00277821515732978	0.00264632788266841	4054262012.43711	4637732558.62694	106040.442667647	33042.1851824516	16649.3151054699	72001.2647175472	114883.394123159	539710.084921233
1	24	12	0.00075148632596752	0.00317700520999625	0.00259114377950534	3470310772.38445	4349304311.7311	84183.0836383015	26199.6444769292	15068.7250205861	30816.2123389446	53582.9196488793	427251.904625432
1	36	6	0.000561909493906753	0.00474336253249285	0.00330819138693957	1090713347.97824	2476172021.07539	216709.662005345	90774.9667503845	29329.1486698897	6329.52778732608	17396.340819553	202630.786727027
1	30	12	0.000597179285043368	0.00409697725192454	0.00330429728954657	2245298854.0065	2792558500.93898	99796.3165395329	28966.2438278391	12670.228061237	11184.4973693632	20899.3852715035	231196.462221829
1	30	9	0.000517794013735568	0.00455139092909161	0.00357487946140534	3056054227.2474	3434581806.20852	224630.412591733	67201.8240609458	26036.9179611312	10527.5869353181	22707.852046043	302104.199990198
1	24	6	0.000580747445077111	0.00531592377981595	0.00239273960574447	1083780342.11853	3335581038.13024	536108.815791248	196572.441243793	65083.6122047469	9514.28251241201	31856.9787212623	476398.894701065
1	36	9	0.000513843409731023	0.00597836453388115	0.00103163146367821	1495723627.207	1997072163.39753	431676.985972954	125751.993677029	27738.3388846139	18492.9964941111	45030.3317993763	443687.431764507
1	36	9	0.000636120597466374	0.00333477243906273	0.00160929740761632	2608811084.54141	1072567888.40781	61226.2470786875	18314.7906291651	5947.07324855601	29506.7432608694	45653.8771398683	176619.543201967
1	30	12	0.00065802761729044	0.00573620264801836	0.00188661497880407	4516565596.02102	3158453923.03052	434578.300427637	108130.124357898	29972.5169425204	48497.8221214924	89158.6928261263	733122.863097991
1	36	6	0.000854878704121225	0.00566884180828261	0.00326026258563228	4427660603.02014	2604751125.26043	303462.039981998	133053.80199392	40239.8096411104	60321.7621437299	98208.4695584263	429469.832282247
1	36	12	0.00087871079735158	0.00498312381684437	0.00237333881050179	1869112472.14434	1296071625.64984	111521.487961466	28987.4793879382	8632.12284359047	40145.8480500838	64899.7249048178	324837.082597034
1	24	9	0.000729110676339608	0.00352416836898784	0.00227295401007177	4975237633.66919	2170170894.69165	95564.7384499795	29120.0902499126	13505.3114927113	41369.5528480667	68300.0417012245	371176.028365077
1	36	6	0.000508614275693672	0.00461921568209998	0.00316739622006512	1400572646.79352	2005859135.33163	170425.77584815	71317.3126437031	23087.0634537302	5849.73098397392	14935.0149620472	162212.004670425
1	36	9	0.000866435129462228	0.00591138282804719	0.0016659363730852	1067902842.08384	2849084650.24608	514764.785896003	150659.464327073	36394.835325568	35404.3446556677	71462.6722147419	579027.493231941
1	30	9	0.000613874531515235	0.0040581753336432	0.00246757098450535	1799727474.78087	4582350259.55249	297851.965073241	88419.9768869622	32530.8289599991	14526.6289242486	31034.1193731874	390484.881840689
1	30	6	0.000897939964894416	0.00311444662396307	0.00113533920796107	1657098993.80828	3430678064.76639	247498.444448185	97239.9497702663	31916.6037605977	61105.9700911661	97750.4671696932	402911.521804687
1	24	6	0.000755310916738196	0.00446152699983203	0.00379442247766045	4543398537.98366	3914642538.14668	335963.005881353	116741.069482924	49378.9049976293	28213.2492212527	52970.833461127	428953.835189637
1	36	6	0.00060596413588472	0.00423326613234163	0.00135328936785271	3327547186.61698	4436235431.84757	412560.295535567	186386.539663181	53742.3492507405	41728.8525078064	77010.5188738895	470118.287129961
1	36	9	0.000925285433709562	0.00235573413341491	0.00356661537899909	3673186675.89023	1784974166.04562	22577.2653252415	7183.66930086216	3996.52991515246	54736.7342154205	82036.8941027034	259459.172326751
1	30	6	0.000777311497038961	0.00548952950505774	0.00308744450021946	1811382181.2635	4298673264.25458	574366.292279625	228359.409457685	72526.515640681	21923.71926676	53014.3370561636	549360.775090179
1	36	9	0.000628608249632489	0.00280298832731427	0.00252318940575631	3187575358.8515	2424211024.06077	64603.8317332993	19863.9109003664	8493.13071484801	23393.8769858779	37834.2989456487	195623.168347082
1	30	9	0.000820828216289814	0.00420774939706773	0.00399208769793232	4832167939.54303	4736493843.03695	231985.220144894	70464.5901980522	30167.2308601114	44285.9988668657	76268.6350576439	527142.222982466
1	36	9	0.000626266809865913	0.00567009576044866	0.00167892941454328	2691147396.59603	1995258926.80716	333441.33629398	97709.8512381192	24076.7652594569	31683.977456058	58967.453305067	407610.922922355
1	24	12	0.000667104332307563	0.00183303168790083	0.00126386646385244	1190882329.51849	1072730640.35717	8477.42770516494	2759.68981789436	1884.78173628952	13613.7670560003	22410.6641273064	123099.119306448
1	24	9	0.000992388419472215	0.00180192652585553	0.00117662843129309	2497368611.72988	2614700321.42642	33063.7316808584	10648.3075162035	6550.69810732321	89773.5959104973	138710.417300094	472802.94122286
1	30	6	0.000648252479711039	0.00425617326767849	0.00154638830287653	3326250442.42262	3151276112.95164	347486.893298094	140986.815807525	43108.6449113907	36943.0085567266	66760.079065106	405100.147665819
1	36	12	0.000906009154737129	0.00296052168706943	0.00106731025316496	2368969930.79207	4630382374.90389	196693.884004774	52628.8256012936	17028.3398139262	120413.440995364	189162.922632997	822149.190607656
1	24	6	0.000524472670589953	0.00510906552501129	0.00123455754927205	2442547182.59993	3067038513.34932	594791.49445714	228928.336339341	66110.4830340467	18957.2677001421	50094.4249830448	547550.466522697
1	30	9	0.000649366061840133	0.00485345351147256	0.00368894706007324	2912633511.02277	4563384830.85874	343072.794582458	102087.789483794	38164.8937334922	18152.5166157455	37981.3514411207	462257.18518445
1	30	9	0.00086620146191472	0.00348791585396126	0.00110750787975966	3694203392.78805	3804274688.98174	304255.790258805	88145.9915774562	27368.3190339544	127477.392432323	200559.416204247	817155.564638041
1	30	12	0.000529360935760838	0.00526307441688734	0.003080947934668	1729885480.56487	3508875718.50823	263686.400074867	71618.5880518147	24972.6171344147	9204.28157718079	21836.9588026322	386979.028923152
1	30	6	0.000920761605319681	0.00227413279162716	0.00179092096669536	2260657103.23341	1301901756.2368	39115.1326924892	13938.2538791603	6233.3409210248	50661.7451823764	74384.0688064397	190587.992727611
1	30	9	0.000850312371077349	0.00445241838019182	0.00191225625850671	4152429253.06567	4235999193.26659	414930.748816062	120497.365794049	38090.8827917959	84077.8566118499	141090.183658397	791317.106727469
1	36	6	0.000921960034852012	0.00125472477549173	0.0023794677405809	1604235860.05004	1962865442.58886	11550.0467085376	4020.21994468412	2592.84054273063	31977.6903428518	46972.3676168168	119490.070550704
1	24	9	0.000703432100487787	0.0024771786990902	0.00372924689538651	3268390378.08477	1918283309.8254	20297.1339967442	6864.98858431684	5297.39743409595	15092.8167880937	25107.4126407262	150552.059300852
1	36	6	0.000915222133157029	0.00103821160482638	0.00300421330917162	4236066520.34312	2769787276.3431	8223.2372286137	2892.15526471705	2334.8710434201	57556.7576959523	82953.7862630764	179666.048649928
1	30	6	0.000981044525082012	0.00597318398968378	0.00193607392894121	1908810700.94467	4460442757.29546	781568.128279471	331360.016301315	93360.5900676101	60890.1028949384	119731.830700614	831946.164302614
1	24	6	0.000746429918214305	0.00166218864163292	0.00259505558015051	1774453710.24535	2457640456.12293	22546.3511849098	7849.30339442145	6045.21430326954	13217.9786954141	21429.834387326	106276.833937965
1	30	9	0.000686675538447182	0.00203773415165577	0.0031990140706451	2230327594.0205	3322925108.04058	26915.7820888476	8904.85060994144	6272.70412520787	14349.8213005724	23770.8320613459	146167.546120274
1	36	12	0.000677490001674188	0.0046128818135399	0.0028790636543062	2130822154.88914	2555969664.40114	155240.442120103	42034.6185562008	14085.1638963871	19772.5540339894	35678.4222170981	300427.375543633
1	24	12	0.00060220542674166	0.00126738299444693	0.00267475882004251	3652071696.86842	3953900401.35646	5444.13126715273	2136.67245353545	2811.82512615884	14980.7481352907	25143.5176342449	163484.119942144
1	30	12	0.000697125762795189	0.00140730413289107	0.00112067346395351	4147343982.5238	4264464234.51184	20256.9768203838	6583.13961550779	4538.67554225908	73140.8014068012	114405.679971028	470632.811665826
1	24	9	0.000552115841422677	0.00184100799236382	0.00376612619203551	3757528129.90523	1732838425.45317	7811.27374637264	2814.75822132745	2816.45030503434	8322.26853431311	13851.5545763726	84679.4756226328
1	24	9	0.000856299674000902	0.00544638146797545	0.00390104087999333	1797987368.86531	3718671215.32973	331027.453552349	98412.5191411973	40065.0621138234	19325.8075459151	39776.1410013958	502086.301516824
1	30	12	0.000935458017659086	0.00117664291991563	0.00240750905787476	1977708610.27105	2067106532.73588	3003.66433618725	1114.14293307286	1260.60149946381	37496.0027078127	58322.3374611845	218280.821748715
1	24	9	0.000543549252477064	0.0027000746163883	0.00383945916087544	2261139800.16408	1267062559.89306	16563.9859862071	5528.80514219063	4016.41726954203	5090.03471744781	8816.26054153048	69623.8396289012
1	36	12	0.000963095102169035	0.00470244267026883	0.00338223702982439	4162602264.18443	3240890622.23514	181851.31131653	49931.2328656963	17517.9156837364	82660.9188077641	133447.549799106	683114.595647014
1	30	9	0.000989751392495054	0.0051763230512656	0.00212224101035177	4309921799.91064	1990176421.39999	258322.579585104	74371.2634904561	22121.5108329776	114707.341527864	178926.790674804	690208.023247302
1	30	12	0.000567954985731762	0.00430878986359203	0.00108179605438192	4081195830.85755	1287178833.64632	131620.688449496	32832.2663110945	9163.28137140593	43210.121052172	70802.0481457256	364453.751682778
1	24	6	0.00087379504026123	0.0033377040308022	0.00257997415843864	1155513297.78738	3528411302.4689	198713.812234333	68472.4515024303	30944.2347237538	16572.6662855888	31160.7980466809	262754.510606237
1	24	9	0.000659800758456636	0.00447341474834832	0.00152623951354144	3873980371.74638	3543323414.29289	395255.318975947	112895.523464951	37475.6480137274	40633.3453159655	75294.3940789598	621112.377716534
1	30	9	0.00060201474942167	0.00143069687778367	0.00281799789408557	4181704072.47869	4659608440.17238	15592.5120983938	5432.70497802391	4887.27139273934	19765.3289760592	31993.4376833418	171183.880830996
1	36	9	0.000722933961800757	0.0059690877108459	0.00317005233319669	4920216274.70785	3174258475.3415	432675.803355822	127873.467642079	35911.3965104726	47145.1554635333	85030.3919774668	584874.990311651
1	36	12	0.000845206346545073	0.00536737285006051	0.0038343200881453	3844452025.75781	1621514421.59364	116248.245944895	31422.6702068549	10482.5918262706	45767.7547748603	74283.3369058419	387833.899814821
1	24	12	0.000661896722491811	0.00251229938418284	0.00231236013582016	1012663869.42555	3886471884.36801	42640.9304793944	13837.1518756474	9340.05769551636	7744.05230883407	14135.1811025937	165737.214329502
1	24	9	0.000546676153704235	0.0057038527036474	0.00126895725147501	2342660177.14767	3409095039.30766	751961.133445874	205044.617836772	54912.3809527579	23246.3902730783	59284.8315501095	791356.46314585
1	30	12	0.000672706489657367	0.00408680093733842	0.00230934228651277	1406897261.48148	1979937051.40512	96182.886120938	26821.3144981917	10179.3251356969	13435.9808045488	24340.3836801182	219914.286683381
1	24	12	0.000765586868104061	0.00187465621029192	0.00385998669304815	2032195576.86833	1013056172.25351	3056.05297818125	1136.83895615847	1251.64340700232	11392.9437557608	18772.4999147492	104277.914447484
1	30	9	0.000610638186378893	0.00574141027143612	0.00331616124092063	2019819019.34345	1033834637.20826	126650.48326495	36843.5875533075	11808.229856082	10081.2020225191	19358.3658668382	172293.062547769
1	36	6	0.000713079387421728	0.00202172308136686	0.00384318764551075	3585407158.79154	2889300119.39796	39259.0376355544	13809.0086074126	7541.25544401928	23276.471442184	35967.8198195986	139338.688889377
1	36	6	0.00069216360337777	0.00190730589812821	0.00134106476871887	4259070002.60625	3460961955.06894	81773.1750885863	30857.361011626	12570.3624614107	68234.0111418071	100918.866930448	283584.762859503
1	24	12	0.000642738089824562	0.0010264021623608	0.00311620006536994	1968201268.58903	4824996477.10921	3190.40213734981	1344.46717748731	2234.33159868914	8670.25884385345	14677.1775381626	105021.369212067
1	36	12	0.000994405675873204	0.00170170654949147	0.00286381620443455	4567153295.34764	1610756203.16688	6492.22498623284	2148.83297965238	1605.79979217998	99868.5619223289	143998.607060618	354141.027045239
1	36	12	0.000530794594179396	0.00124069817169856	0.00324919264488846	3956757673.31944	1429934033.65186	1983.78702607857	714.323032811564	748.879619926264	12924.3794703274	20210.5673600741	87693.7106031986
1	30	9	0.000789580571714332	0.00586712126057053	0.00290689290611963	2242429361.37858	2395241659.76018	336561.294578159	97105.3408290217	29419.4699993878	27187.9107331325	52060.2172207604	444972.587164714
1	24	6	0.000601038334716486	0.00350760315300263	0.0033929390578683	3343860047.34191	2321747939.35706	121393.713030846	41601.4904093794	19996.8040622529	11678.5974160578	21471.0575321407	174117.003662902
1	24	12	0.000951589793721058	0.00137567926483224	0.00350953004605181	3891050167.97891	3211969365.05205	4569.64611055981	1820.19418535383	2517.91550371298	43688.3571535528	70910.3785320849	339316.306713502
1	36	9	0.000933767132725234	0.00441860810922457	0.0010952197286248	2218136587.80747	1980800441.14976	251321.964018121	73791.1960797532	18567.951937198	114070.893545335	172619.220172321	570048.515227946
1	30	9	0.000670241882411558	0.00351469451547867	0.00283591941589746	1860136720.40768	1507562053.01952	60795.2744207515	18485.8294907886	7968.19569711087	12920.7175276049	22048.1485425839	146033.014097016
1	24	9	0.000837160039961718	0.00354512865298487	0.00219302577056618	3076427502.8676	2880394816.14651	132605.751928235	40264.1211414444	18323.3607983592	41365.6616959275	69648.4564773072	423058.930949726
1	36	9	0.000776763689977827	0.00171817064546434	0.00331173326201503	1597599979.77591	1644052670.9191	9141.02545328285	3017.78684391208	2105.67452276157	15918.461994525	24706.0511666508	102248.041305078
1	30	6	0.000881288360824895	0.00222247634394697	0.00282907110270119	3647897240.94129	1707375281.04274	35270.3458012047	12262.5559992684	6494.35494777396	46178.5157265531	69283.7304206956	200398.869647332
1	36	12	0.000781215163011011	0.00480739469956703	0.00270104114765129	1580564330.29547	4755137409.42194	338026.957589121	89981.0554608964	28624.6886490179	26175.5704775804	50795.7766093076	532520.544790177
1	36	6	0.000758160280542216	0.00429805253369012	0.00318375045942818	2422014887.42317	2189275277.61623	164396.58676738	67686.9340312983	22645.2051131504	24502.4537336673	41505.8358901077	218318.395370289
1	30	12	0.000544052742058955	0.00296164247197851	0.00144470544801816	3639539791.6297	4781555852.20817	144676.269113824	41167.6529619745	16754.2866810361	28266.2030381198	49727.9842988464	402171.668918859
1	24	12	0.000681901139872251	0.00176684570842108	0.0034546089634652	2892388801.09318	4043555387.69948	11182.0434487369	4164.09588110682	4602.98880928976	13897.2376287055	23662.4666223644	174320.306014152
1	30	6	0.000634157734618193	0.00208011363398932	0.00393223730970353	3016776555.17661	4952779413.80721	66072.8661965491	22793.0903788822	14222.789073268	12619.6398415669	21450.9010963077	142141.663529843
1	30	6	0.000732630316614494	0.00157724511413496	0.00164066860021021	2132309201.3859	1798922872.05705	23670.6978687641	8198.57205774502	4564.50659928566	27256.9667399476	41358.2216613706	129934.837668687
1	30	6	0.000536744388474781	0.00256195634563277	0.00313712769153324	2392010592.06441	3601390702.81537	97105.7698483999	33941.4237364667	16794.398617766	8309.9935304807	15487.727377612	132948.065479413
1	36	12	0.000610656921656539	0.00491964089802032	0.00301399637129479	3167493251.65778	4493667143.9004	310951.397730117	83389.2482195945	27119.7498008534	22856.2992389037	44792.4005690447	490079.010360646
1	24	9	0.000941536240076708	0.0033575765243489	0.00279563310371564	2736795799.92787	3322996751.90372	106971.460660357	33397.7239034793	17571.1712207507	40975.2216374941	68771.9624864387	420181.707925521
1	36	9	0.000739130842116972	0.00197289382245566	0.00199762488688597	4739445780.97089	3300260862.00429	42296.1262685746	13293.5509558304	6777.70526591445	65642.0276316558	99574.9299803369	346054.042832045
1	30	12	0.000849679599564836	0.00537376230803295	0.0028945911427496	2542603658.0421	1631820573.91549	136606.545981718	36636.6083387572	12314.5253011931	35324.7317868953	59959.6107205338	383826.101827376
1	24	6	0.000946334681871946	0.00584727802464401	0.00192502933921544	2278061242.19441	3112992958.00947	651038.738106348	247230.932356009	74121.7026474518	52192.4704715514	100389.707952686	705552.885102504
1	36	6	0.000602848479372158	0.00556636308340292	0.00383395450844095	3719129460.90055	1739171692.17227	188474.189611283	80684.6665956193	25215.2085802772	16679.4754611445	31392.530590476	210569.003658211
1	30	6	0.000823514645584465	0.00205813745021114	0.00151573642339573	3087680840.73607	2887066515.71609	76640.4824447619	27241.406289177	12299.2570666133	61230.0404583295	92627.8207400369	287313.338263614
1	36	6	0.000591406201972466	0.00421005424105465	0.00200730048523045	4263543930.64135	4675942902.91796	392975.7770259	169956.539421128	52260.5866808145	34443.4576485934	65128.8208537415	436774.574431535
1	30	6	0.000821401337659289	0.00225927836854994	0.00321391939997589	1953428933.53189	4583337378.14472	88908.9909667236	30803.6283757785	16824.7272884615	20815.2470513902	34456.0805271565	193568.325295922
1	30	12	0.000793536444306878	0.00295036056652914	0.00260698242934102	1602135707.21008	1958186898.66726	34559.6255071828	10495.8016916765	5486.81610297809	19763.8105954188	32904.2277143099	204671.459994858
1	36	6	0.000657724058212867	0.00491028871306958	0.00149792729172	1995819849.93862	1758269510.4893	196695.276299021	90582.2201543804	25481.4231312619	27735.4572946243	47860.6714023728	243502.40934937
1	24	12	0.000986863079367271	0.00305590804601662	0.00387716659961973	4237485894.77706	2458049081.73766	29550.0867749907	9733.61330574256	6952.33989441365	51032.069491249	84020.0308625762	462725.662991686
1	36	6	0.000846803542339448	0.00590737133070742	0.00290313149792084	2004011496.58668	2116722617.76378	269200.980294495	120467.799682839	35239.0957155531	31438.2037914333	56078.7983558033	318681.250067649
1	36	6	0.000631412050843911	0.00196520145912136	0.00169547904901745	1532478230.46479	2905516388.17404	63937.827452366	23692.5020555932	10115.8570265447	16362.7705529002	26242.5989599503	121327.681923833
1	24	9	0.000650196913550894	0.00156939365466059	0.00396556486248326	3989462572.12793	4366892928.08709	11907.8903129637	4475.66294725284	5239.85354638075	13850.3566151605	23154.1817865284	148194.764973676
1	30	9	0.000729834874293817	0.00487326939059902	0.00138226186937016	4506802073.116	2825869009.59447	412633.934689122	117192.730363862	31852.0375971252	78759.7399461383	131796.660648918	692249.668450984
1	24	9	0.000630765757943818	0.00499265103201812	0.0031867211870636	4133507329.41849	2535217649.74725	211869.137652569	62848.5533447989	25296.9517640145	19281.1537255524	36590.9731812794	361530.018210076
1	30	9	0.00068209580388534	0.00409962951552348	0.00363962711947628	3433140384.84391	2078798408.28951	102522.957154651	31067.3293220963	13096.0510178427	19746.0900528313	33950.2735583491	231608.843722624
1	24	6	0.000561450001841137	0.00134559412015188	0.00157571929760249	1283728960.94722	2210740569.56985	17512.3794079641	6073.78639392416	4536.06012780808	6953.83394922669	11474.0063374495	64068.1977309723
1	36	12	0.000941941335097492	0.00592686026343326	0.00352032722815013	3865956487.92995	3378827887.70279	333509.68742369	87178.6397649975	26349.5742975992	72349.6337136781	122348.528891605	758440.687028517
1	30	6	0.000845357906903456	0.00596862726044502	0.00344238811491662	3000984517.09601	1177313942.97841	174696.976174293	70017.8057338912	21995.176199099	31306.9517293264	51893.6984811948	244022.02407401
1	30	6	0.000527649533879369	0.0059677418211289	0.00207332998796918	3765898660.18967	2448257696.4972	421448.285943984	177361.65339751	50522.637391719	19539.9042271386	45429.7497117323	411317.061568829
1	30	9	0.000527798510457111	0.00504715773469665	0.00287439976133786	4864337421.90473	2755142579.44095	274041.116348929	80168.017468144	26699.7713941435	18838.5115550488	37228.9093148892	366184.567799344
1	36	12	0.000926429114576955	0.00231885674061858	0.00342360104573017	4170401445.59906	2699971233.9071	21270.5301769477	6737.7752827468	4198.20290628028	68266.719239934	105050.080689711	409049.65082494
1	30	6	0.000626934901736357	0.00598689023856099	0.00184786178723983	3474012269.36666	1027513506.6424	182585.816221691	77869.4893818286	21800.0132830381	27722.3917658617	47188.5985831551	230300.231618366
1	36	6	0.000736497003806118	0.00508445403407416	0.00190800538121529	1784256678.09677	4429656991.18689	496998.543044967	224811.887297767	64564.8466763563	30854.0633632294	65494.5805050628	514068.220035034
1	30	6	0.000835728818608026	0.00166350487460854	0.00146972621623694	1661358682.63045	4340644689.72131	70603.5716146028	24597.4024681738	12676.3591708961	37416.7158584006	58459.2699229479	230654.299590394
1	36	6	0.000963490966929233	0.00565133123710067	0.00221480648630787	1250232049.11252	2005206384.66469	253122.053724766	115390.111419556	32924.4595361792	36848.5872444005	63129.6569378319	317173.694567222
1	36	9	0.000663414560153865	0.00418063873390354	0.00360916677308195	2572571167.11522	1962553187.59294	109214.742698573	33011.7869614514	12056.7684044209	16624.6292577492	28812.0699852263	195362.47320398
1	30	12	0.000768083952020105	0.00504175149865756	0.00301860187293341	3305204792.27613	4960453517.50525	338216.149861044	92617.6017522628	33132.2117670651	37099.7170822494	68979.2483396673	675840.24798649
1	30	12	0.000854645764968524	0.00339194521708323	0.00361019340640653	1023537281.55612	2311816011.95437	44853.9920181328	13689.3422896182	7298.13367514909	12292.0111512269	21374.1826057886	175352.64962236
1	24	12	0.000600266953680933	0.00263071122039718	0.0010293806156572	3042580731.99954	1170223735.57417	31053.4308918696	9064.54303613275	4108.27117769801	30804.1804967101	50177.9477327772	252307.448102408
1	36	6	0.000912390711618963	0.00301285196223892	0.0011671854296691	1218228502.27262	4368994626.96475	253424.823322256	108143.910068694	34129.9862171312	56015.7268067058	90015.2140075071	380531.61402152
1	36	12	0.000541295811992994	0.00293475269934255	0.00265146990613063	2774838829.80494	4844119915.84199	92624.1899643016	27345.7112436884	12567.208502068	14541.8049994761	26024.3579740636	242651.90540887
1	24	9	0.000604640941396249	0.00264706810439756	0.00324972824788702	4175969739.40275	1050235293.17764	15264.8531669213	5030.38706989942	3451.92706711818	13644.624516059	22347.5335922116	119088.814285114
1	36	12	0.000995755087370389	0.00111904085189562	0.00119413149893982	1263036795.70544	3406809575.55808	9061.26633660734	2988.44998590524	2210.90632266023	70604.2221080404	106123.067743605	341461.050278751
1	24	9	0.000563487551062555	0.00528899140120731	0.00110985629452793	4070425501.3125	2628246711.40478	532705.470061421	145440.260432216	39150.6850047649	37804.2446016068	75061.7582836269	660673.754309162
1	30	6	0.000736702048716966	0.00316598156514097	0.00201477615005266	1132230215.39446	3920337916.31634	224378.612270127	83361.2334064769	31399.9120193195	15685.342739128	30585.9288048256	252177.789865302
1	24	9	0.000518032244579626	0.00223900129721997	0.00150931379253535	1223670881.41867	1419481896.63289	25569.9104255797	8116.88730949167	4639.30506089295	6052.68553788215	10543.6959438191	81386.6485224499
1	36	9	0.00078661454131141	0.00297366119417558	0.00220770734415687	2481119274.35936	4645486693.36349	159817.092694586	48642.7899294065	18983.3511422426	41531.4654044087	68431.096988067	381528.152665155
1	24	6	0.000888130441457122	0.00479187302890932	0.00263966405231871	3204588462.43908	2285556520.47428	284720.690910007	102102.114814245	36866.8373234173	41563.0817175315	71509.8014342545	403350.16957433
1	24	9	0.000927896772509396	0.00169177739895837	0.00365799454187094	4589274868.88282	3507809141.73408	13098.5456364421	4796.02459250233	5088.72258600193	45333.0724050859	72754.4574061239	328222.961517212
1	24	6	0.000565430914469636	0.00592333941942711	0.00114507102292208	3614540623.38908	3958986573.00219	989356.857907997	392203.170488535	105759.6914455	35523.9615567547	91572.4244920914	921561.945431249
1	24	6	0.000923869692245237	0.00416974755210384	0.00276359936636452	3804238439.64755	3660907066.35506	329593.463596771	115700.931090131	46168.2579187433	53098.2101695265	90561.610376514	513932.329201778
1	36	6	0.000571075870090844	0.00275305341672635	0.00168335750121193	2417549575.1986	1454895922.25053	63350.8539777381	25308.4571827303	8994.07150139616	18642.5041178103	29232.2721116681	114917.426162536
1	30	6	0.000924448315222592	0.00533049125806813	0.00281200095742776	2940744863.60406	3498553980.74692	459702.890158893	183672.062695473	57933.4673834465	51855.9319930228	92451.5948657579	550510.708777879
1	30	12	0.000843251276008575	0.00381816945154023	0.00224130981742547	4750485223.07095	2603571322.82542	108182.415805871	30545.5073807381	12115.2732325287	77834.2177076925	125167.995545692	613396.179886669
1	36	12	0.000922001776038774	0.00259804818941571	0.00126823732709072	4159826957.15251	4101345211.9296	107642.383289336	30222.9941550947	11473.1669737988	179336.092472665	270436.494021926	916582.642428909
1	24	12	0.000876874255106319	0.00422428897543578	0.00142504068703121	1051956539.53424	1816196007.0893	132423.140361047	35725.9726466747	12518.5009601831	27023.6425751317	47610.7036807784	361520.789315839
1	30	6	0.000924107973808165	0.0037144148008118	0.00108536301227242	2582978078.53549	4795880483.72604	473527.837182135	193956.612202971	58488.9102317004	108495.086051341	174386.004941865	713802.028012878
1	30	12	0.000708818206183281	0.0010793073521609	0.00313958514035341	2934357718.88486	4886001741.3668	4158.02053065905	1627.31446704085	2221.23902771271	20389.3678568706	33159.0538929237	182785.928761271
1	24	9	0.000786870766532485	0.0041794007355565	0.003243788960362	3283443594.75114	3369169648.6244	172854.200024439	52757.5764869234	24650.544702578	27148.2525738344	48435.8159161875	399594.92720241
1	30	9	0.000741178840659555	0.00412569335309916	0.00262836383711906	3173541413.62676	4920326372.20338	318226.089138902	94622.9037814075	35178.9086140954	34559.0769440127	63147.5190519738	523946.590805097
1	36	6	0.000551134964476218	0.00272226985544876	0.00276147636191006	1629396193.58127	4724235534.92404	157991.568796645	59438.5719987268	24138.9824273167	8864.11178695373	18169.2038483714	172233.51169237
1	24	6	0.000634688437753719	0.00383511003825399	0.00227571455891572	2221065955.66143	2690543910.07711	226314.832338009	79518.5857350357	31412.1700539064	14331.8599660231	28554.4967286259	258443.033760318
1	36	9	0.000567865906398615	0.00301020685686625	0.00388255842160831	2054911505.8065	4876913880.66914	109540.555383819	34147.53558418	16313.0755233942	9047.55192316029	17278.6678671409	188799.534130897
1	30	9	0.000723363597914482	0.00291868802413548	0.00142912641537713	2565355765.95984	3317652122.37089	142921.476694663	42688.9357188641	16344.1221811347	42231.9503162453	69469.7942232934	373903.38872225
1	24	9	0.000723897165790888	0.00267733595279816	0.00168931340892738	2243551015.19366	4601303298.31357	123146.140825047	38302.1455438298	19744.1503968019	26874.7056429497	46813.368929363	352841.355704367
1	36	6	0.000916225072341783	0.00104126050684239	0.00312514256530222	2204732477.11654	1353324609.05911	3923.66820632646	1381.6792742763	1128.77096109312	28682.7807510694	41307.3553378636	88913.867851075
1	24	6	0.000825967062549934	0.00495134680874627	0.00380306038267346	1163369680.88749	4047154466.69797	438622.84453007	154032.690050809	60866.4648404053	13107.6659865414	32760.9076437937	436096.875392577
1	36	9	0.000503454586055905	0.00380876419069506	0.00359412944956498	4489712843.20165	2561133394.11863	113244.477327678	34455.492696564	13419.7274500552	13348.3163938674	23991.4788508331	191253.971988317
1	36	12	0.000714725495754538	0.00416664748850406	0.00228287698667302	4312854619.85097	3444873477.92337	193493.254763397	52227.3044430832	17339.0126183687	53718.7163766952	89525.140673942	532614.065897149
1	30	12	0.0009589327737045	0.00168411539483472	0.00118312565103454	3990415431.5693	1024931141.60427	8322.08269608979	2611.19615969318	1555.64541826024	148304.989342547	199682.645683523	373958.035173582
1	36	9	0.000574840457102484	0.00306899298552501	0.0024977756804085	2531475365.7283	2754774348.74206	93226.350624677	28440.2765053523	11347.6653022344	15413.9670504857	26597.0867332208	182910.027663519
1	36	12	0.000752106933337309	0.00194848181273891	0.00196549593649081	4134297635.65872	4674288335.48563	37226.1691364462	11558.3737784766	6599.3116836388	64833.6601076836	101724.214236072	455650.530335346
1	30	6	0.000576196643362647	0.00198715876154106	0.00309189424601415	4500191932.56158	2671814331.66824	38493.8740494746	13291.7554355449	7865.64467666317	16392.9083635543	26178.0237012461	121904.374317424
1	24	12	0.000641771632101602	0.0037798007942126	0.00364246884105777	3206149547.8351	2926437161.58936	67734.8867661493	21062.7973293504	12072.9452997231	13625.8012266418	24567.6085874581	250016.785468676
1	36	9	0.00057926330468186	0.00218633495600271	0.00381138438493127	1355950598.40598	3209515802.93872	30508.4645081113	9852.38216364353	6007.90204557294	5800.907494801	10122.8292446947	84225.4689039889
1	36	12	0.000729433440279178	0.00226206883735085	0.00323915916593069	2706443544.70335	3469903503.19104	26495.8689438509	8389.47653112919	5220.31925960966	24658.9326584191	40098.0084279965	227456.753895381
1	24	12	0.000630291002388694	0.00113169499875212	0.00265268828666794	1427369212.6939	3473647230.22341	3476.92398380662	1403.02667065471	2018.94506877739	7011.05318791751	11895.6987912987	86328.087988401
1	30	6	0.00070983983378212	0.00444604766003349	0.00201123074115187	1396493893.11587	1574072034.73245	170808.958153656	68032.1795660066	21583.1249628291	16026.8382889009	29637.7755098294	194659.689369329
1	30	6	0.000537187151559915	0.00224041777303934	0.00267149680201231	1350146430.29074	1010054179.53458	22049.2124829205	7678.46588017126	3952.87929653476	4849.26038852312	8043.2534643884	44870.4291880946
1	24	12	0.000980998503828573	0.00142887780695588	0.00165187222725689	2619096088.10127	1154102277.70695	3828.7579586402	1371.68966626616	1312.09732150061	61996.0292735436	94609.7203025851	285095.404011262
1	30	6	0.000867187295573209	0.00569889449490884	0.00298708280122202	1134137977.16122	4183288316.98654	602515.388754848	242226.525299796	75164.0231825326	20479.0555566211	52358.9402186594	566627.824734669
1	36	6	0.000947714792084526	0.00575545970579433	0.00219471157868203	2716570051.3496	4200218940.24839	544531.405271057	249293.462255358	70702.4414191774	77064.0209152717	132785.777677379	675852.503834819
1	24	6	0.000675792655510104	0.00280900193076905	0.0015968521347729	4255157929.87757	4256798255.25282	221308.034635411	76721.2469084935	33163.3085012697	40091.6095484042	67762.4820540605	380739.055500715
1	36	6	0.000738836162348437	0.00284440877501689	0.00290872284766225	3885045071.70412	2249388896.49634	80258.8395917412	30352.8119957455	12251.7027970565	36630.1933916199	56098.4687811841	197830.878498742
1	24	9	0.000665799390387403	0.00314598758456774	0.00155115733519289	4260220257.9219	3981846238.88471	177834.983039043	53559.483057559	23347.7921446068	41808.2495284003	71681.3115752756	475485.973426867
1	30	6	0.000870294475243079	0.00438898009790583	0.0033579305862423	4896268829.02511	3807425959.94454	324824.823286232	122439.026973752	44391.0260340147	58029.3172828763	96519.1752980162	487059.064084521
1	30	6	0.000696911855788811	0.00502370861751481	0.0013999623397591	4828225018.31634	1186385691.87961	174003.733819048	73813.0871440382	21001.7869018502	64394.6666745958	98244.0686126333	312092.174677316
1	30	6	0.000661488227509937	0.00465034898929547	0.00246379134422626	2235964595.57831	4049699420.40743	440584.779924151	173263.563496335	56364.7429132047	19888.3616404044	44892.7737010835	433470.333411765
1	24	12	0.000781804982931831	0.00430488968077029	0.00357886604977021	3112495856.0669	1490644304.70616	50848.6717665556	15307.5657159943	7759.76152991974	21806.7051911078	37369.9684780599	263783.40235504
1	24	6	0.00050474204093384	0.00230034315357535	0.0028340722221372	3802508386.78984	4327550895.06045	88328.9170972897	30168.7925464649	18577.571225861	9624.8510301038	17520.9674800791	154276.909602811
1	36	9	0.000869975107335815	0.00385583261398418	0.0020928848334501	1250758952.1074	2591944602.8878	173533.582240286	51845.2523698842	16676.8137725352	30361.9138257441	51370.7908722185	303098.080161249
1	24	6	0.00057575337650118	0.00439589392617199	0.00251164547949063	1140843467.33564	1473852380.37729	157328.977339012	55878.036119217	20902.0247298752	5839.86895760136	13617.062043326	157766.241160369
1	36	9	0.000785132281439957	0.001873942867469	0.00136907042898791	2103996017.31411	3637529067.1782	55626.1965804838	17249.3632041616	7920.70427227192	52116.1499864019	80199.6540958585	308890.654955764
1	30	9	0.000834698904307553	0.00189763543252327	0.00143536028869156	3327047555.60835	3852159100.51928	53144.1964389502	16720.5470106797	8940.49010585386	76859.0096874994	118839.398630704	447881.004111427
1	24	9	0.000542032818267727	0.00359912282496678	0.00323595283005951	1166909032.45892	2412437488.36355	82124.6183245713	25683.221415431	13587.063008777	4272.83494747819	9081.54419568516	145586.819050996
1	30	6	0.000685397112889495	0.00532591429806206	0.00399287647984327	1372442361.21804	3713538120.92344	424099.823694954	163090.750775964	55834.4385670213	10904.013985984	30483.2201366366	391802.915804483
1	24	12	0.000529666291019371	0.00544176363590638	0.00316675672847941	3927238058.0659	3509880455.88263	256338.311406439	71818.1549245776	28235.2575589761	13767.6826581758	29352.9804292966	467430.359173348
1	30	12	0.000749021877099048	0.0014234859498247	0.00392884711257782	4241959313.64482	4404879762.15182	6679.16552575629	2508.10269706346	2976.49258246277	27701.2461147515	44902.3576870201	241656.256562082
1	24	12	0.00072315029654398	0.00285079383738542	0.00231800650772236	3245567195.07495	3682775775.90611	58058.577457137	18293.3108522419	11031.7679397129	28050.8221061731	48222.0157304712	357394.93515904
1	36	12	0.000892532234698564	0.00133089125366567	0.00114810446902143	4950852948.48249	1475654428.25151	7149.09161405884	2260.09900533681	1391.60323446164	179076.182498804	231074.976590332	383697.659346384
1	24	12	0.000633448518731378	0.00347614441271225	0.00241565492342579	2545441005.20353	4921675092.92303	131032.418537334	39601.2608856848	20363.1886409529	16668.3404069743	31188.2869917268	372289.766274363
1	30	6	0.00085137241992094	0.0015921718683302	0.00287922814779652	4423177045.91509	2369156516.34982	20456.5121906242	7079.12099047646	4810.46499094719	47968.0320612068	72079.571239394	203068.619839647
1	30	9	0.000508385106060377	0.0055247821004116	0.00151724677649583	3727877919.32483	3924606176.83899	704894.975783669	198826.406812179	51744.7781349082	27437.8272007825	64926.3429038973	740764.647896436
1	30	9	0.000619076996462951	0.00304905940220008	0.00141649758315218	1733281390.56609	1859163005.66801	89941.2339009485	26725.4383923044	9883.1063834465	18641.7758129961	31551.8439183079	192771.942782742
1	30	6	0.000802253682355235	0.00100632410988658	0.00286441513855425	1301155317.59469	1342699645.66541	3325.31363810044	1197.55281766416	1159.57560803027	11817.1811714585	18133.7092182886	57147.0846781923
1	24	9	0.000505925266638746	0.00238149900288245	0.00305432389045125	2318384326.19081	4523819741.58852	50908.5433457479	17038.044810699	12512.1277406609	6126.44618214513	11417.2399730724	141517.202437051
1	36	6	0.00052060352500759	0.00327980037257539	0.00295728390712952	2778438226.9651	2826768574.21079	133156.52360604	51806.9735242762	19370.1996213176	10815.1258369701	20397.0716428649	153319.22099534
1	30	9	0.000716260636115791	0.00539193494019199	0.0031214026699988	3992660600.0045	2772701465.07063	305255.333493776	89087.4633226348	29173.8404467388	32442.9329360589	59241.3061680272	460569.224864754
1	24	9	0.000706174342672349	0.00403822801007236	0.00139255581139019	1030892566.88711	4918908277.81314	455051.064080679	131032.926233124	45305.0632105351	18940.9978290148	42526.621990951	577635.863002697
1	36	12	0.000928843800382916	0.00356468562533624	0.00167295363722263	1925011384.70319	4008573256.28045	192506.427601617	51970.2098214387	17267.7953375947	70111.3626850543	114396.353209917	613309.597582148
1	30	12	0.000954275601805571	0.00540823409907273	0.00213020832249737	4085393322.9786	2496313506.22579	271190.611385401	69767.3985625608	20958.0087585067	103768.161788658	169221.790235203	864036.686252308
1	36	9	0.000963016370266	0.00176879600699317	0.00298099141820966	1274554842.4629	4045229576.5277	26735.3123396741	8726.31818605311	5701.32418077989	27619.7541728178	43600.7347089759	203689.423690474
1	30	9	0.000659927283213638	0.00162780595609622	0.00124635408872437	3677498477.85848	1240724686.80717	12885.8649288576	4099.24626106572	2338.5865730818	45501.1175872334	67678.005287982	192102.12769058
1	24	6	0.000824790100940255	0.00511793848385646	0.00247766456194451	3851492453.44151	4791712319.37271	703904.194223835	256040.402361826	87367.3851695201	47861.4200366818	94621.0657830942	766688.844864985
1	24	6	0.000729070127415812	0.00377362475095504	0.00177335812011178	3569626288.50659	4115145899.82377	386399.505167366	137741.901355137	50904.0753552934	40147.7135245791	72663.6357782868	491302.741922331
1	30	9	0.000741545222189531	0.00386546348398619	0.00208447763361761	2736208965.2063	1653748875.53724	108530.963494288	32101.7661583685	11500.2665971689	32919.999923444	53753.9017377575	274656.559323575
1	24	9	0.000652687497063071	0.00387116613017576	0.00138370900763694	2303836456.81316	1185273672.31581	99522.739042637	28820.4221787465	10244.7955319029	23232.844508202	39310.5876203604	231424.962738043
1	30	6	0.000708340874496721	0.0019206047553766	0.00124912691955165	2625424123.04323	4575529079.42389	117211.060898214	41790.8144243858	18499.9044582978	43003.2429298633	67876.5384085428	280387.592879255
1	30	12	0.000976178261205787	0.00451670750591227	0.00110693254686797	4814735335.36958	2960182560.90459	334569.564508697	82649.206045893	22610.7628118711	237972.627215668	367763.838787031	1370515.48611717
1	24	9	0.000979252896198024	0.00501912355300655	0.00238788548276104	2687466269.45651	1387822923.53837	148383.420178099	43051.6629906582	15449.6984383053	50995.9226233992	83735.928767392	423460.258447262
1	24	6	0.000674906585221873	0.00581891306031721	0.00352927341123881	1320262336.16363	2620652770.50176	416870.223571396	150397.309705924	52716.9124512318	9772.49579730987	27819.7485348133	385160.340249024
1	36	6	0.000605526887822131	0.00188056811492406	0.00157014971394885	3949643603.99574	4916221760.77951	102881.683081378	38091.3859263527	16333.4037553306	38816.6167559891	60454.8539486311	238621.826321827
1	24	9	0.000627545758248285	0.00431222934509817	0.00306228565012538	1766815898.15384	3605238431.88433	210793.599128118	63759.1900663935	28396.9669655759	10368.1435536899	22227.974939006	327158.429019064
1	30	6	0.000874933090503189	0.00322886778331452	0.00138707778656869	4896769649.48186	3691913079.6044	262259.090600717	101726.445399181	34529.451748153	129047.422657781	195438.48259697	607679.523874349
1	24	9	0.000609677018072989	0.00325725894745789	0.00360562783762084	3465313160.14473	2088391322.71469	49081.9816122733	15742.9913154522	9474.4261715634	11751.1148553381	20493.8542839682	161984.638888064
1	36	12	0.000913344782579596	0.00320626185360883	0.00357376223647493	2299482795.84701	3702111757.06386	69451.0639850868	20750.889991093	10032.296494415	37715.2990153862	61885.8586119989	361952.928317729
1	30	12	0.000594393048948591	0.00455983011990886	0.00390338714248127	3320414592.33852	3883606737.54588	161098.523105885	46513.5351064217	19948.1671455891	14440.4925124932	27787.7383890312	341798.625690347
1	24	9	0.000684296408908182	0.00217414638745024	0.00120937170413272	1219787378.85056	4984031161.89708	100662.43169664	31524.9424244309	16825.844139549	17845.2145308048	31680.1306307614	267117.950536657
1	24	6	0.000519536731101749	0.00376999167424678	0.00234657577471719	2346384875.67764	4146591203.89209	329355.460461182	115244.043328968	46457.5783666572	10415.4877832182	25409.9582924313	333009.511164522
1	36	6	0.000711596549311583	0.00230291851158691	0.00267873601087828	2807699331.16593	4491348171.84743	106387.766998387	38926.1136376909	17337.4632526999	27273.6065807805	43846.2293919115	207462.273088293
1	24	12	0.000924550281631551	0.00366577759946681	0.00309360325110934	2969349225.66884	1241546422.99019	30873.3677237383	9487.69082890539	5201.25236955235	36807.8424507504	60374.2256387612	320985.594646459
1	30	6	0.000697174244817336	0.00349688221676161	0.00201409036003435	2707911449.61979	3357285535.70643	234477.520169079	88853.8935441054	31705.9534409432	28728.0017523208	50324.4569931552	303063.623833855
1	30	6	0.00058462998460046	0.00589250610353894	0.00118365970636236	4921888064.43146	3062536710.30203	579195.284027658	255278.723909611	67539.0758305619	52679.9261326065	100665.823449129	633503.52053493
1	36	12	0.000719097926555645	0.00597552240976904	0.00273975671814495	1038668213.56368	1292140728.02245	156242.127144595	39502.2394033261	10950.820860869	12710.3524582883	24433.4767935599	227857.239238221
1	24	12	0.000553260305339342	0.0028971689427079	0.00353850836017872	3834756052.10101	3853142436.69267	42768.0525227908	14113.3391856789	10152.4609808142	10752.6737616194	19223.0495809363	200414.872088779
1	36	12	0.000849297534754887	0.003861481478849	0.00341913221087036	3166937700.84426	4703454457.43045	153637.916825049	44040.9060413862	18005.7767308572	45151.8288194957	76131.0588112862	503292.531073961
1	30	6	0.000663561693827943	0.0016180306841832	0.00170474063223595	4683612929.68408	4780447091.97654	64941.8301084335	22493.3990080256	12461.6523151472	44844.5209804022	69559.4533939254	261275.972609931
1	30	12	0.000554759225706318	0.00312090073509239	0.00340669115090974	4285881160.55881	2333035253.24724	37704.5381068113	11640.4811840342	6505.69450467779	14463.4530189996	24702.8332864802	182585.185367431
1	24	9	0.000784439107908031	0.00515077920311559	0.00364958154158195	2888059634.0961	2074620198.06531	168631.309884585	50296.1587881837	20829.9426561546	21347.5583642531	38781.1227972018	330008.223677873
1	30	9	0.000549202147497631	0.0026476490980792	0.00391969843221501	1093090675.92306	1309863680.71328	18361.1259381005	5927.98900226608	3658.58519279858	3274.3666753898	5796.45716795425	51336.1780366685
1	24	6	0.000500158482671274	0.00488284616874661	0.00310228220010879	3563465950.19656	1781485902.24194	211112.281056976	74981.4123241885	28058.5193316686	9121.4373906597	20232.4901098652	217157.685069397
1	24	9	0.00081811419655639	0.00355254793899163	0.00100370766296898	1911261707.80641	1021816144.41067	88455.7736828394	25347.0490138665	8540.9399093876	47937.8372352916	75877.289447269	306822.46130817
1	30	9	0.000727896382839634	0.00275883824994306	0.00368906425214324	3754365923.76277	2305746267.69628	38559.9617514342	12305.6668510862	7141.38452883145	24051.5899884817	38984.5837119666	204919.676917547
1	36	6	0.000843452825892468	0.0048321859414668	0.00218273535133791	3296538595.4461	1698612754.88333	172124.77970895	76211.0106408658	22824.0799179302	61292.5086071503	93556.1184917614	308915.849365139
1	36	12	0.000623095205820178	0.00167492959949135	0.00254888665149874	1340374581.23921	2544779026.11198	10252.5587800648	3365.38072034054	2448.32530812308	9824.53501585375	16126.3659859097	98192.1239258124
1	24	9	0.000753654280409536	0.00311283963333526	0.00312293114765816	3349889571.83529	3928393895.61571	92601.2463192253	29562.9383475033	17390.3078355436	24380.8509289463	42185.792506632	316497.807796415
1	36	6	0.000798197305970671	0.00593363455300814	0.00144431154127297	4586664589.34893	3577729374.67728	513650.628602794	244828.729841246	66064.9075540238	112833.893485381	181533.014171791	723845.449993238
1	30	9	0.000686514481882695	0.00390117279085158	0.00296892123209354	4976897112.97513	3034535309.55524	155007.61438752	46688.7335004948	18912.1424558767	34921.4824344408	59014.4587867235	367422.320385513
1	36	12	0.000942172701928917	0.00592719344314548	0.00251703992994086	2756791928.89484	4309496254.47602	542321.127515156	135935.391230342	36919.9926590076	75012.0250224905	132583.445963562	938637.41514481
1	36	6	0.00054447587494155	0.00219321978679919	0.00320091792711133	3301399969.77842	4008627260.60648	75513.3822097012	27047.2651932212	13127.8272157439	12699.073701361	21390.5941051189	127989.256094797
1	30	9	0.000703375473087867	0.00270687812011088	0.00388752171046527	3316827289.47019	4219911019.73311	63565.3135964321	20431.1657496739	12325.9155229936	19513.4051814266	33059.1959652966	228371.622155651
1	24	9	0.000503816521679865	0.00159205044206835	0.00244951631902855	3106683373.28358	4994775271.91579	21964.7494509318	7796.95388719466	7358.24025274609	8764.11969239756	15111.1376862586	123086.516439582
1	24	6	0.000790516838026359	0.00290600484581377	0.00103353106114277	4043315993.73587	4224695784.07355	308753.591296402	110288.929093346	40636.5290187591	87781.8429773337	141118.884735408	592236.503901759
1	30	6	0.000699315771097475	0.00275520396454163	0.00287847882905295	3835352614.71666	2455545585.57582	83745.4842013484	29644.3088569033	13611.7023144878	26699.4798719868	42656.6421930101	190618.050676124
1	24	6	0.000658607903510184	0.00226773952634511	0.00387405534923184	2710536068.79553	3754541605.08655	56647.8454407505	19527.4162009474	13759.6065660349	10467.5368111481	18137.0419628709	133619.55866313
1	36	6	0.000857940362466519	0.00592933367664715	0.00381215078753836	1060459448.7439	2253515724.86023	269851.49972824	117194.941101907	35745.3924767603	14996.5187921543	32445.3836380123	274066.209966763
1	24	9	0.000915107641559761	0.00109897064534594	0.00373139445910362	4076947574.96863	1214152366.18964	1501.80823004042	620.743789404588	960.45482701605	30768.0805741037	48163.9797506842	146846.339404786
1	30	9	0.000992381262921732	0.00579767989673323	0.00177696540906052	1385389841.42779	4037881269.70554	737472.574186973	208552.453129422	55177.6264966499	54163.7059196031	106376.098792526	885776.390267761
1	36	9	0.000623197582645983	0.00198269375314106	0.00353586242798999	2504828227.16751	4924415755.87902	38174.1015218607	12420.4901820065	7944.0324178108	13467.9128590203	22494.8375545609	148236.028144288
1	24	9	0.000806903398977287	0.00317474173552482	0.00186530481413511	1037531596.73536	1171583319.35359	45943.6035744679	14014.2862037467	6532.41006518628	14705.4233420613	24762.3398104589	151033.400102393
1	24	6	0.000945320878700339	0.0053727911575109	0.0019736086732202	3142871620.29958	1906669375.8474	340171.158317282	127194.340798176	39957.7504257419	62829.3580923849	104555.9565389	489844.123562991
1	24	6	0.000892462513964651	0.00190154136225731	0.0022150240807572	4134511119.33691	3958759946.92869	60315.8728696987	20679.7153876911	13463.8495880811	57366.030002918	90122.7519843345	342465.224005534
1	36	6	0.00087505683050764	0.00207062660241366	0.00117332629944548	2788077810.61372	3325515870.47716	99327.7598201992	38748.7884264778	14587.1332058374	100832.265920327	145721.064891237	359562.49876187
1	24	6	0.000780098934683518	0.0059651152107879	0.00301858301250298	1093580368.33772	4551882156.67061	820193.376917344	300721.9514546	99615.2788992172	16304.2510389893	51340.0585730455	735497.56205551
1	36	12	0.000759579471322058	0.00216442095259071	0.00233874893516928	3371740211.16091	1538392558.74319	14173.8515908691	4384.84465724769	2463.91711607914	44173.5713701694	67375.0893134493	246141.994739715
1	36	6	0.000762323540637959	0.00206038942080084	0.00259499136209326	1252657341.28762	3701426464.04338	69376.0610037641	25000.6558184762	11816.7217655578	15741.8571006022	25677.3941255721	132422.821635847
1	36	9	0.000564437275177594	0.00289564317177171	0.00198485259471296	2543950050.51562	1809033943.74315	63118.8164596525	19173.3830824044	7342.08578869672	17374.1173434467	28448.2755855461	153161.408541867
1	24	9	0.000920963043055344	0.00424051421773184	0.00323831355836947	3593942583.59161	2525506756.56215	135411.972241454	41216.3998442966	18998.451357041	43507.5173413855	73172.5655047255	442727.734828323
1	36	9	0.000535393667003878	0.00472759063092025	0.002551471546669	1090870744.517	3248836392.91592	303455.576830163	90130.0696208518	27173.2885371299	8399.63718922097	22093.5828628843	317044.53025809
1	30	12	0.00096734750882698	0.00500855342098141	0.00398235297073083	2793575445.56749	1626724147.4716	86100.1723689536	24399.1027485879	9795.51507015555	40274.10612572	66489.0832244648	380636.171765661
1	24	9	0.000763827008221596	0.00450693131258882	0.0010744133154609	4924496672.84155	3014491017.77022	437134.819959638	121726.169286865	35756.3861278195	100030.637279001	167195.373567489	879360.22300749
1	36	12	0.000659316890701715	0.00533340502817764	0.00257127526474226	1584254291.65319	4993793560.90549	478729.294972663	123532.90793702	36048.7573592271	19900.5919747675	44678.8310194667	614021.905461611
1	36	9	0.000557083639567461	0.00170592983847233	0.0015587904488968	2736358652.62376	2259532504.63426	24013.7073255521	7566.64979910042	3926.84601922472	21617.384009089	33700.7853623532	142859.130709901
1	36	6	0.000727612330299106	0.00507922535981072	0.00140671137094015	2493338492.66376	3131052655.33715	370090.685908834	172374.57270995	47742.866733642	50091.86577804	87276.2824364546	451773.223714007
1	36	12	0.000773834494302941	0.00338579267717748	0.00150720479608115	4160978285.98872	2359281742.49898	107948.373470131	29141.3255126664	9693.35395299609	91653.9684698553	141548.277590807	556606.673038493
1	36	6	0.00058164451043255	0.00365485554836554	0.00118820208773308	3954315106.26615	3370992355.36512	261335.019607505	116217.26258181	34397.4329927132	46928.9808689477	77528.5242634384	353841.936800888
1	36	9	0.000763692213656004	0.00243057653218182	0.00100169430694262	3406912598.33977	3291880190.23452	123466.605893304	37105.4671602566	12688.0317216288	103623.016434067	155569.075014656	502621.520352097
1	24	12	0.000862222087231194	0.00420728637807903	0.00276529124646811	2047379341.27427	4201187911.24296	169501.001949258	49757.0063759107	22975.6025205976	27757.6116081813	50497.5639548909	498516.497692758
1	30	12	0.000651270546171181	0.00516509923715091	0.00248476387084211	3115877850.83986	4693419278.56053	400462.486921634	106384.420605455	34756.4848043105	28149.8943895464	56009.1197902794	651041.177368697
1	24	6	0.000856419002749678	0.00120312315425227	0.00369415682289901	3703390968.09775	4336779687.55198	11947.5455874472	4478.084218076	5152.29734257521	26784.7729500637	42628.0136787063	174950.814068972
1	36	9	0.000851506870492639	0.00452265397354413	0.0024129307625869	4333685973.06761	4450882346.56992	391062.731563435	116325.600813573	35441.0692339749	83234.2622376602	137290.337394814	717654.609978152
1	30	9	0.000560093345373399	0.00108194185037334	0.00315662425714935	4676032964.46656	2340931690.24598	3249.75334442452	1216.47696797547	1454.15543966708	14907.3149823691	23528.9063314697	101881.997692269
1	24	6	0.000818473178195577	0.00559461563531981	0.00353385392630102	1039898273.9197	4368385433.99953	640807.188723096	229832.065126205	82433.0722277175	14349.3260618001	41461.4984190171	593633.994241433
1	36	6	0.000984577514472501	0.00563123879137519	0.00134778383979829	3383001785.03919	2249185245.02601	305161.095577573	145281.222542276	39641.1993990186	156903.789099666	229753.717226162	614699.6590916
1	24	9	0.000674170093930551	0.00212111906394062	0.002403313321159	2703188212.70388	3101486175.12747	31568.5948988115	10545.9824975599	7700.0239671807	17400.7336107592	29240.746591978	187535.064858636
1	30	9	0.000781307837593379	0.00245303056754499	0.00105284290017745	3378709714.08888	4677931489.99398	164483.372717306	49241.6332854187	19137.9988789258	90388.1127717344	142675.883172945	610847.155225124
1	30	9	0.000874785940284753	0.00425705032424288	0.00248482807296191	4444590237.36577	2980305132.58902	218281.971855461	64507.7227386784	22967.9220416056	72927.2183642488	118125.225168777	578259.300363872
1	30	9	0.000615857946915646	0.00393077211916646	0.00390790871031986	3987742219.44474	2473387700.79167	102856.016392445	31460.132351948	14085.5255182897	16286.548291214	28659.6874252863	221519.764710883
1	30	12	0.000737362298062119	0.00100238885345813	0.00138456953461973	1256923364.86238	2197778275.87084	3276.74018735117	1179.90424759974	1205.50351075598	21229.1475977539	33536.0673816492	146693.852850832
1	36	12	0.000929322455497359	0.00448141967833525	0.00309666095233764	2810491204.4494	4355655237.08521	231167.727870466	63524.6417304702	22334.6885588236	57759.7421148668	97552.5704544002	627467.253010657
1	36	12	0.000813729513455495	0.0023778119445788	0.00107821862343933	3589920507.51846	1002466637.44383	24105.6698340038	6776.46334036916	2595.05345046356	117338.98269548	162955.829555918	355416.948659483
1	30	6	0.00076820458805524	0.00278165215789695	0.00341164284984933	1470936564.16738	2905015225.74173	90092.8192248944	31617.0950275023	15237.4900050948	12633.1365390312	21880.6391632755	144247.682793825
1	24	12	0.000917591395008152	0.00422259382414132	0.00376726760843254	3225771466.21301	4655810709.04812	143256.303441396	43580.004127205	22976.1933969308	36958.4251416707	65319.5496836059	569583.876763063
1	36	6	0.000809451352224426	0.0045493514128282	0.00305903093072149	2236108000.11908	4451697727.38157	373122.076726782	156389.971340655	50599.4806441367	30864.8149755018	58764.953888964	413078.019652148
1	36	9	0.000808826597924554	0.00277405845223034	0.00188974800661572	2021988038.3175	4022784441.70627	130860.083279592	39805.5171275678	15440.1961220288	42131.7068434406	68179.9851071044	347422.267213873
1	30	6	0.000740228492366541	0.00457918453140959	0.00240245637358574	3385115034.39343	4574816758.43717	489106.302633784	192341.754323569	62667.4787572767	38129.4615710824	73347.740442629	536093.057935983
1	30	6	0.000749642168187305	0.00463861341683443	0.00341368799350255	4809919165.49906	1282239293.572	120964.01073081	46048.7429519776	16302.6266167055	34161.837917338	54181.4050459669	218955.316972742
1	30	6	0.000925012407773081	0.00531838278041445	0.00390259666450391	2067896601.15755	3422885875.71381	393889.405343117	151905.804528724	51755.4001815162	28558.8438118775	55654.0218893004	430230.985035576
1	36	6	0.000682913240042997	0.0016182158201262	0.00363066021572334	1302340829.99114	1474927330.00872	11862.3467868346	4129.58071537356	2584.07415623057	7924.29724291601	12298.770873697	49836.7360067742
1	24	6	0.000606398235543558	0.00312230165115617	0.00323788195058802	2905755714.85416	2433707590.46217	98647.2978845042	33680.7052836894	17320.5505662978	10798.9038666163	19523.2100918031	154115.464088239
1	24	6	0.000902344407129492	0.00385422835280619	0.00107961999734867	4109848053.658	2090688671.39232	261134.577370785	97241.728272331	31127.8252329473	119602.839195328	183094.289415774	573730.045021615
1	30	9	0.000983571482511039	0.0015276079324122	0.00276314592992556	4142794661.28038	1077101986.20896	4817.79401517692	1655.80412064683	1376.6046311364	68026.4795632131	97586.2635752121	214846.005947766
1	36	9	0.000615314614258155	0.00415720663290305	0.00359989031992405	2352783961.96634	2326669779.48017	127817.079189624	38643.4071557642	14159.5481700514	12947.1213548153	23745.106941538	196950.258786128
1	30	12	0.000725067193538764	0.00267957622400887	0.00251383156146572	4970181279.48631	2846627604.28479	39663.4597028328	12246.527243496	6849.28017712766	46307.4447344773	74814.1748141234	386816.51726959
1	30	6	0.00056194454064953	0.0057839239466823	0.0028738150147515	2801206161.60527	2810951543.30823	420244.551454155	170142.234018989	52056.1426050929	14270.6192855249	36698.779263151	394844.371133488
1	24	12	0.000767308399422663	0.00486199439227793	0.00192881147038793	4833254079.38565	2141823203.86658	176665.29188618	47803.0436216136	16906.0553559814	58216.213213313	98942.4678127618	625346.956315531
1	24	12	0.000836668321579961	0.00550365417337506	0.00117075463370925	2727046249.57515	4471018199.36255	752817.268753689	182630.37634687	49428.1265671723	78575.9041553202	147431.791975907	1288188.37896296
1	36	12	0.000662915624613953	0.00560519301442074	0.00265694873527289	1245819337.76054	1457010084.49771	154155.235629968	39455.0170899858	11274.9125109375	12421.230094615	23919.8192886571	228641.242976812
1	24	9	0.000850357750029834	0.00216181904579156	0.00374065433385137	3180844869.81834	1287380132.07982	9400.87275098396	3269.07341243548	2834.83922953225	23731.205782694	37942.7384475752	167635.114968233
1	24	9	0.000687633820997009	0.00423537272975521	0.00359346629161394	4415622828.35241	4431703288.00349	215631.478361266	66219.6987661867	31933.3427977056	23561.3159639292	43831.8888520736	440745.280679972
1	24	12	0.000795497442718326	0.00418728305232311	0.00173974401848827	4266264194.19425	3607355370.99788	216739.922191351	60165.4365242	22991.3118405924	64809.494586258	111499.502579021	765712.028070657
1	24	9	0.000616500497953905	0.00423175533228606	0.00381304411694261	3858715650.25654	1750593687.02448	80821.4985433396	24937.0465544815	12327.5543484511	13114.1900504814	23391.6578471244	196494.432935828
1	24	12	0.000516663879950021	0.00317294262776296	0.00257127321430348	2808660946.85963	1192953291.90845	23169.7041743476	7206.71646636056	4135.17075961352	8208.2619056244	14303.1382659304	115304.609829411
1	30	6	0.000624995223756032	0.00290712152360345	0.00221816728299207	4142668529.2125	3900655698.3508	176813.412240658	64211.1090608284	26189.6008250068	28290.5969213207	47875.0574125506	270594.24514398
1	30	6	0.000574779460406927	0.00169421111325321	0.00205424869223397	1492240800.43983	4914474027.99574	64674.8909398371	22345.4314992112	12762.5843812884	9144.93518843598	15956.2339979303	115499.816664932
1	36	12	0.000634945653349406	0.00550635681336426	0.00218880456027154	1839389627.19694	2203831079.6251	256244.851689963	64283.1501548444	17491.6688454958	19579.7034494004	38086.0813972769	362496.162798202
1	24	12	0.000571767242810943	0.00101923338734591	0.00213858449996975	2377650790.29284	4389386682.79539	3999.65295060849	1612.57146351464	2316.41838617853	10581.9148725562	17840.4631414537	121367.239290898
1	24	9	0.000895117184419529	0.00366818827019651	0.00157641526949247	3485422435.24323	2559516613.51093	169746.387406572	50013.4501305332	19434.0158539993	75440.1415264345	122568.716592662	590746.407644369
1	30	12	0.000825897175622638	0.00116202395350131	0.00136860106088215	3514856024.46314	2598289829.7435	6190.18788597323	2149.4030777645	1909.66850331386	78453.568926657	118737.58321358	368718.080845384
1	30	9	0.000744382497778618	0.00256784484868203	0.00208069131346242	2700333069.10298	1461823541.03862	33274.7337862478	10311.7155375542	5023.5590668026	31176.4670970274	48794.8953295676	200777.893685259
1	30	6	0.000561478972114976	0.00118888294332368	0.00358741272514374	4359108584.20163	2702352082.44852	8549.63279623409	3053.6462223892	2835.62500312179	12032.9654763686	18853.0389882445	77468.8149122574
1	30	6	0.0007354855212134	0.00110196569412957	0.00364922765346418	4793097212.58254	3715851136.67589	9473.0790188641	3425.30072209158	3403.47090248879	27194.9281513875	42031.8156869382	144353.25374439
1	24	6	0.00057199904070625	0.00533918604701653	0.00174763102150737	2820518856.03942	3366589452.28842	622665.676205923	234546.672899707	71672.5754393171	20221.5529816655	51944.8297530077	578093.639942919
1	24	9	0.000802914764629037	0.00342967208947774	0.00352637744272679	4864075025.0402	2858049551.96635	79474.0855603823	25205.4574852855	14363.6493748385	35616.6395553669	59561.0359483942	359641.641964655
1	36	6	0.00060709075337653	0.00560753731618813	0.00216763937023295	1929204348.55527	1207064946.22305	151350.711531768	68981.7208660393	19642.8657318497	15198.7323504808	28159.6048918765	171986.466109471
1	36	9	0.000721935305884469	0.0035475526450294	0.00237658244561306	4079958075.14309	3484513360.44367	175857.272516215	53006.2226942677	18770.5535197104	48224.800579342	78490.9897606078	403332.791908765
1	30	12	0.000939534901705688	0.00217589416979892	0.00372708570361115	2855070838.24322	3560343353.47666	18979.7522529331	6398.70455817884	5113.52715171877	39007.7823791127	63165.8465665116	336439.287839547
1	24	6	0.000900805872566248	0.0034119219054507	0.00221601430647767	1771050946.90228	3791932808.91995	249182.055324255	86611.0208715905	36642.0618954178	30014.7458670205	53219.6860771507	358768.399034608
1	36	6	0.000815180914017266	0.00247503307864937	0.0023420605122667	3574879069.32269	1669894263.40902	50215.2585499318	18881.0048232392	7777.84750051098	52622.2674456853	76839.2321759809	199502.006243562
1	24	9	0.000994658197807731	0.00575894017780722	0.00175529314147938	1650743203.49711	4398341073.19835	812059.444651095	226065.008834936	66386.4623969147	54936.6508982383	109838.319588227	1043310.28630781
1	30	9	0.000840303313541415	0.00247156302482529	0.00222408676331853	3919487242.09388	4703888671.9858	90824.276626347	28412.9461275366	14667.0607187876	62687.3528918795	100136.500285777	474843.104929855
1	36	6	0.000560945594560924	0.00125747437370972	0.00196679050810658	3576190218.27282	2100575667.37937	14381.6173478054	5017.09381100608	3021.52109889548	20695.1764267254	31054.577263497	94515.4820951135
1	30	9	0.000793813365404327	0.00134420539054462	0.00119187068464652	4868476035.94039	4763199303.7119	30148.5099750159	9838.74038628124	6457.34806254443	110993.201865096	167772.335924076	524130.97122001
1	30	6	0.000799001867029874	0.00435545788500494	0.003684008409103	1515073641.346	2912145562.66245	233428.495576517	86998.6439571252	32451.6752380504	14909.9298249097	29733.7830236911	255779.479327279
1	24	9	0.000623799290857932	0.00181781362672664	0.00187852506953382	3711009235.52602	4236938223.07586	34962.2979316717	11748.3850630309	8808.70351222126	23814.0404428807	39695.7639724209	241077.507499802
1	24	12	0.000901222935898745	0.00351163658338637	0.00385919688691051	4157803489.63583	3348648838.48023	59739.8398286383	19029.3167515835	11966.2454564094	40650.2667655588	68970.6272916085	467669.633354671
1	36	9	0.000516481679512261	0.00426630251427044	0.0023267843957862	2972715866.17629	3783069277.19217	297502.579670884	88621.2964541651	27656.7923378494	16592.4326464115	34412.2380999998	354730.122071693
1	24	12	0.000589703926391891	0.00477328369798833	0.00251830459164474	2043291492.0706	1276508687.2181	79489.4526832117	22368.0012311141	8921.66838874508	9960.65243329001	18519.2685540076	190038.424153918
1	30	6	0.000681503855201298	0.00497630762472417	0.00266362755798137	2100223720.64579	3804890567.11289	452721.352298736	179101.162314631	57503.0903819372	19208.9980671428	44478.7331139345	440206.912183909
1	30	6	0.000817789283539301	0.00138240973206709	0.00330322171602744	3326664062.83127	1544782090.04127	8133.19832418797	2850.24417872136	2274.07674285325	27161.4301005633	40974.3303148813	114738.534621815
1	36	6	0.00082720682504426	0.00221688535161613	0.00209185384442272	3023915881.34208	4528023437.26503	114543.789140258	42586.5504382673	18047.3710248223	55620.4533473025	85189.7149798407	302265.132943119
1	24	12	0.000609175317457882	0.00532063419017348	0.00251248739752919	1428168961.05216	4570223310.76214	383302.74435701	104827.781256279	38212.6777930765	12323.41892147	30315.9495203148	600676.92928165
1	36	6	0.000871964952531396	0.00406516027248421	0.00240237881672067	3204766248.56669	3018411656.97736	227362.053977786	95633.0308946711	30940.2272054839	61522.4099161549	96790.775633229	376356.711739832
1	36	9	0.000841259183991204	0.00244424603120892	0.00333830853967204	1818164926.58255	1390434466.24442	20445.2682662964	6456.53306451173	3405.34173085843	22807.305803782	35243.3373365787	140533.603851237
1	36	9	0.000544420010014585	0.00583310115100177	0.00370050020932991	3736979822.42894	2131343643.88823	253018.862505517	75076.7940243729	22314.0752791245	14951.8461445959	30661.750397687	298252.631071409
1	24	6	0.000824519389900678	0.00572997963989706	0.003903540577585	3278604609.70045	2834146726.84536	414368.547316363	148140.777301078	53965.9745079712	26518.0112164895	52939.920306388	456978.245333379
1	30	9	0.000675696381773341	0.00188266524074892	0.00299218889070679	1085125335.19935	2703973843.94384	18565.7582729192	6191.24924509161	4535.2651867595	7356.70147794983	12411.8993798573	86401.9588834551
1	24	6	0.000582519210718275	0.00274055895077727	0.00269611209913643	4454115593.00545	1372578076.02306	46121.6831725654	15741.5917229879	8354.65215430852	15300.4618827055	24934.7400126388	122265.233892174
1	36	12	0.000708607559356868	0.00199208712737117	0.0035178906019716	1435137367.78994	4985048116.95243	24382.3599755909	7983.37905005631	5747.32847820914	11828.2246355059	20005.1525689864	150141.65169161
1	30	6	0.000905176542332182	0.00279471427026907	0.00342945150519889	4618157315.15926	2508032440.8152	78650.0208788811	27630.4894648904	13346.0622590658	54831.4423210258	84063.1283965449	287314.060224703
1	36	12	0.000649438957349258	0.00101658649311986	0.0017622153705258	4810404349.53403	1382291729.77495	2049.03149634348	721.18731768483	683.224604234732	46665.9165765578	68171.5457962605	173554.745808049
1	36	6	0.000770637308794567	0.00348286593014086	0.00167653364303108	1154692531.7557	2469010390.60549	161911.567833474	68463.2245229519	21876.9325973954	23281.9616633912	39707.1389101194	208790.740133794
1	24	6	0.00062796223462964	0.00253587616026995	0.00334192218377963	1407483757.90328	4773840819.51705	110047.177476836	37554.9422387253	22833.7817109716	6684.58603999614	13369.2494751102	160363.5348983
1	36	9	0.000566476959810995	0.00116765754480396	0.00296213943599714	4580579620.90118	1480100109.98361	3107.21316228748	1084.06769620083	993.727867582816	18596.8490640072	28228.0645255331	93765.2282783234
1	30	6	0.000507060093019786	0.00541079154055151	0.00230036381527325	4466194480.68998	2379511726.36711	342238.130014125	139901.504781401	42052.7209636221	18090.3233154454	39455.9490966757	341482.24617885
1	30	9	0.000778670212620873	0.00379875828030394	0.00212733299636675	1827873158.69346	3421549911.08076	211127.13798475	62622.7526901399	22892.3986829345	27597.0997901144	49138.4030420307	368321.865724029
1	36	6	0.000775198487088914	0.00477496566371923	0.00389532727215953	3232256579.36479	1767103332.05137	147896.514951363	60975.0653686889	20374.2643060469	27877.9967211427	45712.3908520038	214075.375939371
1	36	9	0.000745907162692309	0.00152736519602944	0.0029174565061909	4916021048.36979	1728587476.33311	7912.5303178558	2632.54741795043	1912.75359115461	45156.416743061	66986.7622347524	190239.061912394
1	30	9	0.000511558227804535	0.00454095337564672	0.0038895093574979	4997436921.82454	4517307564.40621	274897.927702807	82653.1464529376	33101.8912390902	14660.0263367992	30601.2458839172	388146.394313915
1	36	6	0.000962309962535687	0.00266929903496706	0.00317867007182104	1469719404.28342	1289133182.23077	38229.2903661918	14153.6999062535	6089.39720455061	27204.8316710024	40831.1005610801	126473.969076061
1	24	6	0.000814432757835136	0.00407649536825623	0.0033251894268991	4280458910.92864	4925947351.99254	374184.280276292	129739.835931105	55792.4995132581	36993.3981914392	67567.0476022159	507542.424982475
1	36	12	0.00090098571216152	0.00370275157717442	0.00399976614737177	3616302790.95103	2946070594.19465	74762.5838566489	21957.0435420742	9886.22537227829	49716.0537982498	80181.6047853384	421004.034508546
1	30	9	0.000529922514486283	0.00370016532538436	0.00381709348905665	2925744568.67851	1250538845.95599	45121.1251776866	13884.3004386023	6458.09495443831	7757.88787658351	13572.6383466219	103319.999339252
1	24	6	0.000548121901622611	0.0028224676493693	0.00308702999178805	4407718666.14268	4771062738.41314	155126.874030389	52878.7907406885	28774.0067927035	13417.9832136477	25145.2652529122	231949.310297159
1	24	6	0.000987646886133471	0.00281242262296409	0.00332045381613819	1799260621.72424	1831152747.0605	55909.682457958	19071.0434959626	10736.2899707294	23994.2597656341	38666.727914281	178029.435483413
1	36	9	0.000950655515193064	0.00106015661262743	0.00337005874899338	3918311984.10783	3554089028.37943	5161.59815796559	1861.05419204282	1954.96940559627	62129.6426175792	93187.7550769813	265178.277557445
1	30	9	0.000794340569782055	0.00204589065448261	0.00126714611097579	4618364033.57849	2309875154.79579	43889.0031524176	13560.0025528846	6489.73229177913	99521.4519019397	148398.034181442	434437.970510818
1	24	9	0.000504115491422896	0.00145163683688544	0.00345865426492243	1541436043.27405	2710466787.21315	6650.35395893878	2505.79520003002	2958.64872790197	3132.06361059479	5400.91990652533	46023.3089985027
1	36	6	0.000706105224499265	0.00594819421980331	0.00135880794472428	2977925856.3731	4442920459.60761	644311.844852162	307880.450047088	82241.6404780106	59185.0461507369	113812.263091159	717547.62090426
1	30	12	0.000665667245735472	0.00558438220102749	0.00215780140774709	4510843795.9302	2235056070.63589	260449.660202026	66525.6705114716	19612.6771116293	41933.6139106982	73797.7272686759	531584.742630577
1	36	6	0.000990384213293353	0.00129989058021209	0.00309541807730009	1990258701.18239	2649404517.31941	13773.5730378277	4795.01465297893	3318.10293143582	38142.120626832	56559.0423135399	151851.87835925
1	36	12	0.000898265997488519	0.00147786465907005	0.00202131052183599	1946642540.64668	1181810359.53447	4322.81910267846	1421.22368648401	1035.20882634837	45959.4248110853	67745.9078154628	190420.440032291
1	36	6	0.000888266827707676	0.00590286434687867	0.003554741589666	2923893145.8013	2602874837.8693	315295.225499696	138073.792503608	41735.3733056585	42627.1284205042	73681.9915599195	391920.767769035
1	36	9	0.00084966698919236	0.00188347438727401	0.0019356204286281	4997448755.22674	4922130050.39411	57241.9520057225	18048.3828023871	9420.46141192161	107389.42344284	161832.335514734	534893.463610246
1	30	6	0.000918046395495383	0.00309193342700261	0.00310867288670991	1462293041.15634	3520402719.14731	148835.488947621	53184.4546404372	23191.409990034	22897.5773591217	39037.4104092941	232994.057286511
1	24	12	0.000567291968767066	0.00561301987569549	0.0035467314753164	4948451060.25716	4074267451.49451	293450.289990039	82750.114228383	33232.2910212203	18166.1187735313	37580.8789856899	561957.63499353
1	36	12	0.000933062871529855	0.00203391412335469	0.00213072831964475	3705327740.20103	3108364421.12458	26222.6811077431	8136.28928366171	4631.11659214466	97792.2762989944	148050.744495348	511934.825878272
1	24	6	0.000873422366237969	0.00399782424638754	0.00328612023040995	4697270736.91547	3806082493.97093	278627.948405408	96520.5402841501	41938.3384950317	46890.8660430103	79888.8615558229	465666.027449948
1	36	9	0.000615851804380787	0.00414455526388996	0.0012737927802063	1901627207.46283	2225771615.67011	231720.551489443	68259.1068244176	18272.4401616226	27512.2052115654	48900.9291331406	314129.453993657
1	30	12	0.000614831440228086	0.00469543474578858	0.00132277250415328	3771668344.66343	3532281278.00341	384905.136157062	96386.257297534	27108.2484783304	46610.3190378938	84755.9537740876	676247.677424682
1	30	12	0.00092256218071907	0.00395105708188115	0.00216113297588303	4511240928.54851	1154433853.14181	54654.003703968	15246.1555642106	5815.3937927235	94386.4707237125	143900.798664051	498202.374962386
1	24	9	0.000502956217877076	0.00482764476786351	0.00231309229109028	2134468206.50553	3446258635.80325	339858.216971289	98944.5183664147	36163.8833657961	10336.6241365382	25642.3169489169	424613.525686349
1	36	6	0.000874533602683547	0.0011876210118042	0.00301612453423221	4893813770.31056	4646345732.55584	19421.0042549627	6775.79353670811	4964.91896816128	65078.5571234765	96392.2531788954	252718.249362637
1	30	9	0.000933210785247258	0.00362081732047268	0.00332772689199734	3411990468.34145	2649674618.08875	101741.645940795	31114.4747919447	13926.3000143683	50440.5972371893	81110.4490997462	395265.788679437
1	36	6	0.000919404184128074	0.00291298285489212	0.00336050793154118	3412837295.39837	1996332522.94014	69213.2226574359	25924.3851238291	10773.7120149518	51706.3975537154	77135.1548805598	229157.246571719
1	30	12	0.00051019984581745	0.00197401445193884	0.00221851953277408	3393276902.81769	3913412243.73349	25414.0232603511	8265.68499078113	5723.63241401614	13601.079202592	23082.3101968356	169523.443087475
1	24	9	0.000931058311510982	0.00163461035223396	0.00138061921753499	2193779990.05084	3976717582.93919	32667.0075898462	10871.0721928164	7803.48230317702	58497.3885039105	93399.2241931239	410324.111712554
1	30	9	0.000749996534551769	0.00249400234807924	0.00155882705205673	1970159548.46734	3688067503.6234	98366.8954429759	30062.990883743	13396.9369797432	33347.5997569589	54947.6000297908	307324.407274407
1	36	6	0.000966402618212124	0.00264295386773655	0.00237645326984766	4350074688.83109	2104566508.27226	72046.5481908701	27433.0459578563	10954.0511242338	102138.334127165	145199.551320531	327981.060175218
1	30	6	0.000948129443244383	0.00329230011998679	0.00209632496403697	4981301072.67583	2261427408.7756	137668.94075163	51438.2363426623	19288.5168291511	107233.788081515	159082.140137043	438347.718802641
1	36	6	0.000668294708687933	0.00139576917688535	0.00184320698000554	1649715896.90942	2982175829.2004	27855.8941476965	9796.01276931399	5362.09731747902	18242.3089190373	28059.4601023767	105100.495324996
1	24	6	0.0005505346506004	0.00554125579901587	0.00194882127609616	3803980995.37368	4902670898.54354	928424.389966321	348686.394084981	107418.4858519	24328.0988384974	68619.9280523621	842911.068256534
1	24	12	0.000764001717046995	0.00535636931321363	0.00302535912475207	2458292815.11132	2241734224.62157	163230.599715015	45659.2961250851	17863.1936261553	21421.4446440394	39578.1080838951	392346.971259435
1	36	6	0.000635579961029562	0.00442641391820141	0.00369838647143319	3319541730.07702	1141144357.34012	85302.281356078	34744.3838980657	11870.3262874806	16611.5536813766	27137.5460250552	126401.270659793
1	24	6	0.000512723969303752	0.00353333302183525	0.00114594627742821	1225879787.43065	3753727529.31732	386167.963847618	140703.31253811	47605.5002262782	10774.2268178333	28645.583434181	359917.471377785
1	36	9	0.000531745412315937	0.00455752168647522	0.00376658590749137	3609050356.95375	4133044036.42287	274746.730946502	82672.5370242898	28895.9111744271	14273.3535788149	29966.7627251209	343503.103471
1	36	12	0.00090677596656926	0.00121129057893853	0.00168558130996407	2401468287.35216	4407522012.62254	10602.899946354	3565.96322815566	2865.00678433261	73061.2122095479	111422.994616361	398880.206576316
1	36	6	0.000850325628818114	0.00594362148752733	0.00268321833919409	4573400459.87356	4559636234.57817	594685.163044471	268645.275318485	77582.3326310213	77473.4183432219	135371.998825027	723537.733538882
1	36	6	0.000867743106901179	0.00362891648379841	0.00304786237013013	2931094705.0808	2832688138.64382	159732.131144871	63491.9027180844	22783.4951847027	44051.2555813389	69515.6059184131	282646.049651334
1	24	12	0.000946841121042115	0.0037532912569217	0.00256457583019492	3460658357.07773	3195858975.5057	100431.146563457	30025.3437166108	14836.3960445354	58202.6234700411	98036.9406718487	617417.078126921
1	36	12	0.000850791674887936	0.00395327215824027	0.00283965960994171	3045866152.8692	3293209132.06462	134519.883797196	37633.9432434038	14073.3743270499	50792.7962468999	83521.8765179799	476166.601200164
1	24	12	0.000705769709635368	0.0016190980991659	0.00353313668898244	1758007912.80534	1173705780.57121	2523.3357277878	963.896538083469	1158.94513162458	8578.97103495863	14251.5615105307	84595.3470749248
1	30	12	0.000745016862448254	0.00471158669712919	0.00149361635532914	4020712939.64896	2226726294.97166	223776.961263643	56948.4634856328	16651.5427802178	70276.2891922891	116063.392493383	628177.93165
1	24	6	0.000908525909121478	0.00568011030430219	0.00378549241242848	4595635403.82948	3524723934.80691	514605.064894265	184207.078280313	66866.3300492881	47618.4980097244	87965.8214444	625512.51496933
1	36	12	0.000913346210691534	0.0037661668118804	0.00165929193771792	1698429148.5226	1557112201.64014	86853.5476380104	23131.0554541562	7382.11504800172	56582.3224369773	88411.9439905277	371761.589823234
1	30	6	0.000592886230068018	0.00297133967129179	0.00211178763338099	3877930754.14333	2235131804.29368	109277.451459182	40003.2291594186	15875.8294833389	22964.7492822548	37667.8852727041	184976.903385454
1	30	12	0.000999722077299743	0.00107496852009279	0.00168206576395067	1188251112.47025	2291907855.93629	3567.50525986937	1293.96798395661	1353.24636876079	39476.8463834897	61237.4875824553	226680.340953604
1	24	12	0.000579077179314915	0.00354437422145831	0.00319792932727427	2260130442.82294	3273339304.56422	71103.9171065369	22105.4990029955	12658.781084014	8754.12911833324	16495.3240117816	214120.372163501
1	36	9	0.000993096799823589	0.00346172301678215	0.00100857060459955	4114441929.98344	4340902955.40154	355941.465607445	105217.571072641	29262.3331472403	269589.578743987	396821.621644881	1136952.59103461
1	36	6	0.000670470509831653	0.00114289988099721	0.00376801828796868	2539894698.7057	1454255991.73367	4501.73263579913	1583.08811745505	1298.69962213901	12694.1569475862	19144.0056624434	57892.5002491824
1	24	9	0.000859505842831124	0.00265132401494081	0.00294159520854211	3982241924.24647	4841635441.31489	77082.6110509021	25169.4689557595	16537.6195815104	42774.5377963308	71398.2241638246	432731.836417061
1	36	12	0.000878736862304524	0.00380519891107793	0.00189360032880692	3894964988.22895	4264470797.02227	219885.659447316	59318.2106507822	19670.5192185073	103956.05792701	166493.36020143	809307.816201629
1	36	9	0.000763456350621928	0.00574923630533345	0.00130501408411021	1941129786.64327	1506313844.76362	284257.059225462	83066.1449227534	19388.3790357134	49144.4818220126	82256.9824438422	407322.607506455
1	36	9	0.000781143780782135	0.00158575673498168	0.00260664906119528	4105219377.17635	3443867001.57863	19113.4410891002	6272.52678353381	4231.54478827674	51094.2734724014	77750.582373604	273874.71487622
1	30	9	0.000823780512387015	0.00599922972243626	0.00388151978772493	1938436256.22927	3230984829.61935	394132.93326133	115038.646273992	37734.5704484825	22227.9983693329	45945.2448041853	497225.794804282
1	24	6	0.000842826590222759	0.00202411108256209	0.00123654932043892	3526513703.34307	4453404107.18935	126350.137944281	43253.1214832843	21569.2507581881	74774.7040226421	117445.095803466	444291.771670968
1	30	12	0.000597094858684718	0.00528622547604897	0.00122556747884412	2356846257.345	1675732900.93192	256202.173815805	61327.3579129042	15680.5711356001	28666.9718461135	52574.6451678589	409620.603326006
1	24	6	0.000972412134996708	0.00186821345659071	0.00379095807931632	3095365820.03189	4350108757.11678	39580.7416761931	13889.4981639739	11338.945608727	33840.6013271646	54230.633138442	245640.552431203
1	24	12	0.00062196018314917	0.00142108253517976	0.00192858378477305	1195375330.08874	3652513199.24995	9289.33614649024	3394.3828006986	3518.50404656907	8001.93350948946	13741.0914784995	109062.594969796
1	36	6	0.000917224619200324	0.0032961917747173	0.00199203976810717	1193874576.55417	2955372553.58406	166346.113500897	67997.0536375817	23080.743595128	33215.0840065166	54093.2614923857	248178.600865205
1	30	12	0.000622938933115296	0.00470004551066558	0.00196260361939056	4296959462.97262	3558029117.04509	287041.733907767	75797.6338328012	24362.140879733	37630.0178162223	68122.344848892	570468.257880918
1	24	9	0.000819302964614308	0.00287165964918327	0.00172894325927752	4261864301.1792	4162896654.92883	133000.469780453	40959.507147884	20083.8776163166	65739.0434265201	108158.891981427	579346.007506291
1	24	9	0.000557405555927674	0.00486049796021689	0.00328943801362547	3509308895.71142	1959087634.81668	148594.878969908	44365.9238816901	18470.116446436	11459.150930276	22364.4236161529	246346.076060204
1	30	9	0.000997436889072859	0.00269704495336979	0.00377833620559618	2741404077.20905	4779492299.78728	73418.9029872216	23549.2781776957	14063.9049579705	44366.4363604817	72182.7343280989	389635.246683184
1	24	9	0.000849121456808442	0.00404873567784974	0.00212918493856371	2937677492.62132	1514672231.20655	101959.280922413	30271.0801630387	12242.2619072785	40788.8024988275	66943.2300597543	344484.140179756
1	24	9	0.000987104152071314	0.00560038188088834	0.00335518489464548	2679787570.13477	3113016300.74116	336724.730732257	98565.5434165952	37031.5681287614	42269.230167491	76538.379801108	616606.34133208
1	36	9	0.000636888703797867	0.00234714318415966	0.00107568433859004	1516379897.77572	1923634130.9589	62825.8403697889	18959.7019082634	6790.13788684495	26300.6007805214	41466.345243604	181241.719431142
1	36	6	0.000954969264597691	0.00348970845129739	0.00165376308237794	2953330218.86895	4849963570.01894	320504.466961776	135949.019259481	43444.5173108983	106262.41260106	163909.500768498	577632.49089404
1	30	6	0.00099932996004973	0.00402040507495264	0.00131403457663004	4883473248.05502	1247741437.74648	132218.773929461	54103.4560951137	16640.061186295	184854.989037205	251143.293705205	476666.583764946
1	30	9	0.000949808159385853	0.0022693083517209	0.0027303901382101	1640730742.76134	1197915024.61464	15389.2586901706	4940.44740780515	2967.78388514705	29181.5075515357	45058.0270980678	167638.96270981
1	36	6	0.000851712087807699	0.0040630657381749	0.00260699631362882	2295633594.20269	2912572908.89083	213259.955041217	88766.9321679549	29165.1202852775	39257.2602182828	64559.2891155688	303555.004071953
1	30	6	0.000511836686930433	0.00522994996181614	0.00206396529807611	4668483558.77154	4949180900.64462	696321.09839476	285651.496809509	85198.4421222862	24498.6692338508	62664.2299323134	656363.183697052
1	30	6	0.000738998014962768	0.00571618509050742	0.00251999565057132	1796740005.7483	4800203843.83435	733368.093544729	300165.367209182	89902.9596839184	23965.0120185383	63230.5058662767	685628.836304264
1	36	6	0.000784885681635347	0.00581791721016626	0.00389087407869392	2672906336.79815	1260513809.63045	145813.128475176	63016.6910568172	19459.247220602	24097.6383581044	40257.4182405953	194704.784405638
1	30	6	0.000961892659106134	0.00517901195059658	0.00278631219646804	2426286077.21637	3796666804.2542	476328.908826397	189324.697173454	60347.1801375769	49285.48120892	89287.1259322169	558321.907674674
1	30	12	0.000982197827396662	0.00250151374761963	0.00340629353158581	2967028364.44155	2148863362.30426	18699.6255933575	6051.78884690045	4104.05052052253	49072.7803043683	77705.766709602	350970.088998332
1	24	9	0.000744768222281038	0.00594733120281003	0.00166378614484476	4977611880.79741	4405200424.19396	905801.13615281	250146.466830772	70812.6072742805	70514.0299306671	137039.534663932	1184159.53325938
1	36	9	0.000751471546624204	0.00125727583289328	0.00340393181980176	2855476853.33684	4838423204.84589	10798.1861082357	3761.29144031016	3441.7795644569	25280.8260875388	39600.7354766985	176040.954868819
1	24	12	0.000855203095327334	0.00166278218262837	0.00260415018447899	2559463624.792	1891108642.00724	5888.80302106048	2147.50737428601	2211.32104513887	28811.5073579578	46816.9905270752	232250.80101042
1	36	6	0.000611315350280067	0.00396911095492335	0.00170628685399142	4486325872.32618	3335030487.62411	267468.186849739	116379.477293823	35561.0465411682	43581.1746802132	72987.042470898	354107.533160434
1	36	6	0.000695058572668399	0.00468630431751067	0.00136658149646544	4314098698.47616	3244587855.28715	346334.062730764	159598.848908183	45004.2262998442	74429.435912029	120001.100211014	491343.862079834
1	36	12	0.000665347416635363	0.00205727800755991	0.00328819429362336	1905252912.55658	4576372829.22293	26175.4590312584	8457.40709422967	5749.32712257199	13712.2933209832	23043.0690982947	163584.425542506
1	30	12	0.000928617197601049	0.00565616897384153	0.00188188763955126	4116906347.98432	1150790325.74597	153644.397767911	38388.0776947415	10768.7869638628	103697.062175604	161355.245287528	627321.571904435
1	24	12	0.000551346237113956	0.00114661225528934	0.00122142092113287	3724819139.04563	1989449460.58062	4345.95951763488	1582.1246565304	1618.72287983796	23742.4121832398	38407.9172428013	183535.340185503
1	24	9	0.000759451648922045	0.00171125206134941	0.00115522955423994	1027037982.73895	2015545993.96607	21946.2559860207	7126.03172566284	4560.97810248376	18623.8210336958	30421.3652581027	158549.702210697
1	30	9	0.000652381924649198	0.00193526480171385	0.00317585382969248	4695434156.20629	1796812235.72119	12821.8037716911	4273.3244893739	3126.19764130885	23825.13283017	37438.3055300293	159626.229521843
1	24	6	0.000778060243585623	0.00544578675395205	0.00194746969321568	3774840265.90824	1573001755.22787	289082.027513496	108433.213316972	33717.7535739439	43606.2569766911	74500.7989896538	383787.666380622
1	30	12	0.000905312010067982	0.00382637252223186	0.00176104121284808	1662840375.48607	1290117866.31597	66245.718750782	18172.4150221061	6550.73291337974	42794.6100667612	68629.982336758	327635.803871096
1	24	9	0.000801269053871311	0.00258746295133086	0.00298498842920591	3706890059.15536	3497678380.5043	51327.7424859846	16856.2457119033	11380.0863301768	31600.1422639341	52575.7728895336	312438.650290155
1	30	12	0.000645319887650489	0.00184807958916521	0.00292640976954495	3753892253.20413	1581479591.6922	6657.67046694923	2266.1581948388	1878.79770468805	20696.9984449682	33070.6949743978	159778.037737475
1	30	9	0.000695306440453689	0.00439792616928704	0.00147506363413847	1239564079.68446	1520498606.63916	170843.344088485	49070.671249239	14408.5177849183	19011.9887961765	34386.1273175801	245230.737653028
1	36	12	0.000713292112263203	0.00163882032509867	0.00140871644179214	3695821486.95381	2862989772.58725	19112.2889008813	5940.723764523	3407.9167107828	66263.7285638609	100766.338497297	359894.086539256
1	24	12	0.000782284353653658	0.00266032305866607	0.00393581620261253	4174444564.37975	1399363329.73794	11177.7897796302	3814.81734993963	3107.87392408367	24597.8926893944	40485.3038255511	222959.199951412
1	30	6	0.000569754604798148	0.00265767377857707	0.00171013500944597	2887238232.41328	2130359913.67344	92517.6127206221	33831.9648824213	13474.6432767145	18813.7685515341	30967.606779178	154658.874228627
1	24	12	0.000808412093806952	0.0019408805914138	0.00344505538185817	3150562705.77299	2333505934.08221	8573.28372369176	3114.84691131564	3167.63577226969	23586.12193411	39062.7783615615	226214.538417202
1	36	9	0.000936021588524377	0.00338566997875079	0.00271436904260475	2196068333.7453	3928492165.23579	160302.231752503	48695.6725229076	18647.2587605557	49476.7757335449	80246.0953984719	412508.799207933
1	24	9	0.000895510731920681	0.00473734786492491	0.00330442290815359	3619774737.14207	4750541051.02434	335793.527549196	100671.980505268	42831.9607363057	43907.9821468701	79539.7853738512	677182.4723024
1	30	6	0.00051544582606287	0.00489167857150579	0.00153095795784319	2987906176.89813	3766634767.83034	518934.845152212	216392.389974558	62632.1290579137	20568.5624896953	50616.0797893274	496171.844427367
1	24	9	0.000526683050023672	0.00227274044452162	0.00220881601909727	1869426519.98699	4500474796.26035	59741.5268978463	19567.1975877953	13007.5754296439	7510.85614897227	13893.2929679969	158220.782330503
1	36	12	0.000737943792928467	0.003990355764449	0.00197278989791241	2170453415.09248	4627336652.57924	260850.823053116	69919.2834952532	22711.6564133372	37132.5996262613	65994.0138370772	516554.228646268
1	30	12	0.000648055652536202	0.00140880946064191	0.0027560998511688	2346504204.34274	2589017490.26508	5262.22595183818	1896.31081029627	1946.40828769503	14340.4910657417	23363.7143761055	130676.421428457
1	30	9	0.000556296332665889	0.00243863914503768	0.00214166085524999	1008128659.78767	1434336756.4104	27393.1740360742	8569.80159367269	4414.52374578194	5488.39081998688	9524.85959432164	71888.3049002658
1	24	12	0.00065493352634746	0.00261089464545415	0.00160184227382487	2199375670.91647	2853770938.79792	49286.7015346717	15181.7416909187	8393.97781428232	20525.8323069864	35393.4624074453	264092.623465661
1	36	12	0.000728228398458343	0.00552387317224711	0.00262599576447837	1529975710.914	3457676060.9407	355929.779035425	91292.0556431162	26228.4481278096	21913.3931561874	44529.6882070051	491961.703393549
1	30	12	0.000864552030732056	0.00361510232153971	0.00204773284086783	1522316249.47722	2789140355.09685	107666.543425635	30463.9776985614	12158.9811870062	31789.2865026084	54081.4747351846	364884.310071142
1	36	6	0.000513640887671607	0.0045860004391321	0.00131652532251033	3249514828.04364	1761637091.61691	183815.883639227	84583.8517129871	23811.2892298836	24612.5839571634	42893.9096311102	224317.602807413
1	36	9	0.000952673122045008	0.00319193742599413	0.00338099256651941	2991327337.51731	2142710524.02568	63642.7719649947	19593.9178351173	8471.75101456639	53635.0655667016	82518.6528093473	316413.582611515
1	30	12	0.000586862972729249	0.00445877518520917	0.00169544275739298	4829232742.33701	4360407536.88484	344765.641053593	90556.1561506947	28681.3991268065	41419.159477228	75752.0141544435	655329.267532698
1	24	12	0.000630630257321755	0.0038831183486836	0.00218354046067392	3075817052.10261	4098755849.68883	163375.059118961	47523.2506501443	21235.5614257024	21368.6953339849	39685.7698703619	428100.296433564
1	24	6	0.000965682701451507	0.0040109704814043	0.00173061924854244	2325497533.98341	4279772422.3536	462069.898768778	166505.835696402	58957.7840628046	59905.75852717	104727.839732874	619996.331744576
1	36	6	0.000623878739724033	0.00141551928359986	0.00358030751248856	2499868726.39071	2758277698.74561	15751.0291420132	5478.77387786155	3759.21075766345	11770.6584573055	18302.2683553738	75612.6327051676
1	30	9	0.00061303918102179	0.00460119962242785	0.00392789097891636	4882663051.9754	2273871002.04429	142326.141060878	42749.8558851411	17002.7812675061	19599.4744119995	34816.8000198073	267736.56180062
1	36	9	0.000812777134796599	0.00231912260254858	0.00326814252811923	4468523429.21203	4935539370.94445	63842.0624756445	20258.5745024241	11050.3960806567	52847.3583795933	83077.8468733479	373626.382467738
1	24	9	0.00096586339236776	0.00386180618210036	0.003677628198747	4262920426.47355	4559616475.66467	169457.870890806	52889.1735022864	27769.6841145311	53439.594312751	90771.8283238007	595647.260688033
1	30	12	0.000892383288702376	0.00396052041427104	0.00198689607564249	4760563882.21636	2048033811.64163	104384.492717102	28814.1606275484	10603.3839907891	101321.864133121	159054.960527565	665892.579700498
1	30	6	0.000921375434480356	0.0055639629570709	0.0032958007421301	1933499147.38088	2613117587.72986	349032.722243857	138340.136642022	44327.9941551911	30038.6821902612	56562.9563474394	390094.006120309
1	30	9	0.00057143149616769	0.00587003617174543	0.00333990176527731	1583111627.04279	1189540031.15886	152671.708909255	44330.3140223032	14036.4480240804	7357.57607354029	15879.7963067139	182612.261334692
1	24	6	0.000502737584031331	0.00462600432651197	0.00234690558759541	2072039125.0312	1052193248.72849	129662.011754045	46618.1417084032	16584.3689967802	6666.12954006124	14129.6396079044	135070.617927096
1	24	9	0.000775613059382903	0.00584847881723565	0.00215894766595499	3802331214.34932	1088667746.55447	181973.672875313	51294.028093978	15955.6854172473	40673.0223229973	68427.2775254961	377385.339772897
1	30	12	0.000702325949779965	0.00137681208969244	0.0025528220504551	3306035173.40464	2794822730.56034	5782.44573468591	2076.05017611342	2101.75822932598	26761.7794842887	42758.1884567664	205786.530043638
1	36	9	0.000636968380943139	0.00297072430095241	0.00308982362304809	3901710157.57204	4306981916.72112	113200.016065588	34940.875194628	15439.1239627087	25546.4400683686	43018.9584119529	273983.833255925
1	24	6	0.000642354943614016	0.00118850862334445	0.002663666923302	3145041361.60283	4260451791.30787	15026.6055290352	5479.00919828365	5579.25097453424	14380.890779047	23280.103205388	115104.010849582
1	36	12	0.000583340045637245	0.00309363168170213	0.0036487932411146	4195819478.54042	3798000686.29683	63141.243694559	19035.0938447418	9556.08791111513	18661.4785427884	31877.940253893	237079.330508372
1	36	12	0.000553149129294425	0.00112913859607039	0.00302132691304027	4147036838.37122	4190884897.60635	4675.81839843265	1705.8103391267	1883.35103542007	17166.0830455167	27483.2850343031	143323.758154738
1	36	9	0.000506748329555399	0.00448311793931774	0.00226684190792282	3784482570.97789	2346458522.42737	209590.534885571	62251.1300033884	18704.534744125	18318.7506377171	34397.4381225416	274532.63850945
1	36	6	0.000523314058563854	0.00122343858960157	0.00335803019391018	3001763124.30865	1582288853.0952	6462.72126170657	2255.12763406036	1683.33312453768	8565.61679224676	13114.7117075746	47504.6244544049
1	30	6	0.000767909106156	0.00180166169473698	0.00258013202320064	2373521629.28514	4431335918.60014	57190.0724842864	19744.944449924	11749.0419548271	24517.4317138279	39152.7308420812	182464.755278336
1	30	6	0.000503771462467496	0.00168214274843064	0.00195412200617304	3701775190.39286	2823244000.50854	38008.1227080334	13145.6600878305	7430.80210259353	14339.7407136508	22989.0781427971	108968.580432593
1	30	12	0.000843764940679651	0.00455470462119721	0.00255532268801004	4501885382.48333	1091180684.51044	65487.2104443684	18016.6264471333	6559.61571564791	62952.3359247466	98764.6711215811	411675.959036918
1	24	12	0.000795965214322864	0.00404269882023977	0.00314338723842187	2194125019.66635	3253392045.27207	104418.002816681	31416.5722869614	15886.529231899	20329.1486166619	36586.1210385472	351809.399878252
1	24	9	0.000962587198806546	0.00252850963270755	0.00347231340000457	4046820736.31143	2993094932.62426	36140.3207370781	12086.0437959403	8871.57824235102	48633.6048522497	78675.3476248603	383486.805783359
1	24	9	0.00070270224885538	0.00583950297560833	0.00365471335759254	4173667034.34766	4865197170.09416	546887.533452268	160120.388135457	60234.8203908577	27362.4747194801	58355.0053274567	760153.347129477
1	36	6	0.000785598546337106	0.00594112633017306	0.00257339376748658	3612670391.84487	1565336074.31818	205759.241648668	93421.0871496341	26899.4223812996	47566.4423823024	75949.4366425528	302244.814975511
1	24	6	0.000514388654762257	0.0012488561158095	0.00222656712971302	4403419511.88843	1415554981.33	6818.16597323582	2435.2626140868	2215.98296163583	11480.5330492082	18124.3397467812	70608.7564181066
1	30	12	0.000916108357589064	0.00287575992968028	0.00264918787220082	3032240322.63493	2460700427.47894	39985.1492313293	12230.1935872119	6582.69355511129	53375.5396705723	85430.4089869184	414220.619783255
1	30	12	0.000520783907375403	0.0055781773384551	0.00307374642451299	3651665160.19116	3607740065.25458	316897.586428568	84812.1091059947	28302.2264659746	15467.0298332516	33331.9577433072	478598.131051863
1	30	6	0.000845803685525769	0.00403175271631226	0.0017681475283748	4161688072.66234	4118921836.96027	395597.934345378	156609.795666401	50519.9787253886	83457.5886642768	135681.112845974	596847.650529288
1	30	12	0.000652133191914562	0.00375677236922711	0.00254847330580054	1317511003.00592	4162762182.37719	147247.560246699	42330.049300115	17865.9158803548	11867.7634610668	23209.3500902262	299237.884078666
1	24	9	0.000759844747975869	0.00446938754679527	0.0013206152168233	4078465245.98061	1323968919.65351	164217.7095206	46446.7575515259	14680.1257657217	63631.2375962631	102411.484975938	452895.157364321
1	30	9	0.000796909204025057	0.00236397068672646	0.0024975524280507	1496373570.4297	1094407497.35523	16936.4516801709	5372.17119132328	3012.05012183107	17801.0214434367	28048.0393743303	121685.573295137
1	36	6	0.000721257412284522	0.0058501997678298	0.00268607271784971	1174574765.32472	4718964711.27206	601534.664929092	270066.283752609	78234.4217926938	17300.303227428	50781.1479460217	566678.895639554
1	24	9	0.000695090039598658	0.00256589707500751	0.00124694848841837	2879090772.44582	2722671915.80418	84784.8899248138	25904.1099317147	12183.0050491476	37775.8018735062	62327.0582607561	338005.483222728
1	36	9	0.00075447421592435	0.00517817968064052	0.00388053107487918	4833755196.89944	3146425939.4578	277708.372598804	83026.2315390848	26941.620796445	42026.2418688748	72420.9152714755	459520.34125659
1	24	6	0.000991923942206967	0.00367586371202186	0.00251267862026489	2587799254.1711	4865205002.95534	349769.26631112	121730.845157284	51118.5376679956	50276.1243771903	87091.8564242489	536525.795340994
1	24	6	0.000788644065528895	0.0035746104759186	0.00102461449317292	2033279166.58555	2373257421.72854	263174.639275243	97091.7108405298	31741.527186995	45964.5460151542	77101.6894870936	378770.087140154
1	30	6	0.000574229730116446	0.00221756921180341	0.00386147798173307	3561872983.87071	1449701510.45316	23260.0075459649	8031.50593857919	4758.1317374548	10259.1463163099	16351.7455990025	75237.6185899739
1	24	12	0.000529292167929901	0.00344030648779767	0.00109503872244281	2001723837.40651	1719004298.34221	90049.1089612462	24770.9830843971	9195.39346217596	15246.7942822889	27402.1405873265	233612.053208008
1	30	12	0.00097047406929341	0.00144278470083558	0.00118730778826821	2651507395.51401	1687623311.07037	8563.35245593234	2783.74459027696	1911.56921138157	107752.777283505	156522.290223509	392047.505259049
1	24	6	0.000582991589188902	0.00523889488009247	0.0025718297977607	4741184951.99205	1252307016.81704	189237.11115557	68898.9819727596	23458.5327226839	18722.7660192118	34213.0240686318	227878.550093763
1	30	12	0.000930255253886101	0.00513441362947139	0.00288262529122031	2194058117.29614	2731452392.27935	203303.208920086	55117.2592662743	19127.0421856652	41453.5620466131	71972.2768687721	518297.84564521
1	24	12	0.000849952944669454	0.00269873168943491	0.00204763439691337	3829031628.4773	3283675132.37521	49928.0550932089	15705.4794808686	9412.25592472217	56467.1956523103	93454.7267001098	530776.446267824
1	24	9	0.000932870071543382	0.00520862780023199	0.00102832533022187	2546871206.56904	2693956635.04244	553322.86791473	150666.486992007	40072.8315071704	99729.3157908209	169876.978779181	933743.596637477
1	24	6	0.000610515532275351	0.00235650809453857	0.00313294760261036	4849644621.28712	3350543924.45142	67218.518221398	22989.6273530032	14473.8699200207	17367.4814966344	29115.9015586155	174168.809329266
1	30	9	0.00056257521425802	0.00327070953686904	0.00107970667976033	2340971265.4393	4551209981.87474	316965.483730052	92223.6646944351	29588.5975602314	27539.0973314483	52002.423667156	442602.383077556
1	24	6	0.000696525545182661	0.003326647762515	0.00331206211223897	3127968532.55663	3656246399.61283	170729.439371688	58397.4131002808	28909.2950996899	17329.0021539224	31621.8535296915	253747.194664344
1	36	9	0.000993879350984553	0.00540380491369615	0.00298378670213808	2004233228.05948	4388465114.6628	501009.699220715	148490.367947447	43350.9315345593	53491.4956651687	96816.3320526134	686899.57053529
1	30	12	0.000582888923949483	0.0035385100679951	0.00136409622626768	4706854090.33935	3581598724.01404	184325.547784688	49950.6364590981	17314.8944471229	45238.9762774337	77290.6607541042	515052.707492518
1	36	12	0.000625276077071639	0.00426600999307658	0.00264231115926384	2009294438.13797	2350813365.37865	124707.012666268	34037.7510697539	11699.1860674145	16021.3730578756	28915.5421321123	246472.272326723
1	24	9	0.00073863422882531	0.00467820356222576	0.00284287497432927	3487233613.92061	2751217812.9906	212864.468350376	63215.0639515611	25595.9000528173	27432.9474569323	49678.5792853844	413407.220697244
1	24	6	0.000958711433163972	0.00511540668339976	0.00376533359760586	1386421741.77149	1670260574.034	195737.787883946	69097.5536747538	26688.635858288	17297.9280157542	32199.7544365748	241951.846912028
1	24	12	0.000808835356737013	0.00100417526948388	0.00217103188692368	4735792872.86985	1676443283.06248	1687.84320145858	692.548455399237	1023.91772088083	46263.1054189475	72699.1354607189	245204.46313259
1	24	12	0.000646448211144791	0.00503351006852784	0.00289273083111001	3964839377.51556	2280945932.90424	145598.338460469	41137.4733493082	16632.2660529272	21557.791515488	39388.0115414058	376188.844343324
1	24	12	0.000983800702033756	0.00485657108217487	0.00384685945698019	3634051936.61617	3767451213.14265	168913.586653396	49842.837071394	23461.7838231763	48782.0597416089	85163.8962904551	667184.056459874
1	30	6	0.000518754901516122	0.00267925271076578	0.00316263208002703	1510982790.70822	3283123157.2472	98060.1707652075	34394.4879004113	16542.1028944354	5258.01373018893	10796.5413046175	117047.718261439
1	24	12	0.000709903913478587	0.00461461740535331	0.00361177170538528	3009566500.0595	4716664961.809	193648.567162172	57400.1528443602	27455.7567717694	19291.5357179173	37081.4683771464	480973.829628852
1	30	6	0.000789139120840025	0.00392205813565936	0.00373778097012999	3850139479.41689	4236376058.57935	270842.53145402	98970.4208572369	39418.4422993762	32488.4865652269	57129.728761839	366855.416593518
1	36	6	0.000782162416696157	0.00401436860293606	0.00247956694271246	4558139223.50991	2871331416.54795	209600.8105907	87565.523783289	28668.2820354362	60885.3605756601	95182.9826935795	360440.537603064
1	36	6	0.000539470734269205	0.00252533919291985	0.00162594311052493	3515822154.90571	2534001338.15133	95239.0985476357	37420.0221269746	13751.4576473429	24050.3144632129	38307.8400503272	164061.166449132
1	24	12	0.000799656803608919	0.00460780734710801	0.00172449613765937	4782382454.68092	1204742246.98282	94796.7971406011	25640.3893753565	9071.03725332665	68077.6418025891	110262.732377744	525912.231750548
1	36	12	0.000655280340949254	0.00388135179809875	0.00319600541789831	1016724514.00456	3731714991.26971	130924.528328426	37224.2308123282	14744.3391760148	9080.28225900232	18070.7550315307	234416.77457578
1	24	12	0.000777211805054806	0.00383942729112436	0.00341623679314884	2991912260.55338	2043331244.20245	52564.1897440991	16165.0883826544	8882.61554084711	21864.4484071189	37691.7188282605	280462.255321033
1	36	9	0.000630016151924298	0.00525799841439069	0.00110806179323822	3007832479.41688	2313091729.08867	396887.354109834	115978.571182089	27119.3842156789	51940.9238702182	91016.9439274008	520092.600253023
1	36	6	0.000952005744958331	0.0043194659615018	0.00349613257310587	1942360833.26326	1864528455.10775	136403.011511636	55621.8754480361	18986.7327521967	33771.8244398518	53723.0364172733	223477.662091009
1	36	12	0.000991532883322959	0.00514188117024869	0.00242020075623427	1684219531.17307	3981065623.95616	364710.217693651	94278.1555724744	27648.3917744884	55519.0878860565	97340.8571925079	692043.516240143
1	30	12	0.000749758946192822	0.00533198528176882	0.00189443327302146	1684180827.27952	3202207987.82873	366428.107040626	93101.2021491444	27084.0751025397	28844.1966092614	56145.5939284079	568184.915963408
1	24	6	0.000975286148383777	0.00524544202967536	0.00370554943689191	2960523239.3927	1216892527.97715	152101.511492334	53963.5192873376	20456.9508419659	34596.0228876011	56798.674055579	267413.744758087
1	36	12	0.000649345434868193	0.0024317753992753	0.00300924913952449	4467575391.4364	4849076818.84041	48690.0404550682	15093.6288102924	8556.56281909852	31417.0406246516	51670.8907922983	311961.351388501
1	30	6	0.000921630584587131	0.00286288469383707	0.00137080962479623	4781577044.22867	2232794670.78335	127118.557772478	48199.3721647683	17412.886259779	139905.947280078	201066.491236858	470188.611092867
1	36	9	0.000788012924657442	0.00221183648366672	0.00229459731466786	3262830101.14621	3658900912.98065	56498.2667825622	17678.6560506804	8713.19041476186	49360.3942005408	76717.1790781488	317581.21328609
1	24	9	0.000643168594624706	0.00595123232915993	0.00232992382011812	3606217644.99001	1658834632.72679	273405.61031285	77275.2798955348	24373.5803174163	23528.3074007565	44848.5394338512	392591.72739481
1	24	12	0.00070597763866777	0.00234807528660167	0.0022688160900383	4675767661.32153	3042130568.33742	28230.9242084706	9289.32683096264	6609.45415646394	36014.1350709284	59994.4606757525	359669.771519719
1	36	6	0.000806688839783805	0.00247328706630533	0.00114838238093698	3345658652.79382	3548683062.5805	148640.284085071	60655.7376551351	20820.6687637347	99443.0220605193	146278.434079707	400162.397665057
1	36	12	0.00086685457622531	0.00369449516969318	0.00134864959267121	1551513692.59211	4320319069.93775	268678.667802639	70111.8328605849	21092.2122485827	58965.3899334232	99569.0607630536	612377.205944757
1	36	12	0.000755974904321645	0.00566763266360727	0.00235289450179965	3260391953.84918	4207844047.13286	498568.568996319	125313.465456233	34254.6430907261	51366.845826359	94775.2918447518	777110.638111047
1	30	12	0.000910973699947821	0.00401794386722845	0.00139919676567677	4364387201.18552	4213777388.33814	296955.290347905	78182.7225739466	24962.3272427832	145020.300895107	233888.102586839	1136542.56880563
1	24	12	0.000961174891999339	0.00538401802751298	0.00105254339046543	1089002499.46096	2642986940.3051	455450.521756332	109416.15710515	29043.4248461909	51908.0656397471	96130.6797481178	794744.351948511
1	30	9	0.000879671161685393	0.00457976590796299	0.00217691407161739	2075119646.83085	1381145714.73086	132623.957347655	38654.4353046835	12516.4164592602	39481.8054403278	64032.335742176	309007.192386694
1	36	9	0.000940386004109651	0.00370287050415223	0.00142839026927501	4810035798.35072	1845371169.05597	144214.536224736	42822.3020236438	12652.9039001069	183757.994664645	261881.622612354	634056.272823198
1	36	12	0.000806573278036703	0.00183650019506769	0.00323141898036102	3132133631.53598	4589076758.97764	19384.0807277191	6397.26503284326	4761.51694243625	37574.4654847655	59945.290011639	303274.119292422
1	24	12	0.000711061642799096	0.00334436285512208	0.00107211161579255	2088946539.90872	4488434607.79936	221723.963752254	61270.8736294486	23070.0938307784	39213.5892643807	70225.2912689922	592347.457917722
1	24	6	0.00051435052755842	0.00285949822907566	0.003249511914778	4334839199.64467	3174097257.642	102521.753115064	34946.4378757106	19202.2966202312	10108.0761515288	18581.7173882787	160934.260162054
1	36	9	0.000526570538597443	0.0025845298700564	0.00183017784773612	3605566789.54783	4785339903.38598	132981.226174826	40620.7569480316	16399.5789431849	22939.8588083482	39423.2692153879	267767.066677659
1	30	12	0.00059215749078006	0.00512720755538806	0.00119310943820915	4531109758.01847	1486039931.68676	215449.40933118	51843.5944110032	13400.9703033803	50364.0266713535	84464.439293151	473713.092495749
1	30	9	0.000803245964540657	0.00144061219155931	0.00272234711508545	3573296531.8016	2738993986.73959	9861.01281551984	3419.80252092732	3006.77028476213	38101.9031081676	59136.0210636973	223954.977740412
1	30	9	0.000725332462363028	0.00432262120873392	0.00348954460884081	4361402389.83526	1156341054.82891	67960.9270879936	20418.9100303949	8131.37764592794	28850.5773282477	46387.8471773435	222349.5941382
1	24	9	0.000728444738750352	0.00271927809246734	0.00294550470800129	1635589970.47573	4026789747.89368	68316.3984634877	22227.2283412498	14325.5161888321	12196.2865326079	21804.1036506709	204335.659200395
1	36	12	0.000713860281709007	0.00521806855553241	0.00284686988597589	3165326390.38291	3556305180.43451	299130.591977324	78584.2819525358	24075.240207405	34723.0465723148	63167.8971173077	525287.88514367
1	30	12	0.000593137129759005	0.00288925339509444	0.00315335004484304	4486037008.3019	3048748361.47164	42494.8577764002	13226.8195583257	7644.85838020492	19699.6481574357	33361.6787615145	234700.883700883
1	24	12	0.000505035042836875	0.00540507852531191	0.00233203124556741	3390862414.10747	1024591250.78948	95565.2263133916	25778.6962789033	9024.00904010189	11110.82569467	20736.0834861647	203204.749988109
1	36	9	0.000803685854485683	0.00313350963537829	0.00225720679711893	1489588995.99456	2898385382.83639	111809.514890395	33926.7845687868	12859.5419873533	26184.8399904181	43454.6734796457	248614.767949367
1	30	9	0.000885708907475737	0.00452909220475095	0.00261632958874646	4274218057.39593	4049907050.6839	332133.073294359	97783.2299025689	33951.4703850986	71878.1080582702	120598.786614217	695970.106611281
1	36	12	0.000614494168908938	0.00419794337880368	0.0022436906581579	1898098433.85015	2622569880.98021	152183.778861598	40919.6729154338	13417.0519000371	17152.0281201469	31419.3308017453	277024.134494814
1	30	6	0.000797116378529077	0.00106057019127499	0.00233368207680338	3254056682.49264	3886255671.77209	13287.7823082981	4696.09179727795	4028.94037248954	36214.483015102	55415.5958703284	175335.450252932
1	36	9	0.000833489637065177	0.00242843311557866	0.00155209125251223	4941997857.3217	3026087902.72584	82523.1359212359	25168.6001317532	10004.9263414665	123294.187812122	182061.986335482	529159.333016076
1	30	12	0.000744973873276533	0.0029494436493113	0.00151822213256841	3939546355.37364	1108363248.19798	32072.3876065524	9186.69571004886	3840.2781628672	61935.5815298511	94881.8703559173	338880.929476585
1	24	9	0.000930310688745313	0.00339256997937365	0.00226901371407382	1100492822.75104	3405639656.41184	134739.493314352	41318.5709249536	19785.4274873053	21528.5912473547	38392.040385437	318789.814695739
1	36	6	0.000806488927830586	0.00297335810929257	0.00251369391097201	4019505780.90623	2955935948.40918	124326.23179684	48254.271792006	18276.0234707147	56681.750882977	86376.4591147154	293013.703650819
1	36	6	0.000761423795483461	0.00451401806419251	0.00228552763077508	1629337177.95029	2737372888.23887	247318.647916824	107098.846503957	32881.7430521881	24269.5726458138	44694.1705799301	282419.399983887
1	30	6	0.000788637852470722	0.00548231217357372	0.00141217079063072	1862591305.45848	3186354596.77864	528838.697445452	227112.588195236	62617.2183944708	42067.1630049546	82618.9224392475	564255.573682377
1	36	9	0.000795156489119175	0.00191750499946372	0.00103071594210406	2706485142.23486	1869551893.88091	38495.6632302502	11767.9729170755	4785.86289189549	86087.9619200475	124082.446481968	313051.277630752
1	36	9	0.00096855469076899	0.0046752171147357	0.00185864131964007	4391180817.71614	4228610364.26833	463977.157592083	137103.308470692	38110.1379135947	153496.722993025	240984.06641382	979214.450549161
1	36	6	0.000786634386064164	0.00334026813925444	0.00138841427113076	2122860139.59811	1394716380.35018	90595.7445638199	38849.1732971648	12252.5841779036	48927.8501805304	72437.7070914574	205432.801539728
1	30	12	0.000715256784059282	0.00237380777309947	0.00320771304578067	1165042873.33838	1829184817.45505	14294.7429997356	4649.18183486276	3218.8975541603	8793.74660329728	14834.8289340582	104114.834961364
1	30	6	0.000997270146595172	0.0044172535311273	0.00360910460898615	3583601847.97478	2455598547.88891	204808.93678898	76783.7886040509	28326.1883759614	56986.1591725033	90722.4261376379	377651.517069064
1	30	6	0.000876114925780499	0.0031179196432688	0.00222597261884084	2383707413.40717	1692625426.01202	89073.9161007887	32750.7045913241	12858.7064741716	40166.3798995636	61991.568346867	218849.146936854
1	30	12	0.000927972983711299	0.00268224178804457	0.00343634947040705	1707139014.37711	1351248917.30925	14166.3210186162	4520.70931807863	2895.26851969121	24135.1507557691	38750.8267336281	193152.043126427
1	24	6	0.000859654836282788	0.00568433278677741	0.00276972963559682	2007160041.74275	1671527933.16522	285839.405760772	104801.121176626	34826.2264801878	24132.7365027963	45529.3399899583	325521.564909415
1	24	9	0.000680201249870509	0.00498994474912609	0.00251048583973591	2154276415.49111	2297266214.12476	231572.78783014	67493.8142459399	24806.7038051446	16608.5277309347	32769.0571311068	346658.368649175
1	36	6	0.000562731801379558	0.00592178634710557	0.00275448806575832	4777740938.80615	4951962585.82705	638932.18242336	287040.531562142	83155.6801985565	27845.1028694973	67287.4509489725	628089.552505867
1	36	12	0.000857773931061956	0.00506655711307788	0.00292507753021321	1557210825.09033	3874602716.52905	296108.356512384	78590.7606781547	24789.0167532707	29756.4274490377	55321.1481711275	503788.685813008
1	24	12	0.000875190719225569	0.00132922255330912	0.00276089566106207	4719619379.56802	4628039035.31476	7329.1682946217	2854.13372695881	3665.98156008123	53260.0913961706	86748.8050250752	432807.330723001
1	24	9	0.000946889282268897	0.0054358728891745	0.00172221484356296	2468833778.07754	2235924046.95498	366349.48247371	102687.530567268	31110.9448137641	61990.7007072411	107176.036432326	658523.729367062
1	30	9	0.000510416169983535	0.00289495857696553	0.00232877621724583	2955153593.62792	2813435127.71334	79608.2538969324	24492.1878644518	11379.3976228198	11726.8544469285	20838.4628579848	170439.938865856
1	30	9	0.000757992146784033	0.00292504027314615	0.00160749910217484	3833681750.77402	4778289293.00162	188905.970272011	56776.4645770581	22665.6151902653	64061.5780243745	104632.651240927	547310.05064031
1	24	9	0.000870080223959093	0.00239398387471696	0.00207674622155605	1171529950.03804	1148788414.83103	18923.4625054984	6097.95412936165	3762.48319251653	17564.9229207892	28498.2667943876	141320.852660328
1	30	6	0.000861961284460841	0.00396043454083367	0.00262540798386046	3544572421.2413	1118122761.19934	87881.8173057017	33294.0841611365	11985.4298678558	47106.7215036433	71323.8875843064	222201.356869652
1	24	12	0.000746063159629601	0.0044338349624078	0.00111054343244163	2922822246.29633	1778797501.63753	180860.10737196	46491.9763293808	14330.8403520092	55574.0472789736	93894.0015128599	558365.784441208
1	30	6	0.000896478741034156	0.0053445547868941	0.00334551144701654	1313386367.15207	3276798079.56166	405345.977455235	158963.893236726	52047.6723418046	20707.0821189806	44782.9739762009	407646.054140086
1	30	12	0.000695461292547467	0.00524463376744377	0.00294709606167681	3960856973.34911	4998949637.46981	386272.944654808	104448.516758186	35935.2335815946	34916.4166748996	66637.3888449845	702628.684676635
1	24	6	0.00084842651827688	0.00428869806878545	0.00120490995849067	4631668015.71444	4935976111.10758	714993.256054945	268286.787277433	83382.2632126581	111626.605214485	189803.219678131	960856.066043263
1	36	9	0.000821749749166536	0.00372002362513078	0.00198873503443941	1726710078.32589	3455822665.32958	220204.202643864	65824.6990628573	21312.4115279943	37334.4575492582	63426.7012444021	381143.746856475
1	36	9	0.000703986067799148	0.00271369997827431	0.00342702861676936	3036628860.42625	3579176759.8901	67884.4429133683	21240.6799398721	10454.6028664867	23527.21803536	38605.009123606	220746.62961628
1	30	9	0.00054728799865711	0.00590357916382852	0.00362089850615727	2820150800.60129	2956220766.14241	363940.605007868	106026.045046873	34349.4952537696	12411.9961440666	29748.3071537137	414794.568389126
1	30	9	0.000783030235291862	0.00103426503565134	0.00373004566423512	1087867809.08526	4162902509.90771	4265.49997105876	1642.38006175171	2181.59770353998	8640.57202699834	14075.2160917341	79755.7770474838
1	36	12	0.000954747771016532	0.00323909245221967	0.0022855579738123	4985352040.8867	1245829613.28859	36217.5916169146	10325.247719876	4153.09329013109	127439.090086119	184337.095374124	485790.975495272
1	36	9	0.000600715316525341	0.00348598567357314	0.00182121814406215	2909510058.98693	3163265571.44528	183649.233231643	54958.3025175638	18034.271208011	27312.7712936452	47200.9586600553	303935.703773122
1	30	9	0.000853868423071311	0.00509836328356738	0.00336246649082175	4819275518.58027	3632804200.89157	331708.053305347	97724.2840433607	34101.6363200018	57940.5320686185	99416.6648450005	632782.659370677
1	36	6	0.000656745339207916	0.00597847985713931	0.00161408617191539	2817450119.98596	1011325636.89618	144537.680051011	68418.1964882785	18639.0424736724	34351.5244542993	54660.1469730045	210118.710484241
1	30	9	0.000636981542565314	0.00261191720166992	0.00196506844553794	2591447488.66357	2069142163.69893	51469.0280305362	15864.0916739582	7464.18618183686	21100.8306808588	34475.4852055995	185537.22325004
1	36	9	0.000743982148663185	0.00242775585901499	0.00226305358848718	3672879757.21731	2962875745.52807	59376.8840846989	18400.1526551486	8402.27690129296	47317.466366375	73383.8288915153	297996.004354567
1	36	12	0.00051548407428867	0.00449316590021376	0.00104149245485494	2397689584.17807	2474139475.53707	292674.64066071	70291.7843463431	17390.4378416005	27069.8992951059	50860.8004890749	413472.950270885
1	24	6	0.000816081957394248	0.00250117248100257	0.00101662709629906	3057813513.62157	3619054885.17505	193101.116180309	67740.5523787802	27284.6220234153	72917.4958856708	115542.584802367	454183.744388047
1	36	12	0.000863536765815062	0.00378635591832263	0.00295941955075391	3755570411.56802	2751244540.22349	96659.1891924743	27409.4860546739	10767.9371813974	60771.3139500724	97143.8987605183	477508.379794069
1	24	12	0.0006724288750127	0.00414170497745113	0.00239307034962702	3709186050.64428	3454741344.79449	151924.219022989	43995.6458654255	19354.872897198	27009.4771120509	48697.244280758	449774.012219756
1	24	6	0.000533497100355476	0.00360897680755918	0.00263163988343561	4100184043.57985	2466090656.46839	164763.674199951	57092.4795658552	24623.8033719137	13131.4822069689	24895.1444742937	209411.507977618
1	36	6	0.000633306246217978	0.00200753303859793	0.00291002529219943	3484577567.27214	2153073633.3916	35162.2628262951	12536.4122536946	6267.17898176548	20730.669475981	31825.9239244001	116718.986703422
1	24	6	0.000637845269578813	0.00511630128287956	0.00351144745039819	3153555972.01703	1798382773.88522	219501.670844886	77819.333863348	29399.3214835009	13386.9105371004	26977.0818538959	243268.019263497
1	30	6	0.000951371586975833	0.00498381070419112	0.00297406511223619	3071661420.6807	1759419898.43425	201307.608248756	78905.0100264925	26039.4679980124	51304.944163604	81834.0358696239	333360.22453441
1	24	9	0.000951379792896275	0.00238341279692519	0.00167965234733908	3709454858.15296	3032485936.60079	60094.8416153037	19023.212234782	10752.4523503644	85872.783811654	135663.497596952	550593.852030392
1	36	6	0.000858824450182273	0.00132760897163996	0.00386477805822939	3508204655.59375	3039510957.0223	13840.2402480691	4829.85724095195	3574.49341260011	35742.1228274424	53549.0300642246	154815.951871817
1	30	6	0.000715077832440497	0.00246397188710367	0.00183904058964594	2235861787.05628	1607941805.43025	56730.6402345721	20388.735066564	8715.66439145472	25075.8948982157	39012.1435890458	146474.919665315
1	24	9	0.00097387527456079	0.00375382093849679	0.00137511373170749	3680992971.5317	3547406131.26136	277752.137864075	80756.4992714099	29292.8736297356	117176.388670924	189872.205537553	892138.635863219
1	30	12	0.000656285738161268	0.00230587174132688	0.00195623808745103	3436952582.62452	4184955229.34057	47769.4184073139	14827.195794963	8472.80755725705	31874.6004734989	52963.6266839875	328799.992112721
1	24	9	0.000961785170072359	0.00296382515078739	0.00126827368612172	2242078613.70784	2222003866.2243	100862.131747842	30178.3779345905	12717.2190318418	72506.2743979975	115371.772764654	490514.389493241
1	36	9	0.000875442851209652	0.00574642961499517	0.00313047396823361	1985781254.29733	4013108826.51264	508155.39698557	150345.2202699	42958.0021635266	36868.6836479004	72120.4412260182	617049.818162187
1	24	9	0.000976676570356488	0.00412291892302929	0.00156403235191558	2603459270.20854	3538249712.25631	317322.981179346	91869.5692005641	32613.9393048817	77393.1470946966	130429.942777585	753175.703634179
1	24	6	0.000633830393912876	0.00478228212232318	0.00220320770463923	2616416969.89034	4673661693.90878	635657.312123765	230765.339621258	79120.3297919942	20862.4631813842	51701.0420772721	606888.605308741
1	24	9	0.000995546240351404	0.00421326728277054	0.00168303414511303	4753295643.58801	1828555194.49818	165039.665511464	47888.6632804815	17195.0104918754	125510.480195219	195806.005600236	725463.889868228
1	24	6	0.000829476942484446	0.00333941645297878	0.00334981036114247	3616615845.9503	1749345838.73527	81981.0850211965	28058.060573881	13952.7654076545	28468.4662743576	46052.8738400011	213265.458692116
1	30	6	0.000812726028857133	0.00560135865826784	0.0030371389989484	4388229348.95669	4339510423.36838	603795.931114551	241709.642665369	75847.2734592024	50802.5371071974	96364.1068751288	667106.444905788
1	30	9	0.000598291338713492	0.00385846541791574	0.00203857936340356	3599527314.54167	2304909507.70488	152730.217824984	45127.3749569167	16066.108136776	24854.2434903835	43040.0581920418	286377.478447835
1	30	12	0.000762594078809802	0.0028336239210352	0.00182270751158915	3546403247.29072	3383910695.94063	73886.674313329	21784.6064690765	10128.2658761994	53744.4439357639	87572.0538823691	471845.254126389
1	36	12	0.000702114652439473	0.00595031784312219	0.00232798258153036	2236355292.09206	3517460254.31723	471053.746276516	116756.438733854	30899.242320854	31136.1574810484	62446.7177969525	629505.209244217
1	24	12	0.000637625186540812	0.00102217186286097	0.00217312201566999	3885881247.27777	1063083534.26531	1071.67437094966	435.497586446763	633.306402592939	19799.9912085028	31572.0877113092	123961.302292812
1	36	9	0.000811188512331058	0.00342500476081293	0.00311673102439948	4477307925.69239	4667593673.83388	176460.587671913	53837.744687386	21480.206758012	57212.2111864746	92746.9953481467	479573.396759016
1	30	12	0.000939450020407865	0.00313805210676426	0.00340684768751208	1969962749.2637	2349871186.85532	38672.5019205397	11925.6473204554	6635.22931491532	30297.8883190632	49862.8683580442	290372.66706384
1	30	12	0.000859833050924423	0.00232355164153348	0.0015712633943358	3031862315.41432	2662162968.86283	38306.2967711792	11597.7741662145	5991.29984612159	72442.8077951799	113642.037955628	478708.14111801
1	24	6	0.00052261899708374	0.00356159594408869	0.0027738929263478	2619363528.33685	4566488058.63828	285300.495286197	98474.2103144898	43585.4220021576	9869.207929391	23080.1438701988	306311.153890249
1	30	6	0.000965402394955739	0.00322149449276642	0.00269256230349034	3995241869.25252	1141383861.23295	57984.4378701535	21110.4150735339	8630.36355465956	68636.6741240617	100052.604482061	248472.504586852
1	36	12	0.000964129628392787	0.00113611583521168	0.00359022871484399	3267515791.09965	4485335389.42228	4505.30883327761	1677.64389126308	1987.81418797549	55721.4088505183	86070.7262655002	328540.233076812
1	24	9	0.000883482928612412	0.00459031349297639	0.00135560382315646	1741329912.53104	2857035573.75979	369216.803023578	104199.073930582	32617.7374366465	47144.5662507155	84537.8212183932	605045.456407239
1	36	12	0.000625524108885344	0.00457444135885502	0.00364856602239244	3853975365.99831	4091608534.86816	199991.004800617	55695.7930666391	20478.4620370567	22977.8088623208	42170.8432842477	397035.697435363
1	24	6	0.000658338248325115	0.00386642117754253	0.00243485357802888	2787860447.93928	2937945154.41904	241464.560671111	84597.6165597795	33978.6845704626	18111.7070827608	34770.5168283902	290455.160097323
1	30	6	0.000532817159097957	0.00117502513418877	0.00155416262764264	3159601074.04189	4833197048.56629	30589.4035024591	10575.8008419721	7166.66786269807	17893.3578229942	28379.645159807	128082.742137328
1	36	6	0.0008482112244108	0.00487376760919919	0.00363131258163124	3525416313.22671	3390421063.92621	301070.886672769	125773.954984919	41017.9857594274	43776.6132824071	74479.2880039245	392526.868424455
1	24	9	0.000600082392753552	0.00158360213161024	0.00286006569491867	4896667767.91793	4941554738.80178	18686.3927596697	6752.54630245724	6832.87423793718	18452.4612940341	30807.0467926638	193379.419560298
1	24	12	0.000532742182551416	0.00471350383377911	0.00136396114110278	4797518489.26046	1232014208.15886	124521.569891786	32393.5458851419	10282.4503001046	28098.377362636	48771.7994368396	334143.030385532
1	36	12	0.000936247591580663	0.00381908017532328	0.00257315915567961	2834334002.49349	3927093882.04589	158905.327742799	44316.1283348004	16391.9970812087	68653.1517661543	111745.535745394	602618.546544702
1	24	6	0.000531427488537127	0.00565134017089895	0.00391944560584478	2855663142.33858	4700650705.82587	665759.867404196	237353.289020724	87249.7414711992	12144.8723208055	38591.0872677254	610485.160315258
1	36	12	0.000748951279582568	0.00106460617182315	0.00276477898830439	2795276897.85004	3125132253.30801	3281.52669734703	1202.00491832427	1343.84914296015	29608.9330046184	46009.834483137	187671.319783028
1	30	9	0.000735382327752907	0.00313564723957982	0.00354955600177392	2194041610.9086	1249465852.3506	30759.2574421294	9619.1564425142	4951.87449890206	15148.8004347618	24649.8995386785	131028.915680315
1	30	9	0.000628578400539499	0.00111504263229729	0.00190456981202326	4289995279.93761	1649605931.76188	4071.4441177556	1435.04009444828	1345.49970404024	29716.820592016	45317.2743610579	143517.006679376
1	24	12	0.000569430643229225	0.00350176987525423	0.00321548967801359	1409195646.44127	4169203823.69114	87010.6981359122	27142.9195681829	15748.7948428814	6005.99274970458	12324.4641681904	222992.172980104
1	24	6	0.00075518948299693	0.00284106765139468	0.00283150670065274	2284808651.80944	3446499104.09131	121958.187698049	41617.7556238699	21853.2706048508	17941.1107079099	31303.5021337404	216348.376361162
1	36	12	0.000623234099409991	0.00198357831155056	0.00339958541256367	4839839002.63076	1643706986.29305	8311.47404049604	2714.09662693051	1929.55479262551	24723.704676043	38617.3799493088	167990.473123605
1	24	6	0.00099949355928348	0.00115024938932715	0.00259592036737286	3784838266.02901	3439992816.42726	11829.3216192834	4342.52777618444	4497.36485982173	54205.6821925995	84198.8761007515	254989.746812791
1	24	12	0.000779588583635941	0.00204409118434776	0.00154241757742231	1825395926.47613	2543418141.01079	22737.4874144201	7385.38617247667	5003.01400287821	27794.1242360245	46235.6671636139	273723.88913812
1	36	12	0.000539003179223803	0.00282366920233135	0.00319184107761562	2900564927.41862	2267466171.86516	32917.6569599825	9970.76907929102	5108.88859637692	11473.5219700273	19417.5460434737	137083.226272222
1	30	6	0.000598634633529497	0.00232792891685378	0.00170563803778362	2673046291.28011	3526336662.67675	114609.446570573	41052.3197315112	17722.4366211697	20723.536072073	34670.6202102409	190898.246976347
1	36	6	0.000749128267795079	0.00400290674466795	0.00263960321604615	4231936320.98148	2973814659.55281	211394.72789382	87560.0478069005	29047.3848424868	47744.9178808971	76621.2208716356	328032.608488131
1	24	9	0.00063813895402803	0.00330353631424108	0.00103451876475536	3800802758.98739	2635216052.20392	185155.620410614	53720.48104634	19280.7256733982	47465.601287696	79724.7205494359	454003.463582808
1	24	12	0.000530553328237587	0.00235592958197285	0.00366904673210873	1623298138.70224	4662288920.26448	27571.6652969511	9614.53703097912	8468.78629683241	4298.4028772576	7999.97942121467	118263.588569393
1	24	9	0.000940636121298378	0.0021519477193159	0.0037394408672108	1006209348.49609	4042954498.62717	28411.0371148965	9894.21710202669	8642.16582542633	11905.3612962452	20428.1313903685	157323.43182681
1	24	6	0.000939160698994778	0.0055610174737702	0.00153683324387721	1944735274.21485	4582476416.99042	951775.396387136	365135.995649811	106535.572064963	57403.3464500236	119533.431907614	963863.852410649
1	24	6	0.000776395789122116	0.0058412621380188	0.00190507448874439	1196405025.73748	4872799802.15453	1020588.32945836	387402.044599798	115904.500173639	23525.5484747354	71582.1509141633	912674.802578257
1	30	9	0.00081162954072313	0.0055710626391628	0.00252073386038855	2228959978.83571	4493382270.48591	614295.567646521	176909.31055337	52949.1531341039	36325.6075589506	74532.7494333615	744517.007660895
1	36	6	0.000629949312937291	0.00245977186082714	0.00392254048513795	3337064896.87851	2794293745.94413	60117.3836887654	21575.6073338591	10395.0630699511	15499.4019137374	25030.6494413789	123616.859277617
1	36	9	0.000658065998538836	0.00416622688085915	0.00317135017717933	4697902198.25688	1440832104.14208	87511.869309976	26352.1181440557	9228.50617915927	30821.6842916594	49113.0286310748	226421.666960501
1	30	9	0.000927622306452628	0.00217302555103829	0.00247399936804536	1234640263.53103	3235872895.13391	39745.2039469733	12756.4638651401	7645.33800786997	24523.0705168562	39867.571727474	214168.131617625
1	30	12	0.000775402349817048	0.00189579734398663	0.00384854015762311	1746344788.29223	4574728206.36712	15777.4910700135	5511.71874551643	5050.47476702895	14008.9846405379	23578.1088980867	168585.78170923
1	30	12	0.000640053045104803	0.00524883310428589	0.00368007584125855	2846130555.80033	4414757740.90953	283559.828948596	78743.6962436872	29460.5699743128	17628.2043832396	36019.2611369174	492217.023010015
1	36	9	0.000731413917017051	0.00277248768931849	0.00371941798249203	4875942340.1682	3390015406.37276	63720.3253266678	19973.5317243333	9970.89330356004	37467.4856681368	59530.2513961979	284256.130323522
1	36	9	0.000726852371744204	0.00528936608741072	0.00340729716074133	1436048942.67624	4615358799.58354	463679.957300134	137943.058012128	42411.093407884	17504.3999800609	40819.6546788922	510224.912552624
1	30	9	0.000600898387044553	0.00564815523922318	0.003895255995705	3473872304.52863	4494409470.9012	472688.480965275	138823.732705569	47510.0568088208	18068.5373182336	41508.5284564649	566287.674095734
1	36	12	0.000766641304326989	0.00228159250850865	0.00391071803177996	3628450215.45321	3675389796.39316	24162.1483737032	7780.69136419383	5211.82463289463	31334.5948886225	50458.6822521104	270303.875401933
1	36	12	0.000799471138647025	0.00456473486163767	0.00388054559111852	1104687494.01222	1667884818.76654	76967.8642860931	21588.2036286588	8140.83585266966	12314.6739845262	21789.2263643079	177559.881245121
1	30	12	0.000745334622802171	0.00205876546736192	0.00230487718254317	4307440204.56341	4931645008.00672	35064.7372914391	11347.6670129092	7697.99425944733	47989.3010884156	78102.7136990159	428310.345376458
1	24	6	0.000818004179414998	0.00298995401405746	0.00251334816089136	4645935809.72046	4098534504.96129	180410.385554421	61832.3393027191	30002.9324351372	47928.0275465864	78856.336800719	400960.467341938
1	30	6	0.000584433088934797	0.00292323280888535	0.00343621126370313	4837775983.3416	3557098912.13188	123568.438562666	43574.4814748887	20362.4599355602	17985.0062667256	30962.5532366559	197084.516176221
1	30	6	0.000889914141986758	0.00373811496169954	0.00235601794219027	4095577934.88023	2220713679.73589	164109.966594658	62112.4594949666	22377.538632255	68213.9382573375	105114.975802661	363704.224091444
1	36	6	0.000616149154108132	0.00451542337858391	0.00130839384618399	3541429722.58197	2043395924.37177	209039.840911722	96057.4960477964	27188.0151164839	44512.3244533533	71851.2608129766	295978.121114965
1	24	9	0.000574616639759067	0.0011405354822367	0.00223715531496886	4837799038.25781	2717237386.12856	5202.34842495553	1971.92595699054	2374.29120134169	18785.7409404201	30360.4200697384	145107.65214439
1	24	6	0.000724530201038046	0.00156022753718296	0.00238412058687468	2979775072.06355	4600871476.07463	38177.9236862147	13319.5721582162	10432.0277424621	22152.3261919427	35971.2004067122	180680.388366547
1	30	12	0.000966415577247808	0.00521720838811835	0.00298356430059669	3376578571.79875	4098280516.81246	309355.40225793	83896.3055669345	29143.2572737821	68437.1005092074	117968.434932984	821409.178981527
1	36	12	0.000816042254831782	0.00456219282157057	0.00237255089297863	2790083607.67051	2213475698.06843	152414.478247868	40462.5804722489	12781.6867293124	48824.0749313231	80088.2166655203	436336.296786556
1	24	6	0.000742475949803209	0.00539542353465549	0.00382314725620884	3446630652.55674	4836622144.4889	629885.804260358	223586.46937439	83897.0326270063	24375.5892091725	55977.3743748771	636501.844473408
1	30	12	0.00071761843395049	0.00341645624731883	0.0038979288271849	4724644728.93525	3900068510.49789	72025.1100220522	22127.8029957657	12121.6746812926	29839.2867497731	50682.9859764644	360481.759542767
1	36	6	0.000734763556257191	0.00148003234844545	0.00204331106210377	4472669616.00137	4757467579.52651	47748.5911110882	16805.702797996	9159.12583551488	56308.8239482681	84401.4974746529	256415.786254449
1	36	12	0.000507361165899522	0.00157596546196878	0.00102475785270681	3626410665.2095	1417061643.21537	11312.251574202	3435.88861197526	1783.2168930612	32240.7089450187	48974.7840978464	174042.79729018
1	30	6	0.000743944320978695	0.00175987069458433	0.00297578627682844	3952508907.63713	3391146890.32809	36762.9374209509	12692.2544370144	8107.37978125723	30587.7764675	47576.8544829288	183663.773589722
1	30	6	0.000808516728462652	0.00324791296148815	0.00135537036920645	4520665387.62728	2287486126.51436	165881.972867597	64590.8778653488	21758.9933372116	94951.2256362819	142118.471738096	413146.079793832
1	24	12	0.000875253143878783	0.00496260329068026	0.00339873844286608	1177511769.72226	2175136670.00481	115679.252087837	33454.3596623109	14644.1750280905	14180.0883669363	26508.8205383891	291605.145319659
1	30	6	0.000529229822117616	0.00599171534809834	0.00108702472065487	2116704795.12894	3675674093.29713	719466.158533323	318982.542120535	83246.9296591985	23337.4218666497	66473.4795393023	683237.833636512
1	24	6	0.0009619445992204	0.00162829889595049	0.00331755792365403	2454940372.48198	3768300874.71774	26427.260574926	9354.45880620778	8081.3116967201	29157.0308219291	46478.8912205039	200621.220372615
1	36	6	0.000901474776655423	0.00533111556542634	0.00123697778535002	3046731955.06529	1793135718.83117	229634.365771604	109133.437039711	29843.0010567806	118184.455288371	173079.888265835	463395.049102427
1	36	6	0.00098863070510943	0.00179335898913231	0.00254686271885857	1196248977.00558	1857116308.6618	25450.9375033274	9028.73719504961	4657.50273509385	29321.5573157606	43746.6227789182	128860.748540444
1	30	9	0.000757781610825614	0.0054371756247478	0.0036028505345854	1503798430.26665	1055814673.89557	107218.767423186	31489.9421472588	10765.8180761456	12455.65510257	22480.6124152265	171520.139903474
1	24	6	0.000521082427780771	0.00127364585786492	0.00250307121713703	1815114444.19843	2785110199.4801	12532.6541737929	4496.68150944749	4223.39957955771	5097.80859632065	8522.50844464488	53322.8412988439
1	24	6	0.00061241547977146	0.00238934702308653	0.00100430011892235	1044781911.27081	4491068398.33792	217339.622873366	75814.8071030162	31216.4035054213	13828.0249620108	27474.1632438496	253687.308907805
1	30	9	0.00054422753386031	0.00426225959788615	0.00120996418249003	3652372795.19643	4823467971.94899	569294.310402736	162523.77731557	45836.4154603782	36204.9191856171	73249.8828082844	680779.265860357
1	24	6	0.000972553969839116	0.00284116923800336	0.00301259522639684	2013406529.59651	4214807155.05932	142270.506919191	48531.9039273532	26101.241829884	30311.642049637	51088.3300177177	302709.716811111
1	36	12	0.000798340651187951	0.00553926759675195	0.00205223729904915	1176338194.95268	4672553885.25813	575792.530073214	143026.245539319	38037.1189575118	29483.7400611995	62852.7003620152	726398.309532559
1	24	6	0.000856459701850143	0.00311502889611169	0.00227812635489475	1949691781.19086	1137286267.89173	59386.2584483087	20472.4885724875	9332.07509114779	24177.8404664812	38486.6789109489	158658.129441452
1	24	12	0.00066355345754136	0.00275519704970498	0.0026239514146919	1364250046.05274	1892848942.19936	24081.8716843778	7761.25800208111	5103.43509673714	8436.24301881778	14784.231695774	128335.830725395
1	30	12	0.000662329269236006	0.00324713865248017	0.00328978561990912	1580134273.35822	1719967894.45386	32119.3681674992	9796.94211374599	5210.52974439896	9595.95000179276	16595.4656840214	131319.50834827
1	24	6	0.000741378462828996	0.00418008668021329	0.00268904173963098	1818970765.77294	3628294923.47146	333677.538173016	117265.121025669	46233.8124253215	16831.6286322114	35497.6384365859	361788.83879885
1	36	9	0.00064796879053406	0.00262175350546046	0.00309449759433285	2062898824.27556	3060920817.68268	57604.6099416103	17996.2155623079	8750.17835198852	14246.5248598791	23968.6819594916	155461.262429068
1	30	9	0.00050628414847514	0.00291022527100862	0.00229961043885587	1141572356.61475	2180428266.91853	63147.0078607259	19403.5062424285	8939.30610862745	5044.46450159929	9741.54631169527	108636.211862144
1	36	9	0.000586037126952394	0.00511838480953886	0.00306550727632945	3014353689.58733	1191867346.53009	118954.918345463	35368.1327185945	10746.2494860024	15686.2815080348	27478.333158958	179446.727214654
1	24	9	0.000836151534750765	0.00525886636705881	0.00241197127991263	1538246325.28887	4055649239.2367	481065.031931385	138735.668711884	48334.1873361528	24924.867546467	52760.6106072271	641546.828294366
1	24	9	0.000505690569359132	0.0025526814997154	0.00102146034689981	3671772769.70909	3134777423.87892	113531.215053318	34194.6329110362	14909.3305959369	24264.4673049393	41934.5166728592	289573.777495223
1	30	6	0.000528269631379265	0.00325263113669189	0.00367325103307472	2376736121.39946	4556138179.43053	194100.45837827	68999.2902857289	30669.7102456017	8051.07387763989	17799.8348092196	210971.136543211
1	30	6	0.000861084608602796	0.00192283119485542	0.0020456509578309	1401125051.48588	1791051087.21974	32720.1445929563	11385.0010326079	5955.04153926167	24128.5493919614	37139.313088107	131184.150710488
1	30	9	0.000708922159983731	0.00145616393315466	0.00114006995439322	3613510522.92306	1373202241.63025	11442.520030625	3674.72081973693	2210.15239532463	58902.5734359127	86134.7206110588	219461.781803268
1	24	6	0.000787256150297113	0.00529061264527351	0.0035430313015994	4088139944.49442	3268331300.65579	426273.621207024	151744.559589178	56331.0674305987	30950.9662146071	59972.7210976749	489177.338974059
1	24	6	0.000510780937772731	0.00161102312146843	0.0011506176811257	4144394266.55175	4264116410.64159	71306.4601681561	24322.4435609775	13968.9084766173	22808.0082442204	37456.3305128556	195174.835946483
1	24	12	0.000773932521287759	0.00595888089737478	0.00205466951766489	4520492595.20207	1813435700.49541	242977.320593183	62671.3410403994	19470.0350282669	53818.2086995553	93416.3038439973	636161.884498806
1	36	9	0.000650287549541194	0.00321706615719657	0.00127055674945181	4994772266.51154	2447392999.52869	149753.157362888	44610.1613158499	13772.5301247289	75746.8911685816	116220.614648189	425421.923748571
1	30	9	0.000621920495350587	0.00420763369703145	0.00167284499569482	4567889710.13272	2344335629.80838	219971.950125671	63816.8276097366	20038.967778429	41646.3061693318	70368.9598164405	405246.956221492
1	36	6	0.000808207860416738	0.00379448587666577	0.00114990159582272	1461231468.43851	4620226093.7219	380740.271127743	171131.411019859	49776.6393883487	49631.5467131996	86651.0881057219	463987.43242665
1	24	12	0.000989233762129598	0.00520476999289787	0.00242987940212493	2185221434.66046	1687222318.8261	137463.406724025	37664.6094322746	13825.44440105	45024.3219252568	76767.7714486183	497421.277727575
1	36	6	0.000656373997026981	0.00379527411749941	0.00390284719255384	4161731287.16882	1772085622.42413	97299.0744152099	37953.6365999613	14161.4285897999	21646.437868439	34937.069997133	159696.183703833
1	36	6	0.000793360746540345	0.00397018794085856	0.00110027877842741	4085017139.95532	4274198963.42021	378618.943188319	172726.508983514	49574.0450158294	125715.975504309	192719.205188363	643675.203308805
1	36	9	0.000960979107221785	0.00443699627232721	0.00224349779792716	2691276689.98184	1013133850.71686	89705.1318620765	26682.2694270173	8070.07532344164	72138.359785342	106946.045386602	319427.713100057
1	30	6	0.000844201182599172	0.0020231471897	0.00126015593136296	2266279838.84314	4480596252.19749	128511.281139467	46132.5173396818	19823.4756108551	60679.2089287721	94076.6361105544	345303.422783548
1	30	6	0.000524119450900169	0.00361649991830001	0.00333723254949858	4927279695.09056	3425626942.79177	196300.224267763	71415.2962400935	28847.0223570457	14795.1996014792	28278.4570460267	232067.616559046
1	36	6	0.000911525547721533	0.0029501213843345	0.00303682596784593	3615035038.56328	3023655560.92845	113728.37607826	43151.6144714127	17281.6678719556	60489.4653410044	91715.3841057845	303035.41700109
1	24	12	0.000523465118211132	0.00205729751030962	0.00113581558770242	2296863360.33844	3037056048.51937	36549.4283142686	11434.2658983161	6708.75355575649	15524.7225262915	26822.105452553	204895.926827787
1	36	9	0.000918770906247536	0.00412601647351391	0.00199713341845401	2680380283.43527	1686734268.46234	136157.117388352	40517.5384468043	12342.6296663742	72568.7323941521	110783.480754429	393188.51143221
1	36	12	0.000917279433636183	0.00244971343137781	0.00259281455490836	1383076144.50482	2052504288.3095	24218.8241823514	7389.88092392514	3910.65473213135	30213.1738176738	47833.9082980494	226820.364650263
1	30	6	0.000715118481912011	0.00489642490588511	0.00353597039088621	2781522803.00351	3946277338.08845	405970.13410621	155448.022100353	53854.1026261789	21177.489761721	45041.9793371871	415737.732682342
1	24	12	0.000754125222171543	0.0018822183004134	0.00259868941681215	1253731122.33863	1720217246.0923	7450.45309007789	2632.28690229683	2428.1478399839	10509.4021845151	17699.9777441312	116715.530630977
1	30	9	0.000738193294674104	0.00219938399008492	0.00250761582628423	3758902615.57791	4887163944.52974	61330.9921787496	19669.1785718142	11736.9453872657	37148.9220110611	60429.7570937853	325795.60286518
1	24	9	0.000901942938569965	0.00202952129561747	0.00222441292634628	4640247857.44616	1824787927.96875	18206.4698046204	6083.60551951517	4439.5125564648	65896.4405883372	102299.906075933	355397.842358274
1	30	9	0.00068192663767205	0.0032127001877636	0.00336660605758705	1071084687.28321	1214124365.66861	33287.2045561928	10345.4980230447	5120.83739468878	6775.61759789817	11712.8437399799	85755.3546076373
1	30	9	0.00064559933449701	0.00429985603663314	0.00150748063303443	1389873946.66301	3377500347.57342	355471.60704261	102387.730399345	30681.6943959337	19489.6741934198	40763.1276165995	423908.647815203
1	30	12	0.000565230277541563	0.00347030417635179	0.00235000187160746	2045100612.34006	4285351395.76679	130724.355119939	37905.6929933657	16518.0843315379	12543.9379428269	23916.9967173762	286616.468546124
1	30	9	0.000769111506994966	0.00244082005222218	0.00245769701370195	1759937947.0331	2625863960.67093	44740.2424492793	14119.0443249991	7674.11938929912	20341.4027182755	33391.4324323968	188316.703686181
1	36	6	0.000617847210184436	0.00234917610762768	0.0013398875891984	3154748229.23795	4186764977.07909	149645.496329756	59139.9419232547	21470.1195453123	39156.1205315985	62125.7023891371	260178.065474043
1	36	9	0.000662134944984955	0.00251011835634835	0.0017997553401426	3271885676.55909	3244975009.69083	85100.0951569888	26038.5555533739	10661.3767447017	38452.6159220702	61029.6831413945	282699.974420641
1	24	6	0.000861908145206809	0.00344781910240486	0.00354017462303356	2137791869.32426	3147776523.57268	152949.590431027	52329.3377635131	25875.524682418	20102.8425782824	35438.7932418688	249782.277180167
1	36	12	0.000655392141181976	0.00225316161067988	0.00255369635061608	2512427852.6494	2873140928.64811	27038.4364144423	8372.37309574749	4723.1735449464	21103.0565369596	34364.4028585418	195059.240744009
1	24	12	0.000974187530190824	0.0032507632193973	0.00180504109570404	2373139336.08861	1724639511.51248	49972.9428410217	14829.3573390802	7133.68208194762	58237.3534382011	94601.3191186266	468111.227575778
1	36	6	0.000696654485280167	0.00272733784732321	0.00166316698305332	4846144983.60663	1222660246.60322	52674.983501342	21053.1017629234	7549.25593636222	61492.2388992483	87218.9631889164	196984.76842346
1	30	12	0.000905916563743286	0.00156640567699601	0.00131393575875418	2806222949.54402	1069117977.4501	6268.58339170497	2023.48652366795	1350.32940916639	83112.0508507765	119449.676522108	284831.405741299
1	36	12	0.000896061878933666	0.00344548750514786	0.0038940621755702	3767974307.74851	1548573909.25553	33059.8167437122	9821.42620077138	4639.47193567764	49929.4010170949	77514.6553725973	321012.263821981
1	24	12	0.000669600146771413	0.0030735432127603	0.00103161332292573	3048105259.42677	4769682931.52442	193448.031688895	54356.0705500997	21591.9719243743	47865.1238750578	83663.9852160641	632639.101359493
1	30	9	0.000954803467924306	0.00305902674524215	0.00375917753673391	3192189915.68262	3143707360.88011	68890.2694154803	21695.5493055634	11656.7417891956	44733.5811047539	71918.656427659	356641.229912445
1	24	9	0.000599322136928354	0.00209399260449565	0.00125211171215401	4437640778.82172	1372837200.43183	24648.2460048356	7779.9092979769	4333.41787370938	34466.1838823062	54429.6014005685	220390.455183956
1	24	6	0.000620697454969129	0.00435116232428053	0.00166697404910469	4190113559.3205	4402762337.95996	569032.513063852	208131.691873923	69642.39511538	33863.8410189186	69382.1802102539	597108.995705553
1	36	12	0.000983061464726331	0.0037975013548436	0.00358304969558248	2010585754.15774	1239744381.91105	37260.6842522989	10768.8562628419	4550.29905466867	38674.1062318626	60542.3810336246	263560.61673912
1	24	9	0.000656349770522202	0.00545009943637704	0.00136682542058642	1346327478.50582	3686482453.08369	703488.856095815	193957.437022095	54531.6064993352	21832.4762321689	55097.6406662562	757467.082656296
1	24	9	0.000665526928219046	0.00431397241714264	0.00248895130743131	3028795498.41837	3682842648.33011	256310.133341458	76291.4403194948	31257.5486360938	21672.5536450124	41622.9326834956	432202.890539777
1	30	9	0.000992855525220864	0.00331317501108035	0.00266935078867931	1151721256.38785	3027568101.56506	109827.928748547	33508.1314779316	14765.3011334754	27218.3525850979	45894.2660139137	288661.85130597
1	24	9	0.000694509843737343	0.00446150121993716	0.00192809817232573	1396922287.26889	3461661334.6935	321631.594381576	93468.682390454	33847.9239276783	16465.2637678657	34940.3260551834	438436.61465922
1	30	6	0.000659946924714091	0.00258427130701852	0.00188214062017608	1328961240.29572	1806458346.75751	69776.1066058566	25199.5875918913	10508.5671290428	12477.3671680895	20866.5187746817	113327.418272845
1	30	6	0.000712167156986089	0.00437654506645696	0.00128899077077466	4552457718.30228	2093221303.85785	254690.736984434	106010.033881323	31093.7584742033	72133.8941764117	113190.082881405	413285.784168993
1	36	6	0.000839038658052936	0.00211060275035021	0.00270528248814979	3853092932.82692	1178289998.69135	22905.8247969571	8269.22937427938	3917.1349386206	50524.6520010482	71458.741018399	154880.840235485
1	24	9	0.000718708077503173	0.00447600625370066	0.00247317580753413	1726268835.58043	2163899882.89813	166784.708584932	49344.8997267349	19592.2239083792	15287.9100611213	28973.5767967222	282774.369401364
1	24	6	0.000803211470280323	0.00355032404208399	0.00307360620359631	2237375590.1441	3106051460.11503	179535.053420307	61761.3002246429	28433.1981243975	19913.4448549102	35805.326401107	263540.321707083
1	24	9	0.000677141988716513	0.00170204296577742	0.00392737180965749	4273231080.47331	4311482089.86306	14948.377400325	5508.15190748012	5998.30961718985	16815.5187464922	28048.4085944134	175476.473818403
1	36	12	0.000636842507038654	0.00480714527521828	0.00261393930985613	3852137988.38954	2403781094.10926	175353.62159413	46505.1756961215	14640.1490549169	30913.0944797004	53546.7936854691	372645.436977539
1	24	12	0.000721895276595588	0.00420088245937989	0.00273108551783059	4251576255.09172	3815436126.67121	155069.511723788	45471.1010720572	20917.2547060388	32931.2006873749	58650.9735535609	514126.524487042
1	36	12	0.000718757422448871	0.00171967234535848	0.00296488644433432	4680212057.2194	4950096511.62821	18793.6501625985	6231.4519210241	4730.01168515053	42958.5742819411	68175.1422127708	332824.661785653
1	24	12	0.000869556792564679	0.00460040835174964	0.0035307203277156	3697177698.29327	2795870293.64676	116356.37528453	34427.4055097512	16366.9240377074	36980.1398137605	64216.4330462262	487700.500783337
1	36	12	0.000974001189388727	0.00532488843864928	0.0035992104981757	2307267224.34269	4012596536.43845	296120.063728903	79597.8328883624	26080.8522104426	48809.401196124	85362.213406134	627897.701466057
1	36	12	0.000799637107260497	0.00416590263034112	0.00347437231667643	1075827449.14235	3557978454.39992	140850.939999423	39806.8656923778	15423.3815910444	14513.2655255739	27082.7672541033	279264.300825252
1	24	6	0.00054032028295769	0.00142951059396884	0.00320575517261604	2675680810.42592	3239267596.43632	16115.0655674701	5789.33524447187	5474.58100577022	6543.67306318447	10942.9543408183	68733.0214288006
1	36	6	0.000940077296283485	0.00202844089420506	0.0020354584403079	3672367260.83803	1875728700.32209	39923.0213502393	14654.8963570191	6520.29926504529	89377.7463539852	124576.432744917	255381.295457783
1	24	9	0.000659832959124858	0.00310666276263627	0.0017675948057736	2910885562.50686	3392787967.15885	131037.499161807	39947.2841450301	18554.3052337151	25262.9680179185	44209.8737707653	331175.136081048
1	24	9	0.000619999306721742	0.00171435795743537	0.00105554274335212	3387833939.3256	4604565567.61151	54575.7460455108	17575.8451771362	10809.7551993156	37079.5087898197	61020.1819732046	334072.437915728
1	36	12	0.000587087625343491	0.00496262792856479	0.00135654996511596	3719913989.46722	2003628551.35461	251324.859306671	60892.9932967711	15341.0195880737	43672.794127959	74696.6380599958	453414.112361346
1	30	9	0.000870485179297199	0.00180441469697796	0.00133486956370836	1287211194.79548	4760718974.18726	60435.6475849213	19059.7950948517	10326.2634540799	38584.6438473963	62129.8073876534	311390.639671842
1	30	9	0.000946834252671948	0.00244227293053367	0.00327657846142439	1970759924.33648	2276335081.45291	30238.6194455613	9736.49050900428	5944.90657660399	30347.631223684	48252.3741160134	223988.909151825
1	30	12	0.000772305962391988	0.00521529873054542	0.00213389831871578	2866194352.18096	3298438557.65229	325797.467269213	84637.9873909408	26037.614584102	43527.8963931797	78457.8859417787	633045.186825118
1	36	6	0.000560441269516747	0.00133040591308144	0.00289151378197031	4559291753.78076	1590562698.20697	9266.03488818768	3223.71059314119	2140.30167522245	17623.5278572585	26407.0514472494	78334.5883423194
1	30	12	0.000846238909467259	0.0033402976789386	0.00214271347969429	1905174889.64144	3464825985.55226	103346.047371096	29917.8863397816	12968.7411809465	35490.524651607	60093.1025315768	401863.610105175
1	24	12	0.000984962712326406	0.00228734145961538	0.0035570221535345	1240895289.48377	2544589120.39329	14353.2790656471	5022.88537543821	4480.24587663495	17080.6569795353	28879.3403739796	196303.73622045
1	36	12	0.000543872958716171	0.00342586998895325	0.00240108846906019	1942349739.71478	2949627967.1071	94267.943995311	26703.1321419218	10434.8324341087	11563.2316916993	21110.613498027	200178.107621544
1	24	9	0.000517559420569598	0.00516212931288997	0.00276694945712034	1901655325.0426	3763629867.0498	383131.141237828	111916.525767273	41608.1396064568	9744.91322822322	25862.4037882608	472833.990855268
1	36	12	0.000558604063057954	0.00386980703534815	0.00283916276277491	1738334764.74251	2997437002.87481	115460.789289499	32443.5682902101	12309.9069705453	10100.1247721862	19295.9316568077	213900.017773997
1	24	6	0.000576393293524169	0.00210452145224303	0.00327149080600209	3745836788.63548	2062680551.69691	29445.9554905422	10146.1715210346	7101.35315182896	10582.1907274816	17483.8343579924	97648.2380247704
1	36	9	0.000796816468107111	0.00196555217209288	0.00218491746925509	2367452178.31321	3831514688.92755	44746.0475481956	14141.3052859414	7497.29357530899	39193.0381101455	61294.3299417132	265798.228822877
1	24	6	0.000764187908698032	0.00220597532718538	0.00330852529110171	2859994934.85514	4063290638.44889	65216.446167363	22409.2665887015	15177.0936713898	18957.1531228367	31667.3457919882	188305.609555303
1	30	12	0.000850976397632772	0.0032498532701887	0.00337529047432044	3282587174.32176	4971056494.33581	90953.7290056731	27813.4854379621	14949.684019398	39631.2342914204	67054.1329677659	463804.686956008
1	30	9	0.000766690087008541	0.00340047716645215	0.00352366164914607	2087824606.53487	1454148010.18216	44862.5057138802	13877.6341514826	6678.15461220562	16722.8188734722	27541.8710508967	155559.309238555
1	24	6	0.000993357717900283	0.00167558439135199	0.00346015612078735	4411691344.76618	3275641390.05893	24263.6990650285	8586.86285606293	7369.69975407333	51275.5950748725	80109.7447498372	278550.529481607
1	30	6	0.000968171775388977	0.00350314862550437	0.00134930200787804	1668126085.06924	3615856876.96672	300538.83824749	118847.786188202	38435.8475762159	65554.8438435982	106184.957899683	460330.226024087
1	24	12	0.000610966616511753	0.00257558246926149	0.00221453958961156	4662331479.93388	1117941376.36646	13884.6881565062	4456.49463242022	2884.54545479316	23155.2889428337	37907.1626593846	199855.501840244
1	24	6	0.0008850416802841	0.00214998289315456	0.00386549001435368	4933716951.51875	1361488804.12478	18188.1753342976	6304.44367994472	4633.00755730585	35835.2721418554	55350.0876113749	177085.374203853
1	30	12	0.000834707220747278	0.0049024391568745	0.00242614002578663	3065484004.35935	4198661177.46817	318636.122741055	85527.0118272074	28801.3617524694	51076.0153985588	90608.6320432736	711837.954150856
1	36	12	0.000761254665020683	0.00185063405688875	0.00224384862050812	1391547331.14706	3849496152.21557	23283.8248010975	7397.30949235893	4671.46829281832	20891.5430781996	34066.7233424341	196858.413874864
1	36	9	0.000822295741645893	0.005555568758422	0.0035017153602978	1286291247.14537	3857089658.21245	425113.504140366	126258.465294423	37997.5056198019	20095.5393518223	43760.629365164	481490.257215798
1	36	12	0.00055092854907571	0.00331812574548023	0.00215447798826695	3606950763.33941	1963189233.36347	63191.9106371139	17818.7332074195	6853.41723395846	21781.0653501306	36136.8583254516	216773.256331091
1	36	9	0.000551250737034029	0.00176060054784326	0.0024070892249792	4933184260.33994	4474839343.18598	35309.7214642427	11372.7498979677	6844.32788928463	25247.1704144452	40307.474531397	201558.101055585
1	36	6	0.000757105654065545	0.00307032570747675	0.00246021306534415	2019596717.05338	4799207040.83466	216890.618349658	84929.2082283468	31345.4153279193	27168.2293135221	47228.549368741	282793.065623769
1	24	6	0.000777534603198905	0.00232664856910292	0.00194373701602821	1258941542.61227	1570923350.3371	44799.3761463757	15289.9626722599	8115.07430855362	14322.3149268813	23397.1242699773	116409.031062064
1	24	9	0.00073213861342874	0.00156544778513917	0.00156239312986277	4938217870.33761	1380464514.7071	9276.68043240906	3151.41800489073	2465.54920422354	51589.0481598881	79030.4371840706	245101.512206342
1	30	9	0.000752066483141489	0.00436577250091679	0.00306806964982047	3843758944.08003	3901707754.52385	258846.125039565	77140.1038221692	29110.6493675656	36086.842056156	63832.9566290393	472804.658172676
1	36	6	0.000946756277170935	0.00531955718134489	0.00144097871567736	1381267653.9221	2259281679.3061	282575.123619213	132468.607069862	36493.2707111096	57322.2661973353	93229.1406225913	389914.073852725
1	30	6	0.000642852766190758	0.00435800859161498	0.0025467640890323	2549971167.21494	3550599169.87854	338891.553117452	131051.578643292	44329.541563681	19110.8186428915	39868.2198328685	349910.362344369
1	30	9	0.000981060397680961	0.00336804040377883	0.00265784227287116	3581983714.54487	3323821324.60064	127010.438837821	38655.6485035455	16769.4924481607	75634.7965483745	120006.274127508	536702.491114036
1	30	6	0.000739503412647151	0.00299731148009757	0.00205407996510532	3751796487.40943	2526459823.25351	127852.082782925	47003.2974102469	18428.3990008671	42341.1876856614	66740.3434612696	267161.084407634
1	24	6	0.000860337860140642	0.00590597719333826	0.0031739574923229	4573541807.93961	4044041400.86672	698491.96693609	254860.901721021	86049.8303600387	49772.1155746247	97391.1888661166	766289.230142947
1	36	6	0.000532780302821924	0.00110403239212322	0.0017737680378533	2107337482.20756	3037783461.9345	16035.2925107103	5579.66850402513	3553.22143246326	12333.0296226007	19049.5458545885	74405.7976563057
1	30	9	0.000527869178250374	0.0024745619891783	0.00269780514471486	4400246704.60807	4440684015.05959	72108.0469610456	22871.291189891	12786.7489366906	16179.2243907404	27918.4051828189	210233.355195963
1	36	6	0.000641924033823748	0.00514389901523074	0.00313781183530159	4399546285.54419	4849796611.25947	491614.575548212	211384.113110444	65520.5960188061	30876.2494683528	63921.8245125702	510439.265324844
1	36	9	0.000640138771594067	0.00596840550814386	0.00259446779942175	1290124083.42753	3257931111.09587	492117.22215654	144851.928759021	38552.5682046819	14974.7516942372	39067.9557639789	497143.131287225
1	36	12	0.000814364727544001	0.00302989870484937	0.002519935321887	3606641373.00839	2746086431.22209	60279.604292947	17596.6464069632	7734.02676964961	56644.4735678798	89469.8380246745	413317.081101995
1	36	12	0.000916441376885391	0.0028178711072158	0.00137698101298451	2296442707.2771	1269621707.71836	38768.6174223321	10792.2383509162	3979.60582503058	87727.9177756809	129217.492658345	378302.642595522
1	24	12	0.000603756203788314	0.00346488727191981	0.00186580661587833	3334720908.33598	2634011993.05367	87984.1157474258	25813.5367392246	11898.2633928583	21695.89896742	38238.4572880815	315255.702345509
1	36	9	0.000569741084160534	0.00490887456626484	0.00267856124809593	2147073934.98103	1072549834.54974	105867.056528132	31436.6507431715	9406.16997600777	11979.4199066912	21482.8743583193	150034.214352688
1	30	9	0.000608865200544056	0.00206313177833548	0.00123477122039631	2150063888.26515	3042563213.32062	59422.8788239928	18323.7373763817	8645.62136232095	24339.7426496272	39777.6032004779	214493.932829668
1	30	12	0.000970500295752034	0.00169539676907434	0.00375965831036954	2485419709.75	3963370598.82625	10307.3876305923	3687.57707301488	3687.57136349114	36627.0140238925	59018.3403211201	303754.045088903
1	24	12	0.000520740388889409	0.00337911088048228	0.00290401892587229	4941930931.97982	1548703517.98772	32170.3026764067	10001.3375564633	5728.34864471667	12903.0314446741	22332.9413393446	171954.769448218
1	24	9	0.000862592798109752	0.00376769658844599	0.00299301782509489	1839657591.651	1850169896.51896	76871.8396362271	23693.1568648771	11656.5715483495	20409.3606599848	34940.4857217591	236480.443313074
1	36	12	0.000932818435136041	0.00164481189158334	0.0035737995494775	3348199197.63688	2500207655.98567	7172.89056740594	2448.91365210651	2091.67872297355	52407.9750407355	80199.5425524149	293736.019610205
1	30	9	0.000689844366669418	0.00108662222984077	0.00108209162705105	2127857838.9217	3442390377.30223	12938.7347609197	4340.8003765507	3277.83934487268	36443.4669992537	56502.4006096018	214871.84868273
1	30	12	0.000752550504408385	0.00209732883638689	0.00158039538671368	2558839111.91595	4719281454.90988	50151.6540956694	15527.497958123	8782.15554566215	43359.2785546338	71103.8951245474	405328.736924882
1	30	6	0.000753492911460195	0.00420370288375599	0.00150725336196785	1056354485.99636	1656721395.90178	180479.355509651	73231.6581110751	22387.3248316576	18945.9427792338	34326.7259875137	209676.877773002
1	30	9	0.000596235451332567	0.00348570213261167	0.00260155150433612	2390145037.09205	3537891716.73502	149426.498168411	45255.9814175259	19009.2174360455	14337.6636071266	26794.7374229275	255417.77895048
1	36	9	0.000771970350061595	0.00318245805197989	0.00288897626299307	3349211867.84536	3948420778.00116	131186.148171333	40137.5006078716	16432.8126762918	40125.1402283769	65480.4555616864	351953.494561174
1	36	12	0.000650957808051153	0.00135588161308646	0.00107312404356336	3215266878.66564	2570276096.16647	12913.8973581466	4055.62177304533	2433.03224815358	56920.1275126101	85953.3181594209	291034.696846439
1	36	9	0.000965091111920492	0.00410247945467665	0.00225215053583098	3720852971.54204	4754931217.15946	350643.326088337	104650.338154193	33142.9152809136	108313.229503579	172939.310837242	788240.132443544
1	30	12	0.000868379308084252	0.00193418760895939	0.00260089189517667	2307750034.23811	4676467945.80659	24813.3948697639	8249.71060222697	6240.56616237387	36284.8715860082	59330.290777671	337656.910575211
1	30	9	0.000706259502433617	0.00224575883372105	0.00377891872657595	2770432958.63738	1865998279.3976	17163.5107499312	5663.35060377846	3938.64358067564	15695.5351632597	25310.7877870797	130322.95630232
1	24	9	0.000559600481544224	0.00353647556702491	0.00350366222970381	3848260452.53657	3751109868.67987	113497.486888145	35825.1708988118	19880.2393823949	11775.8839460914	22158.1012176347	249901.435243006
1	36	12	0.000833972010829764	0.00353968679496747	0.00379970577616977	3964276239.05193	1373081361.8632	32286.3283626652	9518.2225607875	4355.4426346184	43557.0903507707	67793.8718312562	285298.942818969
1	24	6	0.000924246476320208	0.00587063739833274	0.0017722414262831	2552629812.12231	4881249289.40165	1057951.65872204	404716.166324586	118938.196826199	62610.6966368784	130938.474421115	1069146.52592855
1	30	6	0.000922430708250245	0.00304397848379121	0.00141105987339397	1050441327.33975	2255639184.26016	142278.119061055	54380.9882245551	19038.5788675397	34111.329662504	54891.3346362959	237269.349837249
1	36	12	0.000533218455524305	0.00529682353241713	0.00179375286637658	2506467461.77391	3809385581.12257	462684.910964289	114261.049990017	29990.2330572792	21929.1538589191	47792.454420051	569945.230527024
1	24	6	0.000788736071560286	0.00564217538653833	0.00143853688719981	1178892716.47914	4231815360.13785	919468.489595669	355223.973094381	101643.920482443	27417.2013196619	74965.4078370015	840082.577049719
1	30	9	0.000818869200215507	0.00546830551882656	0.00161793418638692	4471552884.43911	1029431868.44545	176148.215122599	49911.9378991328	13338.9207096921	86718.505395556	132609.690028887	451967.614188109
1	30	12	0.000704895988830842	0.00239382906001146	0.0024336178904114	2419802943.17205	2570345180.2366	26683.5881015846	8409.34829261007	5116.41629577603	22135.1526790342	36556.3105354261	219324.92090201
1	30	6	0.000868389398891669	0.00450054260699106	0.00203664662630687	3877270863.74748	2174647964.5166	239984.848342257	95837.9696067262	30423.2652245796	70711.6759367267	111012.892263798	414608.111577558
1	36	12	0.000864157367848332	0.00423472373666482	0.00292750441453206	2835464627.38202	1972905138.70413	94481.9932829836	26129.1511882252	9391.23105100991	46824.3419707848	75334.7392687597	379801.553338102
1	36	6	0.000896129344212401	0.00257166597908699	0.00109706863319848	4075527771.13241	2606340027.395	118913.962482643	49306.2215643875	16571.6625357376	164061.042538952	226380.542046821	457644.267220903
1	36	6	0.000629569176482729	0.00262654205319141	0.0035665501289584	4800305275.15998	2354451091.71431	62720.4631238339	22908.421192507	10286.5338063236	23482.592949081	36709.44618375	149461.197725864
1	36	12	0.000694388993506611	0.0031183142655989	0.00127561038274737	2173908561.03036	2264415855.7085	95436.8434209238	25755.0614603113	8549.67010588391	42690.1727864402	68639.1580262717	340738.244159703
1	24	6	0.000936936378565305	0.00362447072689698	0.00123771259431019	1836319803.00205	3189616936.45874	332681.596213323	121143.749967014	41348.1587708533	57935.9599537431	97348.720792797	489688.947608091
1	24	9	0.000549450267134011	0.00159809490116601	0.00162750846732399	1965667593.62512	2280486710.29111	14882.3401837348	5057.77602937052	3984.71318413736	10031.1496192952	16779.4713376954	104813.288879289
1	36	12	0.000779500191850848	0.00130469316009763	0.0013407866567851	3352568585.24801	3476141343.03034	12814.1230106233	4144.78049680785	2824.50108726307	80651.9361014564	121372.133891842	397160.244155992
1	24	12	0.000508710044222827	0.00182640991372667	0.00174692760035552	3047216818.68603	2432495164.19727	13956.5704725869	4728.5466274454	3751.47713347314	11936.7598838121	20307.3561818025	143617.788822126
1	24	12	0.000835811326756248	0.00264632951281198	0.00272400250159907	2790195937.97818	2529191152.34934	27839.5441322257	9099.12112942072	6311.72033417715	30010.1062410157	50248.1299006384	312103.211713032
1	24	9	0.000763983243844647	0.00419062869000527	0.00179547735488067	2086325561.59686	1500441775.67274	126043.451343196	36771.3598531124	13575.9261293462	26463.1784708833	45320.5934376535	285659.159391178
1	36	6	0.000741629247116735	0.00246659430896344	0.00154372359827103	2549044691.47252	3433419836.13216	126348.945951687	49686.8871784912	18260.6558419585	46212.0710920667	71357.4334228197	260323.647828215
1	24	12	0.000921520023769665	0.00131727338391032	0.00382835507867651	4384736165.9511	3092528503.3652	3633.85234675915	1480.77099080254	2206.97854632896	40693.8906637101	66080.1916460239	314041.002845132
1	30	6	0.000535445696746795	0.00510000211229096	0.00214062112401741	1663944593.42535	3372923751.38617	450679.037579135	183211.683971007	55577.648146028	11380.0607435313	33799.0322025706	410882.622427492
1	24	9	0.000855815327487118	0.00481186151308306	0.00394895834893411	1280130429.39849	2908983087.24933	184361.127281544	55911.7067975753	25252.2741581333	13098.997910928	25978.8088536612	315289.51776977
1	36	9	0.000629336615938484	0.00436206467333356	0.0035469408291499	2285586406.49051	4539779653.43032	283269.365304965	85314.2013874532	30098.6798586843	15638.7574182326	32324.9342719509	360811.241800749
1	24	6	0.000544952322396274	0.00442306642724083	0.00190394282416397	1321967219.84418	3765560727.4039	471252.810211178	170908.492101995	58762.6831155931	10136.7311539523	30257.4547779256	429414.948757955
1	30	9	0.000998783917785647	0.00197902041473293	0.00386044561410836	2926137761.42428	4995557967.39328	31597.3273735083	10670.7944777141	8326.08868102414	44977.4435838288	71768.7107628331	344589.029761111
1	36	12	0.00094123497471697	0.00167612814425087	0.00308366474259712	2996585615.46371	4441011881.93864	15206.6661256512	5089.8047540915	4016.01472034634	57826.3207942305	90199.4110996451	387934.192715918
1	24	12	0.000665264389115048	0.00406686633453578	0.00361645566574419	2349133412.99524	4427719773.00902	126980.959015166	38780.5506272751	20746.9425067614	12628.519352655	24365.0326232457	340062.306202685
1	24	9	0.000704675578641155	0.00315139778765239	0.00140181094333745	4054290800.79271	2061952588.23275	101052.775458877	30187.2999003172	12611.3407944115	48270.7172407883	78561.6056672731	386162.269614055
1	36	6	0.00085352650523544	0.00170014229088451	0.00364779642175732	3324701830.77474	3515032563.44283	32109.7826035265	11197.4268166421	6778.63122428142	37277.6371266736	56443.4101685793	185561.916027279
1	30	9	0.000977277840432622	0.00111535122540842	0.00296365385960562	2186417647.14804	1017065141.62314	1777.2632013526	660.389770026145	745.029596649036	32630.1402939687	48676.5124196594	123087.706134994
1	36	9	0.000548511285717417	0.00255309226059227	0.00124902390406124	2731615946.07091	4996423474.9098	179271.189296762	54052.1537743005	19240.4407734347	28549.0877071214	49131.8128239036	321279.910926036
1	30	6	0.000614458359483153	0.00502572311761149	0.00314573308314568	1324883831.05002	4273462086.12128	484913.364934805	188836.263241829	62735.3346089074	10647.8292589219	32556.456587234	439277.05515112
1	24	6	0.000915293854488966	0.00559681600651345	0.00316835824539612	1343052808.82765	1089507202.91239	169370.785225701	61299.4542049751	21320.1399059498	16721.4104169779	30554.1840715649	205811.410341581
1	36	6	0.000851499959551791	0.00176137398000192	0.00275470685070577	4742600778.67698	2151994152.4395	26814.5606266662	9461.6259160573	5069.30305234462	64037.6795134877	92150.0405555666	213790.343074379
1	36	12	0.000613538877790208	0.005797307565674	0.00385109021558239	2921124009.50233	2066341140.10178	179902.368817037	47779.1846427503	15098.1412135545	15928.6483844267	30213.8059346491	293938.816432468
1	30	6	0.000742957397047173	0.00316010305942829	0.003586896112148	2361227445.1955	2411382718.22068	97701.4020241103	34687.0393028275	15623.5479386496	16831.594312977	28368.1944807761	163496.18251507
1	36	9	0.000655648609479639	0.00271078543652111	0.00111478211855947	3617454584.15322	2665704351.18897	119951.549745515	35929.3251366755	11844.133258625	64266.2675858648	98875.6724312174	370711.971514137
1	24	12	0.000808856943177379	0.00138564318337925	0.0034792560169656	2324344087.02847	3576897293.47525	5012.72257705641	1988.64173986421	2712.31463262473	17517.6640721915	29263.1923481074	182434.723649126
1	24	9	0.000854213230840955	0.00307407427938102	0.00394830050791929	2336417989.10857	3317103302.70875	61078.0873299596	19949.5165009422	13112.5825279053	19447.9842516887	33437.8658729377	246957.791889249
1	36	12	0.000743098700147911	0.00100603484213784	0.00352853135703037	2888538094.35554	3193424457.34655	2282.35942018499	873.452813562325	1139.7855393207	23542.2840255053	36856.9857196801	158343.9066055
1	36	6	0.000840463748583514	0.00560288737274484	0.00123550590698358	3426984736.52516	2990868494.9228	407465.35987682	194865.801126543	52485.2921417741	112853.894026952	176115.564309418	624532.691893029
1	24	6	0.000796223581259915	0.00566931540556853	0.00374573951351807	3989933663.62693	4817260685.77966	704262.487883857	252105.34482368	91279.7218261082	32913.2006892425	71545.1870942365	725035.880967529
1	30	9	0.000820173178399325	0.00219583545022642	0.00276205426177853	1544517309.74367	2001871091.73763	22974.3511725571	7422.0103251083	4613.64039328228	18672.8852850122	30025.8236797575	150646.873019635
1	30	9	0.000701438988275485	0.00404860477867686	0.00145619264145334	4469069202.16462	1893492218.93036	178459.627458122	51639.4681690109	15906.8203601117	63105.1072175565	100492.841201121	436695.886864547
1	30	6	0.000527558624179221	0.00208010840130156	0.00145640529055555	2045185710.31579	1424625888.05094	39668.7161589534	14148.3357718617	6249.06713759101	12088.1152554236	19324.3090827589	85965.2077416941
1	36	9	0.000655013396512337	0.00120696358338974	0.0024518365870453	2089313614.68493	2336157676.74911	6309.72446056783	2150.76790513059	1774.37530712472	16689.7615192603	25832.7385021068	104268.94312035
1	36	12	0.00085325505542678	0.00187026066324698	0.00348061467917079	1717016382.88976	2715639411.5797	11276.9517168721	3736.20621065948	2826.79067376261	22635.6755496606	36106.4825893941	182507.218694522
1	30	6	0.000610934050908008	0.00240198744944361	0.0012355829462716	4476740807.9269	3423737352.25704	143899.752336746	53215.2371348802	20470.0349976515	47291.4072509433	74489.1743226088	295777.355604712
1	30	12	0.000571389710171334	0.00304424971844313	0.00388785338670164	3692931803.80537	4216816739.8574	56086.6483772824	17652.2993559579	10679.4914216304	12818.6987056124	22668.7116855059	216031.486690166
1	36	6	0.000892746961499374	0.00573588733254523	0.0038200954290985	4030005231.83834	3879062037.66317	441135.519561354	190352.212274315	58839.2270506553	56018.0294516014	97785.842979707	541417.51368403
1	30	9	0.000584980531080709	0.00500405529263517	0.00270550920752606	4142658580.23666	2613434749.45641	265732.414456589	77573.1067784866	25458.6023924559	22148.6139542787	42147.9976384366	371468.461828474
1	36	12	0.000709953815209604	0.0021296269981833	0.00366229679558856	2831608494.71663	4214398471.7894	24110.696602864	7820.44327207492	5405.90953002402	21351.0851968415	35046.7135533346	212852.11713065
1	30	12	0.000860320669484049	0.00493112249495146	0.0032807220806138	1587520295.90702	3299432140.1357	197466.926455379	54905.6111279528	20634.1112928661	22992.3183933054	42510.9354804179	417428.993317415
1	36	6	0.000715052449542034	0.00100036421383829	0.00193247663783165	4135082808.30082	4625284169.25311	17694.6036930285	6163.14264864184	4349.50382322094	48011.9594173422	71428.8064557528	196016.61733836
1	30	12	0.000582621939024456	0.00119161464815235	0.00120300120649171	3716171723.34628	4930058871.95409	13491.0832338953	4586.30690559981	3785.15076066382	36944.7362255564	59299.8289775493	296404.365333371
1	30	6	0.00057123203449016	0.00340886724217341	0.00341969860927042	3056236877.81679	1418306470.64973	70372.2201334741	25328.2005717012	10701.4982233595	10486.7593157615	17928.5854596945	106820.198725687
1	24	12	0.000676013264970807	0.0023153341484922	0.00340889009942778	1399608458.90059	3944647731.117	23804.6117727769	8261.05602951129	7152.11225426666	7410.55325502464	13151.5319293902	137527.98088919
1	24	12	0.000984415902280661	0.00507416136399828	0.00342609610093135	4265789998.06115	4005712197.77257	225300.065735952	64873.7114494024	27988.9670072279	63793.6788011822	110987.50315064	834565.740921772
1	30	6	0.000946525373734648	0.0041639009730382	0.00360238203084711	2134767059.23741	4467784361.31346	330532.034392365	122454.860855239	46577.6945288602	32931.1208022132	59701.0326119439	411554.712632919
1	24	6	0.000863481434211372	0.00154545980372214	0.00345396590567353	4137645963.1292	2454314796.56068	14542.3817699004	5201.94207447419	4760.90897434684	31813.2422812298	49897.1944253115	179024.306726274
1	36	9	0.000841131827186748	0.00351369964528299	0.00288414525098204	1595075413.33634	2667323809.84503	113973.410779409	34603.3052430194	13191.0979926479	25311.2589231835	42232.9980681773	247992.404469461
1	36	9	0.000778782588183718	0.00259988834915195	0.00142787921913624	1108761368.5534	1830304758.27479	62535.8847269482	18921.6764338578	6961.42310994427	26539.071812506	41903.0616786359	185447.120977338
1	24	6	0.000571606500402836	0.00325927101047766	0.00139805029267479	3475986022.21496	4147075222.17159	326006.008216439	115747.264620171	43482.6056789342	25252.2686553391	48247.9086551489	382756.705547129
1	30	12	0.000776168751912845	0.00358527419950182	0.0013531258970734	2698812872.84096	1330963159.36436	71609.2846396472	19326.2235966702	6629.55925454544	55897.8031982625	88202.2492199059	379696.289112629
1	36	12	0.000674309721317576	0.00359536558303965	0.00154634388804127	1568141436.88435	2066081521.9811	107925.36731368	28813.1247205696	9250.83389343016	24596.0690401746	41597.3970550806	262494.364292207
1	30	12	0.000765628470873965	0.00300994451933055	0.00187478044362025	4144298578.86659	3637154910.63221	91640.7007209794	26748.7274576374	11966.1102551412	61870.2865045071	100895.323638289	544430.150861329
1	30	9	0.000865306741595775	0.0058710043993501	0.00253774782906868	4195004522.7103	3357582534.00299	514835.156510011	147656.132675767	42903.5395608153	69907.4940540254	122636.764984745	788119.108856609
1	36	9	0.00080536560661921	0.00446071193671434	0.00361562555846393	4250306868.79241	1461973985.98975	95559.6530414198	28773.2397223174	10058.577435505	43910.1148074752	68637.4883494792	284671.059772951
1	36	12	0.000667708247590973	0.00254114051681925	0.00155038600346662	4117730408.28297	2928795098.90066	60670.436164204	17473.8121925151	7283.62053481026	57587.0245204248	90458.703403531	402149.51460768
1	30	6	0.000966876514847633	0.00254769231765123	0.0035355884577502	1792768313.76645	1532711611.02252	37516.1705599448	13060.1614055338	6793.24403005677	25459.4069546736	39322.6643269402	142608.507732252
1	24	12	0.00072314389965228	0.00531548064203521	0.00102678508513488	1769156740.11053	3144033660.62316	534458.323174686	128398.389075577	34073.5672018315	40076.935229907	79459.386751258	808333.292222582
1	24	9	0.00088499315113683	0.0021633480593161	0.00244525508499959	1229836382.85442	3034720611.46054	32151.1459458389	10717.9303762284	7751.11282173613	17591.8787228507	29556.137343355	189101.289462434
1	30	6	0.00091546317494951	0.00259319290133991	0.00248038511459558	2360297455.87556	3388706852.18244	110836.546397361	39303.095840219	17890.475092609	42038.8529347214	66343.1925329569	275115.924928945
1	30	9	0.000905439089503795	0.00153855007400011	0.00132075030288559	1990636551.07691	1775767451.05015	15005.3520985375	4833.43754389851	2956.81618870692	59872.2415725262	89285.7099413101	255705.247620409
1	36	12	0.000876641301303148	0.00585289891329095	0.00295225134792964	4098688535.16076	1321210601.32088	144179.570025941	37004.1524843185	10662.1370092243	68550.9811637794	108197.901129618	475064.296003707
1	36	12	0.000543115780296112	0.00305868328550334	0.00166117792285807	1617037811.36817	3543743679.28765	114063.800238365	31828.6998718868	11784.1610798759	13762.5146659031	25116.2748938692	231765.829886184
1	24	6	0.000850077476444119	0.00487448724681852	0.00389604824639047	4592523863.37331	3313040803.98061	341947.826615119	119790.075211468	48244.9296246833	37459.1174903485	67270.0357214102	463029.240208967
1	24	9	0.000939167410875176	0.00355306819200536	0.00310611550820353	1751513252.10265	2381090852.23895	81548.5993580687	25448.5761612173	13350.8720466286	24082.4111482975	41085.9089470491	276419.301385491
1	24	12	0.00068274871225338	0.00493389791209207	0.00171872677038164	2691246071.8712	4436695226.84831	418365.298142145	110961.856045215	37036.7174974777	32065.8509131017	63456.132063472	745151.666665125
1	30	9	0.000569744713783316	0.00262587660149568	0.00140967156900484	4039139699.77636	4947265939.73668	163784.598836606	49465.045460684	20396.6768020264	34468.0216905645	58680.0781528758	380129.244335221
1	24	12	0.000528416549430506	0.00552714256879835	0.00354369302440709	1490223241.47738	1072190009.98769	74065.1101462888	20965.6476325279	8525.45189327355	4485.86276345894	9342.13408766734	142468.108112298
1	30	6	0.000995818661045443	0.00472596703080288	0.00154957216397207	4539608384.17905	1269608193.86847	165538.484926141	68795.7233075061	20468.1088341304	149153.766472881	211233.840562361	470580.064274143
1	24	9	0.000580230652776585	0.00533668755145175	0.00375890959700898	2531175865.56638	2428934688.78949	211173.856666789	62799.9618857228	25605.9953607393	9639.04556695566	21050.3036739862	303928.997056269
1	24	9	0.000945595567658457	0.0025423867054895	0.00316991859417479	3044358200.39023	2573189030.5185	34226.2326572361	11336.0565258947	7964.78329717247	38358.8387977544	62322.9837761944	313625.296914049
1	24	9	0.000533304114446822	0.00111387055018005	0.00147928612467141	4357322734.65043	4829631283.8432	12434.511717699	4515.74900159054	4654.23123389622	21344.5037241406	34993.6115129188	190109.578887115
1	30	12	0.000764858076135627	0.00169479156605131	0.00238480486316487	1563351183.3483	3492453469.92482	13727.9449405038	4656.30270908744	3811.27201351978	18578.3091675512	30621.2257495352	184968.61803939
1	30	6	0.000780969262186385	0.00216971671365826	0.00201409008958425	4653566528.84735	1325932052.36743	33060.5186294893	11637.081779886	5578.00878068644	55505.4816373014	80904.3317565157	197617.364598686
1	30	9	0.000512100101293006	0.00477131937657452	0.00384513822377552	1727922803.65338	1264661835.21182	88188.7316289499	26351.8261133595	10128.2264950228	5000.77098795557	10306.1902257662	122962.681305363
1	30	9	0.000784917305086725	0.00307769002549256	0.00334751262892568	3297294116.00483	4930463255.51484	120940.618867314	37780.3716442745	19305.0980168143	31188.0560604256	52946.0622218308	357109.216445787
1	30	12	0.000761593406763317	0.00521509626549819	0.00354254100086794	3297077963.77547	3511514568.5177	229058.095487632	63425.9996258276	23515.0317332125	29972.927896078	54620.4186837448	501816.8698118
1	30	6	0.000626476987376818	0.00165914102251205	0.00349574142868145	2361210427.40846	2035240466.2069	16419.8606511524	5689.75427401026	4035.8232768305	9718.45742704631	15455.3550051003	71395.08147737
1	36	6	0.000794483672558024	0.00341911865977709	0.00303070899512188	1425850007.53136	2091522198.89401	105596.165401253	41392.1761962344	15259.0782435008	17430.2232886457	29112.998705827	152136.88046357
1	24	9	0.000699960616320278	0.00169984166776299	0.00106083550330388	3179749303.28234	3247078613.25845	37684.5199325663	12155.0591346835	7536.66339853247	47407.94743597	75921.377451795	341891.218042564
1	36	9	0.000601204525336456	0.00348534558111839	0.0023982556369302	2173011429.92639	4176378124.13105	199945.80803798	60337.9505829033	21705.106702996	17207.209866634	32411.5012286638	289213.17066761
1	36	12	0.00068639812232899	0.0046062219738455	0.0035332953517212	1829088734.18132	1761529058.42016	90117.8897294084	24973.6555115986	9029.49294979613	14118.3691764332	24976.4773911497	200125.117819709
1	24	6	0.000607625226140474	0.00444858827694885	0.00208513399286825	4409363336.6314	2121657461.83883	256760.703625474	92638.3734525994	32593.8119995183	24563.766769955	45129.3789563145	310666.259203962
1	30	12	0.000624399160502485	0.00138331268504961	0.00158215928162478	1119013739.31246	2214466740.94861	7141.25695485388	2421.05349041759	1977.401529971	10825.6372423866	17766.1901790798	103979.576851764
1	30	12	0.000962542229311607	0.00395872578485991	0.00326154270437426	1779082728.88795	1463609951.12427	48242.2353288759	14089.9933319431	6317.86864419339	30504.9979584537	49936.2847378652	275708.774715075
1	30	12	0.000863908338099436	0.00197676919524941	0.00117341651936232	4019525120.51911	2222190796.54604	26865.5597676002	8158.7256646057	4269.1997086795	123310.741973507	184572.883348305	562136.984905679
1	36	6	0.000694974545758803	0.00160953764559481	0.00334355038683727	1792070960.50721	2742150798.60787	23212.4091535252	8088.90397323506	4932.56157271357	12638.2530671671	19772.1973314955	84584.330684444
1	30	12	0.000814522513768656	0.00551715481674719	0.00355180351823965	2513237874.71728	4859743963.82112	367916.301818978	100532.072432735	35713.9664996314	30360.2855675622	58832.9057105478	665124.971960722
1	24	9	0.0008305032619496	0.00109304043120858	0.00166903812067501	4039856367.89566	4824139163.36741	10923.289799934	4043.63501855578	4455.82222688814	60241.184965791	95529.5201830287	379621.206901065
1	24	9	0.000970273927573233	0.00126455791391631	0.00132459504200496	2942772180.93849	4547877894.2446	19194.4613045511	6700.05719406682	5885.11777810686	87403.2854897984	136873.764356849	499385.612668435
1	24	12	0.000687455944701618	0.00200270958184346	0.00385589298176728	2017594567.00753	3871421603.02097	13768.2120626943	5035.27957565162	5235.05669419395	9327.05012259831	16129.2444616317	137868.733515986
1	24	9	0.000653417868211134	0.00525685553624581	0.0039562418517776	2492429897.35268	1822216558.92502	146090.200966597	43710.7326560687	18399.4669409884	10994.6666537038	21554.6940736474	242257.696020194
1	36	9	0.000635284338723213	0.00403005691482445	0.00173828006325289	2536579862.47657	4655408524.82462	385629.320030357	114397.494900872	33844.9069247774	31793.8547274479	60410.0430915731	492747.945533427
1	36	9	0.000516514414325908	0.00190389544675083	0.00291670146467465	4764033559.50007	4428513998.21058	36505.7255923378	11788.1480265892	7203.04596040704	17132.0258348825	28027.4755750889	162509.955591791
1	36	9	0.000840559083651806	0.0010493697142511	0.00184185500821277	1191687650.54744	3229661496.65693	7664.67258147864	2611.1006599717	2147.19787919983	26267.0984445847	40278.1038391875	149576.834624685
1	24	6	0.000734127297595337	0.00550441107816718	0.00106310997117246	2897993411.77909	3812138964.54499	869242.815430693	343013.325588085	93646.0736581825	57359.7236090754	117841.351109324	885394.821241557
1	30	6	0.000565668653400856	0.0018502869681205	0.00358222107856673	3439355972.9145	4909339941.26984	51850.0967924875	17902.1223137713	11779.436759833	11136.6615741595	18797.8167860104	121969.053567096
1	24	12	0.000595088048186032	0.00531176029134344	0.00258172839335292	4205746285.06209	4923129450.86061	401683.991714191	110307.792693632	40716.2946313589	24230.8923735756	50277.4876887464	719036.223207262
1	24	6	0.000927482921714298	0.0050517666441608	0.00271672412178661	1133159985.81258	1071094921.57605	146442.02475849	52801.9287379209	18637.7652677628	16772.0666285194	29879.9721029596	187947.942701772
1	36	12	0.0009108282889078	0.00311743153030085	0.00269118109812358	1552225387.11342	3289782146.42519	73549.8225117065	21489.3544192405	9472.14641941563	33635.9016227741	55360.1233438474	325419.248902537
1	24	12	0.000665946268195963	0.00405408076353448	0.00327585860613162	2237276140.39156	3261683174.18662	101551.029041067	30680.6525526338	15755.070780465	12612.9385425449	23664.4879088395	285746.825736846
1	24	9	0.000978111452555563	0.00310932039345987	0.00360850703803605	2791183814.01975	2927439604.48758	60688.342886615	19613.0367205785	12267.1317523937	35618.4270556627	59101.6086902177	342556.712962247
1	36	6	0.000921678261923698	0.00587104233730259	0.00228305191274121	2813438553.25135	4000901999.72306	529133.099064506	242225.106638195	68680.5583456765	70984.9967499489	123565.902693437	646835.179981105
1	24	12	0.000572330458945181	0.00444616120289571	0.00254619235239867	4061302827.01538	2206085999.86237	111817.369537086	32067.8382371847	13636.290970307	17411.0745899713	31725.5335940378	305166.186049175
1	30	9	0.00065473175085473	0.004908176325277	0.00390930254368763	1734068074.96407	4033926415.29872	298339.561565705	88949.8381342438	33692.7737255102	11809.9035377189	26720.8497854171	383157.894409869
1	24	9	0.000881786332295643	0.00347076902432843	0.00141534015510689	3620564627.04159	2939853003.22631	184079.39685871	54247.7606785986	21102.2958454764	83313.9139289051	135218.39378269	647679.449283356
1	24	9	0.000627110929976816	0.00573944909093981	0.00103727705648064	2099262167.69067	2846861666.61209	711897.900790262	191467.448477028	48380.0166974879	32061.2622559062	72376.5857319434	775797.223212619
1	36	12	0.000955966751381225	0.00125558580557542	0.00347478639530913	3670959189.69401	3633290218.10583	5018.6085691003	1817.19130711455	1943.34832091071	62358.3995648321	95435.7631329576	339266.979638383
1	36	6	0.000730281420564858	0.00432416143258726	0.00122164106708338	3896890098.76534	4410086050.46924	430662.466503741	197553.732541741	56028.4296065847	87684.4263652049	142419.345968621	600527.888337712
1	30	12	0.0006063167097307	0.00186323419561672	0.0010697671804488	3630438864.96361	4121090629.48602	44879.3998877179	13671.0776138279	7236.27274497375	46582.5913165383	75346.4411096664	391312.024333498
1	30	9	0.000822621541099891	0.00288627986763506	0.00142193439586962	2258692834.41796	3355843650.25383	141234.899431804	42224.8803740731	16265.8787275579	53757.0751792114	86827.6884375601	424741.3770651
1	30	9	0.000697874812616325	0.00229526996564861	0.00306253504490045	2506351857.40512	2949504084.24471	34787.2646199415	11254.5274498689	7045.93192638526	17514.0639092974	28875.2270724662	170030.856358472
1	24	12	0.000504866446011521	0.00578580920137185	0.00391854878024411	3269529801.59851	4496471957.38543	322472.967246328	91366.5029857644	37281.442600209	10560.0060660579	25900.1024974137	552507.140517913
1	24	12	0.000665084371535032	0.00511256929866311	0.00127375209447434	2007148639.01098	3116708138.83128	409594.942427718	102973.194758297	30068.2678815894	29453.6083653594	58848.3984086769	652510.379220763
1	36	9	0.000884934265198193	0.00142773609064413	0.00235896007003302	2265661695.89253	4486025661.64897	20216.7963483701	6688.38964318758	4723.609646598	46045.750553122	70790.4183122332	271203.970108307
1	30	9	0.000972784892449954	0.00579116464149904	0.0039486817679592	3829928336.8797	2508736337.61598	278567.933198125	81682.755055551	27591.0140614794	56709.0686217031	95544.9989664318	556895.79005801
1	36	12	0.000938982876614321	0.004686426254824	0.00176293240506752	1799431328.1026	3095596699.99683	284460.873065699	72347.2313180292	20357.6785340208	65564.1346265865	109609.428345859	632256.160577735
1	24	9	0.000998606171011658	0.00460655400839292	0.0018325036615703	2880123771.69027	3708918797.17899	389562.950044349	112269.934364498	38948.7103412314	79465.6295347689	135881.547517392	834895.300729279
1	30	12	0.000639875325864967	0.00499425652734968	0.00135085864880874	4217847424.25163	4933716738.55125	615730.356632698	151965.749846173	41371.897643693	59476.8451438973	111727.013179332	975144.363818583
1	36	12	0.000757400148796367	0.00182194301752251	0.00301493791502162	2708602609.9451	4962901386.59717	21801.4388312422	7155.93584233832	5205.16000135959	29425.8523682126	47582.2022618877	263009.732073129
1	24	9	0.000793513784120945	0.00291679783618654	0.00313016151572077	4009492910.49371	1965246580.27544	38831.6493767873	12530.9804272582	7784.785409466	30668.827055109	50151.3116317979	262998.089552855
1	30	6	0.000571341528146576	0.00321617138439281	0.00180252159415316	4668706914.67438	3697012559.78946	231122.525997352	87098.2400618326	31556.828554087	30256.6370114042	52461.1774845433	307836.952716995
1	36	6	0.000810380179305614	0.00590674572411865	0.00104559601928385	1977757768.09312	1477580942.90045	218272.455941775	106221.748828295	28035.6050297997	68273.1703365233	104959.308214404	347900.466899295
1	36	9	0.000560041029112372	0.00110447657552822	0.00267699492548431	4506350320.0505	2130433866.28277	4164.00400496156	1453.61407782686	1339.04886077905	19951.8130957345	30525.7302487359	109619.242572873
1	30	9	0.000704819933648451	0.00335550119318739	0.00159505972753881	4893802152.92238	4262325510.85856	239972.527614045	71035.5147822064	25587.8186378581	66645.7666374614	109649.868302219	582712.972492564
1	36	9	0.000952334471243614	0.00593867231950513	0.00220644919755505	2596452886.03856	3251226123.36467	526362.692296916	154660.274839979	39731.3914725632	77619.6053293537	133178.548425629	751194.978285445
1	24	6	0.000678678830509316	0.00448406852295657	0.00308824809930876	4203794790.52388	2965663944.94448	293000.640847555	103011.699858128	40607.6892855382	23235.7165573755	44132.0087534751	354547.024331824
1	30	9	0.00061890554805341	0.00461236450392326	0.00221541677842402	2244092526.92116	1599382217.85654	153824.108543382	44826.3730940322	14530.9720700748	16525.0348867605	30122.2266318385	231542.307996218
1	36	9	0.000702261578534242	0.00103081407327596	0.00305970033898237	2063560030.22248	4020373257.86502	5627.5618780544	2015.7687866536	2083.60147527416	16552.7233059519	25944.5261134046	115658.49840664
1	24	12	0.00072974716041854	0.00290944169709676	0.00302515454826463	1738620389.79544	1348653592.53404	17607.6368481518	5697.23083452812	3803.38790257331	11638.4155619026	19837.3098126962	139746.779041642
1	30	6	0.000934359346698925	0.00233207611299627	0.00305624343496352	4960254877.63715	4205890328.44017	92141.5796493114	32044.9936018158	16853.1089421065	72606.1179571988	111486.089804129	385856.713144209
1	24	6	0.000649924313102336	0.00289585096585504	0.00276734663507234	2364358103.03784	2105102653.10045	79564.651257105	27172.9838035386	13952.7313842871	12024.8603764577	20899.1646847052	140797.62992284
1	30	9	0.000633313415736118	0.0021621335363633	0.00265095442449192	1883015329.77705	3207052700.23241	36346.901172842	11740.9160385633	7281.01356905637	11834.3071403512	20009.24448879	137172.767761975
1	30	9	0.000890733022463749	0.00336740777486965	0.00108126987872131	1144479446.3222	4913209615.25914	366368.79335788	106321.682710753	33483.0921503172	49465.1119461447	87114.8443117553	588433.198917108
1	24	6	0.000915244495135895	0.0013433939860552	0.00100495663414624	2691897378.13728	2690686603.93814	31882.3986237202	10916.394937385	6836.44040811389	78888.8085596142	118080.424456041	307947.7134702
1	36	9	0.000518047901077735	0.00331010847159829	0.00237965125156049	3351589572.46452	2677373147.35636	113645.919052456	34411.0706112316	12790.8431161398	15865.8469302043	27820.4644745034	198578.149251036
1	24	6	0.000940824585865336	0.00515003869125617	0.0011672264822363	4023225487.11829	1003251372.1189	200931.952341895	78108.0447746979	22435.5092665168	119083.836262199	175977.541314309	460513.929156225
1	30	12	0.000704260596207373	0.00471798471929079	0.00149547986746046	4765974263.96588	3085497426.57936	310721.925364867	79053.8975375896	23090.7731941805	72350.4872791598	122584.568631447	748315.890800694
1	24	12	0.000784391164873864	0.00593754124199564	0.00178819992833962	2109265461.62262	4777699521.07708	706908.209285788	178765.902091408	52910.682553375	39184.4562523549	82614.60790981	1059314.03401541
1	24	9	0.000845493281520621	0.00435250986529819	0.00206604926723176	2659084008.51044	4680250370.43854	387403.391385237	113563.020570385	42983.5956762076	43658.3988278197	80185.3472757106	684192.981282803
1	24	9	0.00097931614463058	0.00135058858699065	0.00135098854436181	3127299278.68169	4683224586.06388	23309.9581115853	8040.5912133364	6729.61159580617	94175.5807802163	147517.364853131	543263.101126224
1	30	9	0.000843680033781953	0.00536729143465877	0.00102661451445199	2127006070.80719	3536901058.71345	723312.508325419	201640.26130924	48532.3173025396	81027.4945853295	146475.321908176	933176.473946785
1	30	6	0.000953402880737324	0.00140992492040759	0.00121753360886033	1492276544.29026	2856226849.19371	35643.3287485181	12369.4063198865	6706.8792007169	54814.3728154842	81789.8101279086	226850.104647542
1	24	6	0.000723308672043825	0.00215727680725916	0.00189638681507211	2941687897.25559	1969077798.41813	47282.9278205827	16130.82943098	8984.0493500495	26255.0920702786	41719.5640187373	173540.67671633
1	36	9	0.000772273455378388	0.00243007816216117	0.00230019411742963	2442488859.09457	2194540521.4762	43499.5994345089	13489.0337113287	6193.24510663134	34652.577273616	53769.596292969	219181.908133703
1	30	6	0.000785406766463919	0.0042722146713149	0.00242360785085056	4399720604.03293	1853035528.33993	174223.753511897	67557.1512645382	22864.9351883918	50282.7960786479	79387.7004416991	309888.461444199
1	24	12	0.00098362098641086	0.00281689402871995	0.00290113821102329	3319537453.23155	3251006355.00249	40445.7272306998	13122.3012836586	8851.11588510312	53602.8448817258	88848.3046241168	512683.517738252
1	24	9	0.000791154692936746	0.00266433023653646	0.00233476110621627	3780876009.2195	2520484620.16339	50328.545133364	16083.0064787896	9524.19902121659	38320.8615726379	62550.1887320683	323003.573475351
1	36	12	0.000526806775727733	0.00510413707520981	0.00110693953745776	1741920374.95079	2060441974.79618	310767.765075103	72758.7502747087	17131.9415146223	20885.5165305796	42058.1977271484	390521.986630089
1	30	12	0.000728613609638597	0.00425884342922777	0.0035981402740805	1817169755.84063	4692417783.61163	173096.374293578	50283.2317737402	22060.3613585987	15791.6526538154	30328.6176311414	375287.06933802
1	24	9	0.000716489334765134	0.00539714788365394	0.00313057178516728	1129260193.82841	1815102920.92645	188165.831160109	55103.0265344288	20750.7911983325	9242.17879678697	19815.4733229786	260783.11827669
1	24	12	0.000975930642586224	0.00266211077663476	0.00175159243457299	2886413608.32694	1299712999.2889	22316.2423064895	6915.01314435134	3913.13530708923	69676.9842999044	109487.572685243	427910.553864134
1	24	6	0.000637791273538377	0.00496707313925518	0.00207229584298058	4560275759.91536	4776808748.33616	720240.293434159	264401.804937429	87359.2335831043	34078.8361594081	74783.0851594785	719761.93349084
1	30	6	0.000811857127923685	0.00328750981660019	0.00270650993397166	2484145135.12087	3304140005.04978	174077.009161392	63466.5644225673	25524.4748245253	30140.4944274524	50505.7175197372	273019.583388646
1	36	12	0.000810773416036135	0.00166480711740456	0.00198996055900339	3273364141.66861	4605139652.45735	23218.8297279524	7442.83600052543	4885.10068670438	62737.9971052632	97723.8729415357	416565.985194321
1	30	12	0.00094650487757048	0.00339793167220913	0.0018397210780761	4659971975.54501	1312151952.57128	47537.9338084578	13477.1799177901	5437.36014365113	121396.887281169	181887.350130101	563877.687735905
1	36	9	0.000735371691691708	0.00359780183861441	0.00305280737526477	4928429839.62203	3988586839.18108	173407.767584935	52668.201656843	20141.3447194723	48305.6178825277	78996.3691215831	422842.448180643
1	30	6	0.000816352315369591	0.00104512629792888	0.00127721803960559	1873694181.9495	2680906950.4523	14865.2039762878	5147.14636813346	3534.74631652054	39761.3792627366	59458.4494113488	161030.769562548
1	36	6	0.000715837424561029	0.00482445050238071	0.001546626177903	2364893844.69651	3700591407.0144	401922.171135261	183844.613402714	52107.79479357	42464.2002254856	77789.9840082525	461945.46946942
1	30	9	0.000881162988186808	0.00114989567121259	0.00210523948325629	3345279371.54608	4924649793.66163	11912.4616453731	4212.45893920721	4022.04407198907	60057.4989789659	92996.4816600195	340271.040068899
1	36	12	0.000734961863416989	0.00180049852032129	0.0030570103632759	3018050174.17664	3055701160.41394	12865.5659704292	4238.98350307664	3132.53364247068	28699.9013139323	45500.372435361	220404.076559714
1	24	9	0.00057548078418022	0.00402299942857235	0.00388207561710754	2530096207.7825	4520552128.70992	178288.602637231	55569.3793098927	28900.3800502986	9206.52807973087	19566.001299566	311586.185557961
1	30	9	0.000757377253642173	0.00462164138378336	0.00129575256260473	1347680890.05946	1309532665.14054	177125.23655981	50386.526558723	13848.2717612197	28646.718166921	48966.6515455107	280028.358167264
1	36	9	0.000553271936600003	0.00214239220671732	0.00282616399531756	3070732171.37635	4464747464.67177	52407.4623990505	16653.4276611084	9151.68079663799	14518.1407093291	24413.5312806033	162320.560520997
1	24	9	0.000819162635255606	0.00276110435040907	0.00237744917894051	4575562259.67329	4456644224.20737	96439.6021493193	30684.7915259651	17775.5116037464	51962.135464397	86139.0373657898	492651.618879689
1	30	6	0.000670786821255739	0.00228011162783738	0.00261859908124263	4931883954.75425	4872712271.01254	112753.935734851	39350.7586264041	19884.8842601891	33886.7204577968	54724.688989108	265107.181021954
1	30	12	0.000629762463083739	0.00121915698362015	0.00341691801544932	2279331317.80688	1111296168.6087	1261.36523077004	484.496304825198	617.184342728187	9818.66400032764	15671.9143877054	73811.3214780616
1	24	9	0.000905350290060937	0.00506838327557094	0.00284988388269819	3918947702.81656	3159148190.39056	300860.626364092	88300.3337181699	33627.4624843972	53451.1394089421	93179.4568704165	643736.50044498
1	30	12	0.000618594336659933	0.00349828652208477	0.00313984481682181	3335978481.09656	1652421380.50685	39792.2344502563	11887.4969953874	5816.38592442544	16522.8426510535	27877.2666595616	186369.834031585
1	30	12	0.000676467722848639	0.00332341405221832	0.00122269170662249	2079272186.87627	2822558941.41245	134643.048434412	36559.1812025254	12750.2800382689	34698.914962112	59075.3973893415	387472.155766113
1	24	9	0.000920212825674994	0.00172072063540126	0.00212784905386621	3537927166.94345	1491750928.5805	9857.88733026652	3390.35436547591	2795.45844549593	54292.4561576482	83754.3647034367	271553.536243901
1	24	12	0.000965642993533468	0.00321023552901456	0.00140457907074529	2447155115.87197	4251707052.77102	148370.990560684	42851.0963894243	18693.1434738477	79113.3965889869	132659.953689634	801007.016370851
1	36	9	0.000591340963744154	0.00281697381703799	0.00353817469784212	1908124402.09738	1051272011.56899	21474.8727521521	6704.74983612837	3245.41457476025	8392.68921683233	13644.2324935807	73907.1621397753
1	30	6	0.000581013308184853	0.00478273931775619	0.00258338850380754	4226270777.57206	2488363708.59161	279406.546599394	110042.993766085	35733.9575012284	21463.2292950549	41452.1194328325	304908.040693413
1	30	12	0.000662510674318475	0.00182834571214759	0.00130002292312399	4136431003.72992	1278448397.83382	11266.8775649467	3516.72250898094	2055.52051440915	52214.7445285562	79283.8976193067	263636.671174147
1	30	6	0.000544859894015003	0.00148596777913723	0.00281938544384484	4945111602.03263	2617425188.3541	18867.5469328001	6539.97183929787	4650.13307015659	16063.4429878362	25153.4913189273	103097.291156361
1	24	12	0.000589124406371501	0.00599168862286733	0.00352031203706729	3902272699.06165	4034157748.02321	349777.980308335	96915.8966608238	36777.2638362545	17332.9466747835	37622.3831604103	610537.630693195
1	24	9	0.000793382878551733	0.00473114733075101	0.00343085251830321	2318107559.44173	3695082722.73122	251970.177120564	75783.5077426133	32779.0039577157	20740.911741364	40059.996291318	436695.00924452
1	24	9	0.000505754961083914	0.00388094121397988	0.00353108090716638	4673781705.06435	4008496916.06616	155692.44924674	48430.7029508314	24942.1068388938	11285.5242288026	22372.7447249562	292669.356703325
1	24	6	0.000732427777327734	0.00557356047645032	0.00380382546784725	3451629116.93289	1982844823.17178	277508.411652112	99009.8040849388	36389.8364325159	19671.0841830832	38337.6455691813	315074.441304052
1	24	6	0.000704051303500379	0.00205530492326403	0.0017331218564897	1704611054.11994	1778602026.84111	40401.0299560568	13780.4247894703	7690.06187638823	15904.843717375	25739.1854081837	121769.771453205
1	36	9	0.000565176938692062	0.00457464738591004	0.0020922265805623	3435497228.47478	3141608961.04399	307337.817089395	91035.4206031494	26407.6979910371	25143.4207135397	47881.7425425966	388000.301041406
1	30	6	0.000546568100274416	0.00204486598001936	0.00306371615057695	2383422512.22889	4317334713.2688	67309.265922986	23246.3685628634	13387.0522066967	8568.41938378014	15144.5849786545	115962.605931769
1	24	12	0.000527830969561586	0.00386626783602639	0.00169763197017511	2691075295.45106	1918982321.39902	94525.3809995305	26689.9597632293	10767.2022253117	13633.021909454	24977.2101788756	241193.129409061
1	36	6	0.00054846634656568	0.00102735861944504	0.00112085585314783	1643391451.81295	3216065647.02763	20275.4211446068	7100.84150588859	4045.59428714941	16318.0192427244	24946.9281798805	89263.4636474656
1	36	12	0.000683454131810221	0.00537366910817826	0.00174191711023078	4253295811.72087	2746370427.59224	351823.907450313	86257.7315638776	22286.4263008794	61528.5711498165	105314.044571022	648010.528899568
1	24	12	0.000602119202214343	0.00210496052017834	0.00359619877878732	1198001257.17267	2894171837.54772	12636.2946279196	4522.40002467202	4363.86979000878	4271.12785175005	7571.19812127199	80696.5837731078
1	24	9	0.000517398005512904	0.00576234059378727	0.00232139251226551	3770740330.14292	1154131025.01822	176420.603459171	50077.5664459874	16127.7407684372	13294.8233942884	25975.1337357505	246627.025802338
1	30	9	0.000753213419407604	0.00272131907704224	0.00137045742120297	1536207711.05597	4531553557.27109	168256.629910524	50529.8472969117	20071.4108376246	31435.7321030025	54000.1593086195	360386.748884668
1	24	12	0.000764634153122628	0.00260027504682072	0.0011278225147488	1699212433.21772	4156171413.83846	97815.2659536996	28941.4534459144	13760.0023255106	35639.3738281502	61393.864507422	443448.489931056
1	24	6	0.000955655586147365	0.0044044922226717	0.0030870342512328	2333558611.04171	2933959759.50289	278746.35655081	97823.4072926112	39026.5080819271	33587.267233457	59464.7520126555	388327.06378342
1	24	6	0.000824672383169452	0.00537367646742952	0.00297267956390283	4675379397.5779	2503521465.98592	370375.478001831	133895.93527702	46812.6200178161	44113.1374540548	78100.6031039449	479360.526650138
1	36	6	0.00057978542653309	0.00340579887015515	0.00114078221601381	4233616753.44428	2108650578.73011	148759.912975775	65494.4160437454	19764.024479692	49231.5649483713	75697.7031000872	259374.398407749
1	24	6	0.000816451377350925	0.00398577242950193	0.00199959460553802	3341733822.553	3219860575.52016	317523.225770277	113131.506935649	41965.2177005023	44809.1820879149	77492.5183186717	450637.909943355
1	36	6	0.000896835443180906	0.00565740582265747	0.00188336490001035	2775232009.91018	4163387678.0252	541530.853418656	250606.450806412	70043.2224375716	77554.2456186765	133524.156637039	672523.122867989
1	36	9	0.000953783267321678	0.00571819721474684	0.00362027376064116	1139438794.62244	1204494926.48409	138908.559658356	41250.6253994607	12330.4429790759	21200.3662712859	36359.3079473921	219245.951352997
1	24	12	0.000808404161412993	0.0058290405810321	0.00344051950935056	2849258959.71206	3988822984.85714	327318.925701485	91077.0707351384	35030.1459835453	28149.5853105499	54881.7213490734	667087.297828789
1	30	6	0.000963268038660027	0.005249783036971	0.00203596367254768	3133484365.18455	1247509792.07898	177408.240044649	73192.4083687243	21887.4328316255	75283.4105670494	113949.09572361	349960.303025679
1	36	6	0.000794091144352996	0.00225654098395503	0.00107210838482062	3724731733.73064	2261392653.65158	82667.2883306824	33286.7263197473	11778.7944402185	107527.100469981	150704.557461028	323083.975913663
1	24	9	0.00084704341420051	0.00278876221829147	0.00149199446467007	1676958635.61249	4760691134.79752	158729.5656416	48562.0792703035	22983.6520171089	35827.8367803794	61942.1537194026	438313.460072437
1	24	12	0.000570580603201618	0.00347362592302723	0.00323879720755388	3174475729.88362	1355985743.67491	27533.1283488839	8613.77508599402	5053.99532354578	9925.93699738928	17294.4643019576	140122.82403355
1	36	9	0.000514684193220127	0.00122132527309346	0.00106867479715441	2970453758.03238	3625035490.29019	21420.2300976625	6862.45109634323	3993.54871707732	26735.3803519244	41455.4275043778	169936.127430789
1	24	9	0.000611723866585864	0.00455571976604294	0.00156474967139864	2761059659.63103	3598032028.71966	411777.384197296	117513.706753556	38856.6731040813	25282.4706912946	51494.5373146023	553478.182693975
1	24	6	0.000828701681589599	0.00235182603770065	0.00326509627755797	2383661720.98937	2722356323.64423	52557.0801436138	17994.9019086595	11538.571267759	19707.6065834898	32288.9008419936	168836.68182076
1	24	9	0.00062408044740885	0.00184816215661952	0.00312086507055565	3249173018.06146	1559013445.70596	8501.23262270117	2998.32376261148	2756.86734608653	12117.4387358867	19858.9526812808	107392.862019682
1	24	9	0.000699727564580933	0.00175251128639493	0.00216729752816814	2745255562.64435	2832093177.9278	18551.1412567853	6367.9505913872	5238.27136683065	20885.9277087272	34293.9694292211	187581.983368576
1	24	9	0.000591527596276536	0.00192670224146231	0.00277671498139077	3702559277.90338	1774622217.19462	12102.9936572155	4179.64155431465	3526.22116972717	13352.7696563414	21978.0309670474	122506.32654816
1	36	9	0.00056537995070278	0.00328483193595088	0.00294445492078557	1643910273.71517	2516939484.42543	89049.7301945348	27197.1001547736	10970.0522590813	8777.49772254064	16219.0549238898	144651.495292413
1	24	12	0.000943910845421872	0.00581580533437446	0.00110877130371199	2655798946.22008	1779009487.97522	356276.452214549	84236.0416493715	21718.346820468	100758.319077012	168676.916103542	914988.472678229
1	36	6	0.000897642007744049	0.00521093327629017	0.00398601627921439	2056860558.87139	4100667373.70321	394563.275051182	165494.57579894	53466.1363145969	30115.7323165757	58523.3608763659	428702.277488659
1	30	12	0.000877028164990354	0.00390399271314236	0.00369214454904416	3809676312.23736	1449413562.34156	41193.5371568408	12230.7145017468	5845.04483961516	42428.8295585865	68073.1376997012	333316.207034672
1	24	12	0.000716823179786524	0.00139685190698029	0.00359259285959154	2139643895.79748	1498836507.71384	2113.06240091136	840.185954250921	1153.44394638147	10599.4611286191	17536.157022877	100304.314321187
1	36	6	0.000572646315276453	0.00400247389727519	0.00248437530207864	1410593252.755	1246579161.50253	90459.1626455312	37701.5808056822	12321.7473855109	8366.88083721703	15505.1325227786	103222.212014279
1	24	6	0.000547671594678281	0.00132575213438057	0.00205355963452032	1992335551.19217	4312925646.95528	25904.5855466355	9123.45476900636	7664.65362909806	8025.97923248036	13531.8168383263	88370.1305209332
1	24	6	0.000681105657713235	0.00126470675327969	0.00394455237472724	2396667744.64855	3095226133.06347	9098.93339063282	3394.82204783215	3845.71524620306	8934.46046732429	14546.5995123221	75396.1700274557
1	36	9	0.000652640791275313	0.00530315563571086	0.00188692400964065	3248000961.87365	2449895394.44016	342631.305070423	100763.657825689	26307.8479099839	37968.6557928328	68339.6078686655	448853.696632022
1	24	9	0.000928080995948466	0.00468021489748113	0.00316671133731512	4396881841.39307	3237914403.00152	230138.522577952	68886.535546638	29074.3500294464	56671.8810940367	96598.4956847789	616821.85101189
1	24	12	0.000554057273988723	0.00178323993295383	0.00307018029739509	3779314747.93507	3757174584.0951	11876.6279113948	4345.81935423634	4526.76604787207	11148.4817197429	19096.8374811682	148170.723085222
1	30	12	0.000876257238748736	0.00184760445232501	0.00339816195964258	4102944532.91424	3144821464.40625	11566.5873671113	4005.95126766146	3549.15644552431	48139.5533800308	76448.003006616	351795.996746679
1	36	6	0.000959587575821964	0.00260887726396364	0.00179629012944612	1820139019.20453	1310140478.09606	50160.280343369	19653.4755195043	7335.52327697116	56218.4535692513	80529.1953682226	190027.531390247
1	24	6	0.000627061568411507	0.0026610079466316	0.00205258852186973	3772884881.76693	2136582235.93763	81848.4906420747	28030.6243373055	13751.755826222	21534.5791771456	35482.267064801	182329.661066041
1	24	9	0.000953512781814502	0.00333560040495121	0.00341962083128875	3199025839.60523	3835693032.19812	101370.476991429	32220.5207012738	18560.1118794566	40931.1677862384	68896.1366308363	434176.426977697
1	24	12	0.000678559222942194	0.00457410418015587	0.0022056463652366	3266601255.07364	2735858147.07744	170185.243939397	47604.2484496096	18626.2720821583	26565.4745052513	48218.9317421876	440423.996296698
1	36	12	0.000663307552641393	0.00288721074542602	0.00242529231459977	3661202777.38884	3544222879.68198	70239.0667643654	20622.9818812473	9272.99590378666	33928.1536749046	55741.7087552337	325304.758141155
1	24	12	0.000626089038982299	0.0038610698848143	0.00136903539222938	4205762077.19753	4984040354.32901	294858.385177268	81025.0019605066	29980.2018690206	43303.0168192375	78870.4326159272	715984.467302168
1	30	9	0.00081839063505873	0.00576999994558442	0.00211984097137054	2091525783.62391	1267623849.80411	208260.795069004	59363.7033015453	16538.6726331297	34276.8575616664	58493.0334472573	334414.480449818
1	30	6	0.00094873844202659	0.00232518046992952	0.00352388625669281	1485202275.98019	1144531079.05315	22360.7757260816	7745.74099735172	4293.96055285984	19684.8281067835	30205.7606517011	104132.120372715
1	24	12	0.000636223084866026	0.00141931426008525	0.00360170284807608	3797048394.56827	2367785293.77644	3451.8179853063	1367.093846221	1853.95688666933	13350.4516525442	22235.1046013172	134931.012471325
1	36	12	0.000743374559100479	0.00499069558449758	0.00321649712284924	2690899808.457	4025732979.95599	274586.443057651	73951.7627789121	24368.5792023456	30179.7041750912	55472.9840368323	496909.336322053
1	36	12	0.000823157077113604	0.0027700354417612	0.00390104850024386	4485028757.39146	1744899821.00126	20144.9483823614	6243.57095768805	3536.80270516451	45714.5798751623	70820.896521665	289965.155566198
1	24	9	0.000881172017493307	0.00559738398155905	0.00203879954081364	4420291052.11253	2047497120.65725	320740.382808565	90602.7760707507	28472.6744579844	73326.9916885206	123188.849072719	677152.772527016
1	30	6	0.000889123867783369	0.0038585757974951	0.00208490166295836	2559842240.05554	2223974611.17179	184597.310948194	71178.0866986381	24402.7986567638	49716.076208029	79042.5397419457	320501.067035732
1	36	9	0.000794051837183021	0.00121302179375549	0.00188087398282931	3117507186.92762	3003976232.6337	10667.9119617318	3555.30702951044	2608.6080301541	54211.4637795957	80972.0535370366	241957.096267447
1	30	9	0.000791588891103391	0.0032697306600138	0.00129605346555225	2828454197.5453	2521766123.42821	155322.764645974	45619.3052150936	15563.7373206867	64407.6148282519	102312.460818121	446862.122980084
1	24	12	0.00074544563571899	0.00184657309729516	0.00377725379452585	1350390513.22466	2828998868.79691	8150.20271438311	3035.58370761789	3356.36523708728	7923.13139000754	13583.2937886379	107004.092533973
1	36	9	0.000763702267947619	0.00114298987705723	0.00256223623648363	2302198117.87106	1216931092.0803	2793.29618421136	965.872024399617	846.020693287007	25225.277123486	37467.2534405225	103563.682390244
1	24	9	0.000682556378844636	0.00159754731464389	0.00290083067224561	2423908796.92565	4719268968.53937	18003.6024697603	6503.79193444624	6573.70198298168	13574.7553794033	22881.4515634176	155353.712379838
1	36	9	0.000981251287437264	0.0032037642288001	0.00335350238680553	4026338387.97004	4646287576.94279	139932.087285364	43054.6469094266	18515.0135329846	81535.3024023597	127951.698881933	557671.18754456
1	24	9	0.000952995827122818	0.0039375839339485	0.0029287270828587	2286322632.24235	1661148266.14552	79524.9690324257	24292.8755775104	11414.0036025841	33125.261019805	54871.1854532876	304748.915257821
1	24	6	0.000808390245274846	0.004931879108874	0.00396355464139796	4552118200.27101	2852254729.01805	298999.773659625	104778.10998456	42111.6602360308	31565.9285390024	57011.0259242335	399359.312373545
1	24	6	0.000840521915298057	0.00185080548574482	0.00143579882303606	3679338595.49285	3392799076.4486	68631.4631569046	23421.2803717649	13189.2680268025	64605.8609415395	100324.721778178	347055.334884548
1	24	9	0.000652745053865944	0.00304369913894045	0.00324858369899885	4531741073.4455	3936177181.15217	84044.682911707	27030.0346450863	16485.631151172	20862.4579135707	36307.0592049101	284707.643573642
1	36	6	0.000911882030059563	0.00224870141398444	0.00268969802650784	4903031329.21892	1297560719.73135	29320.5228350514	10698.019703807	4865.88721729089	80672.2377731466	110608.573848766	212631.273796257
1	36	6	0.000505918573335991	0.00550364863479311	0.00226042580162126	1928290605.52944	1892240860.39246	229287.271180763	103526.748724588	29773.0541967496	9966.39219142405	24194.2383707381	225534.463606389
1	36	9	0.000913805624106618	0.0038874803412983	0.00155925125988005	3451554481.63825	1741137453.61255	143238.071301459	42512.5901650108	12497.2550634039	114196.841022656	168753.436563211	494570.568420114
1	30	12	0.000743120993361488	0.00136805993959523	0.00397135438304959	3447106091.7187	3124950421.4962	4212.66253970979	1599.95126670871	1973.55751183073	21532.7561528391	34755.5056791005	180571.236527299
1	36	9	0.000677437984202278	0.00584400625602655	0.00315126503333473	4753729623.34276	3814136286.14053	498682.605651777	147466.862469641	41820.9659970076	39796.5230033715	76248.4553465156	618438.152301854
1	36	9	0.000968371461237804	0.00379301545961689	0.00141594870957257	2071379898.43441	4163388878.50642	341743.071063508	101263.497406044	29283.4966898202	96618.9443543022	154348.181212895	689122.632448316
1	36	12	0.00095809981105258	0.00422580828114158	0.00213674278019208	3890773471.45218	1579262990.76958	97299.1999032383	25983.9020700686	8370.01118630848	112267.584724152	169522.613813483	578002.90061988
1	36	12	0.000709137640010648	0.00434145095620149	0.00278241245576542	1055686412.54231	2452695636.65612	130608.836740316	35713.4783434067	12345.8011496149	12353.6285663093	23251.0503533347	232111.698232995
1	24	9	0.000799911790100972	0.00126253744287977	0.00301367974923173	2140327288.67493	3644808020.85458	6995.10290721936	2679.98215926934	3356.28651842377	17263.2911080694	28291.1521337138	153063.492111193
1	30	12	0.000683539897523527	0.00507704985001204	0.00124915085373762	2988658575.24738	2291804895.04274	314488.258871245	76391.7510360527	20118.7868689224	50987.6556790197	89068.8872377198	594176.298555166
1	30	6	0.000697668568272167	0.00347792734284281	0.00385465718981545	2029148292.76465	2959459916.4055	142500.411376281	50973.7217632926	22062.140060943	12274.166527753	22826.2761987558	181169.140274364
1	30	12	0.000899759080047898	0.00207945586630298	0.00296142462186495	4744286697.64137	3241106849.51949	19014.1634395444	6310.50016629205	4735.37613663592	68651.3671460127	108179.914454255	470278.180574269
1	24	9	0.000985815084078438	0.00346982548855698	0.00139955143386805	2432615805.11994	3309301171.45898	208703.450437665	61457.4506433842	23811.3736396833	80257.161099727	131594.46374051	669038.243598558
1	30	9	0.000804782824551122	0.0051989326596788	0.00244824279567601	4281752645.11306	2421215193.22855	288695.101267739	83590.8058054339	25895.9214983041	57381.4789711174	96360.96124182	538432.787026959
1	24	12	0.00062229461399358	0.00436836282138438	0.00128537654399093	4009071409.85815	1418919537.93484	123326.833051926	32508.0235406488	10685.4050623403	38496.0047233076	65307.5803873872	402455.850350738
1	36	9	0.000803312345599594	0.00570385357113445	0.00107549095170194	2361950191.57503	3018528025.69542	598911.56429187	174719.664873253	39507.2273813682	85852.6313614886	148219.062308797	795153.558706505
1	36	9	0.00064650795698466	0.00464713226600421	0.00367567885214565	3064859513.76133	3576630902.70241	253560.583170787	76150.3867398612	26053.6199719968	19883.997700032	38090.04761927	346298.246960357
1	30	9	0.000946293910126045	0.00206560581888136	0.00286851106449001	4725631046.25989	3827998548.19124	36179.4467791014	11827.7379593375	7841.47751152898	79123.3979280406	122531.02619057	464675.147679975
1	30	12	0.000892139682128541	0.00421842571563248	0.0012040581900072	2054158839.89333	4985808923.70252	446412.215641435	113682.746710485	33270.4190991276	81020.4070466145	140683.454634705	956329.338014365
1	30	6	0.000622021711152018	0.0058583334748655	0.00264720699064107	1049467520.9935	1137086865.39148	178047.542734234	72894.2587639628	21832.258153915	7325.77868719012	17535.7280878894	171167.931427267
1	36	6	0.000848799062887178	0.00184058893705983	0.00266987844406702	2329887141.90931	1004809951.32604	14254.2743428629	5060.01456658479	2606.16821871491	32233.9386540227	46231.9583783724	106099.660827241
1	30	6	0.00092249654010662	0.00118973241218173	0.00251625452247068	2850094418.42785	3642806899.29964	16030.6460488647	5623.97337683816	4540.6509058921	45007.8398265264	68426.1320397981	205314.715118861
1	30	12	0.000776270489130773	0.0028796316817471	0.00308668526927514	1088299585.71093	4782612468.49113	67229.6928775618	20892.260085255	11993.1613691094	12235.6878546674	21971.8350289128	225909.596181124
1	24	12	0.000601381337464308	0.00236329204173791	0.00166453048789332	4132526621.15037	1031419732.50601	13096.2723459342	4147.76004728234	2551.15170829041	25610.2495021022	41472.0783161609	201902.665211593
1	24	6	0.000928624097092713	0.0038593300561779	0.00132927787885876	1182153442.24439	1039822142.93593	118577.167491361	43384.0855283131	14610.0705973909	32190.5383526301	51643.9184496766	209878.964617856
1	30	6	0.000525513136589993	0.00309844241992252	0.00273587191043641	4142598084.26685	1117404066.12095	51420.0385621576	18558.8024579888	7772.54123149331	13030.5351301722	21068.2004718563	98193.0937597301
1	30	12	0.000962763933482466	0.00388322521973251	0.00100349173996479	3729090655.30858	3623974539.48343	303134.496903256	77046.5729643904	22489.4176200377	197631.556338497	309732.078944243	1261072.20067893
1	36	9	0.000964163910356604	0.0012482919684191	0.00100977576997142	4469871499.47132	3276401534.10996	22636.5322868986	7190.98740751207	3975.53270607443	231866.987859549	307562.294024468	542278.5296029
1	36	6	0.000955221111361622	0.0021473377125145	0.00323568677503359	2089230824.50768	4254601439.30652	75779.4563114075	27063.3815477531	13398.6924224213	38746.7963985973	59886.5427274019	229965.889328201
1	36	12	0.000631672719114623	0.00295128701283448	0.00222812550476391	1302236255.81986	1477159054.00434	33518.8655878104	9716.02739021044	4148.64959244355	11612.4142605347	19420.3177377773	123767.257179432
1	24	6	0.000603488652625045	0.00300686595091592	0.00165873063358014	1678210974.05943	2928794394.82746	173654.427684258	60448.8052077966	25240.4236781463	12531.4124304402	24229.7524390162	210937.588725388
1	30	12	0.00056610608765719	0.00406767104100779	0.00305629765185087	2604364194.98811	1855533835.39212	69689.6309794396	20086.5675647213	8562.5203333418	11171.0181569459	20061.5372448977	182653.283813594
1	36	9	0.000537867395755735	0.00383878034412555	0.0030457601394382	3381799474.06994	4835898308.5795	246537.358785581	74512.2486622019	27234.7345713402	16145.0776279008	32072.2826957221	334011.023658478
1	30	6	0.000754781642400396	0.00338469520133045	0.00128464206178286	2744556400.42479	4257942510.85299	339353.161816286	133871.986576514	43451.9740371385	55333.1286952101	92913.174346255	464568.927827715
1	36	9	0.00075380687159096	0.00136462743931627	0.00162956703631247	4863233006.90228	4420435408.59289	24732.8124877191	8021.25197518285	5044.73084781104	84734.3561165279	126652.02421387	388189.917302998
[truncated: 51 more rows]
