# Supplementary material for: Harnessing interpretable machine learning for holistic inverse design of origami
Source: Sci Rep. 2022 Nov 11;12:19277. doi: 10.1038/s41598-022-23875-6 (PMC9652322; doi:10.1038/s41598-022-23875-6)
Supplement: Supplementary file 2 — Supplementary Information 2. [file 41598_2022_23875_MOESM2_ESM.zip › data4_TMPSheetMat.txt]

2	24	6	0.000926157208671349	0.00564696268840938	0.00128027461460348	4861495907.52392	2378803139.12058	106376.983768189	11203.3706816554	1113.74556827394	153195.752844373	182505.858120796	253193.851389181
2	30	9	0.000905860128997643	0.0028445537128764	0.00109289130309071	4334593788.14853	1427140284.37031	20043.9927503785	3384.76579713584	502.015169843317	172094.006251168	174491.927957643	175381.487334949
2	36	12	0.000531380272447324	0.00343489851854551	0.00369107101474711	1299381932.83118	4777049921.04826	20233.8571862237	4285.42028166982	868.765990681124	7144.17376545976	14539.9669101723	69697.2552703301
2	36	12	0.000564364012922873	0.00279532254313454	0.00240020976250243	4231916897.46352	1015354329.44453	4317.14880214097	913.743155069779	191.18770414835	28657.0270447574	41799.1470118426	94569.0777103714
2	30	9	0.000700024210117423	0.00506714075893697	0.00330445311173786	1561065679.59058	4082107272.7829	65099.6771139917	9700.91004219221	1217.2070878604	16120.2440320367	31015.4884323181	131969.671772278
2	36	12	0.00095287592007279	0.00141673421481509	0.00273020598164996	4394506632.42812	1409259432.94671	3570.94395580116	824.617099310058	186.964295235122	91864.319262186	100314.777201579	114691.473205656
2	30	12	0.00061904747470088	0.00200968396442046	0.00124954769868533	3427635204.39086	2236659252.21515	8249.67734069087	2183.44438583982	650.648070491097	48845.9349074278	76132.4059153384	209040.466181078
2	36	6	0.000613651200555072	0.00383003780946452	0.00105020727926169	1340830368.63077	1288432166.50226	7800.18242139281	563.362690416347	56.8291321115071	22537.6936610488	23139.779277172	24958.8283066329
2	36	12	0.000559696528481022	0.00522985654448221	0.00295126046600787	4810544381.40594	4410578013.49507	70923.7559615913	10514.2737958284	1335.09371901488	32457.6151778062	59143.0776809413	241021.894491238
2	36	9	0.000500230915612192	0.00210255311751771	0.00215628911460273	3798153656.01993	3544080969.88238	6618.34782231273	1170.64172335023	186.724947595628	20510.7784374327	30511.1608288165	75249.6318196572
2	24	9	0.000569010382322501	0.00423730796312709	0.00194082603306305	2593268340.58719	3447591125.39774	71016.9662904832	14164.2748531064	2610.41652407413	19069.5691245832	38845.7846116167	183748.147062285
2	30	9	0.000802915576907104	0.00494896567678569	0.00354163272437742	4535625307.19713	3351592370.04989	49257.072785447	7737.33319419191	1055.56991718942	53389.7011790397	85614.6816522581	248839.534827195
2	24	6	0.000519932269146289	0.00156098212593408	0.00105467797847762	3252060867.9075	1350505484.32336	4523.46312675477	891.120420759586	156.290461677519	19810.1864076358	24704.4475480252	37285.6189420851
2	24	6	0.000923449138927589	0.00193126744829563	0.00219213128266918	1735418314.48628	3304526111.97598	9287.26767739547	1980.78244425564	388.808081267965	31143.5280067158	42957.5467089251	85101.4574372583
2	24	6	0.000761954517011798	0.00388252694644096	0.00330806941707114	2425762175.89882	2259884033.84783	22366.7243729335	3571.4726066478	479.522185015096	19164.7947578508	29655.4495499941	77608.6394246626
2	36	6	0.00092736126581125	0.00135018599240414	0.00270328133298244	2451773661.21894	1246530477.13622	1974.84437355364	261.71601684144	37.0148665979361	29043.6819276508	17866.4608487327	10608.4911660107
2	24	12	0.000846674804990735	0.00278897768797915	0.00246483640441087	3172221455.98576	4218915229.75316	22650.5865995533	7747.72433802118	3737.38048133875	51113.2375980937	90728.9985458302	416661.828413403
2	30	12	0.00071260600432978	0.00441756882591107	0.00112974636017031	3034173487.0794	3177902168.73103	91955.1707300546	14918.7848245372	2109.50342599486	80029.0652895583	136559.714333828	474780.591239421
2	36	9	0.000807122776798146	0.0035962244330059	0.00397115217623083	3689819657.8275	4010748405.12087	18404.4927894248	2791.40572499642	373.570721180488	45291.0288549962	66627.5526682109	158225.181538934
2	24	12	0.000686680924806813	0.00533495448808312	0.0014108314641077	4285132367.81594	2068215659.61047	102224.747935045	21439.5666760995	4372.75159797143	64723.3261215023	118826.179601988	541283.990843658
2	36	9	0.000630192465436479	0.00444407529251147	0.00166926832321032	4317340640.81769	1458773952.01491	21325.3369325379	2168.02769876667	218.494554420827	55756.2378551086	70834.0846560182	114143.765811819
2	24	6	0.000784901709587658	0.00373305025197692	0.00192890893841794	2191547278.80021	2440518858.41025	33207.6734419142	4617.75815938683	540.991900599512	31127.6097254382	45708.908973738	104274.083072897
2	30	9	0.000857132190557848	0.00516721611092227	0.00394851566854917	2417388053.54693	4959468795.71351	72789.3661688862	11413.0347185895	1529.39882874737	34725.2942243167	61246.7682381326	222565.852502314
2	30	12	0.000596475912121836	0.00286348245596617	0.00394002397221539	4035025948.1675	2859061955.06428	8930.44577122108	2702.94825583428	976.861792222386	19070.598987995	33413.4851534278	136546.43113107
2	30	6	0.000875808525289527	0.00122977741307609	0.00172997008644771	2730422312.36739	1747865125.68603	3760.55869465446	603.707602364683	80.5684894985273	40901.2719398306	33351.4344219708	24765.5166190736
2	36	9	0.000686083868029303	0.00349656712407569	0.00303067285436986	4339027401.84581	2652865558.80427	14323.6768098916	2039.59711704323	259.224666933244	41587.6125613856	58578.4214708617	122965.962254665
2	30	12	0.000611392035420514	0.00321519740700241	0.00285882409741414	2300343416.68886	1962374956.84636	10901.8557940253	2835.37884106645	813.329127916218	16172.6863617664	28654.3215158999	116350.813235449
2	30	9	0.00056290136610381	0.00110599656670036	0.00392416362285673	1410797365.44264	2611964142.52662	848.106842758364	292.27820394144	123.985475509261	5001.34766679401	7950.52997553566	25661.549180481
2	30	6	0.00054698708287203	0.00247975189272068	0.00121529375937692	3809786479.21102	1797036555.11009	9106.2876615503	1078.87808116827	119.977443144362	31552.5958542266	34834.7196289702	41569.0958345702
2	24	12	0.000575169839503866	0.00540099502271492	0.00294029315365388	3403020275.61905	3764417439.57977	100138.545626421	25437.1857754705	7324.72027369514	18827.5064428556	46041.6722555649	372318.633329714
2	24	9	0.000509657154239468	0.00475509338806051	0.00207560457753155	1926728700.44524	2520287322.15811	66494.5417089928	12611.4917076727	2150.14629782459	10485.8870269027	24007.0480385537	131074.203749058
2	24	6	0.000598335154207414	0.00264785039900832	0.00364958665970599	2879835583.89559	2382604479.6291	8114.39847379004	1688.91753863185	316.637872037246	10090.8792021839	15814.2438297266	44236.6645213882
2	30	12	0.000736645117002617	0.00554951797761642	0.00224904097872915	2295901935.24134	4709144764.14486	138924.262954096	24091.4191446007	3685.29741524369	39437.5444094445	79876.3360028434	410740.67771427
2	24	6	0.000702474557957566	0.00375113674967735	0.00114348522889356	1103313575.90587	2868866384.33518	54142.6776081022	6203.23256467363	594.837874642556	20546.1373069759	33037.8290729567	94339.5336750302
2	24	12	0.00096576507412751	0.00430741920083501	0.0014615821883198	4095460187.22505	2593771858.83444	72689.6572536073	17313.4880621744	4489.45086319445	151942.890250371	252199.929186488	844111.256265587
2	36	9	0.000600861883659939	0.00313618133209786	0.00332279697146849	1391759793.60686	2932528185.87679	10226.9752522321	1574.38651877859	209.064585432337	9507.88371835945	15555.2798804458	49396.6444832044
2	36	12	0.000931030126397489	0.00421309419434375	0.0034243835876734	2367030940.84066	2155926350.22084	18332.8699643876	3356.58944037491	569.868278663522	53536.0377467367	83410.0568628865	227704.61183905
2	36	9	0.000877277003992772	0.00284383829409817	0.00207226160945266	4234749462.42812	1419994921.9334	9271.02988089458	1444.71047190103	196.185668992398	99451.1985028876	98564.0038382248	95540.8413047276
2	36	6	0.000668166988881565	0.00344270260503149	0.00215466478702456	4541948789.33448	3411173021.08477	14010.3661567454	1213.18051378886	119.000531904315	48055.7404705892	50942.1534834129	57472.8324188563
2	36	9	0.000511123897723719	0.00566578058596944	0.00121718857104858	3507340162.09829	4099170794.2664	107213.71668206	7691.8775232809	571.323254107146	38932.7345261985	62139.9170001862	194091.055181688
2	24	9	0.000550974700992458	0.00510493664835224	0.00252195588989902	3681768461.66053	4528620207.927	122793.184502074	23669.2910154541	4134.73282274254	20653.2470385329	46666.3255166715	250936.126259872
2	24	6	0.000795748445186527	0.00503967553422237	0.00159502105979055	4137756979.29595	4907260096.97742	146775.910028813	15758.255521852	1464.71963672389	76170.0120997703	114449.223817805	277119.779302628
2	30	9	0.000641125431263657	0.00397730542275326	0.00316862681230819	2695610432.29128	3827684335.69809	33754.0360582665	5867.52546794531	894.116094181103	20136.9120948852	35193.4677783167	125806.196837101
2	36	6	0.000657016273268255	0.00360664096590006	0.00357009507542993	1775820683.9244	3222987284.04071	10364.6556168256	873.688273913533	78.5409529047281	12307.1101255189	16921.2633866018	34804.7183299064
2	24	9	0.000612073187089984	0.00459172434577587	0.0036855431628214	4921216119.894	3874249973.62615	57529.0442092903	13261.2015599799	3054.69087712623	23323.11264963	45342.1303527293	203442.124145229
2	30	9	0.000612053083167313	0.00447392011270059	0.00188416598435799	1634551584.9482	3434980152.96507	61966.0102272114	8290.2062839836	927.82710731987	18438.1368602829	33614.2352761145	132079.910097597
2	30	12	0.000866084064857362	0.00221487430776627	0.00344606990675636	3212844233.85164	3581830716.45774	7360.25332565975	2388.87390812363	969.96914531809	47222.7948561171	77085.5957809197	252882.006375851
2	36	12	0.000542923190981113	0.00586268957417496	0.00203391675634707	3115425257.64534	2101106000.50334	60400.9824199669	7242.43834603759	738.565211425029	26518.3717281518	46608.8500017312	177853.168732258
2	30	6	0.000823095222757047	0.00574137091333331	0.00274613527301768	2023145536.62045	1690182302.99554	27294.1616829319	2260.58920933187	196.082397603461	28653.1458208689	37651.9933717595	67332.7644070346
2	24	9	0.00067962743805287	0.00152424750053865	0.00182025771016166	2090470247.13745	1170979386.53443	2661.52712516069	841.041319013298	319.007299602676	18872.9139238122	28511.0002717569	71791.2727596538
2	30	6	0.000982158770272862	0.00416180024964973	0.0027293820760518	4268740368.45899	1208386433.68586	13785.7182633591	1703.48661051088	191.936944222049	78630.5485342594	68246.935747822	55881.566861367
2	30	12	0.000647795952180727	0.00252455411295843	0.00133115462295763	1162085198.78489	3345837375.50617	18497.6152173661	4433.88173015172	1119.75729781809	21053.5619228725	37790.9536919267	155866.626139631
2	24	12	0.000973622438802238	0.00133220457466446	0.00236256400058703	1664564804.12868	4882203858.16349	4983.74170670654	2176.38265413885	1644.39722609736	38350.9615929453	65612.0234860251	268239.621300361
2	30	9	0.000509867338502075	0.00180560061934701	0.00121169116023438	3924607635.67422	1625653870.1604	5087.58906555534	1077.30909583784	219.161290876447	29615.9299241781	40908.0479071868	79715.4336192617
2	36	9	0.000514465061920076	0.00116534198911915	0.00209663627143171	2513841362.24047	4725667788.84295	2167.55957445899	528.647275293881	129.308061187563	14680.1812150151	21704.2677637532	53839.0552522479
2	30	6	0.000848864868233265	0.00110919852754263	0.00282636092377695	1503510811.9337	3663883957.90137	2187.83249270267	461.151174529585	89.0486725732971	17897.8494429555	22075.6640268432	32809.869726516
2	24	12	0.000550396798776335	0.00483300319368728	0.0027094647209768	1628803123.04986	2604710866.07327	54706.1655396483	14443.7553120494	4457.9400147929	9098.73843977564	23474.7219884332	203128.098882467
2	30	6	0.000928134435797836	0.00282513474847295	0.00359382788642149	1808079539.74211	1064594290.49333	4165.6418225467	628.270579060543	83.522119501057	23215.9066050392	25253.5786593305	28841.684265852
2	36	6	0.000538566507081525	0.00335623999858369	0.0031806532538387	4106465360.60296	1793890008.02041	5662.17358713076	524.595007120122	55.4016029908791	16095.0744641189	18904.5607384726	26176.5588493385
2	24	6	0.000826184245870416	0.00237057811792078	0.00151327422037427	3779389880.22407	4361057472.30774	26405.1264236849	4626.54860207211	704.770895431018	70692.293834985	93035.7845884801	160913.0816519
2	30	9	0.000805684705772387	0.00339514425454843	0.00150674519909365	2487154586.85344	4139567589.81591	46040.7219809788	7044.30932999567	941.298375753369	66773.6692341682	102508.549565898	265083.147160631
2	30	6	0.000618362687137191	0.0052688476616816	0.00356535725279226	2406311791.98533	3874816452.63192	44666.681560738	3916.10342381204	315.95736794687	12970.9090214929	21110.7182082914	66834.2106645979
2	30	12	0.000939561654300623	0.00404740748826149	0.0012482590661873	4449713728.98896	2016785445.01116	47839.2015740591	8731.38210977174	1500.81753400546	211115.210667788	294786.387637193	578801.115267974
2	36	6	0.000517833308332379	0.00509334370575929	0.00312021807333915	3572213661.92396	4940863291.41189	31231.1741923648	2014.72845750499	148.818604671682	14693.3040532496	21846.9787560758	57130.7488356811
2	24	9	0.00093853932190586	0.00404794245117969	0.00225913188388337	3672676805.38652	1994809993.35213	35386.7226529734	7649.08487175682	1623.47744400791	78300.1106491282	121461.546261689	318932.910636569
2	36	6	0.000765597101640695	0.00560661728345646	0.0018455784451566	4265681284.97635	4900259673.01246	43797.0737463927	2851.97429040897	246.620300727259	83379.4668726749	94763.2519858691	123345.530939899
2	36	6	0.000521519498264581	0.00519706643508253	0.0013309333356768	2970507821.9593	2668704594.88045	22258.2907528138	1327.36044609503	108.225952358736	26604.376451536	33228.7920010028	53727.8405094839
2	24	12	0.000567625517900565	0.00192836934176126	0.00190058168628086	2630657446.20228	3360948166.39982	8275.59232752218	3171.67447450503	1847.83695243256	17229.1399546573	31150.9514968944	158635.874735351
2	30	6	0.000997121834967796	0.00268557281804185	0.00395087817943258	3034164645.1767	3328291536.20277	9879.56411933344	1545.43089442977	208.763433738985	46439.9748519921	55193.3257667252	75797.1781767953
2	36	9	0.000579121056316609	0.00401617690000106	0.00290186071273744	1441678899.7687	1092076770.79875	8123.39955257744	1003.57278878415	110.82946784526	9385.20263883302	14466.7974490902	39143.3735246662
2	36	9	0.000765924214823135	0.00227350120500417	0.00310317738817785	1699058212.78224	4520551969.20714	7623.75568648506	1438.46230410283	246.549164314636	23240.9656380896	35178.3143726172	91687.2116275407
2	24	12	0.000697392030318777	0.00112843075547399	0.00329967649475279	2161402129.70568	2505970861.83522	1437.621249284	675.410449753162	609.314238909793	12977.768215357	22332.5200438469	94838.433682738
2	24	12	0.000686721375309032	0.00304582278179427	0.00287078368146313	2446548345.70402	4026721010.83047	23013.0430200018	7879.61175402908	3793.3504603574	20315.7660847848	39027.1820046306	230454.443530402
2	24	9	0.000876189310866684	0.00160245509075128	0.00326468571059143	1514611660.97876	4044698327.71274	4934.76120877922	1806.80664531947	862.7691501	19201.1393190056	31685.8307487721	112003.199270698
2	24	12	0.000686872897936301	0.00570494935060776	0.00221018797660999	3361865058.65464	2246650123.56006	89872.4204117801	20503.0457376333	4856.49263223585	35267.0503978655	70706.5377875928	407397.572982723
2	30	9	0.00065936701267251	0.00247232715075156	0.00107876119170861	3595930148.97341	4794250178.36205	31553.4944368893	5362.73302442289	816.141313751515	71636.5052830441	106463.758510469	252636.086990809
2	30	6	0.000518672330414576	0.00268161784036243	0.00297214874466296	1886542745.49854	2882866734.54077	8050.63432297307	1075.55576293717	122.421480699938	6806.49371809119	10454.4408515341	28052.1206483705
2	30	12	0.000666308147728243	0.00107201385278858	0.00320232598076377	4883747997.57462	3654751982.62544	2083.19878082627	795.413314218627	427.804777683065	31379.0764819501	49599.9562794443	147304.131856027
2	36	6	0.000988859020704104	0.00160490962366482	0.00115212912993643	1130181896.93079	2085617367.4428	4401.36213635352	546.210253281303	65.5533222297101	49865.6459358245	32945.2926184842	20746.6184645038
2	36	12	0.000707038770081704	0.00262252929868528	0.00354274742354679	2003040174.90066	3480546625.80761	7749.925588054	1910.41490622334	486.716400501655	20795.2592989789	34685.7055853933	119131.738686502
2	24	12	0.000770678801365971	0.00371684416105411	0.00201252715943098	4790676947.71462	4203798076.39705	57409.0335854326	16091.7881656094	5547.52811858177	72298.7491078865	130901.270190714	606823.353712105
2	36	9	0.000551659217321691	0.00286492094399181	0.0033213991944375	2604684018.91301	1588687762.69369	4646.53916567903	772.550084215014	115.973606421929	12325.7066047591	18399.9113718279	45712.6089376424
2	30	6	0.000616237563460467	0.00277278005365262	0.002391469533234	1512405491.53647	3760895089.74139	13419.3445122956	1625.13055663181	169.544538008053	11181.9775484848	16865.2744280444	43040.0125848245
2	24	6	0.000603689914702165	0.00265988610087068	0.00324566080296676	4258473297.94085	1239503460.72423	5466.43965376175	1098.47211973623	199.858621978731	14896.3839260503	20805.6168392052	42511.4401330275
2	24	6	0.000735131398611711	0.00105745795393115	0.00159554121234264	1268802924.48149	1558309876.76908	2029.05695502235	486.002067066399	112.228514537549	12923.1980124087	16641.3574331684	27247.5816502338
2	30	9	0.000983974749921638	0.00100998284002575	0.00105954586713968	1728440649.89156	2034966343.92691	5059.29911939519	1083.86414910967	213.433824528724	75936.9042313584	80280.3754668977	85929.5480740405
2	30	6	0.000599624682938956	0.00172168077448197	0.00122995480155075	1746984043.74063	1358946498.90513	3353.30729684457	495.150740706879	66.288099763074	17829.6330362538	19454.9387804239	22396.1546830495
2	36	12	0.000930939658837625	0.00554604208539793	0.00221883979359918	1159332556.15564	4164333042.70925	97722.9624628694	12577.4265680479	1372.56779836835	45947.9353596797	81206.8295520686	312008.555089458
2	36	9	0.000578023486089756	0.00517649345878832	0.00236298940709081	2848872097.59503	1564323573.4084	24418.9201394892	2337.58591811814	210.992097211586	22253.7944437706	33467.2529412248	85205.158474976
2	30	6	0.00054426714189275	0.00520614141174339	0.00287328839315876	2803102480.99883	4447460644.2839	55699.5342945908	4587.67476536245	355.400961838342	13015.1942633806	21585.7714953706	72605.2012266347
2	30	6	0.000717637056135278	0.00307114022991902	0.00392569748396064	1664996911.02727	4353829569.67801	13879.1299194043	1860.48361227919	210.110403287904	12007.3636360672	18394.7503961224	48982.3192815103
2	30	9	0.000920938183256602	0.00127660483716622	0.00312836537296768	2034826760.51944	4070303973.31276	3333.07923742667	973.138938149822	315.538076083005	33600.4861369414	48751.3203484607	111927.209878111
2	36	12	0.000995559435946118	0.00141295646525941	0.00211349359819075	3264723341.65053	1954105472.50465	4499.55077869113	1060.70530444874	249.190294226892	107540.186757374	122745.724554508	152131.154482063
2	36	12	0.000968485505723679	0.00552235971049607	0.00294066349929646	2594269220.13229	4929761878.98688	92754.923845668	13300.3586710865	1643.80902078391	82816.0765739826	139235.670571761	467158.945248972
2	30	12	0.000924484604170378	0.00298971879277308	0.00279061816779883	4177538862.08104	2508036343.56975	13892.5351101277	3678.37581167927	1096.99676638679	88015.3877142882	136030.628436834	363596.513520401
2	24	6	0.000842592435412743	0.00547354423228464	0.00135367132917041	2359749997.5905	2879994366.22887	111631.942779786	10989.053361575	971.577424826087	59705.7614266799	87058.3360339183	196129.087638889
2	36	9	0.000526138618193156	0.00227372235205991	0.00116680891287955	1473022300.34652	2301967241.00138	8407.65245228476	1143.89680727503	139.080345372762	17084.7041568254	25069.5769237135	59060.9052337337
2	30	9	0.000966841895461565	0.00564380304506937	0.00389976524011714	2136063029.97823	4976747946.69968	92937.2024528963	13663.0358557222	1701.21344713261	43829.1821000689	76496.9724433878	272341.044997289
2	30	9	0.000549859216702498	0.00180653343973907	0.00305121856113805	2008378248.62984	2128138963.45486	2590.22068414304	710.114858339345	206.300946303466	8742.7543490205	13949.8916019802	42950.6129777278
2	36	6	0.000570984731886862	0.00114665937271506	0.00123439564348349	4648075343.28235	2121004794.27149	2629.34788813378	354.779693826089	46.5021487687045	34533.9543432137	23481.4334426454	15006.5733433455
2	30	6	0.000614197661917746	0.00255632330649204	0.00380888143353704	2159897777.66591	4887646312.80529	10027.4586784175	1513.15625071999	191.742308023552	10107.468519861	15552.5872348628	42184.8801291325
2	30	9	0.000697345800786704	0.00347122569159375	0.00318066014046582	3490382745.26369	1891012748.71325	12443.47124007	2388.51601712277	422.647371540335	28619.782023156	44016.6943432438	115717.090483965
2	30	9	0.000810999784834008	0.00500044775812545	0.00340294171812706	1439317592.73893	2246497832.96818	34275.9237360555	5232.38617187388	682.197807094327	19630.5460643879	33708.6922563712	115670.597539568
2	36	6	0.00059504199058566	0.00123575620062743	0.00300624991716765	4284646189.33528	1855141043.31896	1351.42104070183	214.699939730425	35.0943830252311	17249.7577795215	15501.463247874	12984.2478161615
2	24	9	0.00072516010078724	0.00470023312434815	0.00238007937647837	2232398926.18946	2436996247.77529	56346.6790283269	11239.7943993006	2078.23716465453	25300.1289820137	47150.584426464	192724.570383111
2	30	6	0.000999130121402938	0.00495839844346536	0.00204772677392001	2527625737.27584	2271356853.55609	33738.2029266561	3109.49307916824	301.552556387447	78093.7045957192	86221.8594381581	104039.248034932
2	30	12	0.000645399423382536	0.00102037869305427	0.0036406343458763	1438831592.92889	1206192078.23986	528.461280598976	212.007231026421	124.783288608991	7599.77857131596	12222.9784836436	38922.5562643208
2	30	9	0.000715643843241185	0.00108028217492407	0.00109976507247932	4914537933.93969	2360552000.97035	5808.37204496225	1267.48680096596	256.965861765312	84119.8735012303	91768.0888652252	103752.971431255
2	36	6	0.000859222994537415	0.00319693814250003	0.00136088919242583	2877337418.58006	2013106720.04621	10663.830186828	1066.50322750289	116.944177037467	81121.2428807899	57623.0317449947	39045.7995954488
2	36	9	0.000668266144173099	0.00469646310201875	0.00374156993602672	2941063131.20341	4994359393.19446	44494.6888780614	5308.15470869915	544.031850634375	24757.7396084592	40979.7200029057	134449.139866715
2	30	9	0.000675141764961285	0.00438761590043977	0.00259581878004286	1468464107.36949	1908356772.50507	25751.9615675854	3919.56384040952	509.808418099732	15090.1652225823	25830.408172851	87999.7387124739
2	24	6	0.000829306293747638	0.00333571593742506	0.00333984779458017	2188770814.37049	3435658342.43751	22886.8181759121	4033.64060840786	608.243473561896	22201.1345859475	34593.6826935284	92964.1314317743
2	36	12	0.000713603301150697	0.00120590207454321	0.00328652065413515	1588874069.44032	2862698456.2351	1267.36902484467	419.541486907132	169.610781897052	16114.8313261059	25126.8309148704	72464.4993582196
2	30	6	0.000953321109381156	0.00121317441747979	0.00159185566479489	3336923732.4344	4754134771.66985	8104.16587513508	1368.02612244042	187.15941398167	80794.7744691714	73976.4447368464	62988.8566291024
2	30	12	0.000665482836298849	0.00442376830911191	0.00194841686627494	3481478685.50241	4618513248.72513	84159.5561643293	16111.4162861036	2862.57347477166	47655.8685154333	88907.7024822287	388706.675062338
2	24	9	0.000755463262216605	0.00386108648892969	0.00115891732211836	2820829995.73081	3134099369.08925	79812.5475014501	14505.8840877559	2357.16219648474	66176.4276098419	111180.158243655	356662.984950295
2	36	12	0.000963651100579922	0.00558193263599235	0.0036473351472134	2394238711.22581	3359334252.82371	54846.8234351234	8423.23096664687	1129.32251371318	60227.8386754491	100420.977431068	329469.041208545
2	24	12	0.000508456160422238	0.00200988048596191	0.00259889079287967	1511381139.37693	1816794701.02596	3772.46138533567	1523.8704577527	972.123904334223	5526.82884492601	10297.5537630594	59122.4421102247
2	24	6	0.000514433535146987	0.00192127476054489	0.00145522266176387	3291671974.07994	2081324992.5017	7171.79548541257	1383.28834919597	238.057370332156	16300.3726229921	23105.2777752588	49007.2607578038
2	36	6	0.000753711342279437	0.00495412905838902	0.00311201934718136	3206087389.23163	4542347775.7043	28393.6916038463	1985.03666320255	165.5266730299	37319.5256920035	47855.9249281779	82025.4993228555
2	24	6	0.000930023733932472	0.00563892043711327	0.00270869720637106	2221540413.75393	2393152377.11154	66840.9553888705	7875.75974664586	785.995337790164	38579.6258683266	58447.0264313741	144077.210114428
2	36	12	0.000818761246008576	0.00511872190413085	0.00345254213900227	1306555823.50219	1121524578.60505	15325.9024288395	2455.67102356642	348.401752155434	20991.7214710407	34498.7465953218	108909.428205789
2	30	12	0.000739071942571119	0.0056628733647766	0.00148311463115614	1289208971.28882	2629686353.04291	114705.11883493	17180.0032061019	2159.05215867805	32362.9724574269	62939.82096984	304334.767794506
2	36	6	0.000691133199935116	0.00364575828708783	0.00136581887049848	4315328535.61742	1743943084.64125	10630.3250470599	981.988101508472	105.162256985188	67127.0934545552	51518.7165632647	37650.8368969032
2	36	12	0.000569419417199316	0.00488214553223268	0.0011009912503459	2168017387.82434	1663629476.77248	47905.0215967463	5310.62590001748	515.443925057451	36340.1876363884	59040.312381044	181958.300956209
2	24	9	0.000511285659388241	0.00108308405052117	0.00294598572503516	3006164831.69841	2624847748.48312	1485.74132826997	588.351473854863	330.093332087528	8058.48798013241	13185.5363847609	46479.3488901479
2	36	9	0.000566665968617909	0.00265761823410889	0.00209466528228075	2273234415.05893	1499486652.9667	5404.02515176377	818.673508395035	112.526443345728	17714.4101591028	24973.1287264571	52573.5488907463
2	36	6	0.000554770457397744	0.00440349204959078	0.00180503200290786	1094870574.52481	2948224859.73916	17508.3352734568	1076.00457409486	81.7265636464018	9406.61411825644	13629.6788285627	33120.4991689643
2	36	9	0.000607088060996216	0.00405938029334699	0.00253403323689003	1931289910.72242	1460232948.68552	12411.642929358	1457.1033725959	153.854769348159	16209.3788019715	24335.8254717426	61220.5846969111
2	36	12	0.000533140214261639	0.0055604956603567	0.00203323112036798	2364267534.6531	1038242136.14257	26350.4391288309	3296.28084127576	353.776808452975	18216.3219916736	30665.6675209658	103735.569822428
2	36	9	0.000520371783121295	0.00323958987344123	0.00307915435240108	3511874769.05889	4947263931.22818	19966.2860949	2920.93137049999	365.441569262878	16819.6162532607	27562.545732008	87759.9774797827
2	30	9	0.000653064078472929	0.00449344958919868	0.00249832855562242	2467256795.85673	2068538484.76799	30843.8754939798	4573.64132394303	580.491735487179	22923.8318099824	37966.1627805522	119605.188498972
2	30	6	0.000705606404781504	0.00528320456454088	0.002876843009354	2052573950.69001	2528148261.01529	33236.4106709671	2786.3130818837	229.140541452839	18708.8836529905	27520.6297499548	66317.8881691405
2	24	6	0.000563546042118816	0.0011648381262757	0.00121799016872417	1347342941.92696	3599020064.00938	3936.86577297952	941.384133106705	217.144314240622	10651.2691840085	15793.953315065	38979.0193565105
2	36	6	0.000986755299021982	0.00269861864238248	0.00334532549062855	4861173429.31954	3631904168.97364	9972.87035778351	1226.06983634627	137.484091259608	87752.0875777363	72747.2573581793	56470.4763359559
2	30	12	0.000617560118070771	0.00521062019698121	0.00326077809166284	1346452027.8619	1053228897.89834	19162.4695098399	3884.85164261948	753.139040661105	9190.05327637202	17761.1718679675	83660.0286191763
2	24	12	0.000754243136121975	0.00212265810470519	0.00191401020421894	4585276676.29044	1425150198.70103	6164.07386468517	2142.25254198774	1067.41546753369	55950.9530753144	88955.9221313723	260471.761860096
2	30	12	0.000728665394688475	0.00392751080128216	0.00117128485520011	3578318712.65827	1822797358.96683	39155.3336914227	7005.41152261274	1153.83220329488	90164.8473535855	139704.096624918	368308.181381891
2	24	6	0.000699036755470809	0.00118468036521285	0.00167924891543209	2224972452.31964	2587727049.37843	3572.71380069431	854.236940191536	196.37987397589	19843.9201134163	26277.8887001434	46618.7541639329
2	36	6	0.000985129269434207	0.00230972041502351	0.0016254447491245	4990703914.56837	4028151397.61916	14128.7190423603	1660.87305604017	188.167507974472	152639.675991358	95615.4174180302	58078.7541745664
2	24	6	0.000988434872089848	0.00421810551380292	0.00151571281424175	2308075572.54564	4920793278.8143	104369.087907332	12483.7714953304	1281.18646844265	82827.9862539948	119356.88293932	259299.218287018
2	36	6	0.000994491742491107	0.00471222332837283	0.00243875433417186	3748557816.71457	3720227292.43719	26035.1764921421	2169.84963417483	213.966669404944	109286.435619415	102121.47776399	94316.0375725764
2	30	9	0.000564500238598971	0.00550514344218101	0.00192355970633019	2796207820.24617	1639340437.12396	48882.0000931851	5736.30159235047	573.400128104488	22022.6275351716	36943.9587462974	121402.97707049
2	30	12	0.000856622673577015	0.00379414936658652	0.00240421295929558	2741199314.68225	1333277553.20082	14690.9068695451	3305.22241569318	765.729016091458	54701.6970124373	85747.9704980985	236813.417427631
2	24	12	0.000929820670681931	0.00406877959459228	0.00193015991414124	2432514443.71712	1244933899.16739	23714.7386376259	6252.90658703813	1945.84292971726	61178.9201621071	102188.823338231	354217.780130416
2	24	6	0.000546657195541048	0.00202838583884974	0.00303404105089114	3889643809.17559	1148560946.61898	2888.03485714594	650.190089797165	138.876142300733	10425.123000303	14541.6806250392	29853.7941013173
2	36	12	0.000634475435292549	0.00347452068028726	0.00209232796029197	1059648279.25185	3994665097.13318	28729.3851421268	5012.08658544318	780.110800476618	15118.7145047235	27912.8504562968	115969.213790433
2	30	9	0.000598735081463967	0.0028979923953969	0.00314128763215413	1665717427.68525	2146946631.11649	8272.78393786203	1761.91676177717	354.171018983178	9822.73785073496	16484.3921608136	55298.8550124758
2	30	12	0.000769315914186127	0.001267152254524	0.00339206200089498	3574577211.16665	2833426971.65167	2260.04677427651	831.513193793744	418.342216154614	33337.4773675845	52157.6407271352	148521.685899842
2	24	12	0.000886519465744959	0.00407322396830702	0.00300309482575768	2462145892.6627	3748199124.42062	45740.2838841619	13605.0940904637	5185.86897932843	40255.3280266176	76172.6202587493	409711.225455552
2	36	6	0.000876246648292982	0.00381111054113515	0.00363148288981161	1758649424.67991	3683950898.45976	13583.9417307075	1166.98721678007	108.638209910459	26974.0873081284	33739.4690382789	54075.0163536794
2	36	12	0.000932513631905282	0.00290286059828755	0.00374839666172382	4756602814.56381	4166428048.49984	13489.873431813	3157.01135839048	756.037024429651	94489.7332144965	141843.428360948	351331.247453805
2	36	9	0.000754291509975485	0.00359464326514289	0.00324392805537777	2153824144.53935	1812247184.43033	9847.66357108215	1401.89959600384	178.27450849447	25922.2315418941	37092.7387514944	81398.7178043412
2	30	6	0.000979656912389396	0.00558272847735038	0.00302700425957138	4432653491.35608	4181628503.15113	62635.783558243	5585.83369951244	511.722985939092	92980.2992237693	115757.50403211	180644.609538319
2	36	6	0.000905809292447769	0.00564336720622442	0.0028783774456311	4227740840.89571	2044714479.5046	18207.2423640147	1488.27312065955	148.076997095209	78022.5156892029	70919.2611093996	63190.5452234936
2	24	6	0.000501408138900434	0.00246587963723002	0.00137723837442631	4700156828.24302	4274673600.20587	26404.5581721325	4267.39801129503	582.190621399424	25104.2854847801	38400.3028621062	97773.2658980291
2	24	12	0.000608616011657512	0.00268727019014364	0.00271292173317069	4154613328.04051	2771245966.05916	12240.958272927	4374.53766951164	2265.58300384596	23316.7721711042	42109.3849530616	208771.199667842
2	36	6	0.000844604920175508	0.00526251538535552	0.0028174002805674	2782265911.02839	2368725311.1075	17765.5168140282	1318.57423752435	122.372414657902	46482.6890323859	50357.1328281187	59508.2020623311
2	24	12	0.000652059900496693	0.00416458066189636	0.00239352622020109	3750133137.43203	1773437009.95897	28262.4230677691	7811.65469271889	2625.87562477492	29356.8331117569	54037.8059530768	262345.313725372
2	36	9	0.000960988880451013	0.00503575099883121	0.00368553434381056	2852027917.59106	1436357718.42277	17117.4623514527	2091.93579710608	237.728111562141	58915.6112685012	75656.6649531808	124502.80186567
2	30	9	0.000745408419324252	0.00523457945045985	0.00168452848328279	3215382189.04193	4887670715.14341	141806.023413816	16474.9247166016	1633.47108497828	66108.735708078	110156.8852879	356088.061907674
2	30	12	0.000592856533983556	0.005085024997175	0.00260700811964683	1516634365.43114	1642037924.87147	33803.0023062766	6488.7230552724	1154.9377384984	11784.5770995358	23659.307115874	119151.454057118
2	36	12	0.000838307934360596	0.00430849713750883	0.00157817744808184	1111287622.49156	1677168151.24104	27631.9501622437	3829.25641012038	463.735373305683	40400.8385431466	63743.8568682675	179385.122195773
2	24	9	0.000569055120875785	0.00256358459270001	0.00328337339301466	2298065034.69824	3323791951.70449	11384.1275040039	3518.74026431476	1264.95099526653	9637.39440174274	17487.9089806713	75788.9870924015
2	30	6	0.000762714616740891	0.00170393085725479	0.00384262940068729	2114857159.21904	3269441139.70093	3089.23239759429	604.670522504497	107.14545111317	15427.6857210064	20438.2400575887	37061.7569427887
2	24	9	0.000507107729236113	0.00133327420963989	0.00334121429051391	4045679452.7038	3016212410.12409	2328.05064443911	902.800321268148	481.025250253028	9761.57639308535	16147.0418489231	58922.4718845892
2	24	12	0.000620561953640873	0.00371499702798472	0.00381511161028001	3921026347.36682	2041068878.68162	15789.8979488903	5248.4736654128	2408.31352845705	17398.0614831086	32605.8496453272	177605.246588246
2	36	9	0.000757751015813981	0.0029661139780129	0.00217506733727698	1347134112.77689	1742646594.25903	8029.0905573335	1144.10761123088	146.895732565081	24147.8034794578	33828.5433240637	69959.7228792777
2	24	6	0.000883885175331371	0.00363336065045814	0.00206418392026217	2532809245.07113	4772458979.63262	57416.4124211101	8257.44801393015	994.262340335751	48941.1867055669	73685.5913526676	179091.7777644
2	36	9	0.000673198066208677	0.00581542119185483	0.00129666305408614	1628344791.71748	3022012464.4604	81075.6385713167	5873.75280148287	444.287982401021	37739.2159609976	58556.1443178836	167034.805059281
2	36	9	0.000856063507577853	0.00553361294103367	0.00142204464825029	4734954971.43855	1473962394.72624	39438.433360045	3740.27046117279	383.32491061314	164584.517205306	171728.260385235	184662.316339843
2	36	12	0.000755906943789491	0.00541099717289851	0.00126205966715308	1594589787.22008	4902665545.2473	162263.762402277	17370.085794886	1602.52713186586	58962.5802989966	103679.826723719	402250.614828353
2	36	12	0.000690155341006931	0.0056452862872708	0.00292777870376119	1877968331.8119	3208600446.39788	63288.9677413904	8859.76243684848	1052.72124464771	24198.3421545852	44605.6007364521	187376.07605503
2	36	9	0.000767219414047834	0.00149276290087659	0.00320665974564872	2215978151.2855	3913937653.02403	2849.45444206499	668.170689779258	154.437259406571	26391.6917438338	36918.1582929498	76826.5424523612
2	30	9	0.000985863348841313	0.00512511497087011	0.00295077513810381	4014562774.48836	1314957486.65795	27250.2557399225	4132.48121403933	561.365228745313	90831.9485844703	120008.716818059	207657.531042522
2	36	9	0.00058437383748974	0.00350461010586165	0.00345184377540243	4545568460.33235	3742273707.01712	17319.8199984477	2517.2692100497	317.907355326949	25609.6554333328	39659.9529737944	108768.403701318
2	24	12	0.000924836916620166	0.00228437507855517	0.00133831626402981	4552227269.20351	3578344697.83497	22634.8770099179	7144.38496107832	3036.39542644778	150746.064393555	239975.642404366	707931.125589134
2	30	9	0.000532173089396442	0.00504624082944317	0.0034691006632234	4591807157.27999	4158122090.29228	63238.4387061797	9617.62813737963	1237.60220302189	19213.5040490466	35874.4971616744	145095.253865033
2	30	6	0.000867456010130071	0.00128073934548652	0.00271792705391431	1591730081.04792	1072780248.28938	1592.69129512987	285.081788230716	46.7007034075149	16664.1860291549	16105.7696949777	14739.0958309208
2	36	12	0.000961162365315238	0.00201867590589323	0.00362914573712889	1345645443.19213	1549663619.60965	2383.32592548757	648.304778594223	194.094723158616	29012.5230086728	42578.7287575764	99089.8385213374
2	24	9	0.000781336499670427	0.00562599270502432	0.00253551549256888	3470312220.57062	1880751060.40367	67407.7303581774	12327.0347699009	2012.64904637178	42699.5721024102	74436.2689174462	261673.206981064
2	36	12	0.000677297916341858	0.00568715810599914	0.00370444694105347	1163442003.95416	4232765258.57594	69948.0048809727	10561.1717583272	1362.08736858291	13106.0898675624	27981.656319029	147630.65652572
2	30	6	0.000985631384997779	0.00245308688691258	0.00183791004190012	2622586961.95394	1148800033.47369	7187.09113423119	1023.62941744914	123.821778095114	61636.2509991225	46994.889798312	33059.5930838952
2	24	6	0.000956848961951126	0.00410506219959051	0.00112644318130714	2631347704.19316	4915705482.52419	118799.372090391	13440.6600617316	1342.12852531994	111767.728853172	152946.903470004	292076.420300937
2	30	6	0.000955375839025496	0.00432757782358534	0.00293682031032384	2453273924.08398	4174852439.25467	37454.6442329868	3747.03861748054	356.688396843303	50552.1185319084	67012.6540687311	121635.196255057
2	36	12	0.00068448660500114	0.00169338963561449	0.0018703687358614	1965336674.34656	4724474731.69532	6038.99069079967	1578.07343831644	440.67590145883	32747.0335051568	52114.6100600365	156431.901835166
2	36	9	0.00052453870490809	0.0038332132618612	0.00124805198162814	1830909849.75473	1930926318.41898	22825.4186647837	2155.53793875398	193.022531806451	20252.3393361728	30477.5470873553	77797.1220658263
2	30	6	0.000676600012988037	0.00518329261894195	0.00105844452658899	3856392654.44914	2854694978.2007	54878.0627213863	4080.07953399797	354.574467320571	75161.5494929148	88941.1738372148	124697.26158869
2	30	6	0.000796085193884201	0.0012436926944516	0.00137704976778279	1954790972.20859	2760738958.54346	4192.31425087096	717.850954883294	103.026247049512	35988.8593604932	36186.9947821778	35482.2142860567
2	24	6	0.000941405386585718	0.00462625341436757	0.00384746361445368	1517383084.24536	4430615666.24344	58835.939905212	8699.19843813691	1050.71419900056	21660.7617539265	37032.8970936143	120012.544431683
2	30	6	0.00061707686822842	0.00591093530297923	0.00288385171331734	2091711585.08088	3984376274.72302	63545.5863575451	4870.51005983311	364.138182518994	14020.7202605575	23141.6862285585	77849.2088086518
2	30	6	0.000923567000105989	0.00509093277154018	0.00124287157082512	1407260541.27706	2744064193.27948	48654.0377431573	3676.60627483548	316.268618612485	60310.382639144	73836.9086297709	111610.121810617
2	36	9	0.00060500153882141	0.00195210821228424	0.00307128240615307	1903284795.33302	4218832896.1502	4692.28770930325	969.494172956951	186.104028308089	13349.3940943085	20712.4742622751	58614.7527303884
2	24	12	0.000998839099603676	0.00537896486190198	0.00128814425092654	2624028865.78021	2086013718.42334	115490.791952834	23601.8747457567	4632.43895388381	125565.172286016	214793.212177545	782815.627557688
2	36	6	0.000789926349468136	0.00521059438634471	0.00219239435586315	1174786606.53883	4769329180.97109	35076.8374067103	2128.8097519906	159.79483345909	23468.9581814922	32822.4330883799	71668.0504508545
2	30	12	0.000875028116212959	0.00460840686413942	0.00293204404161488	1569439052.71995	3677141535.23047	52634.832445313	11139.0695939752	2309.48597413424	33051.8242217043	62082.1240636598	277770.746857614
2	24	12	0.000963882169181034	0.00117559757039999	0.00268442204671169	2582485857.47154	4686105597.98663	4082.97904615332	1806.23730747701	1408.95024791363	46833.9893572905	78561.2071599654	287950.559968243
2	24	12	0.000717805027031545	0.00282802789800686	0.00334851854159018	1723778305.10482	3084201604.02234	12730.7062708701	4688.47832512444	2546.92952945518	13914.930427336	26342.7685378723	153717.400694621
2	36	6	0.000687297889606139	0.00403629463837974	0.00259662425892282	3339783809.22662	3422288547.50738	16454.4606609397	1274.948266614	115.821523210504	33971.5783382645	40491.6715247376	58141.2170476549
2	24	9	0.000892798012577	0.00216156224277153	0.0039187775908023	3556612790.06738	3136317952.74293	7720.81682448117	2575.33558542618	1058.3792200725	37219.5842114976	59529.9712799696	183094.115814462
2	30	9	0.000816431782490388	0.00355349997051304	0.00280522974851652	3747316412.44603	3786337013.8577	29046.1075115348	5278.96653751486	868.016708854637	56377.5655660385	87272.4982364408	232651.484073316
2	36	9	0.000814968272497559	0.00306122596177927	0.00298081929771612	1528839770.32132	2469826874.51777	9458.80693491961	1455.1459269524	199.033800277638	25539.3473352634	37248.1776441903	86344.510259051
2	30	12	0.000935795034695989	0.00186223279818464	0.00370190234431753	1758376474.49637	3878829874.82786	4774.72001999713	1699.21908362616	796.530672779016	31015.8834930263	51504.3609762505	182567.575077368
2	36	12	0.000938147459289952	0.00478207833502174	0.0038684824334806	4180079398.33429	4395158903.30478	46133.6371101587	8056.63400432032	1276.32715259084	88576.111475263	143041.089448571	431770.270573833
2	24	9	0.000580303867690867	0.00350077258627825	0.00240920088861852	3733202699.19133	4241901050.42427	43591.3597838043	10402.7813594838	2529.62349274902	22407.748292113	42237.8140663086	181500.869794999
2	36	12	0.000514898931637923	0.00340301140240788	0.00256237070010223	2672151800.27578	2419026298.70161	14007.6482539085	2656.61893011447	465.631586411692	15399.0242955245	26654.9340229808	97119.9260182429
2	24	9	0.000819714197322935	0.00298786173488728	0.00160399295159245	2927968650.63521	1917261023.81757	20696.3316944244	4807.13752994631	1139.10108860501	57771.4472160441	88887.765938107	229658.044080856
2	36	12	0.000862840350586539	0.0053556719613109	0.00259387922246063	2138400475.86684	4970140835.51643	94739.3221046272	13230.5668652453	1577.19135870205	57030.9255183688	99543.9993760762	368344.929685714
2	24	12	0.000953110934898162	0.00455434806014031	0.00189308756785972	1608516715.56813	3094432033.88816	76867.3546047306	19004.83771855	5225.81447667652	50679.0050137702	96182.8845277815	493496.931242276
2	30	6	0.00093667753395572	0.00184694809778524	0.00255635363641889	4414606748.89433	1246750207.73949	5039.93411919737	766.699592074391	96.8342652917473	53942.5845347365	40068.0403120988	27268.7906686346
2	24	9	0.000800594582103655	0.00174692812096154	0.00308944254770663	4685862181.20434	3688604443.0418	7084.14117697537	2402.54906241235	1017.47681466056	42939.4465065485	67531.6958437279	196441.025517572
2	30	9	0.000756011814814491	0.00100907837141898	0.00279988142066985	2348568506.87186	1442015145.97936	1406.55035106869	380.712457405166	109.483562356371	19952.5264323906	26143.6480167463	44525.4500529304
2	30	9	0.000811601463357854	0.00363734156529073	0.00201534971075534	1904916444.38051	4206520166.5444	43299.3979596621	6905.03982904801	955.664355580356	41479.4551161167	67707.2294411719	206066.754749633
2	24	6	0.000995129131636149	0.00328003738670519	0.00124445680957911	3052494834.63464	3812667504.92586	56804.8530833065	7947.39586524628	962.461117888189	120939.988966281	149543.45662803	222628.033370487
2	36	12	0.000667527828558724	0.00410626076388164	0.00166955328997172	4887161312.13567	3131790635.23927	44073.3018299556	6466.78130154938	836.971112779609	83508.6389545779	129358.831239408	345473.624385924
2	30	12	0.000763746690023518	0.00301457556578548	0.00137335950400751	4837942090.20699	4085277018.1372	38298.5371142571	8373.3126918728	1853.29888056527	121112.729916493	192043.887605587	548285.440553528
2	30	6	0.000882830739023137	0.00554640872708864	0.00190553992603194	4997296318.01067	3262666387.09786	59796.0655229274	5062.80570922792	471.458473381011	116273.862924198	130605.731820301	163483.21199613
2	30	6	0.000885552679317142	0.00243488676926469	0.00383695952335179	3078727861.05181	2595817458.09178	6428.5342728981	1051.55331317444	148.721160764295	33479.1505583213	39677.4850797722	54047.7083861445
2	30	6	0.000670885398053757	0.00135774322048501	0.00326239733693217	1249309182.17791	4931880329.82664	2472.80255436968	528.517035847177	104.841591628829	8080.48518838779	11759.3010166256	28396.705350343
2	30	6	0.000978683676805408	0.00310062373107284	0.00143043961532826	4365094960.74236	3964474298.41882	32629.8381838373	3876.76213328792	426.902636799322	159331.588654457	147558.399213992	131619.376652014
2	30	12	0.000704201711342017	0.00488746155265914	0.00384843673901908	4747039921.69534	1031840743.30397	14437.8322117129	3210.8615820011	727.196588538265	34417.8547675278	56649.3595428247	181413.167354639
2	36	12	0.000634306729957243	0.00196155928735643	0.0032646985555225	3091417100.64553	1613430488.54466	2251.63366250209	616.329179070004	186.049514213233	22031.2536764473	33366.8429840515	85746.2725164717
2	24	12	0.000880370224646343	0.0038790988745396	0.00345295007273206	4565157743.51735	2576303739.72066	25460.1713491523	8020.75937752347	3379.54347228756	57775.9195519695	101324.235907349	434879.465321622
2	36	12	0.000838451757163721	0.00354095663756881	0.00144827400140277	3346485458.93247	3373604013.02749	37638.0181055057	5903.11726233828	836.185004333292	125007.876750702	182124.649192992	408694.440885017
2	30	12	0.000652134545130583	0.00275614542423205	0.00221234140223525	3417116038.17101	1081145951.44327	5702.20334744319	1487.27604445927	433.48567327634	32236.3806752682	50295.3991668266	138366.268030958
2	36	12	0.000721225857365888	0.00111303158740518	0.00379818201383841	2107688805.3356	3277317643.41076	1222.85226215825	415.41522084393	176.205043097397	18590.9240757367	28735.9035726384	80742.1570333354
2	30	9	0.000512959520665546	0.00521825206295208	0.00128103902342833	4759076007.74368	4676997946.53201	160221.910474376	16887.0891527571	1527.40746016516	44082.3384018777	77211.6463453579	287518.552729759
2	24	9	0.00081577148600067	0.00306459214089465	0.0035875783630038	3610430070.84852	2412586258.41676	13633.3898541887	3881.48319374597	1245.73438609719	33701.2736024446	55401.8812073759	180317.834992637
2	24	12	0.000544620499221599	0.00378732653991013	0.00169367336122176	2339728802.43638	4062354643.64191	66042.5028557219	17515.891446039	5454.40019584146	18032.6809095282	40402.3474584993	293628.668356959
2	24	12	0.000684786704504457	0.00533450110220767	0.00104003015077617	1169661622.26255	2794299018.40845	175536.448395512	33781.1896331688	5877.18650283478	27602.5540732168	62992.2572343009	462386.499877239
2	24	12	0.000919069611893135	0.00164086891357233	0.00168937313460471	4451507345.7843	4188168076.47322	10868.5147712165	4051.71583779318	2272.58206578517	110483.823126902	177846.831960734	545026.388715806
2	30	9	0.000551545345552035	0.00416861523880475	0.00138633723367561	1346587730.56808	2558278564.19312	48699.198861435	6152.03712564051	651.154172245678	14805.1098605956	26582.3444925198	101958.161147331
2	30	12	0.000768872319060009	0.0045040985973859	0.00149248280616352	2633810054.75967	4113584368.44827	99066.3337434152	17284.9316086688	2687.25080210054	68917.6419480533	122848.03196979	480467.749799133
2	36	9	0.000630474119268973	0.0036263564874995	0.00174447793467221	1206512807.93505	4173088062.87744	34291.5538575571	3735.45300511886	356.468361844323	18071.5703786685	29655.4193443246	95755.7089612522
2	36	9	0.000567406872790383	0.00385530392305935	0.00380124668163781	2698953625.45529	4470990545.45494	23789.8842943465	3300.78485791051	388.775881708418	14078.3619436636	23684.0340005372	80247.2559335394
2	36	9	0.000777078014352155	0.00288324900693937	0.00329864222067383	2794600045.04103	3471889743.15067	10717.3473655643	1779.82288488867	264.346125316441	36144.8535871424	52229.9529907942	118094.630751375
2	24	6	0.000978041467422255	0.00424480607935929	0.00292298058493578	1121401440.31615	4309271139.02691	56952.8000279024	8150.94551125331	953.955328263077	23048.5671494785	38612.648839	120101.942094138
2	30	12	0.000723705240517709	0.0016958760308993	0.00106858492367654	3695071288.71979	4623111809.7114	13057.2525448844	3596.00711122727	1139.53786073457	96438.5864684945	148126.131149796	389037.130750249
2	36	12	0.00056000125753113	0.00275711900970323	0.00136625874068029	2083451441.7472	4765014223.20618	26738.2801328201	4736.68007281077	757.31661347659	28536.0144182928	48988.7924552738	174132.12412036
2	30	9	0.000629590384591135	0.00392113686124732	0.00261011564007709	3274942932.18662	3731275634.29444	37463.9512371493	6172.27160775903	882.837797895282	26935.0940270131	45689.5737615993	152766.671254789
2	24	9	0.000886502673118816	0.00539261582805822	0.0030067424112217	1198824722.33166	4797802608.39376	130022.427849796	25575.752759738	4607.34178116595	23365.666849588	52178.6241959619	276623.608704209
2	36	12	0.000633245073253793	0.0028183813713109	0.00328839881115894	3639999511.78939	2753909636.05002	8161.55004603547	1884.46384861404	439.369578709102	27961.8291642614	45228.724325308	140592.502404405
2	24	12	0.000893231324503427	0.00336217003756099	0.00163938036955236	3925519916.69416	3690150550.40452	47315.4310103626	13216.2276265344	4543.30331371355	106139.930101044	182231.712205136	704209.169631589
2	24	12	0.00068615160328552	0.00597359630237027	0.00173997015425306	1306499640.26928	2603815148.56178	143864.827372849	29967.6197280386	5994.23187373346	19759.9592625875	48785.9625846099	395477.355213877
2	30	9	0.000534334144010599	0.00175404703272603	0.00111623332863047	3877686939.07914	4006320891.94164	10859.8967136278	2292.74537963402	462.633719087394	39258.8919901943	58531.9029811214	141872.455808136
2	30	9	0.000812042926992567	0.00519919350208312	0.00307827031007891	2065599610.79705	4092520220.51646	74438.1467257356	10666.5240638799	1289.72953467382	32026.7509364427	56274.2508228439	203503.135849695
2	24	6	0.00055273958856496	0.0014801993787905	0.00280574203094234	2931892061.54542	1593293582.15315	2031.08064433966	514.153007847408	130.339111802769	8633.18948724346	12296.9174555958	27106.977875689
2	36	12	0.000635161896019367	0.00166598667243864	0.00225625299553888	1052426124.56857	2267917209.36073	2331.51437259912	648.254166379996	198.245973774974	11888.631399831	19246.3469972563	61508.7750116778
2	36	12	0.000788454041938271	0.00196856819066953	0.00158599459086517	1493849218.87228	3167505537.84771	7204.82048154965	1651.9861632141	384.236027759938	43024.2008508849	65509.8050987541	169213.581025892
2	24	9	0.000964734293161916	0.00470757209838304	0.00220285656759965	1874338123.85177	2378765313.92106	60090.7994459669	11739.3537725153	2116.68326212736	49239.1265532277	84365.187022934	286147.452227802
2	30	6	0.000798152982301695	0.00115330299404684	0.00246899758552013	1252975132.71544	4188527584.13577	2389.25186523681	499.449778653052	96.3144418292606	15456.9510631785	20060.0405239016	34304.0976823559
2	24	12	0.000557738947395824	0.00360471493263565	0.00384870144610878	1795572924.64737	1593449192.3721	11080.0310949103	3758.44299152134	1779.82177201118	6361.52678769698	12886.5153619373	85858.6513513321
2	36	9	0.000902617939594553	0.00517636511273142	0.00360996193199972	4396620177.61676	1691773514.09941	21911.9666461708	2622.92800027825	293.806657919521	76412.8898963937	96896.1224749179	154624.853544587
2	30	9	0.000566132083895112	0.00409904682790215	0.00286194158851954	2710398178.39837	4526407531.71252	46640.9275862739	7660.76059223691	1082.00829280882	16532.3871882749	30610.2819019565	121419.667504494
2	24	6	0.000729696484115183	0.00220611164998634	0.00194936626587344	4156326237.02813	1699452132.33653	8586.04836587887	1662.45062222836	282.936515966864	37643.1878500525	46333.7309131941	67723.5038871326
2	36	6	0.000763727792941436	0.00457874724404629	0.00289910410861512	1280423273.19451	1266484989.99049	7316.49802393085	553.991184007251	54.4216317726347	15861.9718237901	18499.107282418	25423.7313362116
2	24	12	0.000698553685657989	0.00100117574113099	0.00227333268348288	1699823093.58504	3398367795.68014	1819.53469355109	847.223257165897	746.123127346479	15094.5233914641	26033.4367176561	111963.706412849
2	24	9	0.000717117415076423	0.00277885609269144	0.00288105781894139	2939773312.73016	3219764808.25043	15934.9873296431	4539.11030161835	1451.16204678259	24840.8271927325	42492.0697828764	155429.291235111
2	36	12	0.000826623671734894	0.00415697800813044	0.00225684795376662	3449352324.98057	4856687330.98938	54621.6596120274	8744.33683033741	1240.33059314466	85895.2857696947	139019.479766834	420808.224874866
2	30	6	0.000605585924303893	0.00127664910264286	0.00247113052890916	3328651079.15357	4284368068.94811	3023.85018743927	606.363588775335	110.13951254937	18142.2744811244	23407.4318870241	39388.1341799861
2	30	6	0.000505598888940844	0.00388934204530952	0.0034530172559692	4200618683.59353	1632729472.70381	10274.1638242883	1134.987020648	114.329030944311	11334.3017830704	16066.123976573	34803.227018493
2	30	12	0.000617927100332945	0.00499698783859035	0.00185304838336433	4579173256.29514	3699678983.86913	97660.0349859612	17059.0414092178	2648.61930714874	51770.5607318341	95464.2195041971	405484.300446941
2	36	9	0.000765590096407992	0.00376144912326879	0.00229811022187123	2598490604.17033	3273432331.78361	25270.0301094991	3067.41327533516	334.892321287122	46705.1562190735	67339.1752870887	151068.933654347
2	24	9	0.000950397636414076	0.00384744693404383	0.00324572418721848	3599412750.45981	4618751882.36701	49311.9446865053	12133.1286169086	3110.15874263844	62003.9116309072	106001.595123978	372346.675191943
2	24	12	0.000893371240915843	0.00548964089348209	0.00111943836485004	1529120238.43417	4379040431.37221	280227.193289087	54198.2302489597	9530.19741219724	69720.3652585581	143853.578668682	877042.140185075
2	36	12	0.000799487308313896	0.00307740567995907	0.00326634499798686	1712017717.12594	2525122493.84798	9424.91895809904	2061.25919577212	444.487648151561	26851.3487636476	43705.3191907429	137492.530241527
2	24	12	0.000732141112940134	0.00107370656519603	0.00256913210883529	1410310058.21493	3983349642.72921	2084.4571778303	982.041226406164	890.797512375441	13376.3511440457	23374.0053273453	108476.353657541
2	24	6	0.000853305174557368	0.00446807797407042	0.00265441191936988	4999684141.20149	3412433511.24536	57998.3270906227	8034.94762706428	944.514258909954	64696.5427681895	92063.1906957845	193789.622654456
2	36	9	0.000831826865768916	0.0046749122095316	0.00224536325142446	2258013031.06922	2247212490.62263	29609.0342679298	3085.56003893574	304.478174275459	52299.7566817169	72690.5321308402	147865.360512374
2	24	9	0.00088396355032688	0.0037806659366719	0.00204950686584054	3108335980.10733	4205801216.5446	63151.1760872608	13751.0781148671	2925.01311879285	67300.4852498146	114475.546370797	387200.23615072
2	30	9	0.000503062472855513	0.0019107595562073	0.00308762513831746	2064211153.87091	4910170562.5338	6188.05379327122	1672.15566468477	467.940256576147	7828.14377671381	13334.6876211252	48865.8917813734
2	24	9	0.000921248074823333	0.0016331212248588	0.00399707704158601	3128014808.46728	1451343901.50014	3053.22348185852	1015.93366236456	417.753359312375	29159.9180854622	43123.2627254756	102270.447588754
2	36	12	0.000867925560815794	0.00440375116883206	0.00134055115458572	2574143728.87236	4126309576.82558	81595.0844277535	10554.3004008465	1196.660748418	120586.971978373	186685.777722263	498259.764767727
2	30	6	0.000795488583354543	0.00405037778066153	0.002502052123709	1923086316.8764	4933837267.08015	40687.6581008713	3871.71643118123	342.199082804764	28677.0171015663	41955.3113149112	98954.4683350841
2	24	12	0.000813815467754893	0.00170660889990755	0.00157370943655995	4976657000.22078	1930624692.27627	6889.82181032799	2414.20242771127	1214.53669270627	86639.4827353464	132670.789328942	336877.880866094
2	24	12	0.000536998554239964	0.00402084738140021	0.00299010849264788	4592784492.21	4934605429.89487	57376.7778013081	17194.2293168952	6623.31156706142	19522.4053323416	42701.1157144666	311616.906237948
2	36	12	0.000643835435827425	0.00286414110780568	0.00118116278232203	1891314943.552	2867115659.35853	20721.3236237546	3438.27170249764	512.424385529482	41753.0679286554	66270.202018661	190054.927473711
2	36	12	0.000595019110088713	0.00280641416756392	0.0035431431642433	1322570213.16081	4999602434.07683	12712.1312673036	3017.30370491546	721.190634533215	9617.41562245876	17756.4093038746	75588.3241124745
2	30	9	0.000849990504429385	0.0036634504710498	0.00263879798165032	1814779536.94394	3593681509.19848	30364.5329864681	5273.55924124755	810.978992810406	34630.4298168123	56411.7112302149	171627.777048958
2	24	6	0.000666759003254062	0.00351836917086546	0.00304524317862426	4539266165.09025	4869757077.22141	39357.3900657043	6489.89015736374	897.17490503407	27154.7383160249	43561.2550721528	124365.549139597
2	36	12	0.000580797659657224	0.00371852059847068	0.00210410907421672	2871196227.39904	4916200852.58828	42472.269335982	7100.02454949687	1048.0399100893	29616.1622702487	52554.3954551618	201390.677309056
2	30	9	0.000624418905167733	0.00439085206544107	0.00329237023002206	4943826502.95052	2424438199.56824	27556.5264312184	4569.38307588593	663.947503048182	29834.8473107253	48421.7204226962	145512.626982563
2	30	6	0.000920066749475085	0.0039163233723518	0.00211097401551883	3303121391.37553	2184259745.90707	21463.4104921046	2348.99996198611	248.317629917727	73708.0982866898	77161.6630142679	83735.5170893536
2	30	12	0.000697641950827547	0.00113675747676708	0.00280513391341374	3554284327.32029	3149514592.30978	2125.22877529121	791.394753830488	406.460689750605	30248.0259131004	47690.9822816664	139822.8770454
2	30	6	0.000686969443263157	0.00500320478970411	0.00274924631426521	1295374776.54426	2748561362.57436	32787.1181844806	2754.83274141572	220.635098854305	11974.9271348162	18749.0900337475	53687.9276015886
2	36	12	0.00083482911080739	0.00112165839541109	0.00325609392967946	4292236393.15161	3147471855.21657	2545.93220637086	733.84939771087	237.531364934983	58358.181281862	78880.3851094967	145107.187518325
2	24	6	0.000641497611190562	0.00370976114131464	0.00287886401775079	2472263618.13816	1218018862.84559	12155.7187064789	1922.42696075292	257.832536095968	12960.7734284895	19390.1853209782	46675.8485828523
2	24	9	0.000667183099466633	0.00389211258517702	0.00209602994570383	2842542414.41632	2305412621.12002	36146.5002881671	7780.62530541797	1620.99831984001	27079.7818713696	47878.407059482	177330.105432454
2	36	6	0.000860231928406441	0.00101683630884163	0.00384744930907981	4664509633.73449	2061169703.71597	1866.87496868277	260.620958428727	36.7493803210435	28271.969194673	19801.1903791674	12856.9431347549
2	24	12	0.000985392877768647	0.00197501867647157	0.00313704958375944	3081719520.07508	1430977806.97713	4125.71984797025	1578.68400505335	925.185120580072	49267.3155209654	78726.291787626	233193.994674077
2	36	12	0.000794957158609599	0.00508556946664737	0.00363261399152215	4885457034.96096	3677637419.31387	47429.3071618876	7767.2681138029	1129.89550327138	68216.7064580737	112022.270482123	353221.144574603
2	30	6	0.000540362619843762	0.00473341558935958	0.00196365395245726	4157680525.67715	3350146328.56926	42604.8544501984	3424.32943063345	277.141121508124	24715.7619441353	35841.1497500418	83220.0585653639
2	36	6	0.000787506600167603	0.00554360549637391	0.00196718925399116	2915936590.3508	2338627184.72841	20875.0116725236	1464.52214747226	135.406730680923	55809.6031977232	58162.815433115	64226.5858143926
2	24	6	0.000795308795627105	0.00207117272348138	0.00141293782627318	4993449532.98169	4951379677.30737	24424.4176403946	4527.01825881635	734.371367192842	85159.8309413151	108423.600165574	172365.164822788
2	24	6	0.000730146777528652	0.00306442675519293	0.00106015436155009	2112042553.0422	3694445361.757	47612.7879135983	6225.69328456174	690.254485573603	43568.3255080163	62997.8239489148	138056.210463119
2	24	9	0.00054748259551147	0.00366676188175653	0.0020723561642401	1455924246.07456	3774529221.62628	49413.0852836335	10972.0631943857	2380.15510055218	10080.8015137807	22524.5629431462	119454.845508856
2	30	12	0.000867483765418989	0.00568259527536893	0.00370882286454702	2015186449.93366	1197907529.1074	25229.9904821162	5061.33008396242	971.749117969593	29799.9044338076	51602.5115076368	188841.294014165
2	36	12	0.000507079782729968	0.00282986845773223	0.00158895688416391	1476732742.92461	2426282825.31046	12813.4747237544	2344.44968338425	391.52310733571	13101.9523433749	22708.5388265088	82747.8711210823
2	24	6	0.000632496755510454	0.00501231687407497	0.00384801298264994	3353167940.44798	2557701122.74808	41485.2828107082	5814.61586068929	664.114339375389	14429.3665272638	24615.1365788156	79456.512743151
2	30	12	0.00068216895719321	0.00357244994733714	0.00258501709920425	1980657141.88942	2113740368.38619	17046.2957691303	4049.24071028716	1009.05649269489	21279.8056966856	37805.1767802733	151704.226541463
2	24	12	0.000803918426913929	0.00145680130844735	0.0038474328910282	1683184182.23198	4997238178.21452	3696.26482722776	1725.01007341876	1519.81239179989	15017.1072291541	26741.489298387	136033.049276936
2	30	12	0.000803558628403844	0.00394056218846294	0.00370530524742742	2551148628.62246	3663443412.75028	28116.2679621018	7007.87564241628	1879.55304265771	32047.9476333383	57833.1602719573	243641.47770725
2	36	9	0.000693498342634031	0.00297294152047807	0.00390966377853051	3196189274.58828	2673034509.33395	7719.39937636687	1325.1810468184	204.379233487636	25069.5523448854	36773.4395887072	86939.8827398362
2	36	6	0.000512123003963876	0.00573832744936766	0.00105976673172077	1401866106.39186	1405674253.73295	13739.0954523927	777.95858156246	65.0793972532391	14993.3746613248	18837.9534174074	31039.1943327777
2	24	12	0.000740561562990403	0.00175462963031582	0.00141324547614134	4153688733.92023	2187678650.07144	7291.39237504782	2580.38187977623	1325.37433177847	65364.394350497	104720.976673295	315853.306276931
2	36	6	0.000800261129483086	0.00319020190869812	0.00232273354523714	2143606046.44263	1362585511.52758	5321.39950416492	542.546947885353	60.9250787764246	32332.662626374	28611.4914081626	24376.2317812645
2	36	6	0.000552133070860464	0.00473395954911306	0.00270979547698616	1468221927.05774	3116403617.67367	18258.2390104086	1177.63007196379	88.8319019031347	8448.09898242455	12593.6424083067	33250.3512577457
2	24	6	0.000877747365137359	0.00542829325997247	0.0021355039580175	3308423415.70136	2527911656.02074	76144.0333029763	8686.7873049617	861.056580704066	58756.2453415344	83827.5095367882	177762.767728961
2	30	12	0.000970939624388482	0.00268753978253958	0.00213858561783326	3278731189.67798	2484539334.72858	13608.3456003071	3535.63851098293	1024.86001903794	101706.790461978	152547.939242383	370581.307555886
2	36	9	0.000543130011197228	0.00575767907706517	0.00109982320871397	1355474822.73883	3093716274.85366	86385.1478506614	5936.04357469609	425.944706878145	20902.166755362	34739.4572761076	124929.504245945
2	30	12	0.00099507087279777	0.00317572183699145	0.00165784354358245	2629837473.17635	1644790551.72541	17125.6481388509	3839.16171384787	887.692983619242	111477.887204852	160100.878555862	340376.34717196
2	36	12	0.000996631887666638	0.00211005813083426	0.00362152130467664	1701389821.96244	2300066477.93911	3777.97214444868	1013.80729078948	296.708016629006	41493.1917792367	61481.3636766452	147341.583583938
2	30	6	0.000602303138753904	0.00504469663090075	0.00156949283384826	1553936484.88664	3755546308.43811	57733.829303707	4140.03728529671	305.890523417284	16969.2993892772	26574.2244650456	77602.8109951985
2	30	9	0.000992050045582787	0.00106448342178499	0.00244532097691789	2299123979.66676	1330499277.62235	2707.91842702635	618.82862012694	133.610841945867	41738.9410790437	46793.683646455	55816.1174139322
2	36	12	0.000805253892473681	0.00573006609577741	0.00166896663835068	3527061504.59477	2993964095.47475	95577.5106589933	11055.6020211039	1127.138848763	106852.048517023	166929.969513487	458632.989774447
2	30	6	0.000601339192016972	0.00390207596751165	0.00102000924941271	1224889307.9526	1601628322.86702	19120.2426772631	1493.57989301348	127.211503341298	18276.426289994	24058.9131956353	43373.7787624612
2	36	9	0.000957870552527674	0.00386321719637413	0.00249875229130718	3533848935.08738	3241378806.79046	27236.1188762676	3506.75550771431	414.064747712487	105886.788946849	135083.447795208	218311.998905798
2	36	9	0.000960451873552824	0.00585258209076646	0.00168115332455149	3949642872.9121	4376995046.53197	110036.250321012	9204.69232057637	818.56782326497	183490.677183735	240612.674442978	422232.257720759
2	24	6	0.000925742366604691	0.00219334309472588	0.00258117287353724	4095664327.89228	4087226556.1963	15225.8344258315	3160.12948666029	594.815767435483	59992.6294586554	79084.4492990632	137997.480859264
2	36	9	0.000830457528405377	0.00161016999340617	0.00376694674159927	1490585838.43076	4664173082.26561	3086.30229089416	741.225529741706	176.378881007916	20380.037472466	30089.7600885208	74223.3308919277
2	30	12	0.000688527859649445	0.00432921258390644	0.00374317560346806	4511524109.96499	1923980840.73112	19315.0711665279	4569.1669513331	1133.95977564354	33116.6066658442	57059.98582708	210813.837581434
2	24	12	0.000537777593063228	0.0023043468063753	0.0031865797525779	4715914655.6946	1281631821.9409	3559.72139144947	1394.20417905122	846.795257050983	14512.5108869048	25253.2224411202	110428.766746192
2	36	9	0.00084813972915162	0.00351356510953772	0.00183096123189681	4239826022.30666	4400508043.69396	35978.8260519369	4416.79796466514	501.206440302137	121569.657865656	157079.166817956	262409.613777148
2	30	12	0.000720621818136821	0.00372104797134591	0.00377653833911947	3729518901.11289	2898298997.23842	18985.26478899	4915.4356990927	1401.09267998042	31953.1998182841	55953.0776767045	220055.909380838
2	24	9	0.00099756416941315	0.00593629842310407	0.00125366219901678	3758016073.33765	1274156342.69315	95838.3698402591	14306.2977940531	1866.699575767	164446.132782262	228882.11621685	442208.941857257
2	36	9	0.000637564974587217	0.0015570055880048	0.0017204254961445	4048670768.82187	3083486186.16379	4640.74384911693	908.112764223673	162.728358981446	48203.3497963956	59703.5821374248	88859.9288674174
2	24	6	0.0006805965282639	0.00335700072600157	0.00359606504948325	3309153241.06762	2427200411.68433	15620.4751590912	2808.87978418399	435.489358151645	17019.4183400638	26253.4978713602	69015.6446520581
2	36	12	0.000729853254068335	0.00560320607976119	0.00157791324718782	4743512738.85693	1139436022.64447	37527.1451461471	4518.92680595034	503.139317076129	104292.600640071	142111.369053914	266854.649125144
2	30	9	0.00067972258467213	0.00202656451822772	0.00160900635111022	3780088570.30475	1282331222.30016	5384.59189327034	1136.05918595123	226.869803896822	46805.1609743319	58648.0585671356	88672.1482050207
2	36	12	0.000791334927848542	0.00538837183686971	0.00258732278841387	3371562615.80861	4170530757.56263	81395.2581633025	11346.5136930091	1358.26534677053	66941.8130643586	112918.507760043	382433.026552752
2	30	12	0.000528142297258485	0.00123519567112066	0.00139149551737808	2130684245.44854	1351186979.16266	1531.88562864269	508.678964249953	215.481615984771	16404.2689427834	25660.0989391029	72351.227151311
2	36	9	0.000784464097009886	0.00413070106373276	0.00382831983016421	3958916142.76513	4754607471.27431	31128.7768058482	4189.33074903017	492.444518354805	47728.9881583652	72414.4186552683	187343.828273041
2	36	6	0.00080462056496955	0.00398519114759382	0.00131515447204967	4599606073.86624	1117476661.43487	9589.76356828725	981.898499736725	117.496185942735	91341.4195477528	50480.8823418695	28648.2434278539
2	24	9	0.00059553638522101	0.00160743689660728	0.00150461352137243	4597711356.39459	4074891123.97257	9415.7969969006	2929.53404842157	1079.18451487294	37767.1124948859	60467.1600836962	184155.46283783
2	36	12	0.000564948440234055	0.00315884295352845	0.00120469364604743	4981342780.50892	2516605648.50976	23854.7357922354	3775.77793768557	538.238593066846	69487.26645888	103674.940546734	248881.876819457
2	24	9	0.000838282967842078	0.00225343861785306	0.00138320017045361	1206377160.29098	2689306303.02609	14660.6472019258	3820.40798163335	1073.3862637534	31562.0938210819	51682.114717521	163104.674235474
2	30	12	0.00097710036349758	0.00402677505802481	0.00225560400838434	4842081976.8122	4730327071.55335	62343.8262364888	13294.909744633	2825.39147348248	157383.382957266	254532.989372158	770042.941121377
2	30	6	0.000661560258730184	0.00234125794627018	0.00202766377188119	1065407511.96443	3263825487.52088	8865.41900475656	1153.92843267329	130.59759636231	11083.9857147249	16087.2682508584	37148.2738957475
2	30	9	0.000616917996466108	0.00408418800931661	0.00131326548686239	2617153009.97197	1437049762.9514	28191.8344605948	3652.08234650259	413.749243671908	35604.0746411884	53181.0193628526	127672.548253544
2	24	6	0.00058820665449376	0.00149476306348265	0.00243389475082649	4976907860.51373	3039805020.43848	4576.07732376823	1110.82410997133	262.400302269496	19968.2118928491	27834.5523397256	57395.5362003936
2	24	9	0.000862191214356732	0.00356169823214984	0.00288942436682268	1662976195.26524	4864064717.80815	44933.9700019731	11193.1121060376	2907.45870107306	27004.6283791996	50116.4717009699	211697.074085673
2	30	6	0.000955082541615085	0.00502112056991427	0.00333985953249702	4273203474.88977	2904928000.3505	34596.3944477679	3474.43198297415	343.518090552812	72893.7205530841	86811.7083904247	121954.846336659
2	24	9	0.00067233841293349	0.00110802534010964	0.00331504463335557	1776322995.29693	1729024969.27397	1188.43540513129	458.784963716859	246.491248383613	8807.3086716977	14068.6236747535	44609.020557256
2	30	9	0.000548304051399684	0.00343875584044143	0.00110703850477389	1803540144.97295	1259257176.13886	18178.2053889913	2480.90817730252	293.873438269207	20863.7452854661	32076.5113161281	83226.898153647
2	30	6	0.000790899143659893	0.00501795862920085	0.00177870477296145	4728860200.08763	4337777594.31813	66495.315495298	5457.73644740309	482.433188943569	89017.3881710895	110206.255547993	170283.022267614
2	24	9	0.000576333570492946	0.00359979472140045	0.00246823682980558	4761630416.21054	4942507972.5616	53670.3095139838	12689.3997891005	3041.87924235807	27279.0360449345	51435.1691333676	220689.997874328
2	24	6	0.000838691853389368	0.00592983802033049	0.00224992525077871	1420818304.2167	1675976186.53893	57809.0081383711	6170.09202028395	562.877899541512	22487.4506998993	35386.7076582174	96296.1469527695
2	24	9	0.000676866890321558	0.00247435247179186	0.00113005890663647	3528724675.5677	2007003475.52225	17856.0386845801	4175.26889839688	1000.15065786622	54954.3324911827	83581.003497247	208936.256865379
2	24	9	0.000848721845768309	0.00140046327139508	0.00128137736416124	4973545759.76398	2131556522.97367	9221.7100210978	2484.95507913132	722.944156579285	101019.90535561	128745.802017416	200917.314624857
2	24	6	0.000919625182021708	0.00558063094996009	0.00232446695881295	1090408291.7784	3392769989.20155	99328.6670842593	10981.9676249948	1008.04696815365	23761.3091162584	40804.0508067967	136034.164369969
2	36	12	0.000818731463767223	0.00348006572052773	0.00332029255926472	1717709512.38538	4425804690.60179	21912.9738394033	4455.50541118729	860.117583365658	30389.4282807808	52041.0617398536	186185.592731888
2	36	12	0.00086180438820479	0.0031346288569809	0.00306264765251997	1779593776.8895	4869819653.8377	19719.7772030823	4178.12786118572	857.215946067343	38608.6829122765	64584.5803097715	218614.069825747
2	30	12	0.000794748458284165	0.00472237884748924	0.00160912102376698	3686885697.79614	3001866857.84235	78175.4711979734	13626.0982450697	2133.45080273486	93202.6415526556	155965.41590728	514167.570235731
2	30	9	0.000722138552850675	0.0028824208992461	0.0037062505612491	1672843476.07144	4317455905.05094	14131.5284003466	3176.11165505638	685.14117057828	15126.9945895829	25766.4231162	90320.9337596738
2	30	6	0.000674489811606886	0.0050326061280217	0.00102627361726974	3042869180.0639	3188741736.45645	58257.4260634203	4203.40260369799	351.259227951585	62265.0506207548	77823.7772788149	123632.315859291
2	36	9	0.000589210453069274	0.00482629562673123	0.00375375080075022	3036203920.76513	3653129236.54056	34681.9547859814	4055.16926514089	408.188427015638	17608.8467907137	29335.6250143872	97983.1759893206
2	24	9	0.000558123490675438	0.00229984263971836	0.00131847945039933	2793025896.39406	2622407295.63806	15207.7877225407	3877.33819452926	1050.85171169812	23553.5168784631	39684.5784360505	135180.111984632
2	30	12	0.000635214565051695	0.00402213846145684	0.00233034936551786	4342905646.15058	4931034889.91478	59527.7130482505	12764.1283193578	2703.01606797497	43339.2330191365	80139.0429256897	347406.631067811
2	36	9	0.00097777748272281	0.00375783627950761	0.00245282736542109	1595582811.14702	4171902201.96715	30596.825591803	3797.65531609795	421.124132347512	56211.7936569841	81610.925556115	186614.384730709
2	30	12	0.000903656664451839	0.00565781819916398	0.00266387259141108	2635637764.11903	4877248933.31501	132236.880939651	23934.7598752951	3909.28712677489	66010.959790631	123682.591551659	544844.764706937
2	36	12	0.000798419658287061	0.00487818864224022	0.00354607432858548	3007133003.61603	1123797762.86919	13806.3540142187	2333.92828053533	359.423958027178	40704.559560774	61903.6371488892	157125.890667801
2	24	12	0.000734359057386951	0.0011304101021371	0.00176373106494182	4925683981.62369	4648703422.43323	5055.1585163119	2125.18599585392	1487.2403747023	59233.6980480915	97827.9708412591	332505.652940088
2	36	9	0.000816342348862084	0.00389402636467461	0.00156355962390224	2542519874.87872	2088520921.38106	24058.4370720293	2638.83993611233	279.317084595039	75391.1013723205	94475.8180332831	146892.196105194
2	30	12	0.000838534736101505	0.00202905129439549	0.00365841508788705	2239357829.23393	4997547559.74432	7108.84880191523	2471.9151932701	1109.90624411863	30204.9636781503	51363.2141236644	197611.29337705
2	30	12	0.000896864101167922	0.00533551174240084	0.00281885725421829	4665447568.68238	2478018208.35627	56590.7341414806	10891.3478359896	1974.86893275113	95532.7136394106	157474.119373827	499863.070049366
2	30	12	0.000720593601515279	0.0031350777541417	0.00396465121501182	1251900543.70099	2695909045.34295	10374.8559595708	3006.31858555407	1013.94096246967	11195.6969868326	20661.5494779133	95015.1261073435
2	24	9	0.000947491168125349	0.0019634512162597	0.00359671835995654	3381365208.74798	2173616129.21561	5708.41828186378	1856.90771091051	736.889474568491	41722.23813353	63440.0397182684	163805.51410279
2	36	6	0.00084532578003766	0.00340759797670053	0.00353003990751544	3518095061.53185	3519160199.99499	11449.3260294077	1138.49930288374	117.255597654805	45819.1482329745	49562.115282219	57651.0253786288
2	30	6	0.000831673020747608	0.00360353169408478	0.00298288833338335	4347321974.06209	2415443539.72268	16003.4735311731	1950.96303436224	217.634086793213	52474.6034465007	60168.0439777063	77286.4081168805
2	24	9	0.000509107678701201	0.00224393330960343	0.00256922250040549	1005438045.08656	1303654416.85459	3859.21414677664	1200.09394012729	436.045561922419	3782.09811794762	6777.62531886073	28613.4582848324
2	30	12	0.000939244731849654	0.00461317455726756	0.00187323303649136	1508669470.50309	4887694320.29255	103246.50677001	19027.7794560677	3194.92794106992	59552.4627815928	109936.341902786	468666.554177816
2	24	6	0.000793972633896421	0.00173903334387186	0.0039918520100883	1673712255.28616	3951989142.7685	4588.915975382	1208.08347133273	318.805120738105	11702.3464186215	17868.4885418928	48885.9114220825
2	36	12	0.000899362885638781	0.00378063976379572	0.00101939693219001	1570536386.98313	2619774488.56341	44460.9946448558	5908.77081230695	701.684291798863	103490.970233893	151012.719852892	340722.554616706
2	24	9	0.000643129035213466	0.00381878583835923	0.00145647643176479	4108869555.70369	2089682712.77488	43227.6864116159	8477.28534912918	1543.07426519775	46726.5977624894	77404.7920978265	241005.783096617
2	30	9	0.000534686234993174	0.00558687576844857	0.00332502698200494	3069620880.76837	1688699318.43403	34679.98522324	4849.99054100012	570.541433406168	12802.4432967208	22849.7026288595	85532.1650354389
2	36	9	0.00056929113328268	0.00146702867461124	0.00312328308229965	2673351624.52635	1931696067.83552	1394.73044313989	328.237548118674	78.2159032248254	13299.4872342773	18528.9597339717	38054.5484732587
2	30	9	0.000820778133015404	0.0020007701134665	0.00251408780205766	1674576156.16811	3421682261.46763	6769.15548239288	1660.23252578481	412.134153477	27769.0543643759	42553.0633184126	113584.634188674
2	24	9	0.000533140753924419	0.00577299407371024	0.00324130395848562	4463695980.78776	3701847482.02684	112969.123564322	21808.7934928496	3817.655279345	17938.7010315921	41242.5757190048	225783.688900966
2	36	9	0.000535730238766882	0.00437333152993438	0.00143421729989449	1198651563.9089	2181237909.1344	31191.1570728387	2766.21584564299	230.080096259976	13238.2247818203	21507.49592554	68984.8271151965
2	24	12	0.000848344075855586	0.00129160145315313	0.00234621285133087	4243292698.17048	3531518893.87249	4613.01341313574	1922.87762629721	1322.01549573677	57947.0582520143	94909.8072681778	310202.050540178
2	24	6	0.000850169408153165	0.00531449948859426	0.00380625607680996	3903914932.14617	4134789078.2332	79029.0046250875	10687.1095166076	1189.90481293966	38753.8860245293	62355.1389430374	177447.460257213
2	24	6	0.000571597648518382	0.00366325841345717	0.00141796688482857	4827251140.02509	1765853395.96915	29025.6680095767	3779.47570571339	423.197890583141	34467.6131756442	47404.892249468	91565.2506426481
2	24	9	0.00063382586361288	0.0021020755502579	0.00209072194968773	4621798818.07782	3649102103.55499	12085.1775783768	3622.48927742668	1256.92404932471	34461.7207214808	56458.1990465092	183966.967669891
2	24	6	0.000928018889441326	0.00351366638160678	0.00304140107570024	4804742775.44861	4152352343.12508	36842.9993808919	6218.68210244402	905.488196522738	67376.3754285371	94217.3356590852	190797.960771145
2	36	6	0.00095758394556362	0.00176408455437183	0.00356501893616774	3223564611.39204	3843939219.31773	4555.44022021528	668.963289716575	84.2376717792963	49024.9689488799	44372.1664913801	37809.9866675514
2	30	9	0.000504553995981404	0.00151358341982036	0.00168769846811946	3817507689.47171	3638870715.86057	4860.47578096782	1240.43308186562	326.229995470444	21827.6027789536	33460.6210968539	89865.0660523445
2	24	6	0.000648792911915388	0.00320366819680148	0.00314382337859594	3163346492.96774	2972900789.17244	18580.4400958988	3291.42342014315	498.496853025192	16558.427541421	26110.1219138746	72246.7172890415
2	24	12	0.00066006815760733	0.00412876699541631	0.00328384335019162	3532188646.8793	1691898896.04576	19926.8384314076	6023.95148599442	2361.43554530416	21381.8062977841	39740.5377591931	204242.054069973
2	30	12	0.000755104534391189	0.00296098598302192	0.00198156633581927	1242444216.09412	2180997672.56499	13424.0237831131	3292.14290947364	863.811839839699	22957.6586519436	39813.8499712524	150753.003545926
2	30	6	0.000788392605883178	0.00337436216096368	0.00251283748956895	4907662895.09582	3039351414.38245	19173.9912900856	2302.13524005701	253.944655500446	60232.3727548144	69445.9427116458	90291.0224453322
2	24	9	0.000849401846013355	0.00223675762732615	0.00235680717093468	2897145514.18119	3609044520.87024	13240.6183706601	3942.3613485319	1357.02999744269	44815.4876814646	72202.1505149015	222611.19009476
2	36	9	0.000505121341721205	0.00391012222539771	0.00117683549387634	4220081718.60808	3865531199.07423	49493.3189180426	4526.75708200303	396.344629541713	43976.7032963542	65698.3839852128	164463.595742596
2	30	9	0.000535659988140057	0.00468419591376893	0.0015742608914064	3504006994.3647	2190802866.38986	51185.2742035571	6283.57856206309	656.91044192385	28337.5869603658	46746.0058215731	146598.463843612
2	24	9	0.000889596076559819	0.00307884891729371	0.0017112111382367	1302696196.11814	2800556059.86484	28273.005084899	6581.03151645726	1550.95960980066	34486.9070829649	58570.801414726	199784.034505002
2	30	6	0.000666457218261483	0.00279634903611422	0.00308504255948561	2985513071.48559	4860180049.3531	15140.504470093	2020.95918856653	231.969522052551	20715.2724757709	29853.8156480455	67578.9317923334
2	30	9	0.000500030540204643	0.00507489944439209	0.00326512589997406	1994179418.53144	4878569966.3283	78275.7508231146	11595.780290208	1437.91054742382	9187.27426865372	21189.6584820025	111710.47570473
2	30	6	0.00061628386461123	0.00362960794934695	0.0031239689131108	4695367349.02246	3618799471.81375	20856.9839403836	2345.4900630928	236.604633215175	25149.9547132913	35283.3122277266	74190.6007972645
2	24	9	0.000745749309672718	0.0043569694762442	0.00246866786960195	1638629386.37554	1158056347.85735	21538.523136637	4554.35467539326	924.863139077822	18116.0835312555	31487.5581300305	111736.014583627
2	30	9	0.0005124214386	0.00455785371169191	0.00307814698595977	1149344373.2366	3722019919.84504	47290.1568793013	7395.55104398304	977.952350305079	6070.33859129511	13899.0298555414	71476.4481521922
2	24	9	0.00093243267554334	0.00225634258837036	0.0021222527867249	4885726096.401	2795461602.80299	14877.8604526071	4125.67672433517	1279.44221135138	96652.3124480149	140169.680732386	308716.879130274
2	30	9	0.000801562157670753	0.00524499631017164	0.00251108856759402	2794461945.53572	1660067108.21339	37334.0637439205	5059.89494434488	594.823092777721	44284.0029866551	67625.0229217538	172281.108721299
2	24	9	0.000710222002648695	0.00341978012445277	0.00158691960929135	4944345366.38432	1164110402.62309	18885.3188972417	4076.34849801437	866.170802557736	61569.3681611094	89827.8954493133	198215.197034303
2	36	6	0.000767275335395569	0.00131896559449069	0.00178061625521406	4598375144.67079	3728043109.67608	4739.939924876	653.616001065326	78.6763409633386	60597.7172115438	44072.8435429334	29722.9198103065
2	36	9	0.000932296089206774	0.00191242369580517	0.00239548016253661	4759981145.4406	4208235010.85497	9743.68504071464	1842.89190947559	309.20007193136	120201.787531228	136830.979602327	168560.144271509
2	30	12	0.000721615922990977	0.00183721636230475	0.00175153771077193	4560203593.05742	2368354556.86837	6411.03609151365	1868.25684138837	645.699969824056	68901.0119075617	102637.253719834	244932.649283562
2	36	12	0.000736257228711572	0.0056715239883015	0.00133938539981925	1526126845.8668	4992260945.70785	176839.516155655	18663.8540612173	1694.64989314809	50587.7651298788	91382.5588196228	382696.364502481
2	30	6	0.000511420524425997	0.00458601263464801	0.00336612058003904	1355312260.53997	3405171178.26883	29856.341918811	2794.06874396979	230.13571124337	4878.22882089376	8753.75733191583	34641.2309790725
2	36	12	0.000820542912007149	0.00306803279632835	0.00396756723787744	4196888288.55983	4784224783.15565	15352.3408761954	3561.40827994005	836.130716609409	57589.8827370485	92462.3646994762	281264.883694502
2	24	9	0.000911829284533907	0.00230582459785405	0.00173587667079737	3284785087.44147	2904246436.36117	16603.3345615174	4445.70403117847	1308.83895110931	78545.6280711159	117972.695214469	287782.184265755
2	30	6	0.000517031290335326	0.00253723234741679	0.00305144983093354	1186166173.92678	2731941125.8784	6419.5527380061	895.799492967797	105.704204315457	4301.2276019429	6836.48844080475	19997.5605901621
2	30	12	0.000838480832933677	0.00275570545203255	0.00342737441633865	4881727596.31695	4677193293.51954	15957.9884715402	4702.71725303994	1642.85377939073	67378.5346326662	111662.722642509	380574.286788597
2	36	12	0.000881051219639707	0.00229241024694299	0.00223147814326281	1718899596.52123	3685344574.26967	9260.51099899546	2147.5434137179	506.616018604316	49821.5548165522	77068.8134369135	209150.331268747
2	36	9	0.000598909147973883	0.0027121585429669	0.00393062294445411	2155923435.31158	2072603299.31381	4503.76944709959	818.180317815001	134.828512517541	11309.6889097461	17332.3679261911	46698.7582298424
2	24	9	0.000871372740914577	0.00113545027265209	0.00393881221181257	3654433841.6328	2342346494.41919	2636.06992430246	933.863138065442	427.28621310633	27482.9693770084	41128.4421439665	102818.828871726
2	30	9	0.000616997620468451	0.00187872000419242	0.00333128309674005	2356655099.64334	2983171321.55576	3775.15406022402	1035.32474738233	300.40802430908	13201.7032316257	21007.1569339018	64170.8130960876
2	36	12	0.000693982796688548	0.00230343491810164	0.00105145974964074	2613063442.90615	2404876296.49686	12110.0135413182	2266.88813043466	400.856445504272	73851.6124390109	103777.675577846	210734.582716579
2	36	6	0.000592904296886051	0.0049351154942489	0.00219555973989258	2492789876.88012	2049426879.65184	14247.2701615709	939.381368308942	80.6954293572957	19788.4257913703	24641.4696717987	39464.8320259825
2	24	12	0.000783855697565343	0.00541482221627472	0.00251340508711937	3118307910.9674	3951888745.87575	122243.224522741	29707.0222098246	7900.20253682388	44266.9310980623	91462.4198815197	567039.375463014
2	24	9	0.00076412189443124	0.00580534428745819	0.00206727725086366	3402334612.81801	1191700403.13099	55320.3545760363	9376.58475063417	1384.92064600459	45517.6635125266	75088.9914828363	228943.506140639
2	36	6	0.000842205185881709	0.00521349010415007	0.00175765678089055	1525096394.62005	2893955998.92507	23457.0604176623	1528.69527762347	132.390720078902	42015.6758493999	48698.0128512822	66146.8994958843
2	36	6	0.00053507000854322	0.0020898988156121	0.00119755606080988	4394481958.02398	1249771340.16684	3587.217304341	410.140038009178	50.4546505193473	32852.7705968206	23507.9788176283	15908.8573149671
2	24	12	0.000776312960493291	0.00482988253380494	0.00398221316376857	3874562307.52684	2527857137.71013	38464.0161796609	11263.6276810525	4180.2073096833	32139.3137059546	61035.4934615945	329675.483744577
2	24	6	0.000529478349427494	0.00123063104292347	0.00246099677368484	1356216770.71217	3563480540.855	2328.66793375328	649.608011461223	186.716078807637	4842.02735490274	7588.41605336515	22744.0491617706
2	30	6	0.00090732604176807	0.00508876509267404	0.00105286651887531	2504753189.88283	3551617872.78835	67491.2177498873	5229.302989168	471.512610045576	115280.614922738	129571.424640814	162998.270383519
2	36	9	0.00055640914874531	0.00330665766290576	0.00281303774137352	3056630610.56672	3640229339.98955	16843.4042043306	2360.62609661145	285.516061284652	18728.625286372	29680.127709065	86612.21139152
2	30	9	0.000501355534724057	0.00376583835284122	0.00368055443443004	1811227015.44457	3217932728.02531	21271.0007854577	4022.03098747165	679.884308987381	6508.49027624298	12667.3949481876	53645.294527651
2	36	6	0.000861471015859034	0.00484463582499414	0.00109656931325256	1605887142.61981	1477214298.83299	13309.6882752606	1057.95033048156	108.990871158391	63795.1932242378	52316.110227803	41273.0246611531
2	24	12	0.000772352771255744	0.00490691474902179	0.00252560325363651	1573141212.9177	2774022207.14889	65014.895301104	16693.2529106194	4906.10960680528	21986.8262734298	46655.3555091233	307667.014462548
2	36	12	0.000788798027589318	0.00556323109320629	0.00224280744829626	3494800933.95578	3576207248.85065	84875.3815818064	11031.7564339041	1234.19838361179	77244.1439866845	127027.678318105	402194.395754731
2	36	6	0.000561759712841879	0.00457060995034309	0.00128216040332479	2504355073.64031	1649378375.46542	12054.297398007	813.069572106345	75.6268862426431	27286.4092110623	29761.2907150056	35815.347500698
2	30	12	0.000599605710076442	0.00155481489267145	0.00137421004042126	2335333995.04671	2631909262.02365	4506.96651544868	1392.0419247978	524.220567374838	28309.5691231631	45780.4823038113	144301.453948043
2	36	12	0.000566550920772876	0.00313317587346058	0.00374002183857458	4322754053.98669	1804409176.72912	6365.04505950597	1434.36434008407	323.403521375024	20891.240503805	33764.0574328598	104374.948742476
2	30	9	0.000772127449986885	0.00575489097964478	0.00270673749619742	1133878675.24097	2277604428.73574	58786.6997691798	7488.18661385044	798.477533327775	17599.6801771564	31723.3961545666	122575.490242309
2	36	6	0.000554223095247827	0.00320885023724432	0.00247483372791077	1685668155.32458	4849097755.80488	14581.9427223056	1149.6465649328	95.2549050292169	10530.6918764836	15349.1592873018	37320.8420046582
2	24	6	0.000515129759654515	0.00229750892490252	0.00247538864691618	2938943075.58615	3222021419.66594	10173.0253742025	2052.43122573629	367.271016391062	9985.07975340775	15961.8744573113	46551.5651067803
2	30	6	0.000847884223157831	0.00104989841170975	0.00362985000447206	1150784021.6602	3471042159.41253	1393.47346019491	320.362020932429	71.7850644650121	11015.1926605786	14434.9684189432	25329.6086615425
2	30	6	0.000818821418720177	0.00350123938969563	0.00303639190637357	2070049401.74036	2974799200.85309	16408.4893393596	1902.58697382454	199.393409875676	26007.470034744	35087.9522963814	66544.0424899636
2	24	6	0.000822136279461384	0.00141406173283312	0.00235238776607086	4601372404.66328	4297366036.38985	7798.78233964399	1830.59030461327	406.200103999874	46019.6984302025	59454.3518100715	98493.078008821
2	24	12	0.000538380054788141	0.00340411141489273	0.00206040364796682	1814209394.82202	1580587636.09249	16239.6053561159	4812.01677556628	1820.70287407713	10141.3022096117	19989.0516256825	118773.65541782
2	30	9	0.000501100841160612	0.00465860121950674	0.00185906136943639	2624896958.53946	1360913940.50082	27738.7573093153	3614.30206731537	399.259785425424	14972.2309884922	25097.519161107	81696.6591784487
2	36	9	0.000777064831324849	0.00571864807156779	0.00328414335527968	4449750591.79773	4064151197.93723	64595.2238222277	6471.7674427633	597.737181988677	60943.0475592577	92107.7415838312	237278.186318041
2	30	12	0.000798464657506946	0.00418705115350249	0.00137178089626629	2701701255.7561	3709885107.65405	79664.7854545271	14212.8618626846	2293.0835007728	82866.725080693	141700.731498693	496798.816310738
2	30	6	0.000745561034886796	0.00497059652831635	0.00183561997796832	3863653511.96919	1863324948.73148	28587.2748420886	2507.02716895897	236.424144256774	56404.7452838634	64206.8599840654	82506.9945128538
2	24	12	0.000873532577902164	0.00436547294229221	0.00222043093025281	1435163107.27391	1772754794.9498	34214.5910077196	9036.55969295014	2801.41896477134	29370.8991276114	54737.6235716525	271847.511007077
2	24	12	0.000774944797617173	0.00124071534032301	0.00112591685753109	4591635918.84523	1611548632.69034	5009.0923894623	1709.5909023351	808.445890654671	86057.9572509969	123215.196716667	251384.365971301
2	36	9	0.000690083580384541	0.00256819006535575	0.00277480186228417	1691716450.09632	2577575997.00873	6591.30697375277	1110.79263072952	167.792834543405	18658.4123178969	27721.4093703787	67968.0081639561
2	30	9	0.000860443802065733	0.00439793033624307	0.00161590431280636	2219035468.35186	4831265329.25621	95557.8520388929	12421.3024428588	1379.51349158588	70766.5090430225	113916.367141345	334335.320822971
2	24	9	0.00058401793060431	0.00548970889307229	0.00291939917905058	3114773231.73039	4098822107.51008	119313.1503747	23005.5523783713	4019.31090299452	18399.4960739461	42657.4521123138	235546.748637118
2	30	6	0.000565767092412254	0.00106466928790849	0.00338446872802305	1846307992.42579	4722320949.8839	1370.36430937493	329.769745740941	78.8806515784792	6581.99125651886	9474.57001782832	22384.7642427495
2	30	9	0.000637545547245316	0.0051741885686266	0.00328102444000431	3170678514.96296	3618165117.57449	61627.071152524	9046.87650668329	1121.04452432853	22998.1221031024	41372.464415433	156816.825350435
2	36	6	0.000551256479614771	0.00397715629592584	0.00146588257946113	4951188160.38833	2151621556.50134	12873.0410456236	990.107733557862	96.2830043022263	42561.5823030694	42646.2644896359	43986.793186244
2	24	6	0.000960627143395273	0.00483547688202447	0.00380305915422721	1825516650.95517	1972905837.80051	30564.0877206568	4441.72310364428	539.61937609647	24804.8115216494	37742.4984069174	94245.6873587919
2	24	6	0.00078284229293421	0.00380160343163128	0.00266306280864846	1462946505.88642	4764768252.21	50915.0759746203	7584.65354323433	922.272857358758	17584.198342596	30394.8252689802	100579.289423036
2	30	9	0.000619684952888197	0.0046546228852497	0.00394876323562591	2579353771.23831	3999003657.81814	44197.9548079287	7427.07394214373	1078.6731137071	15170.3458150168	28345.47919737	113968.007133401
2	30	6	0.000757328250028286	0.00464444445030732	0.00296310219061012	1551124011.41616	3161822000.46295	31445.3940752817	2865.46892457495	244.196346795312	17223.897681083	25900.7962378185	65967.6603184275
2	24	9	0.000556095316229187	0.00502283585024493	0.00287133523927081	1113760557.29078	4518785309.37184	104324.005670041	21160.1420863782	3979.29861633817	8065.93037595195	25169.4548684742	170918.988664249
2	30	9	0.000749014322082199	0.00533286772462854	0.00339809636753766	1774297826.40359	3855034086.43804	68841.3951319875	10006.0235919601	1223.13896433481	20822.9481611715	38538.8480623138	154246.919930283
2	30	9	0.000682260391530902	0.00146782852735577	0.00235303489237611	4022151804.65571	4730150707.00903	5320.09530652592	1452.1922327419	423.118017656176	38261.4743339607	56633.1155610599	137418.347684407
2	24	12	0.000741871687703285	0.00303948672004359	0.00387195453026269	1724875957.59531	1177799503.93818	5422.59349733343	1986.04900237673	1071.91386919418	12135.4734875197	21736.1272417776	105242.172877158
2	30	9	0.000765252093869342	0.00193133410549026	0.00299261251530135	4863037991.40222	2192434055.54195	5074.1077836683	1250.47326792004	312.681626463236	47315.5537909654	64222.9861993188	119763.351192406
2	24	12	0.000617618360127577	0.00231956004908809	0.00110724571660927	2328882481.03757	1788396617.56169	11772.9241328191	3600.29262412779	1444.9836024498	30983.1549012999	53425.9465466493	213612.496424344
2	30	9	0.000982787379358545	0.0017213227920916	0.00214186543577264	4990740296.50828	2866172754.03829	9843.64956889879	2196.9700888508	464.314604055213	125202.18197047	145821.344817111	187150.495786797
2	30	6	0.000765827546298013	0.0035680250723537	0.00343890605269871	3875577346.87245	2607578743.06571	14448.648753251	1771.97104460091	196.530764745478	33660.2902524636	42731.106420665	69306.8044625803
2	36	12	0.00088312935115988	0.00133223631127976	0.00358156923850134	3006804421.77307	1651493792.992	1902.64806818969	524.841433978038	158.851788711477	43656.8744730625	57321.4589902536	97391.9012079588
2	30	12	0.000541748163558018	0.00286170290776447	0.00232811236632473	1847617743.52377	3646877138.19995	17204.5826640681	4516.33572927354	1309.13900745654	12292.2235859197	23483.2763894861	112884.250053258
2	24	9	0.000655623355081703	0.00316370957671834	0.00155683702201389	4561222778.05264	4885874910.83163	56877.9528606597	12677.3714045508	2790.48187715259	54236.1442362143	93854.1215953499	332710.8282149
2	24	6	0.000931950992881083	0.00146101386316118	0.00236868240021495	4077439387.0033	2089610026.43281	6486.34920644217	1375.85528858823	255.449609280517	48228.7500943979	54049.0944658591	63649.7142540431
2	36	9	0.000866843203651277	0.0041597262114679	0.00204684328401694	4463568385.05829	4671606054.82831	51110.6317164822	5703.42554928927	597.788009368797	125112.225266406	167145.787598234	305091.78170948
2	24	6	0.000698999780353957	0.00148134197052285	0.00314754782062678	4747103051.55144	2614871225.19758	3998.49021768763	988.077341876489	238.5692806614	22551.2492043591	30293.7640440123	56084.8516545293
2	24	6	0.000716541853436071	0.00441389907073097	0.00233164665560375	2372600528.65664	2510288216.75214	43473.6914182239	5668.28742428166	612.030581921954	22646.4732671806	35803.8927132974	97823.9984289382
2	36	9	0.000868161851257353	0.00446404575489663	0.00185674906512286	3726181585.28818	3170136943.82391	43789.1711130578	4574.83072816361	464.817928378272	113685.618163485	146240.388226051	242732.21196747
2	36	6	0.000712514411019652	0.0014779963649501	0.00108869882383989	2885072671.18557	1411529109.31478	3249.43959714039	401.148563177077	51.4281981420585	42192.1289572549	23662.9182750818	13358.785632018
2	30	12	0.000795676916651241	0.00154575125439169	0.00165813165416446	4703548137.76451	1751410614.71595	5068.81496772967	1436.33746018695	469.950698453311	89199.625098645	119141.920966352	207795.401084988
2	36	12	0.000676759983193098	0.00158543043458066	0.00364339975006643	1403205386.71038	4966861174.9972	2918.35936367858	938.068035726195	352.292556948193	12596.1738836947	21014.9623526068	76161.9926239757
2	36	9	0.000997173317605542	0.00233155071440617	0.00196009865892041	3304059686.16088	1435010615.49728	7853.74489252459	1290.1448256496	180.62323413075	110243.591273626	99160.9600536519	83661.6718953958
2	24	12	0.000865429803836477	0.00162186620759679	0.00361746030671543	4902047076.4685	2316033552.82434	3776.28309274194	1575.11879658269	1084.40598261668	46409.0627306386	76167.5978302054	251361.258964882
2	24	12	0.000823190558085224	0.00131522374157446	0.00326204752964545	2853579198.87406	3746911953.60407	3144.45096038593	1422.97575529106	1168.34213892226	28220.3484963276	48236.9860073079	196541.260513152
2	36	12	0.000605021258652568	0.00131199745272057	0.00222497850066163	3057948280.45859	2011201441.45781	1727.50990243526	497.230783292228	162.353478344999	26165.8191561103	38048.6638516764	86293.0284338419
2	36	6	0.000822435577300647	0.00281012062528582	0.00316328427102167	2362805593.95835	3110337068.45523	7250.91767345464	780.56313538275	84.6910414408115	31580.2596840895	34702.5488163063	41477.6437724215
2	24	6	0.000809643779269317	0.00562995298003061	0.00195926762297589	4500801451.88531	2812287314.2446	96045.2778287603	10440.4292408948	997.863394394114	68503.073929796	97647.282382941	206848.907547663
2	36	6	0.000769221998871346	0.00590783974960154	0.00174335145143204	4997762389.4859	3473246882.42589	34929.6715115518	2424.33785231506	224.302740495082	99220.701422209	100013.179437754	104358.766230476
2	36	9	0.000692248182445638	0.00424768269040288	0.00358398528155664	4730439832.99417	2666452304.98594	20090.6472015176	2618.40990287069	303.539116676913	40410.6669733479	58678.3286940563	134181.842919166
2	30	12	0.000914144743393887	0.00469045923051988	0.00377908562041126	1895725137.3325	3089725784.67491	37464.4256040291	8472.53346353874	1951.88282309671	34320.0364798577	62413.4236930032	262740.248638813
2	30	9	0.000723155162919733	0.00102286031612551	0.00166427379617788	1049153318.1955	4399753749.88841	2484.396748554	739.755247947244	245.986879265068	17284.8948891706	26370.6115930249	71291.5038598535
2	36	9	0.000663521234788939	0.0033302386376386	0.00348221814137889	3231829583.3293	2365804463.64922	9896.80380046861	1513.2566988897	205.239576086043	25092.9887082434	36852.7981254364	87131.6085178203
2	30	9	0.000729873026336476	0.0024932870312923	0.00178932205382184	2914913263.51593	4082339662.45918	18229.7664367636	3595.33905612853	659.867199932564	48151.3759872514	73314.2832513571	187752.770952259
2	24	9	0.00050111713547232	0.00130490222472077	0.00149606776647423	2395980457.0477	2560402108.62293	3343.21120314036	1145.77494542595	489.41094752988	12296.5456700113	20187.1002288246	68480.7738679883
2	24	12	0.000764097636941591	0.00146059917054563	0.00325998322173769	2240204594.40659	3791216983.6681	3432.30228041879	1553.8840475864	1269.55871574417	19208.1163688152	33566.003807855	154608.844780639
2	30	9	0.000997158607404921	0.00337300840626277	0.00145727514873059	4070391810.01414	3216802654.68398	42028.9198865115	6726.11425511716	966.893159826649	186763.323741637	235886.188786773	365077.076720428
2	30	9	0.000942921058342294	0.00512487733237498	0.00111589305414067	1049335852.40819	3510061905.34783	127148.262378976	13104.6269784399	1190.57435296879	63797.7467554844	102557.193880652	304034.951312483
2	30	6	0.000789128324388492	0.00437658325003899	0.00145222592818832	3093615302.81469	1030767782.20559	15303.6586453881	1552.5280253563	163.051201423276	59722.4852149531	54687.6794834145	48621.3189642732
2	24	6	0.000698385799662548	0.00480052938863501	0.00225174356355504	1996066761.68355	2906808356.31593	61963.1843374246	7490.62520180498	744.453485999275	19313.9188520358	32436.422806256	102015.384823527
2	36	12	0.000666884366951928	0.00110766178036189	0.00223334860446927	2559784539.68688	4806446890.78999	2355.62853224293	743.999648382328	278.748683496839	30678.8539917279	47082.9575185187	127991.126584741
2	36	9	0.000660604021924663	0.00340795403144061	0.00265813134213197	2027569019.9464	1094702554.55715	6194.18226385371	863.534941761614	110.005709140471	19523.8411416019	26924.186994643	53329.6042822705
2	24	12	0.000659250013054338	0.00507208017731219	0.00123555733876961	1797578424.90945	4304654637.50954	204737.66967814	42471.9457015567	8435.59666746107	32867.3446321191	77278.0740715956	587607.873980887
2	24	6	0.000778070424984033	0.00399776034811527	0.00111641574717924	3104068771.57306	1746267612.04392	41872.425197308	5036.29214616661	541.020119999845	66950.0234374541	82845.9580247946	124254.307732237
2	24	9	0.000759701900648596	0.00388562461033809	0.00325152273950504	1763680764.99576	4627766495.94946	48453.9853160948	11879.8090074301	3005.98392164148	18775.4483442956	37105.6741759639	172709.631494342
2	30	12	0.000957510790694635	0.00135934682434924	0.00376343091651703	2375957315.71859	1593259750.65813	1928.72506587818	660.663773759969	293.680648350084	35384.4942044919	52243.2830618744	121843.2473921
2	30	9	0.000509102839836337	0.00553430819106714	0.00287174043634964	4411058655.50782	2217368158.38836	49779.7353349977	6660.87462841954	748.095270970514	18177.8025687485	32199.3039047633	119102.328951477
2	30	6	0.00092790794491627	0.00526494845383773	0.00328830864574077	3409980052.69947	3840235385.20037	48441.7367677414	4438.41878499999	402.138869425012	57677.2105440848	76220.8275770014	137582.401507575
2	30	9	0.000747295330590892	0.00264743128692626	0.00249923825602498	4070686383.02167	2658473282.82768	11473.8538086893	2409.53931942095	483.412120826222	49102.1366384361	71295.3351780072	160015.948288105
2	30	12	0.000508944769715301	0.00272151084953672	0.0021236633535219	2066846007.20441	1230053866.95964	5679.79984062578	1491.83322447031	435.513400049245	10967.908616976	19026.4704847854	73053.573708438
2	36	6	0.000609067058883611	0.00568512708926569	0.00111640900118217	1271337226.23747	2800660396.97174	26619.0775860533	1476.30097701356	113.376690717733	22220.5352712635	29317.4146070654	54699.6714777586
2	24	6	0.00058859403157517	0.0054020033741453	0.00292447947800574	1973217447.93745	4013203079.35426	92787.2196805063	11225.6392931493	1092.56043219539	10699.3565033108	21856.3089800893	97097.1373091205
2	30	6	0.000829997455262512	0.00446009954278353	0.00103401218414279	1707334198.06302	4423104090.91418	66194.7429362471	4938.05235926917	411.275279328937	65447.025467134	84231.535704586	143381.161862875
2	24	6	0.000950393080539084	0.00585115772119715	0.00342398550455764	4439929817.02844	4891713959.9352	127147.36321784	15677.8600847655	1613.69451259455	66490.0464926167	103564.819210248	273038.310224062
2	36	12	0.000914736092501868	0.00307451026335763	0.00321845123634242	2760022453.75286	1610215367.06232	7254.50408975573	1576.53378451189	340.814936396355	58272.033539866	83234.7504474156	177384.928939895
2	30	12	0.000708617608732897	0.00303188489175575	0.00114173148306387	4574316566.93116	1321578504.0201	16503.6948032837	3444.91814814911	716.112891285859	100807.8656263	141255.888590488	280107.612996494
2	36	12	0.000904647798209117	0.00137942555018983	0.00370609150437388	1818041253.26134	4123943921.06813	2436.41253926461	776.665845758996	295.39481939081	32680.8251472238	50147.9148628293	136404.664259585
2	36	6	0.00053881918688733	0.00412457320681982	0.00159230927474225	3913182608.72314	1612845863.14615	9849.13863453756	741.439050535048	72.6417852000336	29407.0692308983	30475.9485554642	33306.6754317611
2	36	6	0.000971315174643915	0.00552079251602098	0.00327509806656287	4880343095.19592	4163978453.49645	32924.4010098961	2561.07844093666	241.678420311689	103925.918648646	106978.572895718	115008.701158201
2	24	12	0.000884639655147203	0.00224362368323692	0.00186171993218237	1619130434.71071	1277273966.22493	5657.85301306012	1957.48264137641	967.584070803491	34853.4347152189	57497.6317969557	195656.428305196
2	36	12	0.000624992224000649	0.00399526754585536	0.00366364139521265	4375360445.45301	3543653584.66335	23478.7651605786	4509.37091738666	804.803269772081	30928.7677778829	52750.0324075513	185672.34774105
2	30	9	0.000632928874422582	0.00552165065605665	0.0034859537926799	3227338169.29545	2135048523.03485	41223.8466093354	5922.80666314804	720.324488547562	20500.5889221614	35396.3305430477	123114.624643592
2	36	12	0.00093322926178128	0.00225772571145712	0.00278335123168948	3759148833.72371	1250266732.94894	4680.71171194498	1072.04414700915	244.901601368038	85188.4081876625	103315.058917286	144936.525359111
2	30	12	0.000671035935866562	0.00227800616951787	0.00234167138376679	2815033519.62143	2447550625.16394	6901.33614050754	2034.3691019912	711.117084911349	29158.6642419225	48326.9267146659	164696.597959497
2	36	6	0.000611419010801739	0.001254077235441	0.00138107834561167	1625841646.44172	4895611837.40495	3312.96278820332	453.089999388336	58.8470899455194	20021.6466727754	22664.7344527114	28416.7453733452
2	24	9	0.000935972834512362	0.00232827343328403	0.00260570881280396	3821267549.72968	2215597771.93247	10409.7597356645	3002.40535110644	989.163707861288	63713.6362129646	94850.3371145666	226590.456963351
2	30	6	0.000593702043056432	0.0057445327016803	0.00157885060922524	2712187396.72895	2246930515.55814	43619.458452164	3065.22543348565	238.407438822446	26085.7151095122	36452.0668116583	77110.0815713523
2	36	9	0.000773890085562188	0.00105526660155129	0.0024531801185232	2873761907.98596	3367172694.81456	2401.25521456505	547.468692125084	119.559255298706	38897.2816556904	47385.8997459021	67657.1052997099
2	30	9	0.000770661079796092	0.00274134851333432	0.00111628755848408	3296103049.71987	3070229599.05834	27443.4025575827	4504.2629946723	664.583686895944	95225.4865707952	129523.837627086	241371.208629486
2	30	12	0.000964707916320839	0.0014472284008797	0.00321987545965928	1712577959.51868	2308266599.20569	2453.53309459633	868.827721823519	409.084394485511	33543.0611065849	52212.3043925857	145475.66243057
2	24	6	0.000940630601970771	0.00520824661671307	0.00172951656032082	4739808197.50443	1615040700.60292	54824.8477176386	6672.59012765308	731.128789381689	111784.503757911	128875.105736532	165970.29052092
2	36	12	0.000999290787520331	0.00118055753547006	0.00342154211191915	2591567765.32015	1632892758.53086	2065.47599480329	543.333454897667	151.035803031386	52456.4345091361	64825.806977193	95157.8247644011
2	36	12	0.000940880187128838	0.00292093864002647	0.00129254739860854	1445677088.89641	3775445858.88558	27573.3952786966	4693.14573161395	728.850651051281	87313.7077053097	131738.697796489	326907.897048373
2	24	9	0.000972430680917447	0.00488289978599244	0.00242465257944631	2809299694.14666	2008511104.12238	52759.800652317	10415.4907582973	1918.13405639877	65326.6200160123	106540.095671019	318463.263555646
2	24	12	0.000889556883325259	0.00232477420689113	0.00111298155368834	1013322308.91258	1397502616.10338	9682.07102360226	2943.55162123071	1172.67537306332	38171.6565144979	63452.9718101894	220196.026983669
2	36	9	0.000819768396272073	0.00252609844561994	0.00210103411838044	1461836690.42281	1315427148.12318	4823.62136759995	777.941212710006	114.306673181731	31602.6117785544	39512.2833609432	60440.9905234483
2	24	9	0.000900701552709739	0.00417462996812867	0.00280997861522984	2365181993.50241	3954411135.4378	58187.2268046297	13100.463612246	2921.1963410075	42161.6373808208	75424.8355426492	289180.907971737
2	24	9	0.000799528901801279	0.00319338766358038	0.00354543378311601	3047271530.45684	4296558867.42547	25429.0408859779	7122.08794842155	2215.24797247845	30057.7180533271	52558.8104550317	202576.627595043
2	24	12	0.000612269921412177	0.00370164689642614	0.00394971072358589	3571023841.93032	1365147808.99683	10243.5740166302	3437.5347675635	1603.49437070829	14312.612543049	26299.0940831982	135256.638399638
2	24	9	0.000674786124435353	0.00587375616834317	0.00286904810267087	2961783047.17105	4631211154.16399	164024.539176406	30178.0321867932	4917.73070200826	26418.3127504613	59424.1076527624	319704.805607761
2	24	12	0.000663103787472162	0.00239650315656122	0.00347892067618966	3727731925.51591	3083118031.72035	8331.49920137803	3301.11244764356	2040.67932008138	20957.9040922886	37567.5524358041	187142.751851386
2	36	12	0.000802239565647197	0.00446441521623456	0.00156133252647358	4467722078.00771	1102450852.87407	22676.6523563932	3276.21587270592	436.803279572027	125645.645946602	157634.953581424	240739.134721538
2	24	12	0.000636922841676491	0.00278422482713111	0.00361822781265318	3529282601.8359	4607723358.08894	17090.9400223967	6453.01016430646	3655.65134891382	18565.7135970147	35233.4668734405	209233.983783711
2	36	9	0.000786825148753564	0.00418974300297944	0.00243094323436926	4200814488.14569	2634610099.98618	26360.0879868389	3119.85604707736	342.505190157662	73699.6057254157	97893.1773227049	175763.592440631
2	30	6	0.000789987449176142	0.00425737349506626	0.00254669094685856	1526005518.70699	2130500909.97565	19704.5447894912	1873.45153953183	171.899527360711	20939.6711716781	28627.8867840336	56450.6130079891
2	24	6	0.000557015300464108	0.00564042813772373	0.0012561032567053	2096477978.17832	3787302966.34919	156018.532663786	14238.5139511835	1126.20673058791	19858.8838227544	36547.4944917252	147561.380569637
2	36	12	0.000762600429641791	0.00268932969824287	0.00368194797902242	1707830384.5039	3004888868.54001	7000.53776199835	1718.69611571901	436.071198919711	21093.0214023534	34852.8675743787	116412.289464449
2	24	9	0.000554062190870342	0.00296736642929079	0.00256675189933415	1202051502.57094	4749618873.72436	28998.9433843008	7768.87824361769	2244.06899780004	7344.20207905618	16031.2616744995	85621.1629657729
2	36	12	0.000881455157397704	0.00127352797763544	0.00392383813472242	4518179778.99973	1834040982.6547	2271.49363444023	611.179797357682	176.297299906583	56289.4498698829	71266.2513514081	110718.342141395
2	24	6	0.00053430335878369	0.00428047448914367	0.00244318387108306	1064713494.44535	3939166361.87636	58880.6901822621	7843.46608461943	833.653265025498	5726.29612878893	12694.6800307236	59969.3393357676
2	30	12	0.000616723051475581	0.00494677393063172	0.00202658864007649	3165582329.37811	2387161216.73333	56934.0938825832	10295.4352715917	1681.44883146279	32559.2603054043	59926.164038741	253520.93005108
2	36	12	0.000556533985897734	0.00200672058270619	0.00127810066522306	1831832652.47958	1863142966.98862	5142.7502986395	1098.18813431059	231.320393822271	23383.3896108039	36050.4965892454	96231.3129816296
2	36	9	0.000823934136377313	0.00295704089674289	0.00291973852513129	1087354974.49021	3937365665.8333	13370.3230831453	2063.31210211113	277.298248214817	20470.699199816	31954.6557061723	89762.5382830278
2	36	9	0.000940086423233776	0.00399080496024291	0.00120730002687448	3020670331.13101	1873967967.37446	29447.602774764	3253.82813234283	357.23644126347	160699.166057203	164983.719353193	171730.01656131
2	36	6	0.00080774079839331	0.0031571083125122	0.00107350066173017	3163353594.2003	2961793937.61869	15510.6518922439	1446.21243338242	153.154778293253	99575.9963235342	76124.0853902706	55343.5729335224
2	24	12	0.0007893032172337	0.00254412712325629	0.00106615675430596	3438397629.8266	4768503802.50204	41534.9037113828	11991.9297506552	4365.18905669762	98820.480273175	169939.556270398	664991.942547582
2	30	9	0.00086689937535981	0.00252460054610671	0.00345442530350615	1882105611.54742	1158214695.25067	3823.20421687286	888.428157671235	205.711872801818	24601.1279941986	34802.5459719163	72811.3705611831
2	30	9	0.000863492452459356	0.00593857339672281	0.00152498684186645	3149968079.94225	2129141936.40713	90598.8426210644	9684.40645665748	943.291692361128	99450.1695617399	143440.004312337	314811.017910116
2	24	9	0.000578250274445104	0.00389427800604269	0.00313764703858659	2134250563.17128	3818579433.47297	41252.5379210435	9999.32033289625	2483.23173911982	11204.3063055135	23726.2236710632	120151.598077032
2	36	6	0.000523217964973654	0.00444525848194436	0.00184499169618654	1333757400.04419	4195285230.93909	24952.5666550045	1515.24728197351	109.676736438822	9688.14946311289	14617.9194308981	40347.5240746533
2	24	9	0.000790517253881006	0.00174793667081974	0.0033687338430578	4453398310.35873	3439084537.25111	6114.18065949155	2112.35404037916	921.771213094655	36355.0516212632	57558.6061615653	171949.264698465
2	30	12	0.000655874995347873	0.00506320657591461	0.00232473795106918	1784132589.93868	4369613052.75797	97762.0245873279	18144.4931779311	3063.57209020477	22325.2274059613	48325.3744960958	273869.372481194
2	30	6	0.000965395473638959	0.00282348980913695	0.00292625685384126	2050335940.82248	2789046802.27852	10793.6005188515	1499.03033828173	183.631453843034	39604.1425517702	47301.5661975513	66057.1727352063
2	24	12	0.000645830980418167	0.00464413593914165	0.00133348030482303	3364552647.54706	1573433430.32905	56267.6818316541	12531.8262773602	2852.2113166045	44451.1931417388	80694.8003317923	358109.873525614
2	30	12	0.00058005582534774	0.00523791591372335	0.00108801302912897	2280736467.74643	1502813236.86917	68739.5878208241	9833.58944235267	1179.5210211699	34702.4466196831	61440.0922895644	237143.722533345
2	30	9	0.000728776973069326	0.00234118494128635	0.00367390023804928	4003289413.35563	2649332519.5081	6143.55622149116	1523.06684115962	384.89210125609	30912.4681577781	46400.1590896391	116415.199530856
2	30	6	0.000896696153647275	0.00318076759542322	0.00297994362922575	3289970817.85728	1777497367.66681	9831.53275737497	1330.28662681854	158.975333258617	46693.4240432181	49718.9400738467	54911.9555323974
2	36	9	0.000554025645147613	0.00397595415985658	0.00130807950620436	1647164988.05765	3178886088.11508	39143.7505483638	3610.2773924127	309.643211138485	21513.8347515236	34167.5094160684	102091.150934615
2	24	9	0.000727588167277528	0.00149625938890364	0.00375645754663283	2283254097.92252	1142458418.3848	1562.47872980633	558.958045401124	260.125553315865	12241.6804528686	19064.658484415	54021.0527331875
2	24	6	0.000647722860958863	0.0056257250399797	0.00343250249056902	3724546622.30626	2877858513.08836	66849.5446480692	8347.84945952091	851.100941276478	19255.5064894015	32987.2705610805	108005.749885995
2	30	12	0.000933283598154241	0.00470334723390074	0.00226571523103271	1961775211.04712	3462170416.74008	66121.1957208224	12794.507579296	2319.58444044606	60283.7014634956	106540.182125342	410020.519269834
2	36	9	0.000975489868263495	0.00568093551751099	0.00103956016955749	1511788854.66636	2215526338.75688	65346.9653354828	4989.96915951104	436.960560972194	116636.233350308	145854.185575505	228226.756455412
2	36	12	0.000654528592308188	0.00211719221555882	0.00323024746072909	4439574624.16543	2126673499.1749	3651.37813032677	959.913672334985	272.548336884609	34910.0348329159	52319.0390314761	129757.739262609
2	36	6	0.000759288682555854	0.00568526480723806	0.00205947808162161	1292201443.25793	2224656557.01342	19291.6189663301	1187.29376320154	97.7148215330431	23148.3753125507	29167.0663578933	48154.1658008882
2	30	6	0.000598435558338395	0.00201997336448523	0.00240255024578095	1200599236.90864	1714046010.5514	3015.19443229996	467.123593929342	66.0899576218869	7364.53309350012	10147.3799073758	20467.2882536943
2	30	12	0.000824428695589437	0.00432366571484232	0.00204298797591438	4110281569.36746	1459057677.51251	26105.0166090794	5213.81759529343	1009.26794303466	84976.7223002531	130205.202820323	333418.818853512
2	36	6	0.000624946206264219	0.00151658592276764	0.00121262205312742	2106439734.97948	3064108527.12652	3903.37098455414	483.510884034064	58.4816934838158	28906.0602199761	27367.5753076055	25210.4228603857
2	30	6	0.000574974800432316	0.00152788900605484	0.00256523019379752	3913283385.02412	1156365040.16926	1778.80296085069	320.086344228888	52.4903145539888	15028.4727234487	16068.9766475577	17491.0993657824
2	36	6	0.000743618912814209	0.0019007152564436	0.00277764018966172	4899863902.11939	1926117906.45769	3537.6734384564	478.001864022728	59.3033410571698	40684.5865020056	30991.555792794	21881.6558172439
2	36	12	0.000896111400647265	0.00398406831368026	0.00157645109773929	2353931983.96394	1807851979.20632	25974.2657117557	3910.70670015753	533.344248040247	96695.3379029404	135920.9033742	276273.447322585
2	30	9	0.000706197625202492	0.00105380131904883	0.00156253935137621	3483305157.67301	3988338337.36217	4167.22735662247	1101.34194603581	304.551852938817	48448.2447195507	65341.5422550201	120111.490301246
2	36	12	0.000922540799977195	0.00598504673372774	0.00381405221299787	1245482589.78737	2568424413.56202	47940.456651047	7084.8054363946	899.294906250206	28114.0351623046	49739.2876170624	189653.953942648
2	30	9	0.000788747101356543	0.00352306788553253	0.00202012117762955	4646231519.12297	2419914793.60047	25410.2249927354	4262.90302518245	643.745212385636	80845.8605560504	112992.569791357	226412.208524014
2	30	6	0.000695824868612026	0.00121288523206704	0.00349987749859547	3898818004.99205	2923527054.62762	2172.68404294344	448.468725062549	83.5422316322551	19527.1051304534	23102.6913671596	30936.9186459246
2	30	12	0.000647640558714677	0.00391543901625996	0.0022381944180192	3433690278.86603	2877222132.31019	33751.7915596302	7272.84009717502	1556.18660790442	36106.5085658994	64069.8928510328	252201.974277822
2	24	6	0.000987077473203816	0.00506107038650039	0.00221363811354343	1954971535.10354	4861701988.75914	119521.42052727	14006.4387089194	1373.18746439697	51510.0339717002	81629.6118702621	224741.12294597
2	30	12	0.000721040323232007	0.0018674785003829	0.00309431162418313	4527351146.6039	2610494323.8318	4297.99288071424	1433.15059636097	609.728596830693	40692.1750476418	64566.9825491549	191789.470515928
2	36	12	0.000571930550697448	0.001010707514339	0.00110239253070613	1663102341.82799	1567580500.658	1360.95638304092	368.503241652315	110.272941761016	23316.5780916455	32186.7689782538	62439.1722935154
2	30	12	0.000596512990784398	0.00554548949891183	0.00333776393516407	3591696965.28603	4742204874.55878	99604.0614894965	19553.5193678533	3595.47964048272	23910.625724916	52104.3065506203	296777.933447218
2	30	6	0.000957231877254268	0.00216323815840858	0.00293816996397818	2807049440.13249	2990736274.90033	7545.86427112442	1229.86538403286	170.153463162824	47497.7831489145	52367.1342497179	61013.3291311125
2	36	6	0.000509490166372676	0.00145157168840149	0.00256182747103674	1310903543.49781	3502895362.51957	1796.43520103434	260.914704812113	39.4510505677644	5683.54169218016	7737.79478347646	15461.533785592
2	24	12	0.000865722903902701	0.00417393021493482	0.00182498688429922	2453636436.9308	3049205212.39501	61995.8912868346	15909.4635776317	4686.54365717339	58325.4311431818	107065.432435743	505306.403837123
2	24	9	0.000932026954509661	0.00244041419110351	0.00172755077595495	1745388090.75838	4424161215.28841	24609.2413651891	6526.20959203472	1881.12078851521	50785.2639568616	83797.6648964404	271496.490290497
2	24	9	0.000814120333634486	0.00540615488987691	0.0036212273769992	3290203787.91533	3421074739.6373	80684.988136481	16783.7164430428	3305.62748500561	35351.3449394636	66680.1896854011	280027.385190611
2	36	6	0.00091468524185788	0.00492897620880383	0.00217365279736231	2639883072.57713	3851567262.90265	28057.35211146	2039.22550826419	186.663242853787	72505.9119181635	78027.8115717486	91037.2632220984
2	36	12	0.00060812491914353	0.0010804925926757	0.00104218880167928	3693126808.57501	2961015868.68548	3494.31386151826	891.086324322475	240.036338659124	63804.3037813556	83856.7479286853	142512.633947067
2	24	12	0.000578224454357368	0.0044203562607964	0.001145197981584	4347451732.42328	2168810836.19855	76946.7731380412	16883.0782232927	3733.82313764757	48925.1589965659	90802.9233829515	428873.81338417
2	24	6	0.000853923824491765	0.00525947366854602	0.00330198455991038	4573245679.06075	2802205291.151	59257.8575563621	7843.29651345714	874.528506283986	49183.5197760611	72580.9232860289	167444.841226596
2	24	9	0.000911475636796104	0.00103874245581582	0.00170260256613557	1316610462.76299	4934572364.21577	4476.7392709989	1610.00050648097	754.997100935723	31542.4548886667	49701.029757563	147169.765061701
2	30	6	0.000937295600952541	0.0016021945772576	0.00168446696423246	1695500312.70399	1351832755.06274	3902.39111890732	616.585936006718	81.71176300715	37113.4357429623	31497.7826792659	24561.0814211618
2	30	6	0.000571844972537609	0.00275626910464213	0.00299786747444298	3209956386.21929	3624485591.47793	11086.0847534041	1477.2360978784	169.690068921708	14553.0864266511	21094.7060952028	48534.9127776257
2	24	6	0.000892949954104161	0.00277022649143132	0.00279823426051451	4477331407.6734	3009040934.69772	17632.1474905439	3344.77756697197	560.838411827071	56089.1086556143	73953.0778561137	128761.522690673
2	24	6	0.000584433545168354	0.00384294289116743	0.00228147221258356	1125739953.91302	4893725645.83702	59262.4091245582	8289.9008522014	929.502750114415	7897.72731196633	16222.8427655813	69604.3368908797
2	30	12	0.000550557824869305	0.0056317162951701	0.00207303238268311	2788232691.60375	4284086953.54843	140114.978706725	23433.7570677135	3397.82609184409	23484.5410788496	52810.4911916542	320388.537484407
2	36	12	0.000797693143565789	0.00294365032204568	0.00390177397548745	2934947585.70221	2195116166.56136	6728.18290497893	1586.5605569461	383.370020627452	36244.450729631	56315.0226731112	155124.876838952
2	36	9	0.000647640944002009	0.00550472577451981	0.00175770865883635	3864247185.21667	4655737939.51708	97406.1785356803	8022.53977086259	650.265949601898	58324.401091689	89791.5267395618	247123.584135886
2	36	9	0.000640831624679384	0.00304647307287372	0.00248329435376389	4466195643.54743	2705640463.93917	12236.3763789953	1798.59916660451	236.764009167528	41977.7831137512	58085.1003682204	116034.122549475
2	36	12	0.000562750711934227	0.00563452075038526	0.00353357545629928	3703177745.42088	2149673520.66801	36409.3313659227	5462.61239164713	705.485477340984	20657.7629192932	36788.0696267945	142320.444092908
2	24	9	0.000908163725226494	0.00590529988438439	0.00272286572584584	4843639317.81079	3090518627.49065	119268.55095734	21670.908295283	3511.7946220711	85562.9737343319	146492.885221363	492798.60455919
2	36	6	0.000588708829575077	0.00250101343246585	0.00204296555651473	4739616425.5605	1276793447.60129	3710.64079707135	426.248151644606	51.514388089772	30010.3087731482	24386.9876296589	18655.4936136433
2	24	12	0.000846688282117779	0.00599599339207685	0.00359575767642067	1171824889.47351	1901797459.11667	56697.9137166321	14370.7019896066	4124.18846539864	15613.9373283896	34493.2423382721	242523.410052127
2	36	12	0.000565216995429365	0.00246138556553038	0.00187370030806783	3744266189.25203	2611802376.89651	8865.3397241374	1877.5245957868	389.156583478629	34658.5084424509	54254.0947706864	151546.693085449
2	30	9	0.00057959044682941	0.00366780293726343	0.00133989741744992	4902790676.32224	2586240844.0647	38431.1947539271	5388.22354884286	658.50354739383	54317.2663806637	81636.5384568666	199150.519853186
2	36	9	0.000878139704139865	0.00100288842760857	0.00357913058470598	2161346499.48098	1345540055.04148	1263.22265603464	269.749575049715	55.5771746427233	24190.5289657102	26356.8595160774	29683.0279122108
2	36	12	0.000676603722137584	0.00220428544998344	0.00132209852987396	3120256627.6887	1179371351.65307	5336.5851185216	1090.67573607024	215.779412081541	60687.8618660348	77575.7706518347	123031.001234827
2	30	12	0.000690948457556305	0.00440610362880603	0.00172598519856624	3080203346.20066	1121067268.84247	23387.5046813822	4368.86334242034	761.32765943039	46057.7364386578	73902.3780071299	216332.71254195
2	36	6	0.000895506932362687	0.0051186182610231	0.00132287122811737	1953615281.88262	2635023350.36546	23364.4017126817	1690.09296591665	161.595558545947	78418.1889821326	74773.8559712152	71588.0266503204
2	30	6	0.000957522750107588	0.00449117093804105	0.00111107161891829	3895444126.03872	2686803873.33118	45663.6300162985	4415.6824396155	456.717609326338	174071.822478796	154357.274252981	131826.641282051
2	30	6	0.00056239472181697	0.00427520246547813	0.00225426034290742	2906287544.17012	1478111330.64751	14749.722891235	1354.38309243503	123.735154139265	16133.1252333013	21717.5613391974	41220.5405160614
2	36	6	0.000553905022887478	0.00442880909221245	0.00365093850531349	4769535385.72417	1756231926.55293	8680.90618751081	696.730579679162	66.6320049626983	18121.5425800226	21853.8585439125	32261.5342450201
2	30	9	0.000736852382541227	0.00500366636466501	0.00344950051049231	4138628193.1716	3064816502.32972	46879.8845886625	7219.36197427229	957.607681690038	39689.6197645795	65240.5255052745	201850.722620206
2	36	9	0.000920384251567817	0.00516498170270962	0.00252283168485977	4229759852.72589	4164427276.01196	64115.1997659114	6526.91338800372	636.227288895092	117263.639101295	160784.376713254	315348.863657758
2	36	6	0.000853175619822026	0.00418399044942117	0.00214480963276488	3497630227.19589	4232763907.5416	24320.5199998014	1933.26899905419	183.580512331562	77294.4699042272	80385.5174369436	87918.1774438896
2	36	12	0.00068024238530321	0.004997302529706	0.00350885052407317	1550239200.52869	4645255618.35774	57098.1888493522	9262.23967342136	1307.70158957109	17382.6496308724	34269.8840777344	159759.198926309
2	24	6	0.000674728320513342	0.00418319120817906	0.00139819097036971	2444829364.95946	3271500332.09411	70003.7569530292	8024.8188770954	776.037960507668	32167.3742896681	50187.4216891753	133174.175138856
2	24	6	0.000845334125804465	0.00553658036343691	0.00106218624238464	3065082459.28298	1306081317.34221	61091.077171378	6256.80408924303	615.308335459809	88075.3830856313	103360.338505761	139202.789159723
2	36	6	0.000921358041018535	0.00431228712969074	0.00361292073443003	2966425988.10889	1831834985.40037	9725.22307740231	912.424071598585	94.6382898483726	46292.3498622839	44286.3439693982	42126.9488113225
2	30	12	0.000551828206057553	0.00236843302754281	0.00345988135456765	3277221088.47681	1598649951.82167	3527.00566525143	1129.92497462842	447.081970563966	13245.7628825786	22461.6031637878	83954.0116555507
2	30	9	0.000742627894754399	0.00567177945302299	0.00299106309104916	4241042990.69046	1124772137.87203	27448.9385943663	3782.74162004296	457.3478549568	43560.5065939762	63969.254783677	146538.365446541
2	36	12	0.000565882919519712	0.00333019750569487	0.00367431936193078	1447322922.54018	4793001067.02345	18781.3595563069	4051.41225929401	843.831613780167	9113.58814960161	17616.8956115257	79319.9529741454
2	36	6	0.00084918507152836	0.0039597888274313	0.00338364493654652	4727610288.1815	3788216369.7385	16881.4543716216	1545.38378049351	153.756510469197	64638.9432730799	67631.6121636996	74299.3893501634
2	36	12	0.000975904131695626	0.0053570202350566	0.00149159441691839	1482160335.54032	4611604389.87676	133976.482561969	15446.3150403102	1540.46701633521	93751.5428468204	155004.330069051	501226.587435976
2	36	6	0.000773438720775706	0.0057145275561609	0.00232834878237637	4936914289.52247	4524424005.66449	39610.5775287308	2660.62173821565	232.235175390479	78727.0487060108	89436.005480534	116196.006104736
2	36	6	0.000717602703971346	0.00332146786518266	0.0018552116026052	4192923553.12077	1433958750.08524	7133.02078594417	726.706258566104	80.6388722124908	52288.4030186921	39586.4187641492	28396.5175819357
2	24	9	0.000632209915341503	0.00171683241281575	0.00329698153817983	3109419881.44383	4116669144.2127	5497.44301375975	1993.38136999213	930.717606664736	15448.4497271151	25949.0595220171	97479.4020599691
2	30	9	0.000862726542855056	0.00569918337778102	0.00152159101963433	1920156470.38759	2657101653.68193	101252.74543407	10837.5568229969	1021.97314056295	64281.3334649494	100918.729699194	279484.575066056
2	24	9	0.000649788337281185	0.00110526652770606	0.00363550529899324	1695537117.60353	2565384900.9577	1340.13984936208	539.271208081361	314.303755130653	7534.65677535316	12330.4203595602	43858.5886352429
2	36	6	0.000660795374918455	0.00510578661491601	0.00364671271563572	3256027139.74495	3932892135.07246	24080.5988808966	1668.89102707749	134.224461395483	22506.675508359	30707.8452645873	62123.9271353727
2	30	9	0.000662258118467448	0.00194650321292625	0.00316637321137302	3812427344.11529	2023388255.84192	3645.2611421491	939.994830452968	252.285382982832	24621.5535789822	36025.7349657507	83880.0144179339
2	24	6	0.000541112199476091	0.00323291757536568	0.0036320007890366	4865052823.95727	3501448550.9728	19562.2132447101	3595.16719290563	566.191632428139	13459.8206945767	22043.7062254054	66736.9770049748
2	30	9	0.000600817850616606	0.00176575052255439	0.00241509984065349	3721973369.92237	4804788931.00115	6871.36994021756	1785.8017819226	480.038374781261	25887.9683046047	40540.8803988297	116667.518784152
2	36	9	0.000567952154571312	0.00392575290459064	0.00141544406581433	4576931594.76038	4107137410.4552	47816.6804426772	4690.27909535973	433.749796345328	55413.0268086567	81035.9355412492	190277.0829303
2	30	12	0.000813904922153071	0.00521333419207929	0.00288677956202631	1348835900.16717	2641651920.7712	53458.6457852476	10433.5161754017	1906.18246280392	23730.152210993	45988.8681259114	217469.159719667
2	24	12	0.000522789755244241	0.00346892547861353	0.00170693084524751	3793642043.89358	1148592501.10803	15043.2372016333	4186.41165480663	1426.01624288555	20819.5535852172	37328.83849662	167241.817596241
2	36	9	0.000754252634631471	0.00581593138126533	0.00208291354342216	2284003085.01577	3454083919.06311	73995.9964476016	6216.25000645657	509.866374879582	45914.8654718601	70640.3529125792	193729.475126155
2	24	12	0.0009560768931926	0.0027352698924746	0.00386441640819029	3467219757.41993	4817289422.92943	17232.2058509352	6580.9517585417	3819.52046085588	51060.7223378795	90235.3036708914	420074.055089842
2	24	12	0.000505037839279524	0.00262855921876216	0.00185733599240377	3356580031.14261	3837559855.21741	21322.8353577287	7045.21570709012	3198.21739977466	17168.8959179536	33205.3332039473	196676.982599645
2	24	9	0.000740450520449816	0.00134386871502435	0.00146313240248014	2767335394.10675	4089844060.29118	7108.5229727821	2310.72831126116	914.523626946628	42146.2584150576	65642.1614428109	183491.422172574
2	36	12	0.000703030572661989	0.00598570293178201	0.0010808591388996	4011552925.86157	1307104815.15631	62565.9148171266	6281.16359590577	607.115988387384	116495.907317634	161196.874078177	316537.845213882
2	30	9	0.000971755065985069	0.00121377236686521	0.00325745971330936	2881854742.64727	4832082604.91956	4259.85795071429	1218.2223485492	381.642441029437	50470.1426990533	70742.4754162333	146122.155037146
2	30	9	0.000875951272051204	0.00167271116625141	0.00280494609735848	1559352965.96779	3747737337.19478	4664.37204660435	1268.95336565276	367.034154960055	27320.8024901226	41393.2350967121	108055.918229304
2	36	6	0.000886153201813134	0.00481870509645398	0.0027279071574759	4412641240.94504	3638677080.93527	24675.587441798	1981.0026512167	190.053696629481	84721.7660492345	85625.858418419	89214.8837019227
2	30	6	0.000816560868597606	0.00343120863624519	0.00118969308791022	1322635653.3796	2507799192.83819	22953.3774291465	2108.1009897832	199.267691842922	40152.0661736297	48469.0523627653	70499.1434791492
2	30	6	0.000697838968769632	0.00413436566046203	0.00176175396078521	1998375647.90549	4253525859.05066	43960.2634676071	3711.70675854273	308.752240549986	28379.3435986424	40928.300682389	93347.0606873002
2	24	9	0.00056562614376264	0.00474615347084286	0.0010403230556156	4470989186.1586	3076722618.0918	142630.498374297	21973.8290137218	2824.86641444686	52094.9794851411	93980.2007965933	357528.436342882
2	30	9	0.000785461186570634	0.00221153132492065	0.00264385936390657	2486858940.41303	1052414745.70156	3560.4363737336	812.140385251259	182.375101889837	29820.5575336597	39675.3840089412	69884.3025555288
2	24	12	0.000733934849759875	0.00333243887232289	0.00361186612026603	1770062480.27857	4676853007.04284	27739.8969848368	9631.79347064713	4739.36439262324	15418.7275965347	31431.4652000433	214819.155575716
2	30	9	0.000789719721244459	0.00466004296358471	0.00220910444535977	2792829640.16426	1393710381.9232	26295.6577282536	3743.2795869684	468.563593420522	46421.765874626	67711.1200449099	152258.059634192
2	24	9	0.000843217915913905	0.00495311190259173	0.00368221634579857	4007856642.6345	4371692181.10617	80592.8133787447	17759.4461902778	3825.72422756074	46042.6626423208	84537.7636678313	340550.090170927
2	30	12	0.000546330831620518	0.00267605972973777	0.00149406455029442	1867406032.68113	3073560989.41899	17965.9937329812	4305.16865038004	1086.08016894236	18332.3187772855	33265.6171552499	140785.749043593
2	30	9	0.000906599596462319	0.00250846762720179	0.00219108038986619	1350857676.91672	2876235163.80696	11223.1746829744	2341.94922322656	464.307493273636	34670.417549381	52586.4640441918	133832.822552936
2	36	6	0.000986122960368258	0.00123492237808965	0.00188447723031697	3414882479.97335	3292641945.36833	4965.184544648	646.606080271229	76.0115468675679	71588.4205113534	43423.1091963947	25553.0545722214
2	36	6	0.000923626668462387	0.0027642747121654	0.00236118737057654	1472702345.37658	2770280352.70911	7536.47332476338	776.149866086465	83.2133184518674	36195.4339800809	37028.0675545036	38956.6088253522
2	36	6	0.000719437374930635	0.00187905595806254	0.00166270493459013	1647594653.41985	3082957087.17883	4687.30890119163	546.165608267703	63.5834806337029	26797.8378671644	27678.1193898059	29399.9911990161
2	36	6	0.000983277546972462	0.00192457742917447	0.00390742888769979	2827423228.1526	2219110624.45248	3402.42213124407	485.793669345911	61.6629515234439	39696.4101158253	32679.5794541644	24875.5326482152
2	24	9	0.000824449202947004	0.001315464647521	0.00117215072405331	2575974088.61243	2106194324.85116	6207.74161155794	1793.56536399012	588.173208095359	57879.0074974319	80170.6531423167	155133.898788403
2	36	12	0.000501582291791295	0.00288256561527949	0.00324518401512028	1509572893.95907	2745663084.95535	8134.55802626255	1848.60166439897	416.131646294427	6947.70484773166	12610.832231792	51802.8890053841
2	36	9	0.000684343723946926	0.00465603510464388	0.00260632740453595	2945804936.12859	2204966341.55559	25626.727062454	2767.144452313	273.844760052948	33912.2736478639	49811.1360540042	118041.616277078
2	24	12	0.000811911965553211	0.00106158079228003	0.00380069878978259	2424533158.15378	4479126074.34875	2082.14445354423	999.719802251423	959.614139531831	19781.0558114586	34090.3619434454	146531.97083427
2	36	12	0.000790844505702216	0.00572819386181987	0.00382030427438182	3531386808.28918	2460071079.22093	41432.4727478975	6353.54486050056	851.009998544156	46726.0732512759	77669.4721069944	252712.00554324
2	36	6	0.00080662758717224	0.00533667154281457	0.00320788844869435	3295574213.89319	1402846852.88929	10792.5490893514	875.591094573864	87.3416885354248	39988.7200230356	39262.7053884948	39140.252869274
2	30	9	0.000823519270816986	0.0055134599043896	0.00345766095181393	2656007894.16365	1305924190.82184	26141.2765079008	3811.78267726433	482.764193969209	33356.0412112301	51438.1979532775	134558.305631147
2	36	6	0.000811092060230904	0.0036364686467278	0.00283486920347793	4457035988.15891	3514455071.46757	14695.9412019691	1370.13399300937	138.346596918188	62222.6041710237	62942.1193484417	65252.1772355635
2	24	12	0.000603647616885901	0.00478221300312698	0.00116094327590219	3626715506.65715	4651683784.2547	199620.284732629	42055.9479371725	8601.21632259776	50654.061014688	107312.339744601	687825.999760752
2	30	6	0.000811404498507688	0.00489411763023844	0.00334260773623011	3482601981.79384	4621648720.10803	48754.1885742601	4554.73162635342	403.536341243845	40428.1141957642	57397.8025026999	124921.095931423
2	30	12	0.000768196876928165	0.00291560345002488	0.00361624637008969	2112004372.93382	4176725670.59023	14524.956789651	4261.89047656752	1467.5721740112	23799.6376304073	42407.1684547598	180055.543495189
2	36	6	0.000926928381791648	0.00558259554927123	0.00101112960383925	1867246049.97783	1471628939.70543	16712.7606390871	1370.92018882911	145.144871848175	94324.1508159617	69534.0047365862	49231.2053952451
2	30	6	0.000719517742495258	0.00113908605855786	0.00334426743314843	2233802527.33744	1667131071.59337	1270.62780541449	259.942711669574	50.3554336805034	12296.567593539	14095.6888140832	17502.1844318171
2	30	12	0.000984728580880037	0.00364429551362357	0.00107586503187087	1362838611.64272	4452411711.64291	81237.5702009904	14670.1695214901	2413.83321867429	98645.5462251318	166194.973526106	559384.286667278
2	30	12	0.00087324457147369	0.0050407861372388	0.00317207379358005	3354128867.68118	2090497036.50465	36763.1263352836	7573.0820357048	1518.14633386474	57722.6180174461	97536.7853996097	334518.864141358
2	36	12	0.000716093542227413	0.00263955478291874	0.0024257174998137	1865716127.84114	4648459211.66959	14416.6764184359	3161.01713470197	680.716903172021	29437.6621670605	49331.977117978	168563.651901673
2	36	6	0.000609914525048067	0.00337852500884446	0.00146151618090998	4271652735.21461	3016099687.55542	13992.7967930935	1146.94476329796	112.284274006134	49755.8229609032	50173.1046766037	52107.8975978974
2	36	6	0.000849340336569515	0.00526329045631688	0.00277949757621652	3337437909.65797	1733204433.58224	13749.6071016902	1112.37180333366	110.260006249079	53790.0359344662	51183.0906944132	48656.923403394
2	24	9	0.000810703403153275	0.00521311029059909	0.00333531510526324	4254228988.9931	3354028723.83619	77531.0183553863	16095.5286897828	3167.78016724917	46607.0426494591	84102.0482974507	323845.586564536
2	36	9	0.000982268677111201	0.00189822647666638	0.0013714348019266	4438248838.76611	3005882732.3953	13621.945862735	2242.53370307113	311.922411254278	198464.858484175	174958.453792768	143909.92246831
2	36	9	0.000720457726038204	0.00585103549956663	0.00157054969661406	2134817967.35165	2615510035.22141	65743.6869263317	5092.84278157756	408.103288198864	48194.8099427847	71353.0285203025	175703.531973125
2	36	12	0.000537793259808178	0.00373359368067168	0.00265180995925348	4153957046.18375	2141775791.959	15716.9823174423	2844.77666330443	470.796889931818	24920.1316761828	41345.4985840613	134734.591865498
2	24	9	0.000862790722630788	0.00354548679195624	0.00374174800229775	3409545632.8	2658211487.78502	20674.966410427	5530.16258564783	1612.31828061513	37150.7712345863	62208.5541589967	210715.70730628
2	36	9	0.000755125688420726	0.00430204473312783	0.00395808245335756	2582166812.19234	1250723461.63712	9262.77007657409	1254.19421058318	153.351084275093	25235.2503634174	35344.4786840553	73074.1634429027
2	24	12	0.000764947309279545	0.00429106866728782	0.00272721600164225	4477870477.72167	4809402038.0313	73442.6735231428	20701.9495619072	7191.58395728054	52313.2787503084	100643.43809958	555101.797068496
2	36	9	0.00081327297624212	0.00447389766902712	0.00105749179006406	1453019597.17826	3675147723.54704	66585.0938947017	5467.2240369806	460.625933553216	68294.8081324277	97433.6643348085	214967.885345954
2	24	9	0.000812424090676175	0.00188319252486998	0.00301173603431319	4893912029.67756	4263561952.50748	9397.39516885488	3120.84513882513	1275.37482651533	49317.3379022713	78199.2898405632	233199.526612399
2	36	6	0.000815319102281685	0.00121158998382297	0.00275838062279342	4822984763.36135	1434628662.75934	2177.34980559611	278.84884727462	37.9489065333705	32869.3268301557	19203.5937148946	11038.8266828912
2	24	6	0.000951238149282643	0.00138994601721285	0.00112114662355327	1436208694.37432	3145997626.53319	8783.29812671743	1814.63372204918	333.635125285321	47295.7996384636	57418.5280443596	81047.4663755559
2	36	6	0.000652028028125303	0.00394653127423133	0.0039242914444143	4105537169.57751	4477294560.13557	16684.4746469406	1396.0524752583	124.468065317889	24715.9392321105	32603.4921036995	59845.6127045051
2	30	9	0.000502694561807185	0.00283112318708246	0.00299744350657106	3052027741.49563	1788622478.02243	6852.60094115599	1459.86604559912	294.926553321422	10740.4332711313	17582.1770923357	55470.3226979546
2	30	9	0.000634485349756706	0.00437008667527481	0.0027275653239078	4321885056.25734	3399446448.24368	43963.2790932722	6843.32622175018	917.040998313398	33959.3470757126	56536.3565485422	180530.270818991
2	36	9	0.000533579191548964	0.00517229476621262	0.00239275411966788	4755826323.3632	3670211500.39448	56022.9334012513	5306.6167013333	461.377680624755	30505.2707162829	48720.056012137	147614.825928816
2	24	6	0.00051016079144425	0.00286506375106169	0.00149472769195556	1235027585.82102	1704796022.5425	14001.2222115083	2085.58449481843	256.628149758818	6917.96121434162	11368.5155545517	34011.4304000479
2	24	12	0.000702625080248755	0.00180859195498776	0.00119900715035304	4491698033.15113	4818321606.84179	16329.9632912997	5694.84073424463	2848.78885812976	77989.1704683251	131600.717510837	493501.387999614
2	36	6	0.000964357837348229	0.00292563908165227	0.0034576637928521	1861982709.64807	4193833925.60353	9856.92290129909	1043.55806306452	110.105790019753	37531.0228245479	42850.6037481965	55353.5702602415
2	36	9	0.000624428908979569	0.00286729184993863	0.00128006973034297	4624911669.42164	3885127450.867	24741.9526355917	3059.43215932846	347.804976305295	76629.7788256457	101294.57934041	179395.934582279
2	24	12	0.000579293118531425	0.00119592476459361	0.00278251914277329	1214818663.52614	4588805920.06544	2463.51235391966	1168.64893875409	1075.43983596273	6024.82341830732	11035.9226372843	63188.1431690495
2	24	6	0.000860649557164019	0.00503293835344721	0.00219315678071544	4110671157.8495	4305001252.85583	106732.969781595	12698.3633602003	1283.69675155967	68994.0325177559	102853.388951801	243418.529303981
2	36	12	0.000581349581173033	0.00337737053415001	0.00369013895882616	4884158707.26713	3304533533.60513	13947.0926611553	2989.44267443515	623.439916304302	27104.5354803511	45453.4068813691	155110.306526294
2	24	9	0.000572667455737251	0.00104898345829608	0.00366077492531181	4158135152.34938	4975352398.58547	2272.70045447638	923.707121782393	552.384320760005	12612.3186070523	20670.7941393688	74635.8819081187
2	30	9	0.000905444203539656	0.00577211877379713	0.00168433885678073	1010232208.35796	3326286662.35347	120581.648693382	13041.6817453636	1207.89951450798	38543.5623190435	66492.9431978085	237143.567281868
2	30	12	0.000898019691927089	0.00584967931555523	0.00274488801737828	3083180413.58318	3906709408.1853	113394.403303257	20312.1703021214	3274.67626233537	71242.5701533618	129316.504904375	529396.291300709
2	36	9	0.000834706188611593	0.0013673970009777	0.00107545624520199	2029679135.21067	3122106735.63947	6116.47427757949	1117.6391596986	179.156341627836	79466.7408553404	85601.7372406119	94808.184716488
2	24	9	0.000738904426876245	0.00586846162222919	0.00274360165643847	3035851021.79832	4144676922.79034	152531.296803176	27707.5597582979	4438.63668325504	34328.3251099397	70733.2968339539	340874.793336693
2	30	12	0.000879372721901816	0.00167199053315204	0.00217180802220191	4349089377.91599	2381900173.47645	5738.36303613759	1724.26924254746	622.032163908978	89377.7163599885	126956.113166008	262267.045037089
2	24	9	0.000698791058433131	0.0058292982363508	0.00186161540720913	1588905221.59858	3230595440.30646	159198.017279773	25738.7350874661	3491.62616226489	23239.7592722152	51094.6613385458	273964.25223699
2	36	6	0.000949466127125288	0.00274225661968965	0.0018012678203464	4219035533.87049	4239814119.44486	15637.0009857036	1701.5772714886	184.191457379541	124433.328832681	95355.7709772428	68771.2061847292
2	24	12	0.000688631848484899	0.00551888069393445	0.0034613629862551	2836531212.88358	4203246689.43912	102845.748838712	26994.7890669022	8248.35243222256	22516.2011859246	53239.4323388655	415999.841184219
2	36	12	0.000873424638643298	0.00275208796107857	0.00233404223194186	3102345568.04219	4483690583.53418	17543.2507605222	3712.72218825822	769.970986055422	83226.6091556023	127289.96439127	331650.11897587
2	24	12	0.00095289942707469	0.00231899161120507	0.00201195296410375	3592712691.76676	3545681815.97108	15783.2090711048	5491.08332315585	2739.0798006357	90423.6709097555	150302.335102685	528470.358955343
2	24	12	0.000757894727091165	0.00369590974256501	0.00385936616083135	1722477843.55885	3256527735.316	24229.3650865619	8115.38930778414	3765.03731405979	14984.406463337	29986.1174038562	193753.593976031
2	36	6	0.00050014105746692	0.00382707613503025	0.0012256162968981	3671785320.05323	4053241305.80228	22322.2488865664	1456.73148614901	122.113079450674	31271.8014062385	38711.7677860597	61035.3884274979
2	30	6	0.000999599427249855	0.0033233091814899	0.00200096588276076	2545101156.06616	4112832138.53221	28328.3333664866	3198.68161687852	339.614746935786	80538.4693209148	92690.1577856455	120353.797587328
2	30	12	0.0009253556496234	0.00149700730870106	0.0017174757366178	2224583469.98188	4117614106.99081	6659.01178838114	2115.82914899462	835.976628176135	73389.1695942815	112719.344783485	298159.675182758
2	36	9	0.00083722871960707	0.00162095941140283	0.00371862207502483	2153857724.12701	2780397040.1449	2522.31065148608	578.828371268071	129.848198264218	27646.1162859039	37146.143319065	68593.3799271286
2	30	6	0.000988048029097886	0.00198172352140161	0.00346826251953404	1650225929.30321	2561154225.86286	4418.0615601512	778.476040625574	119.255838402224	26886.4215694816	31916.9625024675	43496.3732295361
2	24	6	0.000678220842764532	0.0036260664050346	0.003041592603169	4847886253.39305	3804177141.91221	33767.4221587931	5483.19290751649	749.828128147919	29413.1039433994	45592.1196978259	119942.410655042
2	36	9	0.000563468844574949	0.00560103868445205	0.00377845295484251	3490365969.13246	4053745649.21974	54646.1454570041	5713.68674513169	522.204895075102	18227.0564100119	31234.8296879123	113597.683831802
2	36	9	0.000524651228727938	0.00203583703774176	0.00115625095394926	4631515121.20099	2004379184.09815	6871.94495090867	1063.77168179695	148.600147602558	46871.1141877861	56438.1766680885	79084.1783651163
2	30	6	0.000952005050852335	0.00257411855870272	0.00329158891417918	2550860276.57599	1216361607.6082	4854.08543900927	753.848498407362	99.3755381148576	35210.7019058834	34524.5741006768	32810.7332903667
2	24	12	0.000589174509619838	0.00384086062047857	0.00210695732242752	1425119706.48358	1037703378.57162	14623.3880621704	4083.07429155508	1395.05588550874	9897.27127096532	19142.3026228459	106497.06344297
2	24	9	0.000676956237219093	0.00561687642001009	0.00188780262907563	3587825538.54603	1717931859.77301	77468.0671852268	12950.4404583166	1860.45875020822	38762.7032750057	68232.0089069636	244603.139037656
2	36	12	0.0005246500953893	0.00595737079681677	0.00369440793052234	1472900652.92323	1277761153.48593	23981.1841571138	3503.98242584027	436.656596422477	7005.6719823858	13568.9713014727	62314.1020279512
2	36	9	0.000640821592086904	0.00511467309467627	0.00243826013035869	3336775649.72189	1063428383.86369	16429.3863721742	1672.67111934413	165.395361834752	32089.0708108553	43472.2619516326	82607.7106345222
2	24	12	0.000697403672951259	0.00527496923835953	0.00288086994665788	1410812682.60765	3568677305.13436	90470.3920724061	23152.4829238174	6755.58769195031	14794.663249169	37943.8964972973	324151.614194613
2	24	6	0.000898253349406239	0.00196467707743789	0.00214441915707996	4556185775.70244	4499656447.38341	15791.9225386816	3283.54644293342	616.282994759565	70709.284118382	90579.698413304	146422.506254945
2	36	6	0.000785603746029254	0.00280931169658973	0.00152452003593698	3765534698.78108	2831646668.28248	11051.3706984259	1132.93518180316	121.719085348365	77209.9347955754	61573.7909658933	46449.0606399827
2	30	12	0.000514903120868419	0.00447123385604371	0.00328806413468793	4321316699.51421	4149419152.56144	49058.1068498464	10943.4010404873	2458.21054146181	18284.8676120545	37577.4295965603	198008.09816184
2	24	6	0.000674799249719075	0.00278843029729978	0.00368706945128085	3459058153.47006	2725597194.95488	10857.8733328235	2200.10375395974	399.579944345191	16523.7140844881	25153.8281420852	65017.0359513794
2	24	6	0.000513535151172026	0.00342708149505032	0.00277124013646561	3099465471.70247	1897442158.05134	15344.7690704256	2492.53081142469	338.46528741235	9445.94588798272	15337.9392037342	44948.3156277975
2	24	12	0.000847671602857578	0.00139110791337989	0.00304067765318076	4752647843.99189	4245825507.34193	4847.69647056361	2100.50282871595	1565.48501985233	52337.3203302521	87672.0720320894	319470.665424407
2	36	12	0.000854452922404172	0.00542942271460415	0.00377891781678295	1390812548.60027	4502413953.67276	65122.6534850479	10244.0526961484	1394.73810047911	26949.0690543603	50333.7349814815	214663.77561176
2	36	12	0.000576728935054947	0.00423181967163094	0.00156442393001657	2542257993.41593	1778724559.51117	27912.0579155919	3882.05964933873	467.836939051126	31231.9549184425	50908.2899146855	156992.999646308
2	30	12	0.000926988472036546	0.00180135154716448	0.002510599164359	3018661872.61813	1312989690.05541	3707.89485115192	1095.1435513064	383.833314085058	61544.1358134516	85500.7087698031	165693.474883182
2	30	12	0.000718481286706531	0.00335304731287348	0.00255819011920024	1847007770.28204	3821228507.30439	25873.3009910696	6360.527463841	1668.42727081341	24506.0588729422	44968.4141036798	196293.452635657
2	24	6	0.000756182774072685	0.00223486819316197	0.00104865175554477	1599121172.24359	4530556411.02683	27748.5258685627	4423.89707951535	600.532853894937	36589.0727118554	53051.2684363605	117790.989598862
2	36	9	0.000860554140033061	0.00332730290202274	0.00345180073859514	4472902548.84131	4564275538.93608	20104.3748695221	3106.47158328003	428.246922410936	73351.5641644447	102203.132296179	208095.273603667
2	36	6	0.000544734316133266	0.00159221831527882	0.00143412179471881	1157597510.76505	2997897381.25342	3025.72521517869	347.75814603536	43.4074741247488	10447.7140912781	12804.8121428592	19414.2267477238
2	30	12	0.000583802444972686	0.0018804825683656	0.00127643647246829	3936827053.49438	2865323052.45557	8505.11506916818	2348.53992549366	745.91683169877	46932.837892558	74693.5026701118	220366.754287363
2	36	6	0.000812390547916228	0.00379723001587593	0.00253315660661381	4799498001.43769	4669447489.53924	21597.0025487903	1872.64783951961	182.474646935765	77038.9613619277	80336.5470695569	87933.1451021156
2	30	6	0.000749932056248894	0.00544436513880815	0.00241138551147945	4196133995.16015	3047103663.29955	47225.0343571961	3902.11591640902	337.774194079702	51001.2508090756	66546.0793783904	116775.030734567
2	30	9	0.000530741872309753	0.00325353900918608	0.00258250005638642	3434110689.50225	3681105788.2461	22624.6141780644	4201.35485526754	698.987099584841	17517.9325432141	30061.3335479477	104002.70116054
2	30	6	0.000554089956081282	0.00288978571545981	0.00100889186940743	1905577637.30793	4137008929.63878	27849.4418627184	2494.81136960872	217.792494566591	23204.8928887756	32572.872784217	68950.2381602593
2	30	9	0.000518037253433515	0.00334404290722702	0.00347286655536552	1244893914.12049	1816275772.22331	9212.78098292244	1848.34804980184	340.096080117218	4814.6619406211	8723.68932014203	33610.1102271636
2	30	6	0.000847505884765243	0.00205769217602776	0.00328422591251231	1849637147.80191	2404711114.86555	4249.77436994255	726.279755893445	109.127084095471	21074.6128985648	26061.0205345338	39294.6261321807
2	24	6	0.000674622029655535	0.00331157412585979	0.00311797495797589	1848261873.07147	2489863201.70673	16806.7822343119	2899.79622815398	422.970478591042	11368.3407399742	18452.9262927146	54359.1052476704
2	30	6	0.000684689737659127	0.00577928239487063	0.00150057206632306	3998896034.9948	2594340485.106	52930.867413597	3898.37150872697	328.58147715679	58462.6332606955	73010.3921871161	115678.135334751
2	36	9	0.000582882792938308	0.003057248845584	0.00127761738401053	4875793678.87333	3043193448.40424	22532.1458169769	2665.66037676345	293.533141822479	65819.681181166	86594.8750571056	151675.070177586
2	36	9	0.000668575288634539	0.0054712134677477	0.00281327511610351	4379465439.64859	2000838406.11418	32188.3973848018	3204.34301584888	302.154958802331	42985.7464025563	61770.8670634012	138005.541997888
2	36	6	0.000735200581417055	0.00230387678899692	0.00166933750940191	1136353894.53812	3013733658.68788	6306.39998462144	614.980692313415	65.1406993464458	21191.5743062848	24193.9264731822	31424.8011564405
2	30	9	0.000923445205426941	0.00534992218111671	0.00152464342598792	2342777528.76601	3566905253.21279	118176.665948575	13280.3995710928	1311.75147105319	94385.4814084842	145151.012189827	378819.453659808
2	30	9	0.000838730648814076	0.00398407368553305	0.00303164100040339	4006243546.66845	1491281380.4902	15792.7628835969	2781.55066594269	445.353306393978	55663.8544024693	77896.3666018921	156723.769455497
2	24	12	0.000780960140737965	0.00389949749927012	0.00293737526514104	4458924496.97964	2652894974.65255	29947.6377259665	9042.73589054392	3543.55756207533	47682.8169994542	85517.241017735	392713.528990376
2	36	12	0.000934582311477977	0.00480319163713432	0.00143668613657402	3240983051.62506	3988683040.8355	93948.1371833425	11829.8425047547	1324.57944994943	172427.984270923	256891.193046797	615033.163618974
2	36	9	0.000957323824927339	0.00517190967475398	0.00348623670339325	1267899511.22174	2556183561.65295	30846.3884959224	3388.54529080412	333.715182705904	30859.0069908569	47209.2157590117	125414.196105401
2	24	6	0.000816217644342824	0.00121041791482891	0.0032356316828911	3900297786.74967	1305572092.61025	2656.0976175103	600.165339620532	122.574627591233	20529.5772521677	24072.4365461442	31163.7998881631
2	30	9	0.000827087844794238	0.00257120022868209	0.00313399809335458	4941237893.25084	1963833057.52873	8002.64019019045	1783.69498181177	386.918519521135	59501.0008658588	80212.1412909155	146388.515167911
2	30	9	0.00096223736449722	0.00444939155471562	0.0020724090848069	3673544777.11101	2849786393.12714	51331.3381240538	7454.24697957262	958.946817772864	114906.659264873	161918.911111193	331609.818541798
2	24	6	0.000575774761667367	0.00179500869291725	0.0015088594233042	2524674629.79104	1315184524.59602	4279.52868292412	862.424606176006	157.43255700676	15484.8898861188	20506.0966908355	36205.4957113922
2	30	9	0.000985236473338178	0.0047125979427311	0.00302784785045177	1459438976.6997	3146778801.25109	45698.3198212062	7011.43541072182	925.916087228371	38150.8960618442	62765.6599969614	194597.05466034
2	36	6	0.000953499833808088	0.00491095890277471	0.00332711905165192	1130998073.10098	1421200352.76928	8966.48640564044	699.072172056296	68.0128654878968	23240.7004906715	25921.7659039424	32408.5456801354
2	24	9	0.000700085377845119	0.00494381806460338	0.00169277341982513	3244682823.39471	2649341869.57203	93316.4456968373	16296.7356120492	2483.54557787813	44139.5598558894	79187.3862503239	296753.406800569
2	30	6	0.000637992819566182	0.00301362003493025	0.00254502170496323	4629762797.88225	3154914835.89434	14295.2125870016	1764.14295279054	196.040630190211	31678.9650291876	40793.607452301	68555.706782605
2	36	6	0.000760060466206119	0.00539990099774973	0.00255953308121982	2541450562.64063	2083588785.91651	16418.3111908592	1147.05820910994	103.514795308295	34858.2986596644	39474.7515544191	51009.7469556698
2	36	6	0.000941919452788322	0.00211014259813936	0.00226129243349576	4937092382.2696	2574426363.19843	7399.28673372401	925.27926226964	107.125601139303	89930.6311879742	56233.0763609391	33961.3095668447
2	36	9	0.000521417738808801	0.00344346327829031	0.00242543339698037	3870803559.86036	1466183654.81904	8857.06067237979	1172.95081230672	140.172403839401	20611.757427008	29418.6016072408	64118.9189242351
2	24	6	0.00063052535196978	0.00181616521978351	0.00307970735920893	4381611220.19826	4625162022.23481	7532.48573944326	1820.35856772593	424.481370774108	19409.2358267318	29015.4550328753	73441.6576656028
2	30	12	0.000641245073609035	0.00335711314592688	0.0022953567338717	1351242821.63608	3649899122.07762	26979.3422827308	6418.95162024438	1596.93663621331	15149.929706245	29477.1452708058	143511.682102414
2	36	12	0.000649819354555075	0.00498237900296817	0.00316726447123143	3028031344.78559	4401428954.12958	58794.8480481037	9241.45975431986	1259.33441079765	29848.396204156	54305.4022100199	219803.232090073
2	36	6	0.000887273977908864	0.00325404728005732	0.00252905274849384	4338636143.18301	4801768828.77317	17649.5122240941	1732.10864265487	177.844691419093	86662.0762288548	84389.1029025239	82094.0854275555
2	36	9	0.00060063928655839	0.00270064222450163	0.00341344962882298	2953164758.49163	1675670019.01102	4313.03342377005	756.478576948199	121.320935741801	16920.3277259772	24332.9748995844	54353.7653072336
2	24	9	0.000829171043981229	0.0027614537925953	0.00322778059243514	4930094250.34753	3455957200.85439	16809.7660552277	4886.01999481681	1621.10075724602	52175.2094409476	84317.6227564914	261313.296094249
2	30	9	0.000775749745871876	0.00124025365332483	0.00189362217344655	3706390397.9638	1734674527.04747	3546.705559402	837.762459306617	192.604746454483	49662.0636623027	59054.6402204873	79277.9103893861
2	30	9	0.000828884096297103	0.00540773221800745	0.00127475607405288	1857402148.88277	1646220678.675	63194.252292283	6734.02403287208	650.2000927421	62693.2684668974	91905.0849489797	210850.069702835
2	36	12	0.000508542958337778	0.00367076743571872	0.00310479929354281	4167884849.7972	2984659379.11685	17984.5779537402	3455.52159901632	615.888016084291	19229.5545227378	33434.4159124616	123266.666663555
2	30	12	0.000913761458235565	0.00196317260863125	0.00109447676098145	2291550510.69397	4995968826.30023	19540.6461183352	5052.25065353707	1452.6429123959	118826.396671672	183119.146947365	484250.508270798
2	36	6	0.00077766549612806	0.00346025690441526	0.00242196100381252	3565382167.73502	2214244009.48058	9461.70129208773	911.133597490828	95.5388175010461	49031.9358422485	45605.7998019048	41607.0811094028
2	30	9	0.0006170793035391	0.00362975023474301	0.00340032264789531	3597655035.30062	4635963591.05263	30242.1097824538	5717.98984383612	972.918543075522	22198.9433036629	38402.0701073461	135376.637306862
2	24	12	0.000820729549936831	0.0015751754853958	0.00223534047319427	3596185492.40441	1974014163.79292	4064.87072362981	1595.40231676646	978.939133458021	47173.0577133837	76281.0266345407	237013.507223294
2	30	9	0.00057487358550019	0.00401364047592201	0.00319934174511755	1221996797.32053	4330615965.88352	38155.7663630001	6595.78564796525	989.657224322311	8000.24279060187	16518.0637643723	75232.1341190494
2	24	6	0.00057680571228059	0.00293043762296158	0.00301418760277357	4410514670.33442	3337350425.88841	17167.485089287	3173.75866884239	507.567362480184	16856.0506707823	26502.551217701	73250.1607058282
2	24	9	0.00097060227208527	0.00408386390606337	0.00243010862134621	1635874543.91954	4662549440.93845	72784.1555389294	15899.3810073726	3380.60223478275	43061.752501141	78590.246687313	312336.171787049
2	36	6	0.000952013749541169	0.00374674085805669	0.00336334309027494	2000260591.18592	2963483455.21314	11658.0107025568	1068.25321775097	106.592332546392	39679.7866100524	43585.4148486302	52428.2263673446
2	30	12	0.000812852777585166	0.00132256483670905	0.00318426017533835	1708943811.40503	1687888221.93643	1463.85391466096	533.058140561572	263.189685453895	20319.887355973	31878.2643746947	91507.3653592644
2	36	12	0.000650773135746949	0.00397672032225012	0.00301356592030307	2773146817.93005	2692931545.89824	20841.0521954825	3767.95414503088	620.324679848518	26590.2307300143	45033.9765001675	154924.785837945
2	24	6	0.000854300487777219	0.00440657393952871	0.00360031856351403	1212723005.0837	1728789451.30467	21713.6051005333	3263.9411302515	406.550794376322	12898.7200224812	20698.0375481874	58753.5160241024
2	24	6	0.000967577927525433	0.00517846102101273	0.00359001681292374	4496464138.56591	1231466509.46771	26267.0732349751	3813.75635911123	477.394709908557	57006.578146131	71598.2990816441	110480.16054561
2	36	12	0.000577211126612644	0.00519261325217469	0.0036723479826994	3364528052.68547	1355972633.68333	18111.853022857	2924.52348676814	416.206053894331	18448.6650796659	31305.2347264157	107619.579080033
2	36	12	0.000692022783118607	0.00383440391372823	0.00203921605953371	4446939415.19382	4360463007.64309	43120.7920198047	7046.89628353229	1025.79840294142	71794.0425987394	116006.697640038	349753.802916255
2	24	6	0.000784139725307128	0.00558132057434822	0.00328125256505354	4103824003.63045	4229552087.44718	100158.213378964	12447.8997149427	1273.89453470519	37742.9001603407	61935.3793025835	184623.21628087
2	24	9	0.000740854197275156	0.00578581510376526	0.00216529047382608	1109056680.53787	1200757317.12046	51834.0377275461	8839.02047715458	1296.61206274437	14951.2882776148	28822.8582128174	125022.431686016
2	24	9	0.00059346136619436	0.00282757325519855	0.00222901474836205	2634925867.98232	2257490761.57911	14296.1953771284	3767.16257619295	1069.99497846715	16631.6994403917	28936.1553948151	108121.955540281
2	36	6	0.000934507053666587	0.00201694456681852	0.00266071205563195	1971126187.81407	3157995389.27465	4938.55227367033	646.356373687541	77.34460011496	40447.0577111144	38084.5955221604	34635.7005297892
2	36	6	0.000808981009547226	0.00305429739668005	0.00303362366789319	3095914323.71518	2083955520.6723	6461.56316124776	698.448411083965	77.1112134367482	38076.4399149071	36331.2398964329	34154.7033162307
2	24	6	0.000825909311601994	0.00454355494856185	0.00259404089656944	4920898583.49997	3197641710.98259	57209.6121804294	7768.40564063586	894.486400815616	59439.0945686754	85084.9792271317	181782.460508071
2	24	12	0.000524741686484939	0.00254132234232635	0.00317110196099204	1410997988.44226	2961812807.10181	9449.82429601105	3619.65113574858	2097.66978107613	5315.70393391635	10905.4218500297	79010.7620792309
2	24	6	0.000589877518998399	0.00276677655336092	0.00390320405884729	3567610061.4001	3438218258.36673	12155.7105735594	2514.09394721279	464.2540100144	11666.0931083014	18764.4653591254	55771.011709825
2	24	9	0.000521375702962902	0.00246394749506971	0.00262789237810935	3462187711.82601	1182572143.0559	4809.33641704789	1416.26149203169	478.019954869357	11669.2506367474	19329.2593619457	64871.791054003
2	24	12	0.000780600804709293	0.00253919746077086	0.00239329012170061	2565036632.47172	1760091178.21216	7999.43383929327	2815.56537791571	1427.97803397785	31446.0035457845	53924.7590181549	216816.716996299
2	36	9	0.000677289895638892	0.00274123677939801	0.00341068461700453	3152971717.92078	2802175608.05162	7393.3705859181	1281.58529911556	200.241874053619	26182.5402787051	38063.5759425875	87707.505943655
2	30	6	0.000737208428185431	0.00487575160704622	0.00191691535384693	3842474865.57062	1288683246.7393	19341.9064109262	1808.35866342496	178.87722961784	50001.2724090389	53317.4647971796	60332.0899574843
2	36	9	0.00095142410249869	0.00553815642690762	0.0015806046102188	1566504971.40006	2834113281.40983	64753.6779363333	5335.06368437816	456.591345122113	77688.4351561815	108074.820355518	222196.862765304
2	30	9	0.000871844313031811	0.00148418382636426	0.00325612199856255	2194003206.6547	4849466849.31956	4349.56717105607	1267.03159813165	407.221922718675	31854.9913676854	48040.9072624182	124700.969888478
2	36	12	0.000513905690337833	0.00551062184697954	0.00226433851435791	4383023010.58765	4450288545.13626	100702.325773031	13077.0389487328	1431.34221526723	30569.4493699346	57235.2240063052	251431.224338312
2	30	6	0.000570936910333485	0.00161544393846407	0.00352833831890685	2371180221.21464	3792734260.46163	2808.02719001884	557.518396142935	100.712820001834	8685.7621764218	12475.5002155354	28736.0730256972
2	24	12	0.000561628116558801	0.00424787953872713	0.0011285188404131	4580524919.58591	1369934536.06569	44694.6758678671	9993.45525257953	2296.0118449922	45811.6986231767	80848.9350162444	328985.096165385
2	24	9	0.000878289579736186	0.00160351904710338	0.0035234184076316	1561048735.66495	1445053470.18738	2256.20110656898	792.807868829814	357.031472198694	16068.7581126145	25130.0046662519	72046.6024852046
2	36	12	0.000528416914474184	0.00163651790636112	0.00234902235570618	4375180751.57504	2249556497.36635	2551.75093998597	703.708925876244	214.503329286864	25079.3162822678	38056.5250767044	98471.7451557818
2	30	12	0.000801331854510562	0.00113618557249115	0.0010858955981866	4891983313.8959	2100021021.22725	6029.31890666719	1605.37538181433	469.18949778455	129132.2702007	155773.555101846	214916.062667864
2	24	9	0.000817956058908869	0.0042068312296828	0.00102181738285987	2936652055.32331	2494203379.33423	89108.6934102295	14913.5147816832	2179.5917371862	94326.1198171179	149518.158087777	409650.468161096
2	30	6	0.000727812851058328	0.00235388065354509	0.0037079469298894	2596967047.98271	2793307756.10843	5495.83194361224	892.792047214219	127.312911607223	17878.5557558999	23766.8626895433	43389.3271115297
2	36	9	0.000562097685745028	0.00127649035883089	0.00216325621210494	2879445485.95308	3386189487.20461	2219.57460601151	512.023522086652	116.440530503652	20018.5359340323	27930.606127067	57613.177783842
2	30	6	0.000555794957557442	0.00303372194226199	0.00253760534025468	3471507829.68402	1858368727.67956	8406.02297790907	1019.80735780561	112.7442315984	16046.6908749953	21213.9295049003	38202.6679647655
2	30	6	0.000648133831742638	0.00356607351597807	0.00284278061739309	4798349358.23241	2802224927.83554	17090.8238910749	1943.30753469787	203.019485331198	31258.203548785	40680.1914628209	70333.6041645818
2	24	9	0.000677770737251212	0.00203848586975802	0.00187737085295062	3957656046.54017	2523731139.13018	9202.33884814806	2690.60334892783	903.233207171584	37673.6402949427	59280.5602744268	168830.73795385
2	36	12	0.000807709111559953	0.00416160515955083	0.00220276672228766	3342253443.50441	2101816895.23938	25175.6391488923	4052.15383923613	588.782171364595	74622.3744742267	111654.132593592	270267.727207904
2	30	12	0.000956798191196955	0.00429602494699739	0.00348944911205709	4618246458.20463	2032834237.94208	22870.5726567679	5324.90517999543	1300.04247134634	88764.5561811195	139927.361526607	394301.65282688
2	36	12	0.000766715511019874	0.0037223450682023	0.00243019633361057	1349425054.65423	4227745253.16458	32514.1933384954	5705.75126553456	898.457803692834	27405.6514277573	48073.9011747341	179755.418550024
2	36	9	0.000826723311392104	0.00352575016099041	0.00281184941669093	1774933748.20143	3083199921.61569	17365.8173667861	2359.98006247544	282.979572939468	33329.9049136653	49262.5520004181	118417.701388199
2	24	6	0.000747597624398476	0.00491740537095152	0.00360392765760152	3675105533.73125	4539608316.39095	73884.7937306582	10273.5209069912	1165.57029017779	27501.1437212055	46356.4592558835	146040.491913915
2	24	9	0.000537385370675754	0.00274778917059476	0.00288057856419505	2806512195.05537	2034837109.56194	9523.45166108095	2737.95244648671	885.188639810813	10548.4366170034	18598.6123677062	73715.9657737766
2	30	9	0.000512908068135015	0.00313283030142612	0.00334910151111756	4569273845.97789	3550761132.06558	15899.4004096176	3289.35122480719	633.55397779657	16107.2705362936	27318.5125430552	93453.6703145653
2	36	6	0.000907126918777293	0.00186846948860845	0.00281294015759398	1008496443.69669	2053988453.39102	2456.60576706392	335.410204248312	45.5429674465234	18678.4875143392	19128.6276559137	19806.0394701553
2	30	9	0.000570255896970027	0.00102539291759011	0.00329008184075347	1183614971.96698	1588670561.11753	588.907662976261	197.246167125816	81.1365727579655	4825.09919866393	7462.86705626148	21542.6994174447
2	24	6	0.000972353825420825	0.00482523320445294	0.00169318215389623	4973734663.12236	4839854479.70685	132208.866834482	15481.5743271903	1596.78415452463	145290.46189416	194871.827336508	353789.812341419
2	36	12	0.000774563164466898	0.00520562930788062	0.00120762109514424	4038222230.52478	1028393083.06256	35217.4818044883	4207.78596092921	478.346789142943	133630.322683199	168300.930290932	260427.78379043
2	24	6	0.000549031912940347	0.00144645874122422	0.00214274107775956	2245492529.2209	1597288618.75158	2248.39536564585	545.746624977639	130.040638835787	8644.10519545001	12297.8020577741	26910.3730888081
2	30	12	0.000665214876360164	0.00507395701175477	0.00190773901135043	1288176357.45719	3955411154.48918	105096.411221305	18298.1247868198	2810.82550003055	20538.7731865886	45115.5271742681	263089.883743501
2	30	9	0.000903218021362544	0.00281460130708908	0.00335272623383937	3351346602.25694	2299740064.00694	9725.1507047886	2132.79297170126	454.118636116207	51948.8867863318	74011.9889563871	157644.657421291
2	30	12	0.00091475202335349	0.00351066007760246	0.00254898187688676	2650584702.1546	3097947304.60243	25133.4949075502	6004.24397550461	1518.23287166029	64226.9216292655	106724.92922769	355066.290791241
2	36	12	0.000527875054732617	0.00121882319622641	0.0016517801860542	1442356504.52951	1102842638.273	879.879802207853	252.261955076505	83.1861127752891	11353.7661407766	16834.7075190119	40495.2719103395
2	30	12	0.000928467878278034	0.00543032947052566	0.00379586673028967	3803863021.70499	3162724032.4448	57645.8693695449	11966.0325393043	2419.14912687557	67990.8625550347	118574.06699724	444072.790884049
2	36	9	0.000781964166066883	0.00203828350928908	0.00235199328677846	1886580587.90981	2307957878.1926	4488.49503640389	837.721697482491	143.881430706157	32199.2023460151	42601.2557552965	75228.5597999695
2	36	6	0.000778695472008276	0.00335723315023927	0.00316639283003056	3785686400.9784	2288992079.83347	8064.29428204223	822.363425850947	87.748983185697	40893.7217057014	40396.4428308679	40163.0291199792
2	30	9	0.000640193232440608	0.00248753240235917	0.00163411327339367	4521066030.59245	4403068166.02034	21085.305839695	4053.36565229346	719.546434061537	54955.6151755287	83203.5617952874	209298.655670779
2	24	9	0.000733491483828377	0.00467160522900068	0.00298222022328076	1004581546.36005	2273209389.4465	42185.4725134329	9032.72566182115	1854.80398748672	10774.4593419645	22574.253452811	111163.105192397
2	24	6	0.000831994851955797	0.00183082192553257	0.00328582228360198	2287095332.80466	4337066339.08113	7158.83722506465	1741.50781587637	411.009870707639	21216.5509194186	31253.8375450761	75875.8072413186
2	30	9	0.000792640636250091	0.0025693653859483	0.00309971628765566	3824868457.42094	4579293225.39096	14281.3101383971	3244.51490838736	721.670551839611	46920.3780468011	72270.0918487712	194078.878391357
2	24	6	0.000740647859697343	0.00280416324948702	0.00117565355510962	2853201994.50842	3977801931.10647	39668.9823193217	5739.77737660635	707.336486804736	53502.2295770916	74670.934538391	149711.587117869
2	30	9	0.000775170390514099	0.00241139745671706	0.00288815495832699	2179720745.25764	1446876084.57139	4591.05581923192	1049.99038802995	237.589233786261	24974.8314251705	36080.3294550134	80184.6230562383
2	30	6	0.000764146165943676	0.00307003874020546	0.00289362546486902	4571637849.16965	3974739966.57362	17671.6203030307	2271.12642775236	260.479558831152	46370.7731879107	58359.2108747955	92486.4597249322
2	24	9	0.000537421229093471	0.0038652368825422	0.00322184996066942	3406161102.77339	1333044620.85052	14153.7578731974	3469.71586839867	881.684717314362	11405.5751940246	20416.2178878781	79881.3192659011
2	30	6	0.00066268786120598	0.00153481015168962	0.00136059981684981	1673305199.04835	4837464423.15769	7027.08534767869	1096.10959913694	149.494940358758	23418.050757712	30434.2268291218	52249.8764105362
2	36	9	0.000710402691006982	0.00136524273117753	0.00183844998011801	1245158150.19297	4275527077.13388	3319.25703317083	720.719623134107	150.023678942325	21422.7792592506	30748.2021846779	68927.4509039539
2	30	6	0.000526619441990261	0.00340503593918346	0.00242507965851022	1643035180.39718	1249194145.32523	7236.31635677523	772.559182906959	77.6029596446918	7187.92766337564	10273.724004056	22796.9487165036
2	30	12	0.000610801033754401	0.00463857266995597	0.00285886715873607	4393771042.77513	3138342229.86905	46827.166143468	9796.93908521447	1996.34871625385	31822.4814872188	59066.7382321153	257348.925882532
2	24	9	0.000595434417836571	0.00126584152737975	0.00398752416871358	2958520639.49689	3234152455.94927	2019.8074822378	805.727044380835	457.791235351378	9544.62322019965	15738.1228680405	57533.8085982138
2	24	9	0.000520696931417907	0.00122273335467898	0.00271508254013943	3434056085.92287	2861268029.12699	2198.8876288595	841.196329620634	437.840104758356	10682.5666521057	17503.578565035	61144.4850293517
2	24	6	0.000597734743858916	0.00440791965130302	0.00254389188712856	2691176257.47835	2880797959.2762	46019.1514614401	6119.73522903658	662.789298757255	14758.6962558388	25208.51056048	81715.7471510604
2	30	9	0.000906800173065313	0.00114409723791646	0.00227085735947371	2063516361.50816	2446081057.51852	2997.66530420028	785.042639290904	213.119848911182	39387.3865652066	51441.6205951511	86705.4747217094
2	36	6	0.000724988523954825	0.00444498552732102	0.00298759613993048	4023411654.05442	1767165332.39936	10231.4755720946	871.957241519988	87.5323118548253	38373.4601268562	38729.248996499	40237.7597970659
2	24	12	0.00088164706939151	0.00460358468879426	0.00111830380442356	4366233994.4815	3485224928.87854	143296.659786052	30645.6936738978	6514.38548490675	166335.578689028	286068.54149036	1065386.27266607
2	24	12	0.000954666913336307	0.00281466498639756	0.00397381032050998	1612784783.29779	2787761088.38979	10261.0382420143	3910.57961483254	2257.90337089253	23694.2158412748	42524.459551193	210306.414586584
2	24	9	0.000521795647470714	0.00563454040427112	0.00365223555821519	4732282531.64364	1806051108.99299	46978.5162097621	9549.86095744117	1812.71305489642	14081.4188832192	28196.6315816441	130199.838007735
2	36	12	0.000789094884861993	0.00494168553673534	0.00280873915831536	3778330949.06601	2690198726.55964	40020.2519626999	6147.19450900433	832.238611134928	64980.1769201628	103793.97509468	302533.576026976
2	36	12	0.000830242427119585	0.0048049948417267	0.00118174644395062	1409641415.26722	4260921593.85945	112021.485766187	12821.8184753155	1266.58721610136	70062.1792955587	117178.561522157	391731.493212747
2	30	9	0.000618345761751991	0.0012807882472579	0.00381963059569807	3433518058.56603	1257066124.85443	1117.96618267402	324.574187472583	105.52663094364	13290.2287963435	18746.8744245677	39385.1846894421
2	24	6	0.000540329682382762	0.00225376753957044	0.0013360200374739	1511025351.42389	4824070458.83496	23294.7254787852	3909.71850097699	548.01182728199	11613.2463974575	19492.8210593342	61350.1110449507
2	30	9	0.00053336645950907	0.00569724114815633	0.00282385867771611	2622621697.0173	4084978987.70319	98861.5384300034	12832.1921037979	1382.29188588666	14818.7929401613	30451.1349656124	147382.612635504
2	36	12	0.000599008442018265	0.00450235454565727	0.00302985169786063	4189830581.39873	1605258598.42897	17510.247848785	2932.88454350939	440.571015281799	29642.0041863609	48078.7386103415	146609.22364706
2	30	6	0.000509416930253626	0.00266617123402976	0.00259412064235095	2817405550.25247	4492078295.64691	13683.3801598391	1749.44394495221	189.652484523084	11001.6713774431	16850.9274078529	44790.0096702647
2	24	6	0.000611187850696295	0.00251846574748139	0.00136677140523309	3265921415.65845	3159162446.77143	21503.2871251441	3461.02796122478	475.623562895413	30072.2186022113	43321.9344907987	94661.7735954386
2	30	9	0.000855950070421964	0.00208461828454525	0.00376510867904902	4770437179.73633	4582940498.29065	8500.9731186436	2212.75327389187	600.623040853404	56241.3957593995	82789.4401084208	196615.320759746
2	30	9	0.000696466415568191	0.001595018183826	0.00318095301655422	4593419716.70895	3083178789.21691	3826.63006864912	1053.01589998322	311.177079307342	33128.7576677087	47957.0756130604	108669.250215442
2	30	6	0.000839799503991529	0.0020642627669473	0.00151618264057082	3733224019.43099	3852752962.2705	13565.4040976001	1955.85711811745	240.662464521287	80926.4661991259	81450.9255349429	81144.5590357731
2	36	12	0.000554387898732878	0.00178042420676441	0.00308110289647463	4802958940.68105	1268587223.95598	1708.59203820545	469.496597636423	143.202981730797	23067.3956881513	33458.9696138213	75121.5825172034
2	36	6	0.000759255392605502	0.00317263305615507	0.00101685872812889	3131678052.61777	2608968103.53495	13876.1977935927	1276.2622734136	135.174084214034	86919.4318749293	66834.5939301661	48916.7946611611
2	36	12	0.000877913840313559	0.00402411018806616	0.00335695317961367	2727872161.01799	2410817746.77831	18383.3702076067	3440.86075669052	600.877023886451	53082.8785961656	83300.5716421917	232474.875506244
2	30	9	0.000615645306488927	0.00303426073677245	0.00220983878740815	3723590721.66996	3626878626.71145	21740.7444156365	4033.8377969386	677.101464711229	31757.5095603712	51043.6226680728	150870.499482041
2	36	12	0.000505637915698597	0.00179160877845537	0.00162510544694028	1784596119.69775	1013046890.28639	1817.97237718864	441.825674766139	113.306591063725	13109.8998514049	19844.40876611	50473.934371319
2	24	9	0.000726844587371615	0.00452852488655436	0.00197692529513258	4839923095.52622	4742139337.56605	116665.683969291	22527.1814476536	3973.92624440043	63805.4325593627	114851.371129695	436139.984419627
2	36	12	0.000748273697902609	0.00385857599596505	0.00133824972220026	2618773642.64363	4607866326.62135	64704.5025500246	9107.30249338336	1113.64530709762	81317.4570637128	131123.406297393	392352.972827723
2	24	12	0.00053806012053479	0.00267027844843442	0.00314495727476855	3810559230.78541	1286487353.17077	5027.91604946304	1860.76467960032	1022.44089443687	12471.4262003753	22212.5586212851	105579.940062234
2	36	9	0.000891025526140556	0.00575558502923713	0.00119937893904141	1064094732.17728	3466875766.00787	94915.4853355768	6852.66439726749	528.414503003941	59850.0424321483	89180.0249778947	224894.033355701
2	24	9	0.00094881112140601	0.00570510255582491	0.00328881156971321	3766701221.01867	1754486591.38385	53821.9099788855	10595.0118603396	1940.35466008447	60651.3891984618	100039.913969908	308094.538627583
2	30	12	0.00093258740972563	0.00545853023479524	0.00291472470014041	2826184247.75967	1191293229.08455	28536.9637610571	5488.64786897724	998.69993359854	61376.6070577541	98239.215254292	285938.655717789
2	36	6	0.000774723329578728	0.00523474751370727	0.0028096487292969	4567227806.23173	3950251784.01717	28838.620692006	2062.69196525668	183.222041686295	60691.964352326	69576.5422442015	91953.5450201351
2	30	6	0.000804737064130953	0.00583603781467534	0.00155606986698364	3911324330.57575	1145122449.13938	25688.8123527722	2285.50851649936	228.033466660529	77649.701540666	74013.9648634878	70050.4632865599
2	30	6	0.000962081785530605	0.00239933280802691	0.00315776209874384	1048888600.90159	4967879695.61129	10663.6329020366	1603.49523289119	207.483888454464	20846.2284519952	29444.6690663591	63364.1798282396
2	24	9	0.000863364752342094	0.0054783386955124	0.00362770986846973	2245224525.45447	1979776553.44006	48633.8895804877	10048.882929718	1962.90711545559	27524.8193148964	50019.3710298695	195305.128243024
2	24	12	0.000520126839160806	0.00558958448172321	0.0036346690734396	3846502782.72726	4496892284.08752	108850.886940568	28764.3589414546	8888.87918911877	14510.5994590849	40622.3375657012	380161.729470209
2	24	6	0.000609555830176323	0.00579118865802418	0.00272720829500429	3888591948.11857	4780284833.0671	136705.882635184	15466.7541783078	1431.66192450593	22574.6998704874	41694.9247868126	160650.728812263
2	30	12	0.000565440896931247	0.00411986969083634	0.00244970652206979	4832430564.45135	2101454424.26763	26273.6296707299	5643.46406678438	1202.57065348971	30571.3820596988	53750.86738911	206537.103292109
2	30	6	0.000518043463524291	0.00478507521633178	0.0013900992420303	1177919304.56223	2975334680.74096	43380.7087948738	3077.48747323556	223.543242508241	9564.50565379346	15573.0314034258	51141.7360728187
2	24	6	0.000643561809806296	0.00402227155673041	0.0034016237082331	2628722924.41148	3514900143.05593	35936.2247387934	5595.44078639601	715.611502022768	13703.7972460171	23542.7980875097	77081.8656771124
2	30	6	0.000567343596376809	0.00224792994171264	0.00248159630266108	1476514261.26462	1701081045.38633	3740.8033223246	543.872852576671	71.5227702212942	7586.12420453827	10559.0741486362	21863.4887309018
2	24	9	0.000513599719293082	0.00171539089113282	0.0024218037620914	1443377552.75316	1402578264.09829	2307.17876337747	793.59331771882	338.895228945153	5325.45128981969	9017.87600316623	34006.1629398087
2	36	12	0.000946680839889765	0.00230106527656414	0.00146109441025452	3336190838.21014	4795043390.47531	19804.854154916	4069.40616372796	812.581866804836	168453.360782441	231701.283528948	443943.89325089
2	30	6	0.000800162305666966	0.00330307144306423	0.00135117322845176	3614488978.66856	1800397977.64639	16927.5721326282	1921.09988201827	208.591670559686	77046.2981493545	71289.4829023004	63776.2197645097
2	36	6	0.000959916394559029	0.00311179188005651	0.00147730379624025	2139229877.36024	1892707479.97562	9538.89198265189	981.305241276993	108.615804856659	76331.9769364386	53569.2546937956	35869.115095965
2	24	6	0.000537715703861607	0.00123382688254025	0.00399160030126912	4490220472.42546	4702737490.66704	2560.05132003039	760.337534200565	244.719217518284	9269.44073859763	14093.0382818489	39086.6750465705
2	24	6	0.000848862420446391	0.00321687473118045	0.00203215963959822	4997847015.40296	1966205359.023	21886.2428934201	3591.52266666642	504.808521579768	71181.5135340737	85496.9853579424	118531.969170951
2	36	6	0.000714909561601709	0.00262058479327533	0.00306233817761632	4102273547.29979	1949806530.83728	4673.25986546386	556.27572618199	65.0197409630185	33348.7812776708	31026.9843051137	27954.2688963088
2	24	12	0.000990118106721234	0.0030798206821444	0.00143588659644725	4041793877.49404	2908531050.93634	35696.2937034608	10014.384378828	3484.24320334437	157449.970299138	252613.361138941	762997.891790104
2	30	12	0.000875836902126582	0.00403894071084986	0.00313128844178818	4531967729.18026	2985225660.76087	29815.1437504301	6972.42689266188	1706.63238233146	77860.9383743919	128468.259153476	417101.16611677
2	30	12	0.000552438597393812	0.0011077665552293	0.00155601204607512	3597038418.71549	4966652304.83597	3489.96707806489	1262.79263377307	611.280025706065	29958.1164340382	48935.4725109061	163356.599299631
2	24	12	0.000872008539112751	0.00467397238848351	0.00305827492506602	3175747022.32216	1542461506.9763	27743.7828199123	7689.25591308897	2602.45516609458	44359.4991440717	78423.8840590713	335121.702326789
2	36	6	0.000806910402142674	0.00310402145803982	0.00234194168791338	2803390698.29721	2211843152.39886	7944.71179552976	802.88959586503	86.0185150360944	44202.4126868571	41089.0548687157	37357.9424408918
2	24	6	0.000504946921464687	0.0022446630990795	0.00376663481946635	1003829140.0456	1860995487.43155	3733.14342499169	866.151235980202	186.934454928942	2398.48687913984	4059.41260064172	13718.6263306045
2	36	6	0.000778111374732422	0.00453459869897456	0.0028828229718751	1089953620.8198	3924750403.19475	21160.4016007912	1445.74137746593	113.936821840256	15860.0264759729	22347.7500640057	49586.1995853685
2	24	12	0.000782482722631038	0.00568381465117701	0.00251034775011128	4250777961.37198	3543885354.51398	125800.707595242	29770.8875173244	7546.57239906806	57617.2328303779	113803.252125924	638015.473980177
2	30	6	0.000579859774577694	0.00432000424725678	0.00220454893734334	3203069634.03912	1425924902.49734	14870.425309432	1372.02603299263	127.567202978688	19522.2491730377	25350.7745001174	43902.2234268101
2	24	12	0.00077729061687969	0.00432830175113536	0.00382983198389669	2434179217.75325	3382605347.6079	39041.7697029512	12010.1186112244	4839.67918921562	22557.5712253835	45143.7027720788	281802.156102084
2	24	12	0.000618684715182596	0.0057701085080321	0.00272236687494394	4730069788.53131	3649645223.68096	125002.166705451	29987.3175370111	7781.82791000685	32030.9160484148	70753.5146389874	492497.622394029
2	24	9	0.000762582989894159	0.00354366861981448	0.0019744719990021	1535702118.59053	2603525019.89295	33210.4395911963	7422.09168626206	1636.51057338745	23654.6840174783	42355.2238086493	162444.067317865
2	24	9	0.000771736965878167	0.00356239290963323	0.00348972857463991	4553741049.9957	4345695301.37918	35079.6728707635	9206.44572942644	2598.28503041451	40361.933813255	70250.4555071531	262553.50917292
2	24	12	0.000998761786934829	0.0058884039512578	0.00392876001790637	1263035198.91695	4196539245.41851	109917.29982919	28826.0794162312	8795.61804166558	26395.9888607662	60862.5156207952	459752.353508797
2	24	6	0.000908111654151215	0.00546502523737333	0.00358536890180439	1183817686.9632	1858920476.83652	39396.6200877761	5109.6735041694	544.028368460978	15542.6894628648	25584.7420094706	76714.8111729337
2	30	6	0.000746948512069612	0.00422197826196205	0.00331509091266545	4628380001.15585	1374807598.47462	11983.9078426502	1374.15654663467	148.762709800838	36514.5909256634	41430.5241771738	52279.8448975211
2	30	12	0.000506712045037888	0.00484679175015971	0.00251356878926536	1362698125.4916	3103339870.92469	57483.9600700283	11234.1926512308	2049.18723179653	8322.01076953557	20947.2650703369	139713.08733053
2	24	9	0.000880651076889874	0.00142765917328001	0.00105968177227953	3127640506.76642	4649352441.35997	14114.4826685142	4058.36096670372	1328.90357685669	102458.039347763	148273.826927945	325247.396291132
2	30	6	0.000809906087189563	0.00393333398421864	0.00345910083884867	1919160941.24511	1890690311.97595	12560.6252475714	1413.75925561084	146.526125009512	20341.7356204061	27064.2291339262	49565.6026021992
2	30	9	0.000907809063735833	0.00430126238672	0.00207638154429218	2732984589.62453	4698081809.76026	73473.6206657527	10618.8865607566	1323.39396336565	78048.3152204884	123016.025000321	341131.284527641
2	24	9	0.000942499594093969	0.00243366172390788	0.00114938583176249	2557714345.49247	3043711938.278	26843.4558386498	6345.50444710588	1546.34693621931	102552.004605147	151487.801926101	348315.163320082
2	36	12	0.000846158657821691	0.00480260990282614	0.00395228652873146	4134299320.82402	3096174612.13629	32303.9874396902	5665.7667528476	902.874154132035	62888.5876629881	101508.409787048	306036.639765768
2	24	12	0.000778185200926599	0.00338539761465416	0.00202429156812281	1880955943.7112	3882520444.66236	40112.1961579252	11856.442311087	4469.83783384061	31284.5921362328	59949.7393459981	332628.481437081
2	24	9	0.000540274199152975	0.00184282628819974	0.00283553956196092	1366928599.25316	3670681190.77085	5944.17522661882	2070.59979397359	895.767242190678	5785.60822517956	10397.2210079153	46287.0300092035
2	36	9	0.000513821016802816	0.00426350448313229	0.00250856817205397	3902536383.57845	3152410827.92336	29809.6390951577	3312.32171203228	324.196309543251	21261.7225251046	33891.9436761636	100950.702854825
2	36	6	0.000537661765652265	0.00139264808289693	0.00348171024115309	4772573958.692	4747323855.80221	2216.7355558469	368.029246038677	56.7761136234273	15881.7353058889	19214.3321656055	27767.2670546778
2	36	6	0.00061326464656825	0.00569428664133625	0.00328374162900838	1280961634.75648	1827803285.03657	13719.3729007387	860.910174874886	67.6316280937778	8119.22470526114	11653.1413986439	27496.5886487787
2	36	12	0.000522802331182189	0.00428934514451665	0.00354360576978786	2931482220.58843	1324351139.71166	10913.6633029652	1978.82277886538	327.226545846679	12564.9515296076	21503.0027716519	75926.8176897774
2	36	9	0.000636600908288584	0.00461697126309202	0.00113601839946993	2076778563.27123	1892529522.14852	35450.3627680939	2949.76769072547	254.346135823743	42945.795499993	59809.2651753916	123321.466360847
2	36	9	0.000515548888809701	0.00157955657232057	0.00265017825752156	2780770813.64221	1509224016.70505	1430.99568486608	314.640786446487	69.0855994464139	12173.0484033323	16793.8801304494	33416.8377821044
2	36	9	0.000518610533943423	0.00161236053552402	0.00177924213380419	3051106871.96916	3435803106.31997	4057.21683313686	798.17579296411	146.346019437588	21278.7030002687	30439.7076003622	67230.939787065
2	30	12	0.000531884107973767	0.00119342389835521	0.00399566178601334	1891944202.5981	2710389338.67962	996.40986871205	419.170352670629	265.486392929653	6028.37983793231	10298.3942284914	42239.8374131195
2	36	9	0.000731580317954623	0.00252831781809363	0.00337408282380876	4994523280.41208	2903690112.81186	7262.72538330427	1329.47297224932	221.830379225874	48937.1760687513	65004.9280756085	116039.294310613
2	36	9	0.000737464621975354	0.00385820029037772	0.00364689544654246	2407447859.3651	1473960414.92241	8797.03049087147	1244.29493639468	157.883113007139	23966.4078681931	34042.983286211	73182.8644851913
2	24	12	0.000911725608665089	0.00435251819717604	0.00128617864848693	1053217892.65192	2013317904.18773	61981.7850807921	14150.1993455197	3364.66271089057	41618.1693737688	77460.5431019067	370947.130042861
2	24	6	0.000997054909677742	0.00142483476231004	0.00241359623878495	4972699427.0978	4597253344.85884	11090.2656403026	2471.67563255653	498.532234357516	76823.7892712984	91823.7494044736	124614.529636894
2	30	9	0.000982307103688224	0.00483211003484389	0.00340271446402652	3360043820.10549	3891121735.98046	56057.7681010719	8860.45805743405	1223.32648146109	73739.550229326	115640.620675692	316981.869773423
2	30	9	0.000703650645513204	0.00104780835859331	0.0028244549133337	4979113789.31583	4649786700.01159	3204.88586171471	939.017709477411	306.278529069599	38236.5969094158	54176.6233455784	115840.674448982
2	36	9	0.000966293121516393	0.00485091836748624	0.00317177300619222	2226779081.42829	4641344081.14842	51617.2387372162	5768.63923249642	578.517342551203	60392.4886660692	90914.0811154986	230643.632698038
2	36	9	0.00052570996515435	0.00140126969798246	0.00214428320953429	2075027209.00089	1972650159.98404	1551.99275460131	344.954697441637	76.2478904585107	12109.0789884722	17028.4636997146	35891.0018006997
2	24	12	0.000711599255746012	0.0044030996677903	0.00200015810961556	2064295340.43351	1744827998.60409	37626.7285580093	9616.97325516521	2808.71781988872	25781.3801854856	49022.2793633556	254770.499593971
2	36	9	0.000623933909418582	0.00181093597090884	0.00374842777453263	1821096385.69035	4573588037.01738	3547.85854106105	812.266460754958	178.68793369057	11562.7044425919	18036.9717510165	52632.4754330165
2	36	12	0.000982985592738999	0.00153197824847434	0.00110177985417549	2215092387.44898	3727022608.43349	9418.28758427881	2129.98198931065	478.948958531171	152116.614277443	189380.781637134	281928.923651534
2	36	12	0.000534423208119454	0.00158693926364142	0.00397173674875614	2996392522.73274	4713319159.27214	2614.23616589114	854.750783184566	329.820580188293	12103.2275986379	20151.2564243731	72838.7126140474
2	24	12	0.000577671771094777	0.00526774003120369	0.00247733152041454	1032986032.97771	4595390250.5683	132125.117370677	32491.705200765	8802.78360397814	9596.13863017413	34345.6248563842	376904.828716654
2	24	9	0.000772638362162815	0.00480170836469731	0.00334186304694066	4004436620.23983	3669090562.90323	67591.6013869635	14741.3407108268	3126.07927431838	38823.4239328635	71109.3878449615	284547.896976347
2	36	12	0.000776595469208902	0.00251139740995315	0.00229344748776289	1170021602.94296	2753847723.26169	8037.85426565657	1786.24149950131	394.200641740814	23929.538904083	38913.5340863973	122312.412885837
2	36	12	0.000832301471119519	0.00187922066547465	0.00284684650104086	1329915815.86461	3394215370.64043	4136.25910723453	1139.35724926881	343.893579013819	26038.1278586037	41353.3277355331	124104.286602138
2	30	12	0.00098516396953869	0.00385409123149465	0.00117761763594801	1594538669.31003	2903330803.1969	58002.0183309824	10456.338643979	1728.72291989875	101665.793625377	163813.03178119	484738.0857057
2	36	12	0.000669763267943483	0.00275775280624436	0.00135761341853486	1031820896.4282	3486054443.3471	19756.2813783452	3495.05614913915	559.019254291189	23954.6698148819	40615.1986495014	139909.106432539
2	36	6	0.000894612164077402	0.0052438906635068	0.00100602592541246	2418641057.6718	4734553258.84964	44519.507140573	3034.01802041412	281.598065146945	129725.979811467	127730.280282059	128467.082754902
2	36	12	0.000582756020314407	0.0055426008753065	0.0038635685875399	2778139749.60279	4212951145.94164	62978.0085045661	9830.62463091504	1322.61343622819	17788.3621167755	35200.5130896192	165930.065823767
2	30	6	0.00084512004718411	0.00157607212160606	0.00311023916492452	4136805745.91499	1546839274.18615	3356.77313057993	571.819806006576	81.3600626944724	34645.604218824	31627.6008481575	26805.4110094236
2	36	6	0.000782934465209867	0.00591200214024989	0.00168951429292412	1532021187.64009	2974979375.50119	28417.6802983649	1705.98922379388	139.266510324758	36338.0432175748	44752.309434093	69866.1787685003
2	36	9	0.000578350502471344	0.00195151918637771	0.00309365035561826	1998452264.16009	2292575759.74107	2696.20637213592	558.360102382914	109.782816609269	11548.8998945049	17216.6548311114	43183.7240982334
2	36	9	0.000538048368963307	0.00428913238513093	0.001555432788277	2736662471.68417	4610880455.74047	60267.8817076525	5580.45450699936	475.632695648294	28104.3779588445	45495.5363922794	143688.504085098
2	30	6	0.000662561256201142	0.00250011945652973	0.00259320737977435	2412506798.1716	2200201126.73659	6452.91276474784	906.778306625515	113.312102555236	17920.7202425349	23175.6727030226	39344.5140364111
2	24	9	0.000957674403162829	0.00362721144372975	0.00251440921705264	1794293499.73544	4647399216.41375	51535.5199802644	12195.0308954341	2936.41125804835	42805.6751747469	75974.2267748197	289403.601370732
2	30	12	0.000822360603862941	0.00549999567210353	0.00156259357405795	4933652863.346	4195421826.63023	165674.935025768	25936.6266214197	3504.46223807319	143494.47312431	242825.792465319	824814.682374065
2	36	9	0.000996223580952077	0.00546478453586201	0.00333837219495369	3604709180.29512	2922351745.80531	43229.8114790471	4699.41242744207	481.615815886053	94822.9660789116	128320.2819842	242527.926442102
2	24	9	0.000606295661609258	0.00379275383162495	0.00158162183962756	1112214658.10773	1569320888.38451	28691.5271924721	5756.39667957656	1073.10693459354	11351.9465580401	21599.2299497532	91727.9703196046
2	24	6	0.000947598923175485	0.00525818209419365	0.00274658155955576	3405735672.32682	4853681380.84029	114096.954391428	14061.0813635591	1449.68352816717	62620.3148203064	96791.3962479891	250456.495638793
2	24	12	0.000726830612035088	0.00507784272589239	0.00207551286164639	1837861616.3483	2782556101.49364	85147.878426832	20340.4641858476	5239.48856475604	25718.6198172739	54760.0006551394	357942.03323547
2	36	12	0.000639891997750787	0.00126772162644068	0.00262666889342088	1786565883.57494	3884023912.50282	1950.05705641516	625.573878687911	237.930501798587	17144.1853093388	27350.9220290093	85087.8914772759
2	30	6	0.000722351368003754	0.00203433491932193	0.00382075472513534	2148579529.72862	4439353808.54176	5538.25673059439	983.607720127658	153.114718607155	14735.9627331306	20902.6634981529	45972.8550809766
2	24	9	0.000892590369392389	0.00136495954075348	0.00101972086481973	2224794026.64351	4330184254.0978	11602.457746632	3398.02728258612	1145.27443747875	80197.3423609363	117947.453059829	271850.481082012
2	30	6	0.000897377526655284	0.00527597338026251	0.00233763598094634	4130661022.82127	3684794042.90994	55814.882656158	4835.46178564812	440.622572243458	85538.0683471787	104419.137936117	155893.234978716
2	24	6	0.000544938754047901	0.00452919245341244	0.00101054225680835	3014918814.90918	2582591659.46752	78393.7496344484	7760.12963563596	672.659915641386	28929.1428457591	45040.7542866466	119981.547860752
2	36	12	0.00071825133459948	0.00516569585430673	0.00232926429430304	4239599086.16277	2075938394.75854	40333.3240257456	5653.21345838523	694.378775722999	65159.6807750387	101805.901529397	278630.057601953
2	36	6	0.000693253723013366	0.00507258864058264	0.00375658735580925	3431793002.75958	3123553705.3981	19004.699258239	1373.31798775997	116.87916903552	25763.4088953184	33156.1344086439	57358.7981212619
2	30	12	0.000777485414183841	0.00166910985718756	0.00382901512880046	1482265027.04413	1952123587.02902	1858.12657159578	688.955363693717	346.482380406872	14316.1201526588	23680.2113871207	83226.1701896318
2	30	12	0.000609292196445469	0.00597512345951177	0.00395114879861034	3023362151.42564	4079419393.30012	90683.1686495413	17908.829096286	3322.12683179207	18750.6523695438	42508.6730395047	254229.803116813
2	24	6	0.000812629304395918	0.00434239068298915	0.00200653522857309	1196018142.85746	4307682215.13417	78137.7629144866	9688.99868425974	979.974283766811	21069.7315328542	36423.7377546355	121588.290635752
2	24	6	0.000661615986481149	0.00330892114110525	0.00207476377234957	4934252696.95088	3091638470.43591	30226.2891957052	4669.32031777763	612.42747190717	38210.3847193146	55211.5398426326	121304.671568837
2	36	6	0.00077214451992277	0.00434466359033638	0.00289175918471965	3647194344.24049	4138779291.48395	21838.8022343167	1688.49813670779	152.768948825619	46967.5037817404	55275.2773184415	77094.9209573073
2	30	9	0.000642765695832585	0.0028207481529137	0.00216310751252313	2186031588.39713	2003064386.94249	10307.0961381781	1993.87629165959	355.783223830445	20999.8461487624	32835.0482334643	90442.5446213104
2	30	6	0.000969070840843	0.00357651910703063	0.00219236005940095	2287505414.67151	2628394726.69705	20256.2950352166	2268.24389251739	240.686985960389	59692.1468518582	67533.8936849717	84733.6811305493
2	24	12	0.000895897171389434	0.00433224058412665	0.00108606197736739	1754835546.88476	4439847457.16576	155496.295813784	33982.7138401945	7451.06485712576	79301.5382849132	151260.241485534	769226.535779296
2	24	6	0.000766636278476767	0.0056424105087847	0.00122860437092932	4990132597.71912	4564357450.51051	196547.900319684	18605.6820219397	1610.30718118806	104251.791215011	150488.934115531	331005.921188859
2	36	12	0.000555886595096048	0.00523293114485823	0.00370877422821766	3407373365.41126	3610686294.86226	48041.5229987231	7700.08853101438	1072.67547633668	18806.1543377787	35536.5616088136	154604.030376769
2	24	9	0.000990539457954501	0.00501373369613797	0.0023712355134176	1080607028.39414	3150473713.92711	86621.89653716	16589.0304624605	2881.60386423772	31865.1901879583	60694.8421751011	257549.311479122
2	30	12	0.00076740256223226	0.00557837486511678	0.00126256847945682	1192672580.89832	3434138875.06726	163113.606630343	23398.3153027606	2786.16928462506	39682.5833219448	78159.1254529731	391108.266820819
2	36	9	0.000810342355572883	0.00215008921598427	0.00289489758202358	4939335422.1476	3034797925.89096	6955.6656166997	1321.77180642018	227.032620335786	71362.7623776564	86908.6151401174	124283.382708581
2	30	9	0.000756733999529841	0.00402391678707374	0.00274098618388288	2642529687.49266	1132004931.85489	12657.0706401024	2128.63106575361	321.25004325305	30973.1555430412	45355.3889664233	103289.256677473
2	24	6	0.000978553573934887	0.00240053556753083	0.00137537818383646	1874087083.84374	1734018903.61362	13808.5245535743	2394.39162872498	353.750382015664	57254.6493888958	65927.006299877	83149.3109732532
2	36	12	0.00097335272086055	0.00206827105194227	0.00293857356290146	3590976971.48119	3303398103.76808	7012.9805336572	1769.5243898167	471.703405576119	95666.7361420597	133083.820977855	263830.171731027
2	30	12	0.000535498216013579	0.00179199116639035	0.00284147247316807	2778712673.61111	1490415364.91288	2007.24716598747	690.279021869229	306.175028577015	12004.2874157322	19928.235429469	70036.2955613961
2	24	6	0.000714999250462383	0.00242608886931054	0.00260011228448862	1526122161.11156	1593289986.34055	6089.85605263089	1210.61984972286	216.285295601015	11769.0938735267	17279.21386384	40463.1606801282
2	30	9	0.000733987587061831	0.00541023284837521	0.00235175578838112	3827195843.01924	1085048034.91907	28291.7644469732	3737.01328903979	436.409139694995	47583.9423806323	68231.6953300417	146610.925770206
2	30	12	0.000904587000633976	0.00408679707533719	0.00155074144531789	1631115093.79478	4536695188.11919	81687.1418591184	15330.7795700511	2652.92856401199	66944.1742424995	118964.363939128	463216.328505698
2	24	9	0.000856177209112125	0.00585124985722629	0.00182068687472526	3607983277.50264	4482407916.87613	229697.784559819	36946.6796342165	5019.54610173308	84314.3564825062	153751.640211667	597967.312349364
2	30	6	0.000971538323156188	0.00574290120469096	0.00358567323696065	4549631635.63814	3110940035.55562	45888.6948067286	4270.995981628	402.399526819577	77675.6924557586	95099.3914724219	142566.562428272
2	24	12	0.000720560352913091	0.00409609973753168	0.00150195254233077	3240158218.40188	3161367795.98067	72062.2425931714	17725.3885231533	4831.64184808395	54609.7148212915	101828.682662615	497526.263631502
2	30	12	0.000833773512717674	0.00290147808374232	0.00103912308791318	2039500389.49306	1585400068.10049	17986.558641532	3733.51595749788	768.355849068578	83176.881449263	122474.404998665	279303.678551739
2	30	12	0.00071950405667323	0.00483311813315198	0.00228124319173536	1831212860.04445	1221254298.11822	25036.0236826985	4777.69660655209	849.758969971319	25235.7323412678	43982.8834941477	163001.469241159
2	24	12	0.000639554247137122	0.00529009989727951	0.00183713560265022	4335097662.07469	3857916526.46046	147021.395621311	33226.101128827	7729.04564939351	45468.7788259223	94788.4665618637	591415.264261407
2	36	6	0.000614110900534	0.00400567721962865	0.0025798398565461	3313115329.61426	4924721244.95986	22582.4672039102	1642.13556692936	136.421987023327	25637.3993200452	34208.7291423514	65003.006155283
2	30	9	0.000583663563504639	0.00507204382467577	0.00370481024897149	3074456010.33015	2649432196.21301	38858.5108773485	6030.65409381415	796.986351476814	15292.792587587	27607.436286349	104998.213008681
2	36	6	0.000595112213888108	0.00453663467552654	0.00276830633939507	2202272131.14679	3230458121.71882	17753.0052279903	1208.937070304	96.9909986644112	14781.9824619677	20479.2931230634	43332.6328045684
2	24	9	0.00085891962158787	0.00139212782191679	0.00241186916505488	1415393807.00167	4788636907.39506	5303.67927275782	1925.53746519472	907.529773380737	22471.3534430165	36849.0977439022	126826.013801035
2	24	12	0.000883751323414685	0.00457169957756594	0.0032254840703185	3617211137.41665	2314523171.26301	37081.9795254863	10553.4861817773	3736.76942189982	51065.0444400066	91924.1137516189	420087.951882744
2	30	9	0.000628461460707018	0.00471430441046395	0.00273154982025679	2905516197.27533	1482477659.34995	23485.1050669747	3486.00325832301	445.448203864058	21446.6951189716	34669.3702788314	102743.897959723
2	36	9	0.000609003274836839	0.00586140631005918	0.00140734393773217	1393849596.04122	1405632252.47974	37078.9902792906	2755.62931805215	214.582303700996	21598.5409755007	32725.6546171219	86599.0832477047
2	36	6	0.000809030360610018	0.00572641620159863	0.00148334376828222	3785361323.52504	1685342333.67489	18206.2361299855	1462.22042553603	150.184327564473	90925.4215741456	72910.6493313006	56081.1596635243
2	24	6	0.000903290081667595	0.00540159378456301	0.00152505010349991	4175172681.55033	1841398262.7814	69449.9484327893	7754.58987610126	794.408575540541	103032.753427024	125399.921721965	181743.043197785
2	30	6	0.000960112562904422	0.00195072089464591	0.00234187134996309	4609549656.95603	3269435537.59705	10075.0619206754	1610.95555134141	210.765911122102	85366.6333624652	79153.6196521618	68994.4736806813
2	36	12	0.000758467320083795	0.00487308549530471	0.00350421266508663	1571950246.78734	4924127111.7604	56794.3154899572	9375.93791234921	1355.83184490526	23356.3101803449	44088.0504575532	191068.966362314
2	30	12	0.000597350726730316	0.00144396689734034	0.00356562849031847	4075258704.32219	3671839008.67715	2546.48494196656	981.159471534983	527.284705811061	19393.7702857603	32323.409849729	118005.559165522
2	24	12	0.00051587821576136	0.004726856953926	0.00369735998676882	1701127925.85361	1888854305.91357	28354.9262788807	8250.61916643459	3019.9656747514	5796.50264856	14393.18274537	123093.518708938
2	30	9	0.000651593930976568	0.00313472846449767	0.00355795111232055	4250663820.50312	4305206569.60849	18714.4446662992	3945.91157618332	783.353361866607	27573.6464197196	45310.2370537371	144165.120176452
2	24	6	0.000808398023058743	0.00401466074954952	0.0024966208742359	4967122825.87713	4730646093.30222	63751.9383156597	9173.56705732448	1109.18373705601	59913.7299670133	88844.8381344579	207851.988129089
2	36	12	0.000504814689820836	0.00430813379187235	0.0036894745697763	1221765372.51042	1513175417.92274	11957.3613756362	2183.34043451282	361.443790592085	5222.51065876126	9975.50145015604	43864.4056631533
2	30	12	0.000547309813409841	0.00585398039231515	0.0012133386267521	2051178650.50558	4212712869.0836	231659.188075446	31726.5533255736	3561.46647789292	28391.962601324	63778.9210767741	409169.316002991
2	30	6	0.000594034434728128	0.00205146257341523	0.00374732365699359	3985848997.88871	3889654604.34686	5155.286706059	907.221439547342	140.366023698887	15224.5605131588	21202.7522132953	44215.0333211578
2	24	6	0.000641534619126414	0.00588468736043178	0.00282955392145841	3593020844.62114	4861363811.91726	140859.976588073	15962.028556332	1479.59780083409	23418.0984543658	43211.8233599568	166147.229418885
2	30	6	0.000760472372450531	0.00338023587588822	0.00129317402480052	3101833939.93539	4180626219.14008	36012.2464402311	3441.59650036048	331.494608461197	69395.0264027859	82907.204627408	117530.086719082
2	30	12	0.000595146152103094	0.00459864064101537	0.00243763651258717	3805786613.13181	4361157775.91094	72505.3138768019	14511.3982937238	2754.74155502417	31383.5545156332	61395.3759141154	295850.159487745
2	24	12	0.000600830190799024	0.00458282009928247	0.00204837766713416	4258830015.52107	1299733167.08987	30927.5196564244	7786.12632930587	2216.31903101272	29900.0965724131	54532.7507579653	251212.482797331
2	36	12	0.000795746972362198	0.00332750578416035	0.0011474208708612	1598246251.22536	3348314722.69231	36746.9703474583	5468.86142780096	717.956043903882	67691.5390859199	105640.170201826	288183.600933487
2	24	12	0.000918658401637527	0.00375804166053042	0.00335307536710073	2663971567.42944	1700185954.55367	15906.2746264706	5051.30268434327	2157.68900776311	39167.1572800357	68343.0879772375	288327.110081617
2	24	12	0.000597846408179665	0.00173027923950769	0.00140840635422211	3997038325.72727	1057509394.92696	3490.77811285187	1236.78428834297	636.122386577892	32934.1653213223	52497.4436570826	155055.906435919
2	30	9	0.000547854438423396	0.00425666415826264	0.00354307224063481	3014860372.41307	4676383224.69564	44497.4797452975	7655.42992777136	1144.34046349205	14013.0293580091	26663.9458092411	110016.555632633
2	36	6	0.000558212538677165	0.00260646615530082	0.00101349168288843	2188015586.65133	2884691714.69565	9552.78293152709	778.130758164935	76.6485423380944	29037.5784348796	31234.3489987515	36344.5351459067
2	30	12	0.000554488722067645	0.00461281401513054	0.00252780789310402	3904923852.06364	1413434605.13582	23319.1459512101	4721.40675366935	917.567951464607	22679.9196879089	40175.71151322	156177.424268461
2	36	12	0.000574100564624492	0.00301442105634788	0.0038469489262802	2558035698.27439	4450899560.87031	12941.4262170403	3014.01156422185	702.774583941116	14419.5987364826	25584.6956909248	101115.945404672
2	36	12	0.000736425924196964	0.00300218366354976	0.00233183278790223	3640470029.98373	4127089864.32973	19493.2139842656	3907.76942390849	748.226565839342	60633.8625580147	95999.1740527216	276212.357912661
2	24	12	0.000795885563284175	0.00338035093934898	0.0028093513417125	4345422830.79908	1216529667.09405	10668.660213779	3384.46321001529	1447.94335239712	46350.2845118705	77170.6337385611	270831.643140181
2	36	12	0.000685328202278583	0.00232531289228988	0.00144263422810531	2215574718.60625	1777096447.74581	7035.24509477329	1431.27638325812	282.798554782228	44556.8056657883	64461.5931001135	142293.720381775
2	24	9	0.00059276481451746	0.00148881610078707	0.00364930699630397	4734023092.38987	4336383377.38711	4094.19550064256	1558.63741515501	800.495836903481	16681.5870477	27578.5788701296	99706.5964634347
2	24	6	0.000933861459257605	0.00418224929962633	0.00349113381885609	2466293436.50849	1992776565.83893	23790.8817591505	3738.78553517441	500.195629126385	31775.652672005	45757.8588463619	99753.9594008496
2	24	6	0.000552306273586134	0.00125676894533098	0.00365365075910957	4539452862.80162	2846596482.64513	2113.13128463383	593.923606661599	176.28477186132	10070.8559502403	14674.9623739948	35122.5363836862
2	36	6	0.000951680598973097	0.00591282848955548	0.00155283144167212	1605203151.4107	2830849794.18094	28615.716797355	1896.80861087476	171.411791528724	69239.9979036847	72878.4641579047	82003.0691829043
2	30	6	0.000724907703026516	0.00534494264531664	0.00256129915957721	3637542987.87358	1150480088.06894	17549.3828422174	1600.88072628382	153.728832319344	35129.5077089585	40607.1500056963	53819.9105212771
2	24	12	0.000825550521235811	0.00218185619164408	0.00178302361389057	1879757062.90676	2182429659.49415	8562.48235482902	3013.76044622462	1529.30166140428	36247.7826186496	61830.5628298436	243066.316633686
2	30	9	0.000745225937573255	0.00185503685860949	0.00341734008234512	4959756003.32569	2894162715.02088	4896.49808927648	1286.94868586078	354.798244360976	40720.6559504559	58194.1277183655	126383.757488152
2	30	6	0.000992526344138823	0.00258074267968153	0.0022220721691011	2988708386.06464	3912271854.17555	16190.2315019229	2255.00177291391	273.602225057488	77545.1300310237	84157.0968041414	96047.1983565665
2	30	12	0.000728262970659578	0.00517498377051702	0.00218797292779898	3077604530.60509	1674455778.76841	42857.7374668204	7748.41391623189	1274.28727144833	45012.8528645062	77133.3692891034	272146.109880417
2	36	9	0.000825100173095978	0.00246547665338024	0.00283923248076814	3634443234.99319	2569349090.81244	7421.36486083782	1317.72312492373	211.180414408125	58643.2564793645	73701.589919723	113921.675801369
2	30	12	0.000554487561634113	0.00202900035518378	0.00275806510761186	2743285084.84859	1782832534.06138	3210.88674543214	1046.15554024705	425.296331222163	13924.3288340549	23434.1665390953	85650.6266472922
2	30	6	0.000668685840851101	0.00249224975593494	0.00161369107433768	3234317178.41195	2696345831.60619	11412.935525823	1435.46032835712	163.946249652937	37696.6310542312	43946.6111330342	58427.2708459705
2	30	6	0.000893964197428983	0.00284773011716648	0.00286736545563223	3862107293.40058	2098658562.65018	9839.75179597071	1407.98025184973	173.797075148863	54653.4824750374	56706.5947247251	59540.5274517879
2	24	9	0.000800858882036164	0.00572967374883725	0.00203863733251103	1298880515.96215	2682374378.43396	118028.939677469	19853.346133772	2849.68764567967	24702.5574775635	50487.0885966816	242179.843412019
2	36	9	0.000948595942592212	0.00524457782050825	0.0034461054877621	2026199187.68258	1347413042.38429	17880.3510075678	2032.21078127458	216.585676831157	44282.3551054779	59425.134375983	109752.7659745
2	30	12	0.000888708867052429	0.0010892550914418	0.00123965478605093	2412220660.96957	4919998669.7716	5971.50152558269	1915.5128689599	767.221370204883	91338.9731603234	134522.533158978	310463.264462767
2	36	6	0.000625756548217879	0.0059851432704717	0.00236519247172425	1670986633.45173	2495644000.08951	22148.9731026278	1303.66497969482	99.3169793486187	15296.2760802843	21155.6591624627	44888.9008131505
2	30	6	0.000774642370754818	0.00226253752618903	0.00203632229238503	2775985932.7346	1750602215.60636	6149.56387573089	905.432764436473	115.305404629437	35770.6446652326	37295.174194308	39432.5065271668
2	36	9	0.000794090338739154	0.00435587376990113	0.00283520959477869	4406909198.05011	1310024861.12775	13914.3948862783	1765.4360381962	208.380763236248	64425.1785954358	77708.7944561243	110031.563741393
2	24	12	0.000782504586722185	0.0040157654433371	0.0038088025436636	1710853647.47845	4542740899.41107	42654.0129865057	13643.9462090449	5863.42545246344	17527.1946195683	37264.9286755743	266334.689965896
2	36	6	0.00062281075535376	0.00257471753713841	0.00173164408217239	4208888197.8793	2620948317.79209	7521.65573057437	769.121072871301	82.8374202730427	41525.0866784503	39196.6613913767	36395.9611548112
2	36	6	0.000777093901807079	0.00569249430726342	0.00184436385632694	1358466740.99874	2477251716.91894	22114.4246536983	1355.61940571067	112.078156315681	28863.9522607938	35618.529449451	55876.6894673233
2	36	9	0.000952909908054022	0.00500911622260745	0.0020868865846479	4650897812.12247	4036294189.39497	66886.0656404204	6736.86835783383	670.040954817646	166797.429691245	213493.812580885	350349.272182608
2	24	12	0.000628664176846426	0.0027667452923683	0.00273510938652607	1603409078.92494	4592096872.30359	20866.3139862432	7416.40096114504	3792.14370971779	11684.7032578742	23842.9623736486	165005.676460561
2	24	12	0.000855097829665169	0.00275631817089814	0.00172300574245859	3261033852.14773	3426578454.7262	24913.7646568744	7799.7216978584	3257.40298238774	73433.1434578202	125995.696605208	496893.596861268
2	36	9	0.000760476427543145	0.00486462172845894	0.00373431872789293	4088010213.22616	2162850042.36995	22167.2523612848	2674.30357593919	291.981781936009	43944.3963631402	62564.8706191813	135525.615202706
2	36	12	0.000785402588783775	0.00182820996947369	0.00315387710698785	2680735330.46235	3778463698.74782	4324.61533032068	1220.94303372777	383.720256979086	38320.9711068147	59249.3409177788	163296.380807847
2	24	6	0.000523592390213184	0.00461375836971138	0.00355663227684228	1597337554.35174	3551902271.82406	48522.9733856681	6972.91356866378	802.835408983613	5515.37166766626	11947.3133339049	53793.6098363355
2	30	6	0.000651752191626071	0.0045910623022916	0.00292972972452293	2324298522.54496	4949283880.35631	47838.9367055859	4321.63280076593	357.624136679723	17426.6445011522	27658.8516225892	81556.3097114019
2	36	12	0.000814823744087358	0.00309106084827286	0.00326149597091549	1220482037.35041	2067497771.66919	7770.73330496409	1694.2367628615	363.620167112006	20464.2479561721	33527.7768204666	107438.992544336
2	24	9	0.000917793744063507	0.00133772295447434	0.00394018695735716	4609382422.57721	4695079647.59156	5328.9265278929	1937.77861554019	931.170956096951	45658.6358542156	70798.3514585645	198964.575829478
2	36	12	0.000610802685673222	0.0056161136097177	0.00222337031133138	1614875760.08502	4905080956.70434	117631.949868726	14944.6484501777	1592.69193847565	21009.9863122435	42853.301315641	222440.102735322
2	30	9	0.00067656741488103	0.00465415059584445	0.00353359516266167	4917397692.11375	2762010441.02949	34476.2299736109	5627.94040201752	801.639252685851	35284.8905777369	57443.3454911049	173838.023506337
2	24	12	0.0007912284515502	0.0029491358505814	0.00356989906801244	4815078134.86286	3869185449.4194	17759.249314326	6458.9496590992	3448.58508679127	43923.9156816202	78064.0885179014	366655.958867963
2	36	9	0.000589882906332346	0.00224546613421329	0.00319663255056933	3220435754.1661	3741470409.35609	5995.21315497014	1150.99103692281	202.117567461046	19460.1621553803	29373.4344844161	76031.6310123971
2	30	12	0.000874803415522521	0.00123327584453983	0.00313990502466102	2035343861.22737	2395689837.95331	1960.10388226586	713.506746403462	352.474492315892	29842.8041253136	46352.2670530856	128474.505502244
2	24	9	0.000585103830494118	0.00556062328075202	0.00165540931946494	3253114476.15645	1654035515.06402	79997.5977712771	12885.2921611594	1752.19385978373	27030.2027290451	49959.066647438	199998.524650435
2	24	12	0.000565753221356692	0.00333357966052665	0.00381275991498587	3739258248.56501	2620049118.79255	14995.2126432714	5269.29428704644	2646.95355330725	13192.029844723	25413.562619153	152716.48055753
2	24	6	0.000895239520024212	0.00263313957750623	0.00217086884928542	4454418551.84745	2086416266.55116	15209.3836916083	2793.63376963042	442.305609086536	66101.6346137971	78425.7528139309	105298.805210462
2	36	12	0.0008249666234624	0.0036513499343817	0.00364535594268384	1781079609.69446	2996437758.04885	15782.7213736335	3209.27356429391	621.694397197106	28454.9334686601	47625.786015136	160628.546276882
2	36	6	0.000926265958631394	0.00248593841469315	0.00104560117230791	1393439825.31002	1402405176.79278	6033.73181113655	653.978437187226	76.8088426610004	57262.3747274986	35797.674332917	21887.7031788946
2	24	9	0.000562760641042543	0.00292342921387216	0.00130531199186938	2779104826.06208	3465668543.26195	37371.9494848632	8280.6408309092	1801.68470089852	26032.437969312	46669.3120417518	179162.746614629
2	24	9	0.000692930281723072	0.00584753372753481	0.00188577445209846	2519751854.69217	1804772365.74249	89688.3849696473	14579.0232316023	2006.78755237163	30574.2231682654	56567.3132709625	226846.293619508
2	30	12	0.000523669550396091	0.00570120782828804	0.00375145644735104	1304568884.45441	2190387890.71436	44676.5665677514	8939.99365085502	1691.06210933597	6102.2043554887	15854.9533253114	108369.67286621
2	36	6	0.000923176909674532	0.00290393156236665	0.00326149777460834	3507155046.5037	4123784202.97325	10863.7469791266	1207.32377562925	130.548823855306	60963.673965033	61123.3819386634	61841.8382946574
2	30	6	0.00069336849756769	0.00480931889908553	0.00307208982848492	4374494400.79018	1748426472.08991	19424.9061096012	1893.0355794544	182.130379518573	32017.154535921	40230.4746058426	64099.9876737609
2	36	6	0.000792284554603229	0.00247928843556312	0.00325799061206321	4305548839.09216	4109282808.75458	7819.64946340717	943.94603838574	106.90757137348	47393.6224060172	48875.2203270953	51591.7269981319
2	36	12	0.000534338348546021	0.00111944732622806	0.00162471435284251	3506577486.08904	3695736024.41762	2347.21499934479	693.598626667719	234.683435756012	29436.7731543067	44382.3204233479	113076.349468808
2	24	6	0.000567225497030854	0.0051054190474935	0.00342645177199256	4625947158.37652	2774016347.90274	51157.7007853235	6810.83808728736	738.05665007032	16141.4534192761	27645.9173688616	90109.5773675628
2	24	12	0.000555935136771489	0.00377667808762229	0.00162124182253178	1074946045.26686	4746737731.94766	79250.7478941309	20809.8537095962	6358.24137335841	10920.2359213431	30103.3480537339	277438.673442802
2	24	6	0.000992855374217259	0.00444950235780298	0.00311297928715608	3245390774.22316	4498902505.6042	66180.4925008932	9546.80934759958	1154.51148191118	58657.5250606984	87854.3294258873	210769.397613907
2	30	6	0.000828785344649969	0.0015619704817691	0.00339274102429669	3000315535.98094	4093162056.59086	4237.36971524867	822.728777332634	140.846054382754	29066.6207968583	35566.7079522584	51987.6901364768
2	24	9	0.000795285360044599	0.00585383735808504	0.00349251779795658	1421214075.92782	3710077723.35512	110353.791709502	21611.6830844978	3865.92734940267	17698.9344876496	40779.7958409057	223430.638806056
2	24	12	0.000558370077538137	0.00173318232907784	0.00188449439650805	4331560093.11467	2893489573.57228	5881.83124199328	2319.8670101741	1427.82640766135	25107.7315933365	43612.5810798106	189614.49307249
2	24	12	0.000884904798787054	0.00387539192018777	0.00141644669051164	1812194414.53992	1089653673.63778	23588.5972125062	5887.83673763613	1661.04722978977	53541.7691086759	89287.4687000081	305407.198664329
2	36	12	0.000565510811926805	0.00232620182675543	0.0029281298977607	4772795679.17943	1134360901.69538	2742.35771109343	670.505078849566	172.109467489594	26261.607855253	38289.7025817332	86943.9389652253
2	30	6	0.000594071842237244	0.00281408391118882	0.00326199512407285	4289035933.48743	1544416916.78992	5328.63532627681	756.715848869325	96.3323435735712	17736.2720871267	22067.9912002842	33988.1933962404
2	30	12	0.000958628172722652	0.00438320763836418	0.00116336857061485	3315576916.78926	2939258881.21163	84818.4086710897	14200.1288895348	2144.02065815601	189478.081138648	288078.186885267	717782.703855153
2	24	9	0.000808244407605268	0.0021106295228549	0.0014196449278044	1162807270.29608	1761483118.8643	8320.33974764106	2248.59366333811	669.559768508435	25488.2307992932	40557.3161787518	118163.148661361
2	30	6	0.000525175370373458	0.00224551319426891	0.00176568144299663	3509410635.63492	1522355278.50705	4853.48679337014	666.3271482196	83.28846492872	18014.2803175592	21326.6021331043	29259.7879441674
2	30	6	0.000815456061638177	0.00163917056147798	0.00337320765314847	4169532192.0268	2295728757.69119	3764.19946519488	683.120098256834	104.905010582463	33627.9058502496	35432.8291179046	37510.5527373733
2	30	12	0.000718747663516284	0.00561448503540593	0.00209867280945684	2970163091.40736	4527059198.78176	146150.977774206	24623.1751952105	3619.67531482417	49041.8358924416	95731.7106227976	460466.02940643
2	24	6	0.000726882571430386	0.00336642840263756	0.00174438822121853	4963582123.548	4241493776.81261	49215.910434046	7146.08198119958	880.299404353463	60174.1944818493	85614.2231116942	180321.572636953
2	30	9	0.000918410013664529	0.00226904694869346	0.0011564153023376	2232925104.70696	1771211092.24683	12246.784474075	2290.65769165372	388.70609072892	94189.6388451933	111687.162606347	149249.765697103
2	36	9	0.000976608970711847	0.00130834934476497	0.00370620941179913	3418639572.35238	4071426729.35075	3737.92468328639	844.121639496572	179.963159298011	61064.8446023382	73678.8692497059	102894.154213594
2	24	6	0.000612072228738461	0.00255918961258669	0.00351298392427014	4342523585.48874	4102210168.20243	13213.1871705275	2773.6217244973	525.309073243476	16874.5691667746	26405.2308664977	73684.1679184684
2	30	6	0.000824486235583571	0.00566130582316995	0.00207030335795113	4243387418.12522	3841858937.5652	68168.030371956	5397.28933923959	464.615063033006	78788.1821117822	99801.832352212	163028.097801599
2	24	12	0.000959250966923672	0.00130722718672917	0.00281316226869534	4360920750.91384	3828595410.22033	5040.38931762144	2109.82519468979	1459.94455876847	69677.4147668566	113291.772176134	357707.746706255
2	36	6	0.000897386788041858	0.00237169842299745	0.00123303034863552	4698227849.6125	1354884137.55537	7481.30412288657	857.096353659836	111.116619963765	97240.3816688776	42567.8397971885	21324.6667443729
2	30	12	0.000536480612334453	0.00464524665502735	0.00170173640561272	3590445274.21465	2177317205.83089	50816.1341837753	9049.77548929293	1445.67021197992	28849.378243348	52968.3307186876	222725.18658274
2	36	12	0.00061374111363784	0.00514081366385176	0.00298280962787779	1732130664.11393	2229571751.51551	33956.5871405292	5112.77867916163	661.476665635205	15352.0366254892	28106.6026098362	115518.186222657
2	24	6	0.000808989965183347	0.00597064633936095	0.00180163582703627	1722370689.71588	4028225842.6541	157019.144680302	15424.4856760126	1297.21137531578	32716.1323300429	55916.4641105564	187744.374402446
2	24	9	0.000534030236333785	0.00131270613627402	0.00122270553446617	1942762631.34995	3891434236.80767	5683.81524823335	1880.69762626251	757.016680378936	15365.0972332764	25644.7285381904	91178.0160661254
2	36	9	0.000552060541649656	0.0017107754615809	0.00249023013209386	4260166215.03962	1301259422.47492	1980.87448295329	402.609466945354	77.8403306407809	22508.6044833357	27864.7235458717	41371.7580903661
2	36	9	0.000988965649965659	0.0019295400326628	0.0022335458990395	1288299771.21575	1296906725.62237	3299.53498889266	612.207615426981	102.188864883269	41211.8618850539	45839.1671171695	53920.783370202
2	36	6	0.000585709204352994	0.00397607975932143	0.00333192379890934	4151628689.97503	4488992189.80045	18183.2565188417	1422.50194847394	121.605576756147	21649.4089733249	29189.1610726095	56924.8111940342
2	36	9	0.000896423956751	0.00535242042028869	0.00334512269270745	4461619851.75296	3597624153.47257	49809.0466789189	5407.11282684524	545.109627947458	87390.4716424235	123064.573293414	259157.391108296
2	36	12	0.000579610310304128	0.00409992851663517	0.0033909173461762	2872290756.85997	4239113098.90855	31635.6482412274	5808.28498399062	968.310187688651	19171.2005414181	35094.7848549143	143643.366669402
2	30	6	0.000515660256546975	0.00311108587403805	0.00108814988333162	4197245437.15584	4952922342.94495	37565.8235775707	3341.78933547905	294.769402595906	37426.6424889167	50772.7613063043	98182.5481416568
2	24	12	0.000602570685806469	0.00367010373864385	0.0016455344566052	1678535205.60203	3475757776.55016	53217.0438385636	14245.1538986336	4510.90038185801	17500.3099992261	37712.920513194	258289.487044225
2	36	12	0.000669199099455812	0.00519770285938462	0.00293322101366492	2630210402.8269	3318539251.31691	52909.1316990016	7869.84495726739	1005.7205105553	29690.3069109249	52850.5800447365	204368.480549527
2	30	12	0.000631677918027454	0.00259727204761828	0.00142048867542809	2087335522.19857	2591411694.33169	15049.763348484	3615.1133536075	920.079125226166	30696.4626287727	52186.9641607029	186020.185242795
2	36	6	0.000699793454934016	0.00357299689623487	0.00371045088699921	4050923848.60051	1966150578.09345	6897.91517872042	681.540352164595	72.4748627382335	28302.80977696	30216.6162804972	34366.0554082153
2	30	12	0.000582437394678017	0.00114284067660459	0.00240361689102692	3243661694.3633	3309831315.48826	1965.47899505697	748.219171034941	396.477853775161	20172.8752329934	32894.760395865	109880.026263096
2	36	9	0.000574335834344693	0.00290890850573707	0.00303245038839379	3639466985.87622	2126961065.80836	7082.20786320723	1134.97769726228	162.771348290518	20868.9175325038	30422.1427114394	70493.5941752989
2	24	9	0.000542642746198387	0.00103076159586499	0.00384981929205827	2925107504.12205	3100100056.15233	1304.74144920287	535.793708650578	328.279668876206	7218.29640285549	11848.13925581	43210.566552188
2	30	12	0.000863409026969287	0.00180612164980317	0.00148285734008423	2464566496.22102	2517076604.79886	7321.52259963766	2075.81196279354	687.78425845529	75402.4695597844	111725.657771462	262034.854891751
2	30	12	0.000553726890468088	0.00354943887124294	0.00169986625766931	3830968021.42594	4548827986.90357	51244.2106907016	10771.0920187238	2210.68436983948	34817.5569624744	64682.3282593089	282513.705163778
2	36	9	0.000521483782056127	0.00161915909987168	0.00236900544318094	2206365015.0687	1026908110.26287	1194.30419374627	251.805417978855	53.9122374530563	10926.9831004287	14558.221360033	26180.8276325845
2	36	6	0.000906148053567868	0.00596661024159232	0.00103485201745199	4610709255.5259	2740501252.62791	34307.1397010275	2862.33215589407	305.172755014149	206820.870496769	145829.955230752	99111.8229895997
2	24	9	0.000681225918214282	0.00585874600374684	0.00386782762972267	1317924505.70652	1381000402.20361	37874.9640620553	7649.20173353006	1436.09580476617	8690.18758862199	18388.912674196	91450.9522838083
2	36	12	0.000905200609223536	0.00165591163857031	0.00252165071389475	2471461803.78732	3291537911.79624	4450.72211524286	1198.72790912748	352.458656861576	62383.2451745613	89172.7251040147	191622.008573219
2	30	6	0.000831734815386524	0.00136588598098833	0.00281674750353158	4765639536.40184	1048162560.6278	2780.46405018582	431.116610595425	57.7154785769851	31717.98282623	24247.8661078152	16875.3093936853
2	30	9	0.00072880685352829	0.00405734443234598	0.00337952320552081	3217657724.36094	1765597509.65799	16385.0459674123	2901.57584314465	461.519455748221	28774.2558446419	44801.437831432	121132.248812103
2	30	6	0.000909653542557686	0.003522495652201	0.00161081386454932	1707182586.92228	3016531859.37351	25404.0020339964	2530.31998932934	249.339952797294	52292.9532036985	62478.5498616593	88480.7306864468
2	30	12	0.000790521093328293	0.0038336401014222	0.003281122141809	3376058651.17468	2356572605.20599	19273.934559488	4707.77546962098	1229.89099992997	41992.8847025892	71177.8449593447	252213.621136499
2	30	9	0.000582107468326274	0.00397092831767671	0.00127287921905818	2915749697.44993	1562785574.9213	29170.7508999096	3800.23755890099	431.380002927973	34650.9795993891	52324.3869419178	129375.868449726
2	36	9	0.000748111796323912	0.00531969540237197	0.00362389598208163	3397371452.18593	4336267658.25911	53976.5594952178	5842.21684974852	560.49591497117	39249.1800730028	62131.8776498678	181791.818377091
2	36	9	0.000697099089099209	0.0040581705258381	0.00271798565963734	2245969031.87398	3394796814.92105	27106.7601766331	3237.90350733698	339.350667020326	27437.9547817482	42633.288956078	117999.45536653
2	30	9	0.000701801048410165	0.00355035288149964	0.00180011933355662	3769346399.00226	4498770617.50693	48153.6011168517	7546.93998931965	1029.60207345635	57573.5024132101	91183.1835880416	256507.295351345
2	36	12	0.00058622833176203	0.00549486668752888	0.00294421961076688	1329166331.70712	3029731497.62287	55180.1309551287	7873.3160694527	951.430097180262	11648.5323297732	23785.4372460401	119716.840064851
2	30	6	0.000779832621884019	0.00230389688420234	0.00235147026311594	1349202721.50681	2102975216.09748	5564.75983058815	803.735418406603	103.39917920182	17703.737158457	22462.0214305072	36303.2950571948
2	24	6	0.00054677418988415	0.00287875258035169	0.00296528003587554	1508109425.61301	2294726081.96185	10970.6864159133	2031.64049002008	321.901349389684	5578.17131511996	9484.56926347212	30927.9982457847
2	30	9	0.000682519404093606	0.00296095696902822	0.00387430979986696	2107585179.79595	1655929933.31006	5954.51145560872	1333.01780857412	289.715659089114	13802.311231584	21971.9375058605	64768.8207617152
2	24	9	0.000514594289166052	0.0010899794242627	0.0025663234464501	3824429384.35123	3737462828.41147	2323.93941050934	905.307917764532	490.007068546196	12046.251844747	19713.8758353988	69102.7566440111
2	24	12	0.000781198362114243	0.00530751695697641	0.00383738328183544	3263401932.19896	1778150594.50473	36241.2531692497	9986.1131366255	3335.21018956832	28323.5136121831	53717.2848175515	283369.673472498
2	30	12	0.000862475728409575	0.00382151854081699	0.00107845090986716	1510690963.84169	2898663283.5826	59952.9698472452	10526.2153831174	1665.35703436054	72813.0064768572	121807.66766641	401307.03358883
2	30	6	0.000774801721373636	0.00314373156656478	0.00378484669675655	2126887328.58336	4886895646.61106	17248.4546372377	2263.64490214944	253.637341288654	19313.8563258458	28505.8447450439	68756.1452065192
2	36	6	0.00093973170266918	0.0019742813956041	0.00369748457635951	2956152345.92187	1798540476.87349	3130.25093903693	436.802740599151	55.6417997608286	37172.7969958282	29108.9830354057	21058.4493268737
2	36	6	0.000690191658529681	0.00578653277102939	0.00343341745095543	4062517305.07693	1450349127.58163	11901.1825697983	880.437512582648	83.2241969760607	30486.6898376038	33256.9970287676	39876.6198826991
2	24	9	0.000637597236380451	0.00420901666537355	0.00167208221116154	4906972170.70261	3477748060.89756	81255.9780585638	15602.6270328281	2733.67463054245	50604.5532728113	89426.6718809161	325805.049061494
2	24	6	0.000746971343642764	0.00141881174900248	0.0022580050116199	2907537336.85476	1901755392.647	3703.75411780843	857.026915624914	186.405050256267	22412.0401107003	28557.6902792214	45516.6951842144
2	30	12	0.000733676758995712	0.00504661501775351	0.00247418759751178	2444086983.23414	2317159308.37035	49376.8315769035	9388.8500595046	1654.14782834887	34337.754898192	62370.4030295057	256430.86453821
2	24	6	0.000684239531760733	0.0013320760585548	0.0038144703084304	3552297584.77705	3698384147.87375	3053.60284593648	846.703397893448	245.273223592203	14361.3485952867	20856.1188732632	49343.9552733677
2	24	6	0.000824695659857511	0.00513085568722253	0.00372913694319968	2009916245.83084	1620448681.75463	29101.8522971912	4019.98643860853	460.776479247346	18083.0160324526	28254.9860162963	75134.0383277803
2	36	9	0.00057177103972668	0.0018810427936741	0.00267296886760505	4192952079.31241	1204685130.20012	2136.21993092801	424.090631437901	79.5496079950125	23065.4935819288	28514.1200708735	42211.9883097745
2	36	9	0.000893137798396099	0.00583929756075165	0.00214346238692769	2776551324.7662	3300700683.99008	71595.0609002498	6241.12926154	545.417285108247	84735.2086766894	119917.942179583	257962.190120476
2	30	6	0.000545748419379747	0.00177440416788121	0.00209018602653319	1743137530.88209	1705034885.48111	2577.06149776588	418.873653927359	62.8271096191586	8895.01330479227	11701.2835959915	20787.7447208532
2	36	9	0.000782828255943911	0.00524050968198826	0.00285772852394872	3813533002.70956	4501859736.52383	64090.971047707	6503.32789026993	605.79377403993	61391.6913493063	92855.4574632823	239578.969972718
2	36	9	0.000907411868848145	0.00424682735688719	0.00181518852344825	1592421573.10549	2372266410.41329	29035.4279229294	3034.65348570022	302.863216478366	58430.5258438499	79363.5482582352	151680.787336326
2	36	9	0.000666983535802024	0.00191381120839797	0.00314428705062101	2388673865.19932	2310519698.78447	2885.44916443799	603.018532930597	120.096232828394	19576.2846127785	27505.0806621248	57720.5004911025
2	24	9	0.000583055156129905	0.00315594435734673	0.00266382313150101	4056928315.78506	1909383613.45731	14167.7207910669	3686.48557200012	1029.06897213657	19719.7784382247	33676.5255436436	119558.913553193
2	24	12	0.000627871530315384	0.00344063935881432	0.0028348266527098	3939747817.2306	1087450970.83931	9215.71313118483	2934.87434892574	1259.22245958381	21977.5478401647	38465.6675947279	164183.980906664
2	30	9	0.000697102830154359	0.00103618088826747	0.00194370448393606	4919585836.14947	2899670847.26717	3510.07163158591	902.445673216877	236.906161933547	48185.3270806729	61507.6846972744	97753.8545883347
2	36	9	0.000995527370738313	0.0041254325525818	0.00378994944093455	2027005479.99173	4302174342.67156	28520.4856873943	3843.38143987248	454.740397062078	49749.7319977659	74299.1593878794	183883.588282672
2	36	12	0.000620446283365477	0.00470445959482064	0.00329283868872619	2092598737.53585	3274583374.16512	36277.5877595139	6008.89265461427	873.974129302708	17660.8464588085	32617.799222661	135748.228528316
2	24	6	0.000974672178212094	0.00532202418788868	0.0030134397491052	4524085656.17016	4943001382.29278	113552.769108638	14423.2523800325	1541.81892263337	80308.678628443	120197.136572119	287134.036929232
2	36	12	0.000811786831511961	0.00566534531438905	0.00107215927962842	3121520045.98576	1626201797.02464	69526.7414403517	7235.66609689719	717.795563026837	140324.083236315	193446.499817885	375778.008054165
2	30	12	0.00094452681761324	0.00442882534736441	0.00397821104507247	4711369020.3717	2614644943.09509	27527.2851033923	6538.61068015244	1640.88745711422	79348.073177424	130074.760846134	414799.27404191
2	24	12	0.000869906609709097	0.00551954529074761	0.00131683411803312	4859523724.45056	2392836766.60306	139319.509184182	28246.8412085348	5469.02056160906	150099.841932187	256442.781499161	930294.26344341
2	24	9	0.000790624065688296	0.001577813163108	0.00281924488798785	3405429881.49732	3804498000.51897	5857.99049039486	2041.91871401994	903.645072525431	33579.7721066903	53452.3998160219	163069.573171062
2	36	9	0.000573908570117513	0.00425683048388995	0.0012012555975884	3042208363.80816	1250536988.2647	19821.2232333796	1839.84344669388	175.442578882801	41732.6941534	53895.9812213724	90737.1102070589
2	24	12	0.000601089521024005	0.0054001558055284	0.00308381880989669	1139359515.71689	2811653313.25973	71483.5432905376	18406.059799216	5426.93303735465	8124.88609603643	24026.0923823204	233855.969933161
2	24	12	0.000899281478952614	0.00450517298920924	0.00299477446701402	4249177190.25368	3861344550.2948	62887.1348176813	17693.6955003969	6136.20590957389	69564.7626398155	127596.480670225	616427.000418857
2	30	9	0.000751513680517456	0.00231337193331222	0.00380643331370289	1919731330.72499	1527974042.6811	3281.78072350481	828.286273260182	215.165929836732	15863.5387571309	24051.6297495704	62328.572360303
2	30	9	0.000966708549954811	0.00204230705445319	0.00307053966861906	2095992984.44664	3303782121.36187	6786.56906501212	1701.6294869896	437.67869552888	43518.8144872561	63486.927940752	146213.950920364
2	30	6	0.000716838017439452	0.00528687870478131	0.00212973556723978	2954053137.92342	1380980798.5398	21853.8720194513	1857.49659672064	169.91469410056	34064.2040837809	41096.2530023491	59904.4504769825
2	36	12	0.000997972284133888	0.00444109627520173	0.00196711104097711	2033004832.91509	4331666558.86336	64921.8796009449	9502.94170381264	1218.43792262911	100497.403332087	159568.258937479	457130.547559012
2	30	9	0.000971908613040893	0.00538207847487536	0.00349284380851007	2379350083.34993	1843180039.55767	34579.3673790273	5150.81522305114	668.486359782165	48319.9456899771	74013.5325219348	190159.704432059
2	36	12	0.000802600478159594	0.00312014811751966	0.00183555644376082	3411102337.39265	3394598237.87233	22516.3628206812	4115.68084793347	701.262520778772	89235.0465235725	133449.345449876	323357.442848783
2	36	9	0.000549702935554573	0.00273195898795426	0.00261462730883551	2498761996.18254	4098265970.15981	12248.9013600398	1917.08126981725	260.484567021199	15958.9106488284	25372.3966076386	74946.349183611
2	36	9	0.00095006888848579	0.00450984868650835	0.00339338697975321	1744687947.16289	2983654588.95866	26772.3943251715	3254.16414305604	352.3137426643	41378.747887276	61233.4687339787	147786.623273025
2	24	6	0.000826107704100401	0.00276823525143899	0.00381908145991655	2033238309.64919	2228977615.13654	8760.195668379	1800.59570974099	334.916358631372	16634.974549406	24715.4361564787	60003.353055736
2	30	12	0.000674353960874977	0.00538150756189651	0.00116852734525133	1633339340.69754	1331677630.16192	61896.0272611535	8916.49894422507	1081.25453789544	35874.1676651771	62517.5429506377	230969.654999431
2	36	12	0.000734351744213587	0.00571230199867455	0.00177618946715129	3105003798.91804	3720776622.94912	111341.250668891	13024.8481395503	1311.17220619243	71180.0882909582	119263.961189222	400111.062859057
2	24	12	0.000743529384582477	0.00192267081832801	0.00222833039414163	1814388635.41158	1141736734.12148	2952.83381205718	1134.00313773398	668.088436208727	19631.1631767394	33006.5068353994	122664.395602584
2	30	6	0.000982070389438233	0.00451046090804018	0.00115985869314548	1623953448.80777	1444761932.69353	23692.6261198821	2213.73291412455	224.41154752124	77836.1423046355	73610.1206021501	68706.8252214672
2	24	6	0.000720711149763302	0.00146981818557963	0.00376292115398402	4505809376.26141	3008270368.92387	3729.59445062906	966.829755283675	251.82278167033	20170.5854600512	27943.0691841068	56826.6632786166
2	30	12	0.000643238365905831	0.00428446301479485	0.00299508131585942	1842709902.5106	4160137087.01601	47437.5857746613	10556.2049206966	2361.90884872736	16823.7853281862	34883.9910074163	186168.833582011
2	24	9	0.000567453039917329	0.00474057936813048	0.00340772466869059	4649543575.75808	2012165829.04342	35076.4783350947	7752.23057146568	1676.65084679931	17937.6597049423	33452.5288927285	138850.526258448
2	30	9	0.000783543699800074	0.0018667869643564	0.00373210653522309	2557962347.52386	1140340554.45584	2139.95746959836	556.781068197576	151.783010675595	21343.1583194547	29418.772461101	57370.4387128277
2	30	9	0.000637368997526289	0.00119062020399295	0.00180238305494945	3778403014.00172	4015521828.55305	3899.20700509926	1064.87949657135	311.066108715543	36180.6245050617	51664.9014412981	112243.057772008
2	30	9	0.000558140889159952	0.00321632609776422	0.00189964166697633	1117553647.2737	1903324969.72926	14610.2478367481	2467.87824021217	363.814993584255	9064.48457815964	15703.7787088221	55035.6549079173
2	30	12	0.000591302584628952	0.00437860287127934	0.00258913093579882	2658262755.45669	3193389588.37072	44066.5720065883	9259.20910093092	1895.88218547063	20395.4487891026	39909.8566104614	193035.040435362
2	30	12	0.000577643182285225	0.00426838606216929	0.0023116488746425	2210739700.90794	2629963964.43958	37365.2970379062	7703.10835490357	1531.54378229813	17555.1054217	34140.6827927246	163011.386634101
2	30	9	0.000814954354523687	0.00426470611740009	0.00333972460423464	2084265721.20776	4886908352.95299	49736.1925451036	8400.12784416439	1234.83240357556	30014.6626625729	52141.4704781916	183864.08302521
2	36	9	0.000896027727093093	0.00213526574689651	0.00364085476861564	3371161391.6297	3234636114.56795	5681.81473910944	1149.66345487796	215.62414870794	54108.4607531192	70022.9455806728	116512.855833431
2	36	6	0.000848828239936104	0.00159905994062962	0.00271333588296149	4080846592.47577	2582647487.71048	3822.74157202979	532.643692879224	65.7800223653869	48543.0385573552	36110.0302636963	24841.8179745455
2	36	9	0.000714882162323265	0.00377562372469183	0.00170030418893533	4366554563.34526	4068360444.95367	39676.156562219	4389.73820350767	453.49615074666	83895.6464098974	114999.470780699	224867.724111428
2	36	12	0.00075937864183571	0.0018163120502047	0.00101342534268585	3570422538.51326	4654126729.19723	14284.7257208808	3016.11754402659	624.766088449988	133263.983595465	182350.368033722	344537.321653634
2	30	9	0.000597862435416657	0.00458984607439834	0.00262644752901412	1184233475.83762	2096601205.25226	31129.617366924	4590.81984623928	570.792090578514	9233.4448342838	17199.994430022	69482.7766580433
2	36	12	0.000779934347630957	0.0011192292283694	0.00176492216428186	4031222326.97024	2237571626.0582	3249.84569912398	811.501245229739	208.554318328071	77856.0607166963	93661.6997929021	129281.030603201
2	30	6	0.000629114819603207	0.00391722299841768	0.00158454278587331	4902228791.07011	2318869604.00393	24364.7498293745	2301.14784942924	222.660729853199	50082.9438209063	58366.091001278	78503.0803399305
2	30	9	0.000539685071280169	0.00174249378870098	0.00346951747254635	2060841187.85276	1733574633.24164	1791.42990032564	513.582968654489	160.147706310451	7336.83882935448	11618.0384568562	35234.669629611
2	24	6	0.000964465537216756	0.00342656638675711	0.00393934702781448	2044722547.12314	1870952162.86748	12752.8893167425	2348.85304152299	379.977370530763	25027.5707897893	35726.9117812457	76919.8699673906
2	24	12	0.000673280486949776	0.00476840492928099	0.00269217252370716	3858974856.11214	4361645717.00448	89336.0713997033	23707.2918252299	7394.12600646954	33422.51776535	70083.3679968499	456442.814952661
2	24	12	0.000639123184897415	0.00501934617322794	0.00263898899164858	4651722510.98017	2866926800.96463	69119.2002534864	17738.9704450803	5213.47619658935	33409.8829758619	66647.0453114811	389000.253409419
2	24	6	0.000531055445625498	0.0022219833965104	0.00127529998425617	3510383333.05915	2851686449.37721	14973.1290036985	2545.87108205421	372.82447966479	22708.4830198803	32885.5339362968	73118.1528977135
2	24	9	0.000565231521904911	0.00296863528500873	0.00260779744422353	2711440885.64407	4636080891.96442	28315.6755829132	7607.42972287613	2212.89596982842	14569.6782234002	27809.2501915454	125830.514513596
2	36	6	0.00053523261540435	0.00422354605413095	0.00286923744154077	4824973047.83188	3683343642.36088	17872.101162877	1308.79401888341	110.772113512261	22062.9201690593	29041.3150563973	53252.6694630949
2	30	9	0.000909564843281029	0.00373185125630367	0.00131937376370456	1245768668.67689	3075981540.16951	47785.8874770713	6549.49971296289	777.033499107691	55182.1308093808	84842.6677480495	220134.412727452
2	24	6	0.000696696576171535	0.00374244727271483	0.00385545896056278	1097855477.69378	1885702167.61163	14496.5838076062	2466.70560751114	351.166149964526	6431.67809365952	10990.4698771322	35824.516224784
2	36	9	0.000945438846502605	0.00572519707366566	0.00132867742132578	3214359691.95707	1892153815.17576	53566.6474658609	4673.23488188046	453.678592703468	167114.766853729	187080.766360835	229289.797175118
2	24	6	0.000912291347000205	0.00456033017611393	0.00347942505518148	3544207104.96517	1727907215.4065	26249.5135472923	3952.0079134468	508.590678001054	41321.59604227	56846.866429107	109954.198183837
2	36	6	0.000777995666559251	0.00184012535031328	0.00239981475567442	2110000570.13564	4120813053.5264	4838.51310960041	628.335082696008	76.0493231349581	30189.9605439489	32526.008793446	37022.8087957924
2	30	6	0.000907844549014433	0.00182229121834456	0.00203107279794135	2975493794.85553	3445832379.13052	8262.74250842881	1337.37333054323	180.970851080891	59025.0884797793	61031.2617554678	63059.6978136034
2	36	12	0.00075818542214263	0.00253790432489122	0.00132315750179467	1360594981.56735	3752883180.80104	17956.1197517958	3344.86409397938	578.762002538732	43987.6064504394	70231.5751301913	205994.88879549
2	24	12	0.00095099324428893	0.00168236666755913	0.00238324530637003	3314630094.41146	3602445372.59349	7201.6483549721	2871.10389910292	1813.95859423625	66757.3030349091	110567.659199887	382901.194319391
2	24	6	0.000965762701436714	0.00389970342418725	0.0030514499395225	2681326515.06421	2096290352.86573	24066.5289685888	3830.38794919821	522.900429149943	42054.399696911	57964.2423882341	112809.220171538
2	30	6	0.000549726244350122	0.00588650384388803	0.00263546299234865	3364451752.67765	4973497607.87974	81735.2914370024	6127.38236452936	452.873069395529	17450.2500575868	28819.6268371609	97532.7973771138
2	24	12	0.000940332854994349	0.00445991848125057	0.00339591071052051	2589790762.93502	2886844590.19236	40850.7485163299	11955.1352630952	4435.74663340755	43445.4307266336	80459.989741494	404972.608204384
2	36	9	0.00067196051984945	0.00204921122591959	0.00107827085816222	3389515142.26179	4917257883.39204	16496.3170168805	2443.50197216894	325.559234395434	80815.2699725925	104126.185746761	171956.034039916
2	36	6	0.000706651407999624	0.00276283203615873	0.00294169787778945	1504202779.80071	4746188399.65453	9793.52391620486	935.616948617791	89.670640487536	15509.5936990762	20978.5249327169	41111.3029995464
2	30	12	0.00072286230308927	0.00460149418193385	0.00295331565758248	1754013869.53968	4326721598.66704	60835.604473724	12906.3815166061	2680.15533013413	22436.3196934462	45682.6997316998	236328.558405493
2	24	12	0.000670764032340756	0.00359680580420544	0.00136241239333313	4311322573.45815	2190231688.55449	38956.0329535133	10009.5983413629	2964.04974880417	60482.774850996	105610.736947029	425439.753410862
2	30	12	0.000996223721659709	0.002313854523749	0.00379384342374709	2975425198.08039	4911902122.15251	10270.3877956311	3351.01857820309	1370.27826878842	61132.3335990037	100507.531153621	338608.061472343
2	36	9	0.000897428343386189	0.00115331588707342	0.00327806899829326	2814047374.74614	1296428714.84653	1857.33031423402	367.255993004975	66.4350862676169	35649.0121845277	35816.5182941457	35138.8103208821
2	36	12	0.000885058763467337	0.00595511721865655	0.00318157336328118	2990331641.45843	2349228141.76282	51000.5281591524	7174.76461204361	877.208921571807	64576.5870278412	104028.495025033	310431.430659127
2	24	12	0.000694397880972793	0.00244795775460586	0.00165386816331237	4765029383.54811	3041371097.41526	16907.912014366	5547.84500586285	2506.14810956948	59321.2153363473	101279.726207703	395112.598465951
2	30	6	0.000829151448972299	0.00118462312165953	0.00315715356734911	4425270721.08467	4189799279.04082	3895.98087071827	762.043293367601	127.486303373113	38237.6678684915	41929.091197245	47638.0762760769
2	30	9	0.000924241200572458	0.00460634113674381	0.00294291732465924	2092296399.11664	2898245533.96332	41036.0268972077	6360.03983023677	855.127174223007	45007.7359358837	71851.3663068635	206327.146440344
2	30	12	0.000781974036402717	0.00223929257430833	0.00182869029566944	3833711135.3334	4587358367.04941	15720.8851784972	4363.70791808742	1395.37433814447	77778.0427173679	125369.386702104	386115.868420634
2	30	9	0.000754732727464162	0.00570350496675975	0.00293323301269083	3842947455.78043	1368885648.34215	33913.9352733287	4589.24740610177	540.360408836684	43165.0105832134	65217.5553450527	161421.402016779
2	30	9	0.000728677151525223	0.0044719800713178	0.0027333513672143	1732199315.41181	4848913256.14572	65321.7645941334	9952.37291345486	1285.26918807842	23009.0633380188	42031.3187994	163588.63464231
2	36	12	0.000956321418336368	0.00309686407010819	0.00372880995251801	4173916786.66899	1733882496.69916	7836.31839318035	1750.76536222506	392.28461752499	83974.3556936599	115014.410754302	217940.821964208
2	30	12	0.000676192400716456	0.00488472910897659	0.00108745930760132	3118409998.20983	1212870464.77474	47762.6939527455	7260.79558527567	962.177043268868	68546.3524166765	107751.96136293	295713.358646267
2	30	9	0.000767113971975975	0.00418973540062314	0.00200004412248447	2386493792.30457	2683091660.22314	40379.5098754478	5864.00048053509	734.64662071173	42758.8386618372	67506.3966090704	188034.836376253
2	36	6	0.000822959760981696	0.00545824134094678	0.0029679527742037	2855568563.88137	3899968875.37093	29291.2929294127	1988.83108650908	168.077588542801	44533.8266834857	54746.780172457	84689.5007658481
2	30	9	0.000501857392666626	0.00227716429754106	0.00146226662324377	3950495841.99909	2734238836.15653	11181.0834283048	2189.71238303133	397.850164929795	26309.7796395211	40566.1255766071	107582.724603576
2	30	9	0.000760780731069263	0.00105412373834188	0.00159740902946706	3473649699.23524	4995441387.82999	5110.69818491604	1357.5267775557	378.181133428894	59210.4736343136	80136.9867963084	148826.008438531
2	36	9	0.000753458117444553	0.00249281446989663	0.00122646853968547	3862959367.0239	1004744437.88672	7643.61399464643	1137.23472806103	147.84009124842	90406.5617622597	78441.4756028155	63637.4002530627
2	30	6	0.000731830055532336	0.00550181041152522	0.00130559424657591	2392009657.59498	3689094506.57812	71201.8061140842	4981.53750028962	393.593200469399	51120.7751973914	68980.6167466747	132807.211651294
2	24	12	0.000594269140312093	0.00194633620526829	0.00358501496647032	3179127323.3743	2074237917.09094	3321.87172915759	1420.32602363748	1016.72728439876	12165.334872006	21539.5740876298	104069.481224992
2	30	9	0.000799137885938091	0.00578989702868934	0.00136740710701049	1574186376.88793	3644806616.40743	151763.025169905	15303.5101821988	1347.34666664737	49886.2283678518	84481.5287216106	289754.227339047
2	24	12	0.000513132406597588	0.00151584546621027	0.00105858467696975	1761398946.69029	4572939009.29167	9507.76713439247	3569.35627853831	2005.41170183452	15661.9164452409	28724.4297891056	152788.439158095
2	24	6	0.000996912722946712	0.00249198382752817	0.00385691688361349	1247108895.55939	1938549309.12683	6206.0718687831	1349.27936371559	272.252322772005	16836.655144569	24223.7245561435	54166.6958203101
2	36	6	0.000933322516492978	0.00412446063404139	0.00370248557246401	4526805883.98268	4831615733.43947	21987.5661751437	1980.70114055017	193.922579816162	76334.0440319742	82344.64516506	95620.1289688859
2	30	6	0.000511503219297076	0.00260918288450038	0.00315701930441669	4899269302.22822	4298076324.74345	11035.1184639072	1553.52082730204	186.976156160067	15151.5775069685	22124.9828304851	52021.4474215259
2	24	6	0.000628770976849011	0.00164472817019781	0.00144851238168512	3369444260.28023	4793011042.07121	11408.8761670263	2386.76075946848	456.17016632483	30247.3250970575	43064.5012600038	93099.9921069919
2	24	9	0.000915186455046766	0.00181212302381247	0.00379473860033699	1118606564.87493	1275848667.06498	2216.54604629619	776.905714970953	346.93935400531	12742.4745901341	20306.9002298071	62197.6697939681
2	30	6	0.000763577329318431	0.00465616618684391	0.00260075431976674	3688901687.3864	4755815117.21262	51901.9189309624	4656.69363110011	406.934153517978	45368.8016686235	63168.3121322068	130686.840933419
2	36	6	0.000515451560993491	0.00553411463236241	0.00205973846340961	3659454136.72911	1411693711.11467	11973.1877000894	774.29189802288	69.1784519454431	19894.4183176845	23517.0218250509	33435.3288447384
2	36	9	0.000725999842889305	0.00109705336642017	0.00113930960306278	4537695882.80749	2799864416.05354	5323.28963184343	964.320770424131	149.698203692727	93545.2067818538	86660.2748442744	75704.9059558494
2	36	12	0.000704198655318757	0.00415807975425998	0.00204321935047325	1711236640.4998	3321629159.44487	39747.1935687547	6102.50890147622	813.18192248302	31198.7662573659	53867.9287354198	193437.739936656
2	24	12	0.000716057809783178	0.00327681260751515	0.00248633477795199	1485930507.26722	2184628893.09905	17286.044768716	5490.89806870365	2336.68691402055	15722.3485951679	29886.7966259074	166565.462465532
2	36	12	0.000734273620176659	0.00338646807370013	0.00270975707487436	2937757542.33267	1794009219.01008	10577.6425933112	2067.34161494937	384.404672124681	40580.5001831742	62265.1180049257	163045.980177434
2	36	6	0.000862538555548206	0.00420110012149749	0.00132299980087364	1045670096.20574	2183649011.62187	14273.3892205438	1024.8838735122	96.5863945291493	39091.8044294765	40879.2568066014	45418.0587468063
2	30	9	0.000809758408232579	0.00292665368313854	0.00294427695393138	3043642607.24919	1706321630.64588	8553.21483684786	1778.03572086216	352.251979186788	39168.6297358502	56038.7489413509	120500.788734012
2	24	12	0.000852828887223742	0.00386271328453287	0.00118278210813412	4985552782.39239	4484973086.22988	109827.731124348	26176.4872968313	6771.17797072549	163061.851886759	280981.093834863	1068194.43287296
2	30	12	0.000671764881529555	0.00492861046828385	0.00233594164813192	2871224785.60409	4084605769.86047	85058.7496439211	16094.8766066696	2804.50361395956	35090.5941349775	68271.1978972036	325031.383935926
2	36	6	0.000720061111703739	0.00386858405264233	0.00346164346583035	2731480100.51384	2500249308.27471	9894.77508978504	852.838677648584	82.4264283955595	23819.5561592017	28418.4724337674	40792.9731787087
2	30	6	0.000547241089556891	0.00595172250546258	0.00249632078784677	2440400801.5426	1798005488.50104	31181.4606247145	2329.53881990308	178.931931181049	12241.0136411215	18542.3751817671	48964.9069224944
2	36	6	0.000531710816735449	0.00120957567922635	0.00290366090196744	4846850222.02944	3033182796.67601	1567.99337515233	261.591387011155	42.1593192120328	16523.3355158437	17415.6717288139	18655.4048601233
2	24	12	0.000524668662200418	0.00344332759582179	0.00165001310820558	3994230828.18729	4698946683.62541	60342.1714728647	16733.2293002959	5642.75457954957	26508.8769500951	54499.0445110472	346459.333097143
2	30	6	0.00090994129164934	0.00494410523657021	0.00144468161617722	4786954685.33991	3352471613.48014	57657.3703678855	5152.06084766566	503.396304755082	153025.312460227	156421.319104278	164673.585733173
2	30	9	0.000935000774407873	0.00555158830190674	0.00366618339520234	3536453493.48988	2642810587.62341	51267.0391621216	7574.16034292146	969.706720814922	61857.6193353299	96428.6069825122	259721.607872419
2	30	6	0.000867754701322877	0.00536104182723768	0.00386598659285177	1105697850.15162	3473211766.83877	39928.7028018015	3570.87065719136	294.435151768566	14775.4014574633	23360.2683775324	68245.9108263071
2	36	6	0.000715337441140346	0.00492237183726581	0.00271707659371246	3427904662.61757	4082596873.80759	26575.4031849639	1833.27679733353	154.657057387207	38609.7678930584	48233.0948133873	77525.4892685248
2	24	6	0.000966390406769509	0.00112877588817464	0.00384446782170977	2614230752.22503	4164424841.61641	3717.02786185573	995.391422318744	271.10237586419	24489.2603228297	33310.2267216221	64297.05687935
2	24	6	0.000970716354040094	0.00466078216463707	0.00201558014806844	4198494740.43611	1275486289.5461	32801.6292045908	4500.12920399992	537.643332490801	89888.7776956985	100703.617516991	121764.133004451
2	30	6	0.000694171256946579	0.00442485457740247	0.00294342944481121	3144625458.11852	1088953586.59389	10697.1854671873	1112.41201638361	113.870221620841	23377.32347424	28038.4689747943	40064.8822605155
2	30	12	0.000868371803298183	0.00524797379494197	0.00215155653993701	4413370676.98043	2087001984.69195	57606.3665002272	10346.3706430403	1703.24673145717	104978.88572407	168124.771886882	488610.747181166
2	24	6	0.000949455086882851	0.00107475792110773	0.00117102298732529	2683651101.94404	1198733718.10775	5475.70326500941	972.049080284333	140.248753556605	45613.1536475718	39957.3281145842	32050.3562256297
2	24	6	0.000510748080023894	0.00375361747429035	0.0011289066256509	1336798407.41631	2230526813.44487	42037.614635728	4752.6034274862	444.494972627582	10305.1970449796	17722.6557181067	59116.0069084613
2	36	12	0.000921327550941498	0.00327629163443724	0.00357914895084489	2910315521.13272	2259693899.90937	10170.3418975593	2201.71334382951	472.380592360181	58733.3975334926	88171.6675500722	217502.951473729
2	30	9	0.00057616425014695	0.00149578340330497	0.00191349236629205	1143010142.73489	1859553742.16594	2113.73025846914	563.407948245495	158.286633485992	8786.78205447317	13709.7961465147	39123.9808678861
2	36	6	0.000875721803740671	0.00172914113478163	0.00219652746787237	4905372639.0505	2501314894.92076	5431.54229455406	702.273432038163	82.8187029418616	70903.9649252243	44646.3696702883	27015.5026343967
2	36	12	0.000816154402423086	0.00553584182108861	0.00377970305242727	2752535023.85394	2844781802.81632	43930.0608196852	6855.25069295064	933.861395218224	41463.8329060036	70447.5142895337	242884.41973144
2	24	12	0.000996749806121569	0.00433608988593755	0.00241577571585704	1014844729.39395	3306506992.64817	57543.7979867225	15611.7573427594	5067.92709866721	30433.1064633706	60538.6215007978	356798.100401946
2	24	9	0.000608328256563296	0.00565845569514441	0.00238248772632351	1715600788.07835	3677812069.72372	137069.763870238	24369.9617517738	3771.15399983287	14799.8850967237	37348.2204605771	226493.113658596
2	36	9	0.000850995973095263	0.00110919611039124	0.0019730998619477	1950076610.30814	1179498325.46328	1916.82755568421	363.933813478239	63.1738004822945	35938.5316059531	34520.3520669407	31668.039053271
2	24	9	0.000860043061512745	0.00167601182156656	0.00139109915247898	2866430466.6243	3423399352.041	11318.3759557218	3285.78518750474	1093.28663399468	69506.7844624219	103688.086195389	249417.432713993
2	24	12	0.000841270000194548	0.00164376497949112	0.00190140708601092	2165554836.81959	2771179532.9126	5547.76695051048	2185.84327598056	1349.070908931	39539.356870689	66535.8311160936	248694.550136833
2	30	6	0.000931618308850776	0.00249711387158785	0.00277297454592254	1887211785.38264	1754216049.85292	6001.23566013028	900.078880371663	117.249219847957	32096.8368688762	35339.1649284609	41324.1618852878
2	24	6	0.000620495859155227	0.00193074096830586	0.00370869493814553	1696107053.24435	3831672618.75304	5476.31787871204	1366.33388424311	328.564133037686	6871.47806636419	11037.8901465879	34239.6721694649
2	36	9	0.000544014788237763	0.00248520295994773	0.00259295983833121	1001716095.97824	1876760729.76171	4397.80430838623	733.468420518535	109.06762478513	6280.57115961956	10006.0932480253	29828.2897077059
2	36	9	0.000994638363152269	0.00181344827028933	0.00104721492918596	2783679843.71547	4829268158.85907	17310.6869292129	2821.11032491315	398.064158178406	190739.274109222	196284.237300546	201634.312400686
2	36	9	0.000780900626182313	0.00147365951439146	0.00233084275033656	3139968436.02588	3595103994.41662	4124.71669950823	874.903505576381	173.485983081457	49917.3040618605	62566.3195854066	95819.8519663251
2	24	6	0.00087468714588808	0.00320857880389555	0.00383892704564017	2073801419.63144	4059876125.60486	21773.4452677686	4100.42636416431	671.014845769626	21743.295771815	34244.0070482319	95273.0351082414
2	24	9	0.000911793302678309	0.00549673194291431	0.00384400808939687	4415789628.13582	3817326064.67561	90451.0229890224	18984.7329400977	3801.56192323287	59188.9642821642	105879.850340512	400839.314585199
2	24	6	0.000526182391211377	0.00396133232258083	0.0026048247709803	1851559568.9038	2535954130.22896	30312.2022277958	4349.31906514972	505.375153007874	7305.31160909308	13291.2088537195	48141.8517400676
2	36	6	0.000593903615484961	0.00196339247094155	0.00365545631845587	2046290975.23701	1337453062.42795	1361.24638666404	192.315802143655	32.0044403564264	8679.99661870438	9828.86878687822	12301.7870900058
2	30	6	0.000607296689502154	0.00268425373628714	0.00129528179061421	1580629267.23519	3684619937.20045	18594.8224519653	1901.54944135346	180.555091162577	19582.6841226323	27375.854792354	57138.1526558908
2	30	9	0.000604659886483954	0.00401726619768923	0.0035735706642433	1674099885.08293	4640008723.20784	37455.1692377965	6717.60072425197	1058.52511434986	10760.3281742612	20975.4098296545	89168.7150968785
2	24	6	0.000584575326039556	0.00188890731183519	0.00280575403782489	2837353509.1963	3714877447.79514	6663.26051692309	1553.68701547234	342.076145221918	11716.4854186062	18097.9965096858	49868.8843669781
2	30	12	0.000512712027518769	0.00466233191616023	0.00325041006450221	3703230742.52149	2045097180.52835	27532.9953800946	5968.50655774215	1283.90628655998	14620.5079367306	28214.5810445961	133455.393369251
2	24	6	0.000521808696556131	0.00588798902453358	0.00299457517473797	4376143261.0601	4094208559.77202	114102.370651363	13149.7975175682	1230.58195459346	15264.378478498	29634.5824106477	123922.600669207
2	24	9	0.000736182691827804	0.00475147197968985	0.00208449198165044	3407391426.36357	2035057819.75236	55068.490458518	10520.8824986704	1834.43192632286	42141.7785755051	72446.1423428242	247160.840212177
2	30	12	0.000973198475177307	0.00578448057658111	0.00205331902620496	1984331721.15288	2748402368.39383	98963.7219189536	16327.022166588	2353.80166997461	74760.2093819858	130268.901181703	479677.078974813
2	24	12	0.000708113594869698	0.00105099267993359	0.00141579289762849	1053073250.47307	3945861145.93662	2935.99170001539	1297.91399023403	1002.58055583788	16445.3827843145	28637.1410587815	128836.518718355
2	36	9	0.000941654492153453	0.00558333891858694	0.00173961041233711	2812213370.11797	1679852138.61947	39398.2757982412	3637.59113367778	355.146872453285	112997.162885188	134052.909345342	184869.739573054
2	36	9	0.000565038336993626	0.00143580758771568	0.00243880554065391	2616819646.35384	3469035163.11853	2479.56494970787	564.143087380365	125.567140676395	17087.1725534531	24685.6207924033	56607.336076544
2	30	9	0.000501950265711893	0.00486745120643345	0.00102602153500469	2979288304.14321	2158815933.52831	73124.4050905961	7549.43765410905	681.649443899977	30410.7808160202	50159.0919303163	159581.137255631
2	36	12	0.000996346020231963	0.00446223033156118	0.00235198841210277	1134598844.30692	2659800522.26452	34715.2057385338	5364.37832383394	728.243155767418	47792.2047180561	77883.1431089957	240084.510275013
2	24	6	0.000710361341771292	0.00316060501706537	0.00306243470125618	2153617771.68194	4239885408.01233	25580.7509455482	4516.98297509578	675.687743154048	16036.8034225985	26378.9280647227	80146.1017531085
2	24	9	0.000662348801396039	0.0028992044875421	0.00123011987888161	4009094402.60119	1621462063.20126	20134.8142778327	4427.76174588233	966.192876784784	53984.2998828979	81934.5334595845	202464.532503836
2	24	6	0.000535320935567844	0.00150948540856989	0.00156467212495094	3084186436.42577	2255601978.212	4394.18059607938	973.361320260446	202.125172819408	15150.8458315263	21145.1030439847	43435.0204165718
2	36	9	0.000590903915516781	0.00574302985291799	0.0021439922906169	3514939150.64929	1173575922.09903	24631.6502951088	2176.37598561922	193.493849753227	30936.5397381986	43517.7398370888	92041.7302245218
2	36	9	0.0006131085749863	0.00244947388418738	0.00320753711564265	2347205977.99454	4179904449.84062	8056.90582591437	1460.56436898161	236.692854822191	16570.4784252092	25877.3556298533	73568.1528461584
2	36	6	0.000847434973454547	0.00515853532300042	0.00303573221987204	2749878624.81279	2219270382.19658	15800.5489330803	1202.98228448948	112.888023849334	42967.2238331435	46491.1630562	54771.8728042595
2	24	6	0.000703397782295461	0.00340156363370825	0.00199743596950942	4630892542.51252	2290240949.56684	25561.0044686261	3894.69837696799	507.992857913013	42794.1917824727	58436.7376517684	110914.182353089
2	36	9	0.000792389451725846	0.00235976456251763	0.00231922091173862	4644554454.98604	1688365360.68048	6490.78695392188	1119.56730792617	169.367470571856	73723.5149124537	79478.1523826725	88359.143374945
2	30	9	0.000829494682686554	0.00357971390818755	0.00343950888636581	4160522355.7461	2506238222.92026	17353.1675081209	3356.92739580527	602.116573235437	51476.1345196723	76716.775248609	184627.108261011
2	30	9	0.000729292746076829	0.00140692012355025	0.00222082379871432	3584486205.23548	2653416726.98312	3821.27448937256	992.541206502962	268.184129430235	39923.3312010583	54490.0861407035	103422.879838615
2	24	12	0.000934102022462898	0.00235663005116234	0.00387585363569343	3274894225.86183	2415555835.23803	6664.24381601534	2643.71711240686	1649.85573013579	41116.858869124	69936.9998049137	275497.953172971
2	30	12	0.000650043271402875	0.00496112869281456	0.00321776405457406	1100812126.02832	4473871093.52668	71313.0384282478	14829.1752496303	2978.1545261708	11250.5440846687	28241.4444115819	186781.93476595
2	24	9	0.000607254241177866	0.00552345560120512	0.00319047845464268	1445024241.79698	3294498101.45764	90156.0034738531	17802.0032467067	3219.77434309411	9965.24157689716	26194.3047129996	160561.863323569
2	36	6	0.000955343871638286	0.00100498376723369	0.00235685645525372	3919692280.66758	1925737329.34421	2704.41708094113	326.568387189956	41.0792058268103	40759.0510674889	22335.0525648821	12386.6636624723
2	36	9	0.000885370282361344	0.00389452909179874	0.00105797603002748	2813038858.11001	1589870832.12911	25640.7901935228	2791.78830444356	305.333687222587	141552.912462648	142646.240615422	144172.332198568
2	36	12	0.000681897613139322	0.00306474399734713	0.00211421573131912	4831778910.50563	4593391063.30119	24804.1396132623	4761.0935142122	858.810645345047	70464.8630022584	111487.83985708	319158.683471442
2	24	12	0.00051021204379239	0.00475264298849109	0.00209179960100376	3146523557.63344	3532572022.82256	89115.241061372	22118.7081274061	6106.19186157213	16827.8693553062	40756.5683190922	324346.180207289
2	24	6	0.00063214320745103	0.00437945200235654	0.0014703923484605	3819022914.41894	3035929877.72438	70210.3520996174	8000.9446472889	777.004776215419	38392.7708207778	58143.8151673125	143333.878773639
2	36	9	0.000742602543060647	0.00504266890702285	0.00269992068209603	2162248113.12454	1929440594.00395	26274.4370857502	2705.94654029838	258.276661748693	30863.0739074084	45579.9013958394	109858.469097882
2	36	9	0.000680704337539757	0.00196120004306521	0.00183949215588205	1270422597.69689	3106488642.79723	5609.81095472329	988.420298707345	157.905304166632	19919.2175545872	29088.5185450289	67956.2461608016
2	36	9	0.00062255603548806	0.00437632642047495	0.0026469329917184	3434055345.47866	2428231009.41085	23986.6610426777	2709.1869174994	275.287023665794	29722.0340923847	44523.2978727327	111381.834507771
2	24	9	0.000549615551713381	0.00118289748894703	0.00213981378635556	3190860365.69676	3504789464.04212	2980.68435942065	1109.70582771581	548.790931070925	14652.4839351482	23895.8363512433	81166.095664117
2	24	6	0.000947195519719733	0.00181172900731907	0.00380782085474608	4088115556.40029	2440118640.18163	6106.36600203043	1413.60011973981	306.258200627021	37639.6558492304	47726.7696239831	75133.8033883149
2	36	12	0.000645161086081545	0.00176924530217702	0.003362987900294	1557239043.98417	2798744091.06002	2420.67015794628	722.094534089354	243.996394735286	12565.9251780144	20546.2138480118	68648.6152785824
2	30	6	0.000998098259780221	0.00493419481966047	0.00147445054757548	4811792488.75341	4504208554.27761	76492.7564882903	6836.08618970899	666.347063223512	199647.279637009	205664.642533971	219263.413911067
2	30	6	0.000738893379138978	0.00295224386489241	0.0021156508714009	3047849714.70286	3226227636.1734	15965.6765512068	1905.59546896302	207.883969493274	38302.1684217215	47694.906584949	73849.2846168388
2	24	6	0.000567982183204047	0.00554251851058367	0.00179558000917213	1715567473.08905	3740070421.30308	123498.034628016	12586.5704186553	1066.38982733065	12987.564819695	25750.0786555561	115764.057975465
2	24	9	0.000699993409187541	0.00593990352613748	0.00177429542022464	2833051087.29761	1328453992.16252	72615.6307635527	11515.6487046274	1543.57187947052	35578.2036718177	61947.4466456753	216395.459503309
2	36	6	0.000839854681296158	0.00244652908945751	0.00206958061175017	3278730959.02053	1808457213.60803	5645.12447119614	669.84870068309	77.3336977767863	54422.6728349258	39356.8952088445	26776.5565233577
2	30	12	0.0008758437344396	0.00257005451786256	0.00286061793392061	3397010051.50303	4021953469.29572	13486.9952417254	3922.78463349363	1345.12189487602	63040.9228759124	103285.973372702	337999.076681128
2	24	6	0.000814369391778758	0.00356208913494276	0.0031616381742269	3302078135.50013	1986943300.82616	17547.7355326812	2965.22496677893	432.262429749205	30386.3601653877	42939.5542922614	89455.2128655064
2	36	9	0.000502903982733729	0.005164628391178	0.00396113464066689	3257955967.93029	3487317597.86076	37348.6609476917	4217.28353638968	408.657003870854	11862.5886268184	20706.7178947584	77742.5754761382
2	24	6	0.000646430552256128	0.00585407030113601	0.00185040750244886	4712319971.82473	2255740592.07391	84949.0108863069	8709.20416462593	782.178454773632	40224.4128903547	60616.5279940023	148247.237136947
2	30	6	0.000946235146119325	0.00390242730677653	0.0017822289646415	3840789466.68534	1922167703.57178	22052.4496282578	2487.58520650863	269.238499247632	101852.265355376	92702.2821031988	81117.2309890017
2	30	6	0.000973768986305311	0.00431532488225598	0.00294970616192644	4786242818.37736	3403731584.69447	32959.5255102539	3608.57266576291	377.491835814587	94303.5178562957	106358.106637784	132656.787873208
2	24	9	0.000608736607112229	0.0014414192379368	0.00198649691796072	1562868035.6001	4804129180.95045	5811.90535905162	2061.46607929647	923.847958647126	12001.7117748379	20492.0841384962	80512.7346648046
2	24	12	0.000928213635704382	0.0056431540746422	0.00299076034898228	1015849001.46049	4531853865.66089	134022.725654668	33392.5277598496	9282.12058661933	23358.4595825817	58063.0146092968	476971.166407372
2	36	9	0.000716504074737521	0.00518256527577605	0.00253877422034991	1545268746.58106	1076880535.70635	16310.1261502039	1622.10757965773	153.68562970129	20789.5643839535	30088.7537978946	68607.549676419
2	36	12	0.000835367359230356	0.00241122047601834	0.00195657238410148	1132421539.40968	2023722635.23674	6456.41324397535	1402.05370417727	302.000962417307	31766.8424563219	48742.665129705	128415.063565412
2	24	12	0.000706248949897918	0.0038573712709909	0.00341382473651895	3974484156.17206	4016634312.16098	37591.6783199503	11915.130705486	5050.59515847347	29886.2131051997	57627.0485615357	333376.866588941
2	30	9	0.000893962486679555	0.00484181498481263	0.00206871716507035	2446630407.98591	3868660263.79399	81175.4049262964	10775.0283961138	1225.25070857292	67690.0490435624	107838.590424331	307801.401516323
2	24	12	0.000654553580692562	0.00301387426426107	0.00244808916825643	2761955760.93692	3168867572.9601	20331.5633873704	6713.58544606181	3047.37587086733	22368.1352255392	41894.9923370288	227300.674308053
2	30	6	0.000809810645759448	0.00266300965138391	0.00165701405603588	3966776003.84688	1077433626.13389	7722.93489377533	1057.19488281811	125.593521922084	59962.8079912316	46542.5668559847	33448.0375002747
2	24	6	0.000857147611410498	0.00101135304311406	0.00112620654455737	4596097999.46628	2859392805.7334	8946.1555902961	1732.13663379656	278.105832355826	72511.2012642082	71568.0646286667	67340.710973847
2	30	9	0.000997794702436639	0.00100469148488858	0.00149628137700396	2524432666.57071	2884883226.76055	5545.1598465448	1265.73791082089	272.877871466793	83258.8605719764	94001.8543269674	113541.705317466
2	30	6	0.000838355630076406	0.00307087970311963	0.00143505021139557	2981622038.9947	1891453480.17997	14955.9166047717	1765.75906162941	194.706067617703	69342.8279406612	66009.6096985786	61297.0487251064
2	30	9	0.000887922068884506	0.00379632661544054	0.00102362797724295	1647856865.02757	3245004550.877	63947.3646377288	8037.40734851783	888.951370361778	84812.5089095064	124545.279538024	285615.130954285
2	36	6	0.000869523838552416	0.00171876841048464	0.00284129796574844	3619736725.23611	2724406021.71179	4031.4027384504	564.300205282688	69.5690021049026	47402.9770801901	37633.3720108691	27594.3437272879
2	30	12	0.000681872010681329	0.00429369714976385	0.00364898182755671	3330135096.72208	1513207404.74748	15139.6433202114	3572.17816789212	882.702087608841	24503.6137024989	42430.936863119	158868.997013116
2	30	6	0.000940129217519866	0.0044457690456041	0.00194846031665498	3638129193.81837	1233182535.02233	17644.7654804412	1955.60814977429	211.834181790164	84654.5726286978	73537.730108983	60756.4972106029
2	36	9	0.000772786636718483	0.00241529394282048	0.0022232174566982	4973207364.26896	3601781267.49851	11640.2871549542	1957.8330863366	295.071542591154	84408.1752009968	105123.067623196	159072.671399351
2	36	6	0.000636032495241797	0.0017424729407535	0.00275406625473514	2244913900.16167	4754801926.83262	3914.63312586622	525.946694155235	66.485181782781	16651.8189495748	20734.5197523131	32477.391442554
2	36	6	0.000707399659365596	0.00276007385890384	0.00234187131072688	2602777990.90462	1854823302.49002	5213.09141300036	548.442619314526	61.5658831938132	28224.423774674	27622.7367595576	27043.2925324408
2	30	9	0.000864374098524682	0.00276202383592544	0.00341926232186561	4581967548.593	2040761226.57107	8834.99682203275	1953.04878358746	419.646917312435	58858.4385904431	80822.8699095011	155148.560827414
2	36	9	0.000691104805730629	0.00398980114083316	0.00331765637921898	2739187711.86812	2316506351.84125	15582.6630718038	2048.87159101549	237.633122346472	25742.2550776472	38493.2922762121	95619.1381441932
2	36	6	0.000675525974336454	0.00430450141403637	0.00129498528342829	2797313971.51568	2640332620.39729	18045.2158316054	1294.021060498	121.21941072657	51005.6085117528	52567.744830027	56922.904849129
2	24	6	0.000917775646330823	0.00356387136111993	0.00265171707832742	1785880836.94203	3112032341.3123	29766.7164673728	4699.19977948277	625.989618810287	29973.8652356217	45182.1251524557	110718.201006818
2	24	6	0.00069047742740608	0.00208368390085356	0.0027569506534312	1457650132.47805	3783718135.75773	8554.25520419561	1885.35215743558	381.273890020173	10567.92436541	16736.2296873047	48598.4209581592
2	24	9	0.000516833833648391	0.00326114936813248	0.00138301076332195	2590231933.1085	1429822954.98212	19916.1328914857	4211.52931779388	855.489489437819	16984.272493067	29473.1890866582	104187.13489724
2	30	12	0.000581764543767612	0.00120896101641799	0.0019898689143958	1285514607.67788	2345923375.09073	1550.64868568633	579.596481129148	294.526678931829	10256.0249044754	17153.6255154171	62985.1482275005
2	24	12	0.000899259965463999	0.00543936231948611	0.00182430707518688	3257583797.99038	2788827544.17771	116883.450351418	26007.0974027261	5905.26314787962	85581.3869062062	156690.06848838	713185.317270161
2	36	6	0.000643978024924812	0.00369018949643005	0.00155887358235364	4135949151.2436	2477851232.98894	13240.2233561118	1091.67325690521	108.449192977758	52000.1311996487	50073.9561269736	48401.0918118845
2	24	6	0.00098930602077635	0.00297937834561527	0.00234274151633187	1731069230.87513	4867322116.17612	32895.6236727197	5601.11254856726	816.125798096918	40645.7257099843	60738.4369708215	146442.317475234
2	24	9	0.000905094913197656	0.00519482991803582	0.00343526342543307	3378812486.47316	4514396468.49434	100332.022340331	21047.5216213636	4203.1792531316	51423.9287699402	94976.7288960661	383942.258319516
2	30	9	0.000510158955300181	0.00103751115041219	0.0023852697682426	3297299362.807	3157066230.2667	1561.19411938744	486.134608838753	174.700179025654	12970.4694171824	19691.8329314413	52739.7923967662
2	30	6	0.000573425084422198	0.00427002540104523	0.00144132169427712	3276662701.00713	2214194287.06727	27250.7165062511	2238.19170113135	194.454241206147	29735.6653127798	38650.2222992685	67274.6314304601
2	24	9	0.000672482684111863	0.00473003142417052	0.00347595370030227	3262747860.56897	2302194873.31749	39233.6065896223	8733.88232602663	1910.11412789846	20516.2421398482	38187.6597737779	158155.202052322
2	24	12	0.000515843295216976	0.00387190068350233	0.00164049690937026	1373628136.19878	3699882940.74068	65541.5510868834	17030.250901715	5107.36540397899	10437.2662407933	27173.6012249697	236496.555394901
2	30	9	0.00076700507162703	0.00535815946161647	0.00244945103572969	4509243135.19325	1466945034.43473	36261.7711095016	4881.30585032408	579.344145260563	61563.473893384	88700.0576327089	192998.767847232
2	30	12	0.000753048940343912	0.0010433011728074	0.00112499013664367	1147368692.47032	3802628942.81525	3192.35756464602	1092.98244271422	485.20010482284	32189.9868211204	51150.1281056555	153051.524465138
2	36	12	0.000501449047761877	0.00368068732775848	0.00120325970196232	4915696053.59356	1786612563.46808	24643.0448089136	3494.00759569114	437.887561715792	48876.3049668562	74538.6525428327	190403.847954563
2	30	6	0.000611740603818006	0.00599904039339693	0.00393546576844215	4363965784.56075	3301558222.34947	47474.9957094202	3999.70716756646	322.145288818923	19615.4220345197	30202.2138631974	82496.0968485847
2	24	12	0.000599154242448505	0.00587114062568673	0.00247584493110407	1208049683.83374	2812573805.0436	109188.041521458	25290.9422074793	6141.11669912359	10264.6260626599	31148.3998301172	306265.787978681
2	36	9	0.000507805743930726	0.00327821132383806	0.00379869755389526	2525729598.03807	1016001089.70602	3738.77850053924	592.642684495424	85.5663463030003	8252.18979650475	12451.8297688345	31839.4682264484
2	30	6	0.000782591462696981	0.0047013410370884	0.00322836873927512	2085209938.59413	3125534586.46378	30722.0026248367	2891.44772089238	255.506626260707	22787.0681514949	32998.3658201142	75778.2646607792
2	24	6	0.000634649423074063	0.00389493510207252	0.00196744255872821	3296329962.81271	2494840368.21208	36451.155376703	4913.48225187043	552.596036260064	25126.5894573734	38401.5919015836	96722.3851759992
2	24	6	0.000745824823069798	0.00286855787471835	0.00254954291777403	1529442805.71759	4707129942.05901	25539.1846781516	4524.45757650449	679.386801874897	15871.1236798469	26148.7279269808	79747.2645122917
2	30	9	0.000898336512133208	0.00154018487364512	0.00350167683188372	1077028184.88783	2097059627.31754	2022.9720712075	586.36681173862	187.829421412061	15713.2186952566	23504.8309332539	59325.4848582869
2	36	6	0.000706084924314496	0.00519514035803407	0.00168268468917285	3760917317.23419	3284633733.88537	27229.4116346679	1843.53441742326	165.153910434215	61969.9437114002	67493.9381941641	80769.3744950516
2	36	6	0.000771946391188891	0.00112471746526696	0.00399534545965708	4838377701.65082	2548441531.83752	1847.81745586658	287.574518522361	42.0200620173494	26949.7103669815	22226.7061444854	16778.2639204345
2	30	12	0.000841608091733987	0.00266239077412832	0.00172873188588674	3469644478.85704	1318371830.53147	9139.65128168275	2245.80340764665	596.814942960995	83143.7890900436	117440.852253474	238429.437767711
2	30	6	0.000570409228200038	0.00420753201475148	0.00395622198971814	2556384208.42517	1582618804.15273	10760.6240367285	1164.71763614639	113.818438219242	8907.34965708978	13122.3302293725	31511.4596960169
2	30	9	0.000648383987636995	0.00154289282481222	0.0022209828419203	4650594903.14859	1757250573.35823	3330.23458944689	826.852406832085	208.635175057518	35719.5205835361	47251.0207105293	82128.5240685152
2	24	6	0.000820652808202012	0.00277745558897102	0.00249472812532529	3889567087.25178	4030555940.57801	23045.1390002799	4203.53746338429	671.477977125634	46056.1714120706	65297.4001225879	137857.570070384
2	24	6	0.000516143535730009	0.00322497690855741	0.0019960007563859	3450155016.66727	2943240118.91292	26278.9603236634	3990.53595832213	501.362671876532	14754.9414512252	23911.4504902355	69419.6246181092
2	30	6	0.000504926639618618	0.00155951164632606	0.00225891484845846	2951388891.91262	2635803530.41132	2774.69432990236	496.237412509929	80.3888880393845	10961.3474012217	14613.9929772124	26949.569371453
2	24	6	0.000820052526802002	0.00261808319311951	0.0013858579961438	3661954799.19626	4451838028.6901	35296.4807056801	5685.12072407235	787.900288805223	75062.5476306208	99842.7474962482	177239.316961353
2	24	6	0.00085396088226865	0.001381291345362	0.00348302062542007	2579166607.03313	3098431933.1385	3641.59148173017	944.878420925864	246.297420919957	20415.3572825663	28125.8366750829	56252.2533945123
2	24	9	0.000690254761060728	0.0048084750335145	0.00320869851242569	4096311468.45302	3548247663.63154	67550.6617972642	14537.4048292104	3016.12465035615	30514.3636093887	57660.7408089626	244054.530972514
2	30	9	0.000886104804378223	0.00252289934889703	0.0015038480597944	1330799346.24404	3841415870.2962	20224.2208368082	3754.97517112813	636.582999687036	46931.5052376929	71431.7792153295	181949.253831842
2	36	9	0.000622456804327153	0.00433618063096698	0.00243327110900276	1967977730.03906	3155265892.72575	31661.1301500296	3428.52635622262	327.777845271993	19863.5466276522	31963.6825905434	97873.1691076716
2	30	6	0.000937703887523799	0.00394812861783395	0.0032864180800789	4714229302.33797	4358276048.86434	31694.6116139757	3648.88816019921	388.514632858791	77272.3728889827	94167.6236730232	138581.930993133
2	30	12	0.000891925809803529	0.00337288342420045	0.00312717176061376	2818785663.57236	3597909030.41393	21740.0504166915	5632.36946018188	1611.68944211112	52969.6071973701	89847.5741599277	322399.279717192
2	24	6	0.000812428869316232	0.00334314672815436	0.00256828780378427	1716424980.13292	4572639752.76987	36847.7518555907	5935.20354597315	796.441882900925	22327.4803916421	36253.8287690243	106108.114200146
2	24	6	0.000928335409325531	0.00264398065235836	0.00375827720573234	2709681912.38477	2418869218.62361	9646.84746984903	2016.58048487402	385.291607184195	29327.0794593731	40812.654604679	82768.5090952901
2	36	9	0.000548371510116076	0.00127545573241473	0.003341110067338	1892091280.14301	1800547103.49433	842.068758228588	216.479399080152	59.8985049616655	8025.14030883149	11551.2641060666	26348.9624842199
2	24	6	0.00060914847015094	0.00232040437119565	0.00132281676710335	3831689892.93279	3026415214.50996	17931.0284282895	3029.63668150184	442.396020412217	34639.118666918	47983.829236668	94839.5824554437
2	24	6	0.000569634045332286	0.00508069666354671	0.00263029897349553	4755112295.58093	2363429663.30369	52177.4172417318	6422.98593424769	653.409299499531	20721.1732964047	33661.3322775101	98106.2541087609
2	30	12	0.000720637472957934	0.00262851990919276	0.00357840793339948	2073149606.09371	3313915051.139	8914.1628793936	2751.79127090757	1024.34784660153	19119.2394482532	33558.0690883338	138539.987520775
2	36	12	0.000636025309534757	0.00135565616492686	0.00140691135731841	4469383536.4228	3322522301.50348	4549.01049475452	1163.07401649097	315.959005501603	68376.3798064234	93969.2861665625	180037.382786526
2	24	6	0.000917233517267381	0.00150932967780266	0.00121407980651108	2603082439.70132	2000104658.27363	8892.68073541615	1727.38696657241	283.666455366905	60845.2264244405	63945.61888616	66967.3614123094
2	36	6	0.000708719359073203	0.00444051558976599	0.00187731446375266	2965127788.1569	4957222410.15907	30699.6718506553	2068.2554124718	174.464006199828	46653.9506735754	57207.0697312914	87977.6118624383
2	30	9	0.000697851066590356	0.00570731881692063	0.00392860484575042	2753686145.71022	3950107652.46325	74932.6366741062	10926.6764538636	1340.39514742774	22635.1741760087	41929.0501463412	168019.918558869
2	30	12	0.000937786224783572	0.0049002518874407	0.00114459770843934	2014147758.91059	1470638430.91584	56932.9175217942	8845.80603821898	1215.73078722196	109536.509436871	165991.709254898	409532.512437614
2	24	12	0.000526527344362938	0.00443030480996241	0.00384153735577732	1731162593.09421	4425552598.93608	53600.8305534365	16328.1661832776	6456.13479340132	7347.93716054136	21315.2419181343	215701.374710828
2	24	9	0.000846835807637245	0.00384783361711778	0.00301723997442538	1529094069.35765	4685026808.92918	51143.4139462962	12335.5451796146	3046.70115209215	23361.1910250607	44860.1764531145	199276.933541459
2	36	9	0.000843675407725876	0.00417779142317294	0.00144250079561407	1555778476.64174	2865653126.87084	38405.1752173391	3701.23940189892	346.475887972425	58744.0873870666	81826.3360070549	167855.396790766
2	36	9	0.000694748865130805	0.00248090523501463	0.00163321083627094	1135478786.08174	3231554444.8214	11286.697439402	1619.3712487806	204.693783190491	21971.0037808775	32860.3710213557	81722.9629560315
2	36	9	0.000697739888643777	0.00347971782948989	0.00275796998453205	3740001276.83898	1089450059.98061	6996.32739783787	1010.30922334371	133.235088829337	38187.4861446179	47186.3734514865	70377.2888017185
2	24	6	0.000872156237818239	0.00552374982578388	0.00282682900874774	4664320168.14391	3784862121.84432	98546.8965074112	11960.8795859621	1227.47481894045	63466.0878839713	95215.4349301944	228895.121644235
2	36	9	0.000951591647549168	0.00169909942342318	0.00343520139764976	1015130562.90193	3838848935.66901	3240.06272336879	737.488349954575	163.33350318786	22456.6795174929	32424.1067057372	74236.6118194813
2	30	9	0.000811531846744224	0.00114229795761455	0.00167827654447462	1214524054.44352	3218633600.57035	2888.9779814353	795.385308281377	235.522946955261	26029.8284305609	37467.932100953	83420.2677880924
2	24	12	0.000579685634167338	0.00249026281194137	0.00108135475948046	4426199230.35035	2675646057.85397	21637.9218046357	6343.45248858618	2369.4586554049	50042.0108412052	86535.8137939319	346621.398075775
2	30	9	0.000631538759489938	0.00325083919140877	0.00228416172960039	2570653860.70892	3946117614.55064	27013.7966519088	4826.97962263866	765.904954708595	24189.6323220644	40641.4758087139	133639.266701639
2	24	12	0.000903274570224461	0.00351966242792402	0.00273160444526496	2369220704.39815	2366903608.1523	21707.9485398609	6778.83180780904	2812.41435491973	41640.3101509275	73907.3689959449	330534.338496858
2	24	12	0.000889951742733949	0.00151408497852441	0.00305194523230182	2736365030.93823	1001672329.94733	2015.9602984428	797.637147804073	492.662345254194	30874.323569189	48572.2451239163	134326.699234635
2	24	6	0.000737689770254952	0.00162426170437453	0.00311741960530962	1719840015.72234	1290041716.65729	2131.46915017257	521.489529202725	125.582971755916	10318.8241659459	14196.1103170465	28132.4584883639
2	30	12	0.000857583293096371	0.00519154114395359	0.00190138917942792	2113363951.56402	4609486451.84271	131679.545736035	22626.9372040991	3429.0066061396	62777.9331067094	116948.409744904	508616.393652666
2	24	6	0.00084064522543734	0.00100915147675343	0.00244027854005999	2274106194.98817	3401870434.4093	3264.66307038806	837.501545633656	212.688237577638	21836.6738008899	28948.8866983996	51644.422189608
2	24	12	0.000921329051131637	0.00192632029346146	0.00239855196182372	3056477883.12728	3409272651.76133	8463.11890287936	3285.6285050437	1975.18481926836	58217.8830874566	97883.8784482043	364256.817280055
2	36	9	0.000830912812565572	0.00263698181401181	0.00238420724762566	4468600873.65379	1823721366.3591	8251.23119930216	1365.23986362665	198.905766981202	81605.8922484989	89912.9165326804	104315.547513361
2	36	6	0.000737795697179821	0.0023212564029987	0.00373409413229848	2173986697.62675	3080444323.6813	4145.69082825961	516.83677689992	62.6202500338715	18229.0013289069	21699.0609036915	30562.3796424097
2	36	6	0.00083427974375118	0.00538721956672877	0.00227702486639349	4910760795.68071	4433170982.07147	36641.9328855656	2629.94065967867	240.688536952975	97073.010424839	102748.054371765	116318.795550195
2	36	6	0.000696962675201581	0.00254508686137794	0.00229105650590362	2423718970.76407	1506322845.81753	3835.2321230574	429.114927146821	51.1822062988369	24760.1780357266	23087.0424988282	20969.0500738405
2	36	9	0.000667977515119277	0.00258471534341625	0.00274432571282717	2945712360.34181	1181531043.66707	3780.80925156458	648.215341867	102.067857892877	26455.972060258	33658.1919447873	53688.107717014
2	36	6	0.00096112625806212	0.00379345389566111	0.00143004476131717	4372941819.39563	4542522850.05865	28827.3964583391	2628.32086979904	274.296402467045	176368.562553333	136996.761950197	101193.830772789
2	36	9	0.000802599856509022	0.00230866143826365	0.00100071752720109	4507579488.49417	2184366439.62677	14833.6392419256	2177.74656478815	279.049836758941	161372.26996082	146320.341905506	125435.188036994
2	30	6	0.000783266795052025	0.00266841551533754	0.00174625509415166	2259876795.41256	3626428567.07569	16223.6210402664	1950.85447020201	214.14572484313	40740.4868766789	50298.8584556807	76281.6878531477
2	36	9	0.000797129168698502	0.00373663309817221	0.00134003218628115	1315873499.78605	1595025744.07216	17972.574208421	1880.35020507163	191.263860209973	43444.8158196117	56851.9783655892	98586.3316402487
2	30	9	0.0009366920729105	0.00198756884809363	0.0038327402841533	4696892646.5928	1677641830.6415	4856.35648335894	1169.00833403749	278.785239247219	59462.4575631047	74558.9885744121	113044.716153846
2	24	12	0.000840485218823645	0.00125959865442593	0.00364483716275667	2740094465.0412	1442537205.31775	1549.52031116631	672.456965759323	499.855705181391	22500.1025041042	36842.7202518119	119806.615112302
2	24	9	0.000896318853975586	0.00504440403720585	0.00210244800032067	4056104294.65081	1227205432.269	41171.988504824	7727.61231893361	1334.62515732732	79579.0612628638	119669.438906384	285114.514580343
2	30	9	0.000736750567023889	0.00526348798306389	0.00201315274689599	1883159843.33233	3403076376.08431	87847.1971947708	10767.7164169002	1111.8765414696	32670.8088785767	56694.9827895133	201913.980573518
2	36	12	0.000979507596937063	0.00265294426455145	0.00369418016749279	4104489107.9792	2997892947.51222	8807.8188657708	2125.32161552294	532.121653626318	91610.9250636107	131052.652114569	281310.235630193
2	36	6	0.000840499230028279	0.00303412583358895	0.00382180939092917	4680370310.53287	1056803396.41451	3958.47404145424	486.182753670059	58.7895589629128	40998.806581952	29177.7011442287	19532.8121925877
2	36	9	0.000959551128490088	0.00290106965089667	0.00182449477599827	2891020582.08593	4485335109.78763	24273.2827605627	3425.80122924058	436.896301734224	117636.831377912	148312.099996722	232234.74900394
2	36	9	0.000833467564889634	0.0052700272270691	0.00313646603836912	1948227722.43665	2621496922.90288	35549.8115460349	3711.78433164152	352.804887056179	34593.2161356748	52540.9520490145	137021.786068865
2	30	6	0.000861738406600417	0.00253565999836638	0.0014259258918079	1446280653.27852	1353721856.15604	7321.63704053838	940.96895352361	109.706260950418	36816.9623934451	36366.326246872	35520.5930937523
2	24	6	0.000548908038472094	0.00569372879980804	0.00193141307169771	4714414844.3222	4501264505.96648	152568.290778071	15686.5183291116	1353.64799492895	27079.311621909	48158.0859359995	175427.850265322
2	30	6	0.000891882117968932	0.00598774992442487	0.00234280633190572	1139583050.70011	4775259445.87576	85416.3955665784	6222.52556647445	463.74193442794	26907.8858703729	41844.3089863858	119404.219950777
2	30	6	0.000910169085679687	0.00339131485172899	0.00288361402464799	2876062651.73807	3380405200.44809	19026.0711547872	2308.47007545065	254.704088674256	49116.6293022293	60438.440040638	90878.1963065087
2	30	6	0.000886232456084944	0.00316232481279435	0.00167759236162532	2050924681.73402	3126890530.24444	21111.8239491546	2308.61696255578	240.661657311035	54574.3880140361	63703.4708271841	85412.0593594213
2	30	6	0.000586854859961381	0.002855809750957	0.00193720402042281	1340802793.44897	3892741376.96668	17070.7001545133	1869.08334439158	179.047638252055	10742.1935149666	16462.7586816983	43814.4404933818
2	30	6	0.000654421768950112	0.00551606131809679	0.00162998506463511	1882821956.10935	1156214726.27855	21237.0055357515	1602.32413961054	136.475902601336	22325.2265995632	28463.0747110818	47449.2595014089
2	24	12	0.000922722261194239	0.00184979566784333	0.00253140755751083	3587285222.41107	2705603639.81133	6606.77732068894	2569.14798355852	1551.55861702231	61717.9839518747	101448.345767631	339615.708694628
2	36	12	0.000568558894829521	0.00514299132783244	0.00312841536039624	1480555196.26329	3899430655.04508	56775.8103563675	8670.09331031514	1134.08228878382	11531.0400572287	24249.0097995889	125118.779392293
2	24	12	0.000577577957948565	0.00163765075943344	0.00350563550067086	3563972391.99817	1977673156.99538	2242.68215457395	995.743035405254	775.968787007026	12261.3838340942	21390.7998549424	97171.3646809908
2	36	12	0.000859246320377417	0.00227075598218868	0.00181510840033024	2491621897.83494	4483423899.77115	13434.7171487453	2952.51069755769	646.732553873944	80361.0327820317	120664.928097463	298089.966779704
2	36	6	0.000904385259929159	0.00101890563729316	0.00234866262377662	2120999426.62155	4757278335.62067	2822.0505957741	447.843614014117	61.3807687979523	37248.4357694046	33142.841396437	27399.9367374857
2	30	9	0.000943714778816641	0.00248661699486471	0.00351111185607262	3680310137.35229	2144267118.26051	7484.91655540751	1735.79439068415	398.186698027806	58689.6977735359	79909.179699551	150024.941638764
2	30	6	0.000547181288010184	0.00181984748037784	0.00255574534773626	2263516171.33947	2468230791.87603	3272.84727817027	552.857250866415	83.7474457702183	9815.29108723037	13453.6331485185	26791.7340647941
2	24	9	0.00059012736385275	0.00240727719989139	0.00225176051719172	1303403906.83107	2871550410.8727	11390.9054424502	3297.39410990117	1074.53177236145	8821.71708273995	16103.8049685338	68973.6885628149
2	24	6	0.000906536047136664	0.00334849792775179	0.00193164738939616	3772216855.78293	4843458466.3274	52517.30613412	7951.91418447167	1026.95811945577	78426.9894882429	109213.234996088	217871.53001888
2	36	6	0.000931074582742764	0.00529636518505417	0.00214226466803815	4401797495.57407	3807804497.03159	32502.517925328	2515.61355443102	243.162040556821	121358.663468235	114550.809934286	107662.99888247
2	36	6	0.000961010191997119	0.00131656718596706	0.00168098615770277	3877514759.64329	3314548909.85656	5886.98286714927	749.329600720082	87.3302454218315	83571.601387039	48325.6654680668	27644.1491984144
2	30	9	0.000693312379197956	0.00239247829703408	0.00109777959390405	4629058413.16574	3076601697.89648	20779.9361416485	3697.9375031345	599.371788653078	96514.6781454455	128069.35233048	223707.899867212
2	24	12	0.000505341813992183	0.00527774415394296	0.00354585720795463	4322736482.13478	3989948921.77605	84300.8937073477	22829.8390822714	7372.4345186572	14412.506118532	37150.7808545425	323452.29195121
2	36	12	0.000595721598218736	0.0036274740933577	0.00287937487124979	3490872658.26452	3636210631.65118	22730.9077732061	4297.11905022713	749.970615787316	27375.4852318775	46957.7693764836	167391.165945893
2	24	9	0.000540795534033306	0.00451652291395935	0.00398673980547128	4475646880.52713	4658867367.60336	61279.4876254628	14605.4881988277	3533.74649095187	15304.634534164	32954.9163474243	169531.989863713
2	36	9	0.000614338194450388	0.0012572945931406	0.00305472940542679	4869349187.65049	2506809641.42079	1912.10065849479	443.485041119895	100.742874906039	27853.8652617646	35320.5021340789	55689.3166820974
2	36	9	0.000592069747306859	0.00516646491907226	0.00281817548016653	2510792033.81887	4434847187.95236	60277.4288993641	6007.55252351881	530.891054078594	20157.179275209	34265.4802455329	122977.22864123
2	36	6	0.000982418950553223	0.00159985988180467	0.00203891040044787	2326076695.05282	4059076810.28394	5765.27072760021	786.85420496699	93.4566781545559	63269.4536332599	50943.0766737515	37986.9086949537
2	30	12	0.000717870192272449	0.00426191783063184	0.0027997633505182	2825578159.00808	2380321271.63744	29017.0399589834	6355.50686912998	1395.1928401507	32342.2398540505	57318.5329546727	225449.785720207
2	24	6	0.00090844154085869	0.0026631881426121	0.00254912140162275	2831837001.7773	2450229625.99871	13709.3648753876	2589.80155265256	432.532567833318	41442.1094645187	55148.3381165677	98405.1716915775
2	24	6	0.000720905786452212	0.00578805443361277	0.00302607196896495	3304608930.21745	2069515776.74303	56565.5983860587	6722.26460555443	667.032162799163	24832.3705126111	39382.7717528951	108602.254454861
2	24	9	0.000744536446251653	0.0025145298558607	0.0029613392779825	4240722079.65913	2110784641.05058	9021.05339164909	2669.7626826414	911.96562954038	34432.1620622975	54751.4939754886	161596.419760299
2	36	6	0.000845784014303016	0.00540041667709196	0.00138646710232713	1383389533.47019	2457650913.12359	22205.6374797624	1445.19487606919	128.891847365885	47696.7547494927	52069.0945596187	62721.2999968629
2	36	9	0.000541877918680265	0.00431614269198392	0.00195329411013417	2126059374.37968	2776194727.31078	31921.1657693171	3197.56299572576	288.673172384222	17650.5811379366	28417.8726241906	87669.0321595448
2	36	12	0.00093382966329234	0.00165903213132963	0.00162129346318254	4473422908.34323	3571166306.48396	9416.31663641437	2183.06409077258	506.203887472171	174213.203655677	212416.551951479	301625.939196619
2	30	9	0.000906035459319578	0.00134307932583283	0.00367459633809488	4129486100.23031	1510576130.91518	2903.31732707987	713.363206367062	173.221010443838	42993.7515134733	51985.9192022809	72593.0634677257
2	24	12	0.000926466384767007	0.00321941219658799	0.00395715562825758	4255155977.12184	2186588610.00093	12444.8559882738	4400.16616500042	2249.69415725777	52343.2888025728	89398.2699633686	353686.01027378
2	30	12	0.000790661523275805	0.00155563471229706	0.00389758063930507	1056673067.82055	2529961501.53784	1840.65712684463	711.755169880882	382.859791031201	11051.3482379038	18681.5053315923	72041.5885757751
2	30	9	0.000730599059772749	0.00260323774826712	0.00152527539574072	4534850326.70652	1929947434.74686	13345.1847547038	2488.96634060542	426.117208379048	77510.0604449788	99957.1045861999	162360.975491378
2	24	12	0.000913257443251856	0.00281387016003253	0.00368714060691158	3014497110.72809	2507171110.71804	10370.8967877662	3850.60553250302	2133.83886592807	39104.7176316307	67827.4478844511	289487.412194946
2	30	12	0.00078018849762382	0.00233804165215001	0.00107489440363889	4443570273.57719	3054421960.39857	20341.4486876806	4770.4076612508	1181.3601408481	140415.815382937	203941.307767245	448325.864428268
2	36	12	0.000989290665816382	0.00422100861884122	0.00222135377741992	1459891134.90095	2865461079.85527	34243.3634239185	5412.52154751305	759.380724717166	62201.8247881643	98740.0481425722	282933.073058853
2	30	6	0.000796910879918254	0.00313082107785581	0.00303485220455138	4542986221.10852	2695930605.47846	13019.6959399316	1729.74387952612	204.546690734387	47261.634527371	55158.5901130705	73282.0049197953
2	30	9	0.000716469778004505	0.0016749495743893	0.00174725526697033	4915364970.77129	1484070885.04613	5015.22772562307	1109.4107677059	232.95315718523	60082.4241307033	70797.0592442199	93070.8513429834
2	36	9	0.000804451806845327	0.00273654616999583	0.00356553045151234	3619611649.96249	3920780294.87145	10367.4572841542	1831.88550369097	292.762268226116	46890.3503088595	66116.4441254154	139500.618504233
2	36	9	0.000891376893238692	0.00497689424548938	0.00122736064800483	2632169322.04188	2153365036.58599	47486.6760277973	4221.94719808794	404.402264100237	127510.495091475	151636.29561792	210468.036773507
2	36	12	0.000658448195797103	0.00252193673531185	0.00388659392088294	1572740013.47416	1167774584.61425	2308.78890623117	594.899061141089	163.628487847583	11328.2769332222	18136.7913607552	55337.9028551043
2	36	9	0.000824077885141114	0.0023523408043815	0.00332660712343294	4904899106.90266	2194736826.55783	5919.81806392529	1111.36911777032	187.607774312884	63842.6895597153	75815.928673439	102331.695886009
2	30	9	0.000838402734679736	0.00192671674998228	0.00158399800937763	2485481107.90349	4993689814.37098	13860.5266062633	3052.28616483541	653.231055000221	66400.2895333994	96421.1687446611	217081.952142989
2	36	9	0.000602562077328756	0.00167303781852127	0.00344516798641818	4194957507.99637	2507796009.4469	2362.19026034294	532.906174227539	117.382293556629	22260.9956616963	30527.5363364073	59774.8847994403
2	24	12	0.00055962719531195	0.00468758656606853	0.00255326362345374	4797881126.03447	1051513377.83197	21941.9021032939	5790.55999585168	1793.87474723113	22047.7060066815	40407.4124980666	191089.2759679
2	36	6	0.000726725569052613	0.00286090352810254	0.00396214010732156	1192051610.18119	2334582680.71499	4428.00170122709	465.641184288921	51.505828197226	9696.71619963755	12727.5676963726	23022.1676103528
2	36	12	0.000803669830607978	0.00138233803094656	0.00149337495930337	4856707167.85234	1345450363.06569	4489.7058345245	961.163322182677	196.026482485806	111162.249352472	112526.174599169	113591.508314484
2	36	12	0.000772660959459993	0.00249564999152641	0.00392439248016316	1300610169.83812	3616508960.96637	6403.19443352725	1673.71323324241	462.991483047532	16267.9846906714	27439.8394001859	98294.8379162825
2	24	9	0.00075513224895562	0.00448700915102863	0.00333245148269017	2576333992.84591	2078233775.07138	32106.9503105984	7284.71426863163	1643.67119117878	22936.7921536292	41156.5977469172	159049.584797668
2	30	6	0.000994094382139168	0.00213323598325783	0.00115945551479939	1417990627.0041	1084764320.19211	6415.70437857661	891.573677940157	107.397947166897	53946.6830510997	39935.7565417386	27405.7331349791
2	36	12	0.000782642289529603	0.00517862512880273	0.00256602990420514	3392718258.24596	3436850726.14507	61272.1961968108	8782.12164005681	1089.18493311424	64324.7289536082	106263.813977913	339982.826319902
2	30	9	0.000780719074093721	0.00508468545480305	0.00379488014260246	2391771499.54119	1789846971.78913	26512.9567687228	4174.69723856387	569.404132622703	24644.8948631135	40264.6363967265	122764.585138761
2	24	12	0.000517345675302233	0.00529131439789047	0.00337273148751883	1243408166.71058	1155091617.48546	25686.3955146408	6853.44654131152	2155.4444399765	4590.61852780331	11610.5350791808	98515.6974973335
2	24	12	0.000785204779989046	0.00281969934483307	0.00381890158055572	2628849737.41057	1474045523.50819	5905.20184753453	2211.61213493103	1242.86138349717	21118.4302467162	36802.461170521	160512.411967922
2	24	6	0.000927640882835646	0.00406409967649729	0.00217764333721818	3395199028.53435	3945278272.83631	61383.6313725976	8484.89445026164	995.559169403463	68737.7276569318	97668.6582928844	204798.481305009
2	36	6	0.000615462588838217	0.00356786804004968	0.00280035654295815	3775685541.64214	3978732750.67386	14520.7031156449	1193.61134066235	108.615959146005	26177.6594429534	32977.3709919827	53862.733406072
2	24	6	0.000539466527986463	0.00110135062762185	0.00309191351944696	3487724629.63303	4792927195.9705	2442.22279326178	718.893535074354	228.329603592604	9250.24411656794	13983.1791676661	37971.5026537763
2	24	6	0.0005933257890295	0.00212569070633346	0.00278031370183199	1815324500.66793	1028350560.30196	2784.78847806202	605.306650067764	123.429802827898	7240.56080108161	10490.2962712842	23927.0550895935
2	30	6	0.000733763841999562	0.00102165698116601	0.00103148843990022	3787772823.70662	1165993724.37702	3406.80040817933	476.277917597215	59.39658574439	39538.90664306	24684.3820195211	14705.2919359658
2	24	12	0.000891504647733847	0.00376560961975682	0.00357187971315993	1252753750.06714	3414116784.36384	28626.3985778142	9304.79599966761	4109.7120834321	18783.22019773	37178.0398487814	231425.596601622
2	24	9	0.000896034606880782	0.00154411669513548	0.00154099972686076	4807070697.30019	1747301722.62096	8579.36283151453	2296.51948857284	660.729221456503	94822.3917246675	119959.63840941	183959.700051052
2	30	12	0.000804709744835028	0.00288832056168496	0.00121837207559406	1069830042.91307	3158525885.95121	27592.4593943917	5951.08412801453	1278.18540591589	38463.9182400082	66449.270400334	243785.389006312
2	24	9	0.000644100129455793	0.00305350935275516	0.00266937044553786	3107802461.45109	1347973429.29814	9470.03053807445	2503.56137143732	718.432913652328	19338.1339359192	31927.3843555714	103506.696184621
2	36	9	0.000757518372143887	0.00529211413114942	0.00131474812712727	2713328548.09594	3902414399.19898	88401.407450943	6984.99672818914	575.28837439477	83183.9364871112	119186.676808848	266662.718246472
2	24	9	0.000636019898378494	0.00270161591372815	0.00275466919854573	3087485302.28938	3099348244.48494	14582.3607348859	4172.95339872186	1341.51773782073	19504.6260150384	33814.5907930404	128376.270846911
2	24	9	0.000643598973760176	0.00535756370838727	0.00142827853256043	2300830778.93416	3948246801.34294	193074.832057322	30306.0895746472	3956.54404560786	32775.3031920719	68588.5894765843	345262.549486019
2	24	9	0.000554825004726955	0.00474725026017533	0.00213833421845334	4633323649.0041	3763969241.1681	97111.9082662501	18618.2808639403	3234.22030082963	27822.7632344013	55392.4844763101	253125.7262896
2	24	6	0.00052027035606055	0.00217483251515297	0.00207973998158916	1888964132.64975	3781121223.7404	11668.0681737838	2306.61008843719	399.292750806629	8263.29246723078	13638.4234780438	42474.5098629653
2	36	12	0.000612133584497358	0.00388639982756496	0.00353338717934496	1594970606.83572	4451194399.14118	27586.1719535172	5316.05279145276	945.311134650331	12778.065606069	24419.8186960204	107604.555834416
2	36	6	0.00088620396559554	0.00351034331385329	0.00252614340015183	3373621515.92442	4909792832.61703	19658.2004795708	1760.45272119384	172.975796848588	70796.9447977096	74995.1933935997	84280.3825258334
2	36	12	0.000899739666894652	0.0047714695034401	0.00358454703229191	3921038188.50352	2225761170.71033	25535.0216168881	4391.10334557475	689.307634561149	75377.1569459565	115197.196720568	296709.485789795
2	30	9	0.000833668546968695	0.00267283898401283	0.00240617549487471	3422462099.1543	3043108131.63235	13917.6440564002	2877.34150485899	565.134098592803	59347.6381418045	85712.3798753084	189288.111748902
2	24	9	0.000708035172417744	0.0043450551628523	0.00122869244014904	4854526289.00198	3719424515.30125	122618.830350743	21110.300814134	3175.0389647701	88653.5923391659	149498.77065507	482753.237903436
2	24	12	0.000515383691682241	0.00496576175680468	0.00395398400996321	1435666409.81709	1167858316.99003	18948.1938430898	5466.53246068881	1972.06659822744	4388.30533237152	10483.2170353064	85283.3137436152
2	36	9	0.000542078633778921	0.00535291382738171	0.00170941598703676	4299865471.40482	2488808725.66852	50168.8311405976	4205.5242360498	349.587435820675	38252.149996176	57272.9474517723	145025.381351191
2	36	9	0.000583053422111164	0.00312886038608905	0.00345511808910824	1074387859.41705	3055770543.11502	10154.7377593404	1583.5327421855	211.941724804714	6785.21778594616	11459.8293474587	39141.3587806525
2	36	6	0.000663026513787765	0.00332285788511402	0.00292118531144101	1091370119.9793	3919805586.26629	11672.9786146714	953.972020666306	81.9478500523877	9790.52301114193	14083.7513930033	32933.0576701177
2	30	6	0.00052738550026033	0.00438435953537353	0.00255001327330698	2881092774.39561	4062766422.50691	38424.5933107316	3415.21203666293	279.789679580363	13211.0865887787	21070.8291902428	63075.9788768026
2	36	12	0.000547813503545522	0.00254440573087822	0.00365953683297681	1165518585.89834	2050051359.8645	3945.57819391082	1002.80811802795	265.974126493577	5921.32031857634	10343.438515245	40153.5216407853
2	24	6	0.000558441029515562	0.00139532322638786	0.00129261154747821	4764770388.5981	1371626375.47654	4114.19454424132	852.695488834033	156.464313619947	25677.4885737417	29864.8461517716	38139.4447013983
2	30	9	0.000563617215612221	0.00270603612786839	0.00320500065234607	2988024792.23488	2652116733.59972	8503.62640428739	1899.5779733933	408.944908158787	13949.8904946906	22902.1343512273	73405.1598054596
2	24	9	0.000627972458809349	0.00249446163946681	0.00305701972025498	1351387981.76632	4617189559.81645	15393.3455919874	4745.42761856945	1695.94865678248	8802.89528339771	16683.0220805408	78126.2521355641
2	36	12	0.000708329545907273	0.00216931269521504	0.00272619836676733	2948055423.74667	3110772420.14085	5814.0520338732	1466.33541156462	390.245971197562	36400.1814697061	56639.1461018009	157665.297082646
2	36	6	0.000534291233113663	0.0057780451141544	0.00180673708744462	1221167948.99492	2641877097.6738	23276.0771037363	1295.35352516811	93.0846311157169	9503.62107897001	14043.999975293	36630.1895377354
2	24	12	0.000581378449736364	0.00129888197035158	0.00361824300248733	3690300244.86974	3841081954.01927	2373.80254737362	1120.83694408566	1021.69083668216	12785.7522776529	22518.6645937079	108963.760814033
2	24	9	0.000718372714847394	0.00173691884661555	0.00289951797409537	4932946564.9577	3245669661.11658	6217.09363550796	2102.24871739471	885.134133058882	35287.6843984785	55801.79651589	165336.457849105
2	24	6	0.000567170411709339	0.00235372439916605	0.00244355389068479	3752802336.37487	2068700973.94097	7722.39400390111	1534.54099606046	273.619094107973	15298.4609037253	22373.8774590183	51829.086977001
2	36	9	0.000958548244406659	0.00338304474180229	0.00101734978933232	4309510092.16236	3614062215.56946	45396.476710014	5319.20023624687	601.065491334764	283706.208372166	284890.200906239	285445.266735308
2	36	12	0.000959532062918745	0.00485685742329009	0.00318411244566538	3967451772.27962	1353121750.71898	19231.1162492086	3212.44163429628	493.836857250696	97648.1208003655	135048.358850608	262538.905407177
2	36	9	0.000662172453847994	0.00191804790954846	0.00275793205978322	2199462620.16992	1001104695.14265	1767.80759975274	351.752631639926	67.3497672849255	18386.6511280638	22996.7357205674	35029.0606170314
2	30	12	0.000657319212244801	0.00563781609766565	0.00308288845384459	1972442865.72267	3973267696.77544	93378.2004139197	17698.362530776	3083.29340699672	19296.3724899324	43115.7339273403	254238.348067413
2	30	9	0.000807367679049753	0.00204215597594646	0.00194440870975844	4999952181.31713	2869131131.6702	10291.100171714	2263.0051089126	478.973407045129	87340.7030816515	113257.88914874	186517.670588453
2	24	9	0.000872621216356331	0.00589876108080572	0.00237124053836044	3992682353.34047	1113947274.15051	49544.5570585735	8738.8874140896	1376.11673964475	66102.6904014067	103005.098251103	269892.773522692
2	30	9	0.000540309865888295	0.00346114052034118	0.00173178152391446	2448344588.74278	2043047810.86492	20815.521362952	3258.72096923699	441.345079201993	18418.1023294813	30228.8566092696	93204.7886834095
2	24	9	0.000773603592058014	0.00391312986282986	0.00212339468447356	1701799601.28264	2758459999.49088	43074.0217145801	9272.56387239721	1928.47219706279	25787.3989253752	46875.5089392541	184296.349639199
2	30	12	0.000821884428406988	0.00419100778596104	0.0024119291573857	2387887538.71693	1712687313.29243	23285.8190918739	4938.85074335378	1037.53643577293	44451.2814016413	74066.6705610408	244711.122179079
2	30	9	0.000958045254853749	0.00229198063193229	0.00175060346292949	4460724827.37286	3591220146.2288	18286.520310785	3737.48673593305	714.267121695742	144138.527455821	181522.031875977	277932.694605535
2	24	12	0.000501324941222176	0.00150822636693299	0.00288307347439697	2595057599.61307	4855985648.15196	4472.32354946699	2018.57166473818	1623.85364663449	8214.26231154835	15213.4830818803	89296.7327701526
2	30	12	0.000663169025298066	0.00175312641910042	0.00296393183690433	4021813848.61265	1641745432.3252	2583.51143670777	863.013544023553	368.884453474214	28622.5950192018	44702.1326172984	125497.22485954
2	36	6	0.000855992922927932	0.00438439109293332	0.00364071251868832	2647963944.93962	2156757641.07165	10977.4176471415	946.603505883464	93.3025565705531	35269.6853767386	38300.0940539632	45217.7180500342
2	24	12	0.000671344932186865	0.00345546271821412	0.00336839754581738	4464179970.45003	3537610457.81404	25041.1732906942	8364.79160203919	3869.94820542869	28338.4791270572	52998.0616478573	287568.098951573
2	36	12	0.000709490233617639	0.00132405275206923	0.00151904693783364	3533294373.41369	2321362994.39276	3538.78253270159	891.901189617685	235.776746706615	65943.071889077	85552.0712185118	140663.064253644
2	36	9	0.000781646556896391	0.00248205623789741	0.0033741471293358	2580918025.90965	3338748965.67209	7123.3948291997	1312.14620600872	220.535573063487	32633.4225953304	46589.0749877734	102033.743790179
2	24	6	0.00050611647131978	0.00507963817342205	0.00236121865042644	2116798471.32911	1584347419.3804	36989.3914432324	4354.84287925232	419.31690870774	7865.38333924903	13996.5735083037	49846.8910543426
2	36	9	0.000998060078652199	0.00210316360955949	0.00328487472709081	4075606205.88402	2323763121.13634	6276.04246665106	1193.80407120803	200.112879980907	88186.509558942	95812.8865870851	107673.1279245
2	24	12	0.000902481090145273	0.00527128074811595	0.00386784458072015	1556032162.71276	2671717000.22302	52493.4198575595	14558.2222640355	4909.93947807399	22510.6717676986	46472.2029964046	297822.474667532
2	30	12	0.000659772888129338	0.00357345651839678	0.00249024508013606	4204816602.47132	1128414410.14268	10195.8431744144	2394.84979853865	592.53606331852	37447.9772490628	59590.9365291486	173004.845578117
2	36	9	0.000597512134751919	0.00487195828812626	0.00399064004599249	4040136878.15854	3554028604.99666	33197.0832696493	3957.98628644894	407.884339241125	22239.4803598276	36113.8694745698	112713.988055854
2	24	12	0.000691025140611573	0.00461667241427572	0.00235301736737302	1495294582.98419	3150971753.1133	66241.0833869756	17249.0516921668	5197.01002602588	16996.2740377178	38467.3888389863	282410.989120994
2	30	9	0.000611434906954537	0.00509357876403774	0.00324032814921556	2856972768.93596	4350317858.15409	71529.4478891991	10552.6711696075	1310.22201296034	19582.5137515552	36942.9254857501	152553.28620317
2	24	6	0.000569169531243974	0.00267077617971749	0.00207419064733426	2749254294.46051	1296744660.49568	7584.88894320197	1338.72497981272	206.151950363538	13274.1397021847	19030.85986286	41348.9268902739
2	24	6	0.000713765215995294	0.00239355860579708	0.00149712780228017	1859374121.80618	1873939158.34799	11098.35296017	1913.08640829841	286.582147334315	23606.2292656301	32380.4010527728	62441.1005699837
2	30	6	0.000623784115276233	0.0030448721076454	0.00376280641975673	3780931933.27028	4055786852.06624	13425.5456980068	1806.37651753708	208.572762729454	17737.7911199132	25746.149821227	59444.60127323
2	24	12	0.000683384778747505	0.00378147599162889	0.00256765671302191	4052608150.99796	2294146070.4167	26506.811433793	7858.23785202838	2982.58232416595	33900.8351911963	61817.2949188615	297951.25114484
2	24	12	0.000851208238586096	0.00110069375865831	0.00175320547157837	1281326206.19346	1604893900.95603	1803.8033317928	751.643302746534	515.426391569046	23484.7625643665	38331.5327918832	123284.790879427
2	30	12	0.000859564083949481	0.00197918512372067	0.00209982526808795	4914125773.59798	3513587649.07407	9900.98133568273	2910.37642118637	1019.36074630989	105082.784444451	157392.317601977	382336.133467683
2	30	9	0.000819943002971875	0.00194889075206872	0.00213825960295751	1647804016.37147	1755066995.17823	4402.05892676586	1030.62239468312	240.816783904543	29308.6464694276	41351.4240272	85884.7573273291
2	24	6	0.000928244440797299	0.00278593803864461	0.00126061468924241	2846689764.02744	4307846956.36117	42911.5672601612	6533.60536932854	854.754430939155	91858.083486633	118692.091336494	195881.28046142
2	36	9	0.000755336889666891	0.00534833037476202	0.00295909016269171	3380880918.555	3524143461.65411	51337.394754853	5191.48484447836	481.799731368115	47381.7189005048	71957.7662352257	187862.474772059
2	30	6	0.000812453370263161	0.00374676291223532	0.00221267901157353	3503956626.61259	1210807683.3623	11236.041449131	1319.69085102255	145.803107293769	49010.2561026444	48154.1926835276	46925.6486019749
2	36	6	0.000615321355623905	0.00419410021024488	0.00346189827990064	3357267611.8312	3572058259.29307	15777.0545072355	1214.93036885256	104.444349721907	19440.1296533411	25947.6013144248	49301.8692641983
2	36	12	0.000818386201722567	0.00471491619248392	0.0012013906996324	2895008233.09248	2958304816.71752	75450.8753599869	9029.05217512599	964.920134162485	123961.159233644	185066.325245445	446164.027300753
2	36	9	0.000739207465735127	0.00345588165887274	0.00284872960197763	4445579375.76616	4748942974.0934	25493.3764514305	3548.96264043682	436.854353868444	58038.9588804922	84296.1869362685	192852.699289689
2	36	6	0.000546040534329751	0.00429842406541876	0.00325787174151907	3517294890.81509	2692665857.8233	12766.4160194965	952.291202104375	82.1226604653685	15132.828624381	20178.4787544361	38321.4021452998
2	24	9	0.000799983943330733	0.00202941628312538	0.00140269358076047	4481154008.35071	4957770353.91129	22824.3856107451	6218.97975804838	1878.40988526101	92383.68425126	142571.764497372	378539.547053977
2	24	9	0.000691278305871784	0.00273849750956462	0.00148192109795076	2601902852.95589	1859917178.75752	16270.024766687	3881.97904606073	955.492599413264	34824.8198651269	55887.0099541515	163751.098802178
2	36	9	0.000742243241471873	0.00289562952217085	0.00310964423746918	4068560185.38406	3968491853.4733	13174.1745438139	2147.08594114583	312.84585874675	48013.2335236064	68159.2149405678	146390.131176081
2	30	9	0.000582321187678441	0.00199781823080226	0.00173088074862798	3325588401.80546	1089801950.16689	3609.95644386897	790.198224902044	168.265367262607	25473.806816952	34400.4012761693	63031.2236326931
2	24	12	0.000950360831174599	0.00254888642123537	0.00395152238171502	2334383396.70392	3499277239.64169	10289.0745414501	4061.45788976792	2498.28586906191	32983.2935340029	58251.127680397	272801.659679906
2	36	6	0.000773518576696142	0.00403672795804219	0.0027682755599353	2811113530.68756	3712629878.49411	17472.767134209	1383.31734950288	126.604045006811	38071.7123037749	45082.2652215116	63722.5708960541
2	36	12	0.00062193771540727	0.00568334596423194	0.00341769927629846	1209741725.7151	3519244772.34603	61999.0154790631	9103.49319014918	1136.04132874925	11364.4696892039	24164.0002710221	127746.806957386
2	24	12	0.000838260957636967	0.00344127410177431	0.00205279561602923	2824156432.5252	3219383735.29258	35195.4632332197	10328.307702243	3855.74410025045	53330.3860203542	95644.6746970277	435579.140648385
2	24	6	0.000877642805506869	0.00176724922151379	0.00275224549978178	4501936884.44822	3507589670.93937	8958.17889274991	2017.87084766751	422.406880816766	48367.4668356813	62204.2968869609	101722.226055516
2	36	6	0.000814629389153037	0.00147970012013174	0.00139911046245938	1966085825.04078	2026172279.81323	3403.37113902716	444.134861890214	55.2589808157388	40293.7361169867	28081.0344464417	18370.137656831
2	24	6	0.000703553834092692	0.0036879940566218	0.00135264773155481	3727659523.80856	3454670655.06926	58410.5351745503	7361.81854703212	792.320418260884	53551.9489799071	76478.1548058586	162385.19691666
2	24	12	0.000594076754895406	0.00353486247835819	0.00271427897938579	3770798847.40254	4498513502.07137	40176.6108062279	12562.2254769188	5201.33792692119	22286.1528840426	44953.0840740065	287279.102248797
2	36	6	0.000945138263348448	0.00569253185038949	0.00108864809845361	2580282486.59479	1918675171.23558	22227.7103221542	1836.40946768266	193.950887336912	127643.377378267	93339.2368036553	65543.6315342725
2	24	9	0.000611835151036704	0.00307768096628262	0.00287323939911652	1386463267.15901	4019559360.73061	24736.8016714577	6697.83397776598	1968.60128163903	9223.99694010625	18551.8965029473	90624.2684719774
2	30	9	0.000571233443608769	0.00597675842249799	0.00268606483138008	1452164401.40738	1360912182.13617	38672.5700315162	4778.08167020105	493.837445697803	9441.89573778554	17439.4727918848	71241.1840139386
2	30	9	0.00092919875154153	0.00133376163671354	0.00301436321442708	2821895317.95286	1346908933.90298	2705.39172490418	655.828725894547	156.632981390843	39466.1401747244	47399.1581450344	65107.7462865253
2	24	12	0.000519411408039923	0.00541841187519402	0.00303628342158463	2547865439.29101	3245577895.25129	84507.0533768405	21623.2030263023	6305.42660715967	11176.5137433018	30967.1809188117	285168.808735216
2	36	12	0.000836579267079649	0.00206681582838005	0.001336034691937	3864245651.18768	4847337677.94644	16421.4422766709	3484.88072943632	727.251561419805	147277.406348275	203717.519559628	396489.271058508
2	36	6	0.000948607483340518	0.00483114140308973	0.00296919491507724	1664564897.29767	2727972009.16903	17200.528425449	1289.00286873527	117.456964363117	38362.5753165966	44091.9415537533	58570.1882243934
2	30	9	0.000574559096902147	0.00209510362879346	0.00248161317437443	3199613311.93805	4585756533.83947	9348.64035952881	2248.14887507069	537.321056638464	20086.6358342728	32573.538845716	102452.380646582
2	36	9	0.00083279241606568	0.00378684753255198	0.00309082270001832	2602010424.85464	1150619364.07772	8203.01457182366	1157.95289182273	149.262240855627	40720.6629331227	51034.1911641434	78796.8290600817
2	36	6	0.000738746432973548	0.00118446231073313	0.00144419726416848	4947290163.66278	1799488125.36323	3282.91816203992	403.508012108521	50.6361666686758	48292.0310345589	25329.4544446701	13741.6997258776
2	36	6	0.000812996021149847	0.00417248069232484	0.00212928446649491	1735256834.31632	1752465994.7895	10085.8163999849	807.08393059256	79.7913302626722	33233.4007152722	34205.6785195813	36835.9561509129
2	30	12	0.000720665179859205	0.00126162698772489	0.00128940502530065	4112084151.57478	3777224596.93884	5859.97573798153	1821.54276436251	694.892725543979	81201.6970314868	119699.8990683	276798.090021881
2	30	6	0.000631395906619662	0.00468557061929221	0.00236720793625337	4515280084.62168	2568221594.05646	30129.9327894203	2675.13943451569	238.60536614793	33551.5515061474	44513.6054897471	81322.5878015159
2	24	6	0.000658132804545511	0.0015927953135117	0.00213164737928501	2846176893.88559	4055352610.35164	6653.14791339314	1557.41852202999	348.243113622459	19923.1385073382	28966.2522320631	67332.3877999812
2	30	12	0.00060211167901319	0.00288259296260056	0.00116135074692283	2494466597.9778	1282201409.35129	12222.0137284582	2613.10472870159	559.094539927683	36256.0149404373	57560.4582265945	164624.04006113
2	36	6	0.000986944525157585	0.00245821167632122	0.00370666172007887	2288917752.83989	1776515137.76903	3924.10933351677	512.343527596809	62.3748675938296	37082.5001374064	31502.712938633	25066.6718208051
2	30	12	0.000924569094396052	0.00563535527070364	0.00210055787421702	1293478583.68288	3379183774.66955	110301.569933484	18557.3373234264	2726.51928447252	44293.4490782514	84093.108555955	381706.553345646
2	36	9	0.000613347712853982	0.0010598240358395	0.00132410718456707	2666710518.97279	1490586955.75968	1887.4825044443	374.742617006473	68.9278793119956	31303.3217392594	33209.560549041	35671.7687143794
2	36	12	0.000804246378768843	0.00126452580356534	0.00127022245744957	4001219606.42598	2688999679.98603	5539.70675221617	1297.25142575816	303.200021517729	120684.839317153	140981.5971407	182829.342943994
2	36	9	0.000791515039262857	0.00168327858118593	0.00338455135191475	4635294907.28739	3960729288.4603	4585.7580448069	1001.46227001683	207.018665471868	53700.8015979042	69162.6921349034	113631.650339857
2	30	6	0.000944405239947539	0.00581853780347585	0.00157730678998862	3529943358.71372	2968473923.1594	62648.4165640466	5060.30792931754	466.864780671358	120699.880899586	132731.762052481	159792.87999146
2	24	12	0.000858416830702547	0.00501052271266213	0.00272516588736354	1177890978.15978	4747898008.74024	109812.845976027	28464.4141447774	8503.09116959391	23054.2446750672	54944.8677559481	432395.016732153
2	30	9	0.000835069609327058	0.00585954145995193	0.00276200592966096	1304388985.07032	4237557653.97866	112336.018275577	14208.0300432956	1498.55767179623	26141.7939822822	48904.1929808169	204111.219321586
2	36	12	0.000901226086393253	0.00529397854855614	0.00337102063655268	2685417620.15698	4607172387.04324	69362.8597901452	10725.8154810874	1443.54802676049	61394.2187547606	104819.188799786	365938.076054812
2	24	6	0.000764356563865653	0.00275921002505874	0.00344500365386367	1500692841.23977	4129009234.89788	15877.3501153948	3166.91603588759	555.129365446588	12387.3119046555	20254.1189917414	61961.126086435
2	36	9	0.000950862567071819	0.00297699884154777	0.00368966732277925	2996343607.56453	3007658618.83188	10295.4505533313	1760.58559761175	271.646899017548	59481.5545507242	79063.8013618985	141408.474736837
2	30	12	0.00067486538512977	0.00564344292096062	0.00216980681933363	1017262569.86432	4578774043.37858	144698.701675071	24520.1606728819	3617.28295567189	16583.8777024415	42181.6047744237	293222.265614427
2	30	9	0.000915038669740917	0.00513350077616494	0.0034750282896571	2798991819.59131	1987406013.61887	33170.0350821735	5088.2074149521	681.865864487735	47797.8825397575	73497.5870191219	190919.962041549
2	36	9	0.000518416960725014	0.00108849941548426	0.00255117337749043	4737023310.16739	4476107699.55285	1936.15360392441	488.148051900365	125.866362793867	21457.3171880851	30074.3850336784	63172.3802882459
2	24	6	0.000876320192722008	0.00558486716461514	0.00247885316884936	1732527796.5608	1743871522.44005	50293.4410345129	5792.50770306645	567.110232147595	27571.9188510031	41864.6245966924	103865.987936749
2	24	12	0.000787439921855778	0.00182841780230953	0.00382569733421066	2990320882.55003	1765058137.53175	2804.38688494117	1195.21045961487	857.264720680949	22276.9080848376	37863.4463690055	149174.213071604
2	36	9	0.000617901268355821	0.00435531831723644	0.00135904765197933	3475040748.00647	3214233484.50407	48257.14359854	4371.07634872905	388.21365249515	55806.8991337882	80055.115266328	178609.488627978
2	30	12	0.000682900488951987	0.00323854823083152	0.00131941292529285	1879834158.04528	4635583520.60854	50819.308483786	10461.2880801181	2081.11759603259	40230.1860306269	73126.8692153504	303386.447662199
2	24	9	0.000679092792004862	0.00211495699141369	0.0016172967429276	1549595671.29451	2752668652.20201	10793.6640398092	3044.4987435432	960.603905234099	19354.9021455247	32679.5198560729	114888.46782167
2	24	6	0.000701984357301793	0.00507949582711562	0.00270964821478212	3552518724.66741	1298359897.73228	29057.7746991576	3711.31936311849	403.184385650393	25516.7622689039	36891.8205385149	80863.256364577
2	24	9	0.00053361982825241	0.0041846055689972	0.00116545585294373	4587506605.58517	3805130340.80484	116512.645155789	20065.6507140852	2989.33078509862	41621.3507020021	77602.1300217299	315617.060961575
2	24	6	0.000697511500368254	0.00217806775424092	0.00207326809656049	4421444015.59024	1066368427.34713	5762.30205951423	1125.46342818178	191.424159635912	30715.4804053907	35782.6684186586	46005.9016435314
2	24	12	0.000529896824572608	0.0054357987877474	0.00335535789217015	3492371722.88287	1660108185.49723	40130.8092356308	10530.688904516	3217.92550479316	12208.9510719611	26625.1423635984	184891.93414323
2	30	9	0.000525613508219014	0.00226719674879723	0.00334853862111366	3858517574.42604	1305906524.92993	2876.58990125967	712.252649343872	180.20384895454	12540.7557220997	19138.1027367644	50473.7879111045
2	24	12	0.000594654737784177	0.00429329901269219	0.00322192409009506	2035211490.50547	2615842284.63124	34109.2307533486	10068.1231328415	3779.4895121663	10961.6201239528	24217.5170899121	178410.249146167
2	30	9	0.000982437297896988	0.0053071928310581	0.00377930888671284	2256872535.20737	2888691746.76623	48111.5720177747	7358.37885929121	971.428082844991	46029.5505634071	74474.4235463212	221340.610450928
2	30	9	0.000902818768913078	0.00548692530405593	0.0021948478250185	1354451126.87336	1232827071.81262	34028.159903922	4268.43141767934	465.953416086071	35127.2402089196	53583.4672889855	136279.237966425
2	24	12	0.000622308534296338	0.00398374246317365	0.00330479417860545	2264781328.83877	4535030760.27068	47011.835709808	14548.217446709	5914.05492444321	14157.0351206317	31997.3641212582	248762.921632013
2	36	9	0.000789229394813368	0.00503152701701844	0.00359932897776714	1271377652.87428	4969762258.88127	53605.3611504915	5962.43979860337	571.697432658386	19223.5816757272	32995.0953893656	119364.555559904
2	36	6	0.000877838832360004	0.00302563860485849	0.00101723939069799	3990086472.74906	1061032348.19319	8176.93853546617	905.425805194646	121.166802667623	98553.3531425002	42799.2201293175	21432.6849572049
2	30	9	0.000850355131105106	0.00468716961444135	0.00148888773573297	4680443076.60801	1747809847.22666	47047.7854131106	6143.30648526601	729.667891871771	133586.264564789	170379.600679023	271292.116339813
2	24	9	0.000675227711459382	0.00587882802781786	0.00368064290789291	2806661845.60471	2631892365.88789	76078.3601181775	15103.4752366818	2762.74588423796	18515.5888327884	38469.0766859287	186935.308501247
2	30	9	0.000518183073925861	0.00253626019793996	0.00226487858626235	2737663028.37441	1485766787.694	5583.93289600565	1168.93478847127	232.530502683733	13169.0499242625	20636.7963369741	57666.8841691404
2	24	6	0.000520648272692098	0.00246792966019083	0.00386498533043974	1080693624.54743	2072868041.24856	5222.38549235934	1154.58980925681	232.013517530936	2805.34464034786	4822.60668455315	16521.5825501264
2	24	6	0.000905384723685059	0.00448350318135427	0.00243975348460643	3053202199.70314	1498036150.2706	28489.3973996225	3952.40662365232	472.949470017659	48289.2283973352	63114.3896716603	107298.102351667
2	36	12	0.000903692735431955	0.0053523862698782	0.0037505902364966	4774479245.94341	4759618117.40726	68430.1504327337	10943.487581642	1545.79553723735	94739.5042620572	155425.109205793	488424.92978399
2	24	12	0.000712666875198551	0.00457198228050792	0.00366320235433529	2521468090.27166	3698973631.91992	51353.2434320332	15164.2029848985	5698.32942121837	19823.0889882106	42165.478424214	291930.977409174
2	30	9	0.000548261945289735	0.00297964508267722	0.00223964673771481	1675857794.11786	2954129506.36382	16095.8295937284	3020.23011635107	508.956781515481	11099.7168118637	19312.0732816705	68803.4883035851
2	24	12	0.00052847002600758	0.00114645228359232	0.00305878711513875	4917255979.20928	2875723943.4652	1720.04515092805	803.926284647891	714.950514465699	14099.1321999049	24345.7086125049	105474.006415183
2	24	12	0.00057217632458973	0.00364768762295604	0.00330400837266094	3614662865.19616	3476922566.52591	28508.1984492803	9235.42752172947	4055.1893314934	15882.2206102265	32147.8346136303	209963.07076574
2	36	12	0.000819176471551413	0.00248957010447762	0.00319101858968152	2136850085.66939	3935502592.77937	8715.21840895746	2140.57277733215	545.503543203711	36340.9503527172	58460.587172249	180129.738658293
2	24	9	0.0005650361535508	0.00533602628334332	0.00229172081799396	3136108751.41572	1883575035.43707	62694.3082661977	11431.601299509	1844.61242312321	18158.6501090671	35615.8480016694	158873.267370616
2	30	6	0.00099561303468367	0.00463586403055765	0.0017832431660719	3784310105.3968	4738285092.2908	65119.8397734111	5885.78649391274	560.422510509057	134976.17248956	153351.448426555	195777.767357046
2	24	6	0.000936549223516041	0.00271082725597438	0.00263538800626172	4453956657.52651	2729478684.83047	17137.3648035102	3242.01641171327	538.178935389493	65310.2282415929	82268.870440976	127329.172663326
2	30	6	0.000955374730469799	0.00594992820939473	0.00372692264502275	4716773429.29403	3745424877.31191	57079.0428372479	5124.77378486763	465.347096098553	75661.4707997782	97022.7752008403	162532.957686917
2	24	12	0.000695497786416212	0.00324217923470533	0.00182768645956927	2722435292.23474	2176515900.46402	22329.3179728134	6559.16236964524	2452.5172931318	33078.8094419137	59455.0597158916	272754.269815489
2	30	6	0.000825732871337643	0.00276712967210648	0.00209342494496421	4582062642.28362	1484920888.92559	9149.85098554181	1271.83362095865	151.800485574541	63110.1731720048	55410.8377666321	45575.852407608
2	36	6	0.000517886880253616	0.00286114917097482	0.00321572217235236	3778075134.17754	4812730046.67928	10089.1333674886	962.311706019457	91.1610574473552	14196.5864064842	19573.8973058294	40431.1390863651
2	24	6	0.00077463801801314	0.00308975232994675	0.00362438100620696	2712011254.02256	2687719276.31505	14157.8249257309	2688.67420272521	448.524849100225	19878.3525158502	30075.7525680976	75802.3673142477
2	30	12	0.000786113147593633	0.00130332238384439	0.00355082356821221	3949674890.60328	1654540053.23643	1883.59381224012	648.163513856866	290.366485863146	34532.7594026598	51101.8702061147	120075.789062107
2	24	12	0.000679984502846915	0.00354121615227414	0.00390101985607936	3487557058.56105	1315596070.22735	9042.53566664693	3083.27113287075	1478.77535744577	18590.4178507219	33214.4121135393	155982.888586012
2	24	9	0.000765496372303168	0.00301247052942338	0.00252509582121936	3296605315.77098	3498159575.02984	24177.2070299937	6355.09684393141	1802.70793783854	37735.0222703282	63843.3457861356	221645.780483375
2	36	9	0.000857621196656154	0.0036101686600914	0.00173854023627073	4615196422.57931	2011599281.59439	20736.3840131691	2659.07285660047	316.205508396026	130870.849630773	141413.381227822	159903.260547211
2	30	6	0.000955306215808733	0.00230589732486862	0.00310142515537262	4545684859.03209	1882989917.36585	7222.14499963283	1142.1735262004	148.512279233827	61858.277747096	56131.1539621029	47572.7733640699
2	30	6	0.000766965680808429	0.00108125279653759	0.00323306043569695	1237170232.56348	3510447285.9446	1455.9559943818	330.155203448869	72.7048854305962	10254.0619245711	13642.2600339124	25060.481693057
2	24	6	0.000636948997214403	0.00501563356065753	0.00385008303135491	1652129118.86911	4542597362.93908	72231.5329906555	10073.1737021412	1124.8434814092	9035.2768674945	18859.4013451011	82459.2567487313
2	30	6	0.000739300808172738	0.00496816487162077	0.00265390777982061	1822193565.34954	3313245152.0296	40033.6291012772	3385.5248067122	277.525110725046	20899.5664900213	31147.3303773653	77734.1591004748
2	24	9	0.000655367044080031	0.00428075805176715	0.00266774385733457	1973838795.46684	3594473091.07637	57970.3590745416	12651.5085685024	2675.86185229956	16603.0716154527	34076.4409176038	163774.819604751
2	24	12	0.000865308115733701	0.00148298643052429	0.00329595259897316	2071248290.25649	2775076561.83575	2948.630382543	1305.42118980762	1016.81181161586	23893.1788544292	40875.5189796403	167161.023055641
2	30	9	0.000592555505657687	0.00592631303029499	0.00380507652145861	2711599476.23951	2872568507.1235	61393.6433809308	8615.77634238088	1011.12726839479	14555.9241553445	27827.5438236496	118361.893765651
2	36	9	0.000908161854599697	0.0025180635410708	0.00151678211114618	3363651079.2458	4477394953.13392	21004.4805734565	3111.97582403925	413.557654492	134640.518926973	160697.582534571	220984.46254716
2	30	9	0.000716206156845138	0.00153061494153818	0.00154286351258689	2051819917.9838	1829095704.1669	3710.12997060887	883.200609580585	210.65591564359	32073.125008729	43404.0106991383	80155.2675532336
2	30	12	0.000842320733580209	0.00507621660233608	0.00275399991975804	2073090625.02518	4218863506.1412	82831.9866784679	16201.981413877	2971.69879149842	41651.471281805	79313.3146737907	362431.342086253
2	36	12	0.000773479965752876	0.00381497343259115	0.00314173712111953	3201274787.05525	2116215834.58105	14845.2824957969	2815.46960037127	500.876211572908	45379.6546241149	70985.7719735507	196414.59655805
2	36	9	0.000762435501601696	0.00147411189700966	0.00230934055193314	1255032530.22101	4878808796.77489	3711.67606280513	824.367695805444	176.148718669986	21668.4612437836	31741.1596482439	75873.0970323219
2	30	6	0.000786023462079929	0.0049537209950449	0.00165602706170124	1755941903.00343	3209234420.98365	48080.7397859413	3693.71947978865	301.74983552048	36812.8753327901	50343.8130600573	100000.043272907
2	24	6	0.000691401536965074	0.00301507917037165	0.00186924394721946	3331355434.84424	1751889407.54123	15564.7222957995	2508.01772175122	347.957911900435	30749.4455855751	41577.4637571343	77049.8830111711
2	30	6	0.000868210624334561	0.00229301774482864	0.00100405002308579	1747822125.98233	4995160894.10257	23318.0866752799	2694.48031841418	290.542659841234	71494.9865899986	81245.5777802434	102664.44333036
2	30	12	0.000745326338920523	0.00357807010881192	0.00287339489435501	2096827724.8536	1912765594.11262	14347.3123314531	3511.17364639391	918.559983295364	25557.7091358326	44143.2519977785	165198.0069153
2	30	12	0.000758248168434718	0.00362713155771361	0.00321131110529204	4797011744.91825	4559133794.98038	32150.1013797905	8060.78624394734	2187.61820774739	55617.7065341599	96685.8387128673	370282.781952437
2	24	12	0.000513779406801139	0.00351952706605102	0.00361366517747938	3559163751.04643	3270829328.17441	22447.3147423157	7585.41231175153	3568.8303315993	10806.5667330189	22481.2664316531	158052.395699697
2	24	12	0.000822904674459915	0.00366087842136795	0.00181594880085956	3225053003.25373	1255983075.36435	19190.7078110579	5255.8131393669	1750.02117640851	59147.83355313	98001.2067564757	331671.669156282
2	24	12	0.000959959136969212	0.0059059385941627	0.00229440644269087	3919979272.41425	2127008154.05659	92408.5479968377	20942.0871714554	4930.23617217117	96447.2175959742	170430.984577387	697885.567038832
2	30	9	0.00068735376304611	0.00433187757054007	0.00206685550511796	3550916723.0696	3292667585.14644	52186.1029962702	7462.92765638106	914.583096786243	45212.9845095128	72935.1188371362	214932.180972551
2	24	9	0.000566785157153777	0.00370726382320049	0.00308891673554666	3555589373.20358	2175907881.55617	21269.1192800859	5277.21572837838	1364.10870019733	14940.2783169057	27198.9204866418	110593.916109339
2	36	6	0.000846737416848463	0.00453280733945982	0.00260409175970149	2452469733.4171	3701575867.93526	21831.1865779507	1621.40208280373	145.52463996361	46116.8123110809	53666.0992772046	73160.5135631638
2	36	6	0.000670549024641714	0.00260915542222929	0.00161196846353932	2441322144.42067	1270648113.22656	4220.39588778746	448.012075460884	52.6927255597185	29789.2068157478	24579.8443093014	19229.0508082979
2	36	12	0.000792490452306395	0.00171673839872267	0.00263876496841806	3991954373.48505	2290706474.7777	3784.42012179076	988.047519136494	276.661269712022	62173.1891633757	84889.6388394908	159785.97887753
2	30	12	0.000916830176882401	0.00189776824102719	0.00108528003480556	2261075291.40578	3462432680.62469	13722.1981719253	3565.3228613199	1033.32755392303	114552.906294398	168876.778055992	389105.043777244
2	30	9	0.000761823395936769	0.00459696144991701	0.00300018210075738	1155647823.06266	1550858480.22712	21116.6415589062	3275.69110547577	436.801712428278	14512.9324137588	24475.2861100601	80579.3766569226
2	24	9	0.000966492141128983	0.00372684686291399	0.00328206697086938	4046132763.96491	3194508742.27848	32472.5324508262	8139.44046800383	2156.62350125174	67911.1363182402	110588.30182432	340912.317989379
2	30	9	0.000773364720876755	0.00288461754881795	0.0013372677748064	1452264396.25274	4270571205.32191	33706.8419086408	5488.48819759019	782.253683963714	40309.7292226387	64414.6831453477	185792.897499833
2	24	12	0.00090606550401961	0.00513651703411438	0.00394121351715105	2412228059.26802	4876364360.52997	87642.6752704991	24778.4279509326	8640.85971129768	35279.8527304882	73899.9469517276	490078.440720282
2	30	12	0.000532997365619409	0.0041699602164259	0.00166150545590378	3773926700.08382	4482251293.07725	79395.3859955007	14993.0900277358	2604.53414439526	32417.205199818	63141.4337117518	301242.934335983
2	30	9	0.000600952513416765	0.00314483114201275	0.00278470966488587	4386088937.30762	1683302166.67408	9676.40037074806	1896.42202384236	345.820333134326	25910.9445153141	39316.8417819174	99665.7903165779
2	30	6	0.000621102611749046	0.00543627259096253	0.00149080984214993	4536236147.3408	1002291109.80305	19632.2369588148	1663.52602894203	159.844273879661	45503.7223382877	47815.7738972142	52991.9859306062
2	36	6	0.000812019664007778	0.00292532273721007	0.00166475345589534	4941602135.35518	1170523885.79582	6583.47533474633	743.168378772386	90.2865710260227	73915.1243801004	39783.9167135633	22085.4649056275
2	24	12	0.00082768961712389	0.00101469540360869	0.00238554673284149	3927707331.02512	3262342606.10274	3026.81347627472	1297.63826967627	938.812520389415	45920.775268412	74566.8005586756	233548.464454013
2	36	12	0.000885139204186625	0.00439691381136486	0.00202666212844394	3395502429.04297	4321870595.90604	62040.9998687019	9264.65335830653	1219.57100828432	112318.731933474	175818.516065539	483811.862775443
2	24	9	0.000760798479305561	0.00162076213189982	0.00240064511772392	2398868017.792	2980363261.43905	5172.27514511071	1754.2180802338	740.404801588338	25387.7373596426	40693.6068042244	126509.909606417
2	36	6	0.00086665297693335	0.00545787070544192	0.00196173513823627	2934379863.45763	4097310068.84824	35157.5869584015	2379.40844037637	211.148122826468	77116.9325765621	85066.580291732	104234.789610749
2	24	12	0.000600845854032813	0.0015528560206793	0.00239753280406185	4410141328.71595	2847825348.63331	3915.1019275103	1655.95472711498	1166.5433674744	24200.2852052328	41639.3508059997	174884.055089268
2	24	9	0.000979252184569715	0.00454869013701818	0.00138748913829736	3497989582.42469	4606228239.66033	156774.142304644	27330.9468074681	4201.65886524348	145614.8107234	238139.005986003	710513.271289162
2	30	12	0.000554578014755289	0.00408611832327545	0.00118791984027473	3752296447.93503	1597177460.02808	36416.0912798962	6320.45484051272	984.216715107956	43604.797944564	72857.0010989305	239074.301356154
2	36	12	0.000930980171509747	0.001286388345988	0.00156830258053733	3560772287.20032	3920150064.68646	6601.3816688174	1627.92192881493	412.518574245834	139049.528671061	171749.668087154	251187.593988618
2	24	6	0.000549164994487266	0.00371013298480431	0.00298890546356153	2329904267.2208	1893474601.73819	17523.1588330668	2762.63655160353	360.470871811381	8319.17717239956	13899.7317167407	43155.5502084148
2	24	6	0.000871870105360134	0.00148792259585734	0.00254397877248947	4337081893.25249	1312540327.28139	4687.5849168527	967.763381982744	172.167280009291	36385.5416048068	39150.1873233922	42579.4956307169
2	36	12	0.000815978831238849	0.00505813487272145	0.00194452172320723	3312454201.37658	1323310870.95686	29080.4942561737	3984.29897892196	491.745779953581	84073.2858261386	119428.759232352	250071.363087217
2	24	6	0.000565060047244747	0.0057299821640728	0.00210221496637538	3676610278.24151	3919138132.59705	128167.260942031	13459.0440541396	1177.33398251665	21503.5160348742	38854.2964443208	145712.789770237
2	30	12	0.000611792660361071	0.00210283399512413	0.00272959995099283	1393051515.20425	3961750323.47274	7200.25952296147	2332.3567788823	931.343845152233	10932.4939356997	19771.171054415	89526.5219434846
2	24	9	0.000677934943734737	0.00477865940160556	0.00389537176242604	3214567698.01916	1682275621.07326	26898.0084679071	6156.9779134341	1407.44876775598	17957.5312804354	32531.3365574635	128488.157365944
2	30	6	0.000884881556516248	0.00391457086033064	0.00216102075016583	2567852082.2513	2099365740.53179	19453.372020673	2052.21977051211	211.247822037677	52116.9198515934	58927.3692446049	74082.1665559499
2	36	6	0.00072571515141003	0.00146260314153944	0.00337863879228438	3771928261.24987	3357506200.00021	2560.23255506953	403.579330456301	56.854223266773	27329.7246571642	27040.3866800063	26106.350393132
2	24	9	0.000536223164936853	0.00393177092471538	0.00277279698881943	2487389429.64051	3783885906.45722	46682.4971947496	10846.1831300383	2524.00403923472	11740.0600466313	25119.0801774756	127839.713833165
2	30	6	0.000535347472708006	0.00270005481244489	0.00134689295689673	2029146378.61383	1377314630.47136	7278.35193135406	794.577215301981	84.4414654180484	15328.0725409918	18999.7520490678	29268.2057967133
2	30	6	0.000525260759402783	0.00435273328900638	0.00119862611990542	4230847261.04716	2907814210.0165	39499.367677879	3036.28718859929	252.96374005213	35916.7754253634	47512.0740373364	86606.5547439587
2	24	6	0.000845532736214474	0.00331331449343257	0.00239662000605921	1516440599.20387	3286615946.83656	27793.9810106429	4426.89572704477	591.693717986658	22732.379383237	35377.6969988976	93836.0907547166
2	24	6	0.000891665522886016	0.00129882940071928	0.00276547305074679	4240707222.85506	4492150179.20012	6774.22827735898	1647.56125419363	384.163181819152	43797.7408221111	56642.5623115085	94157.354743052
2	30	12	0.00096569995243093	0.00481168081949498	0.00356093165881503	3533849009.4264	2924291770.78749	41166.735068162	9022.74056958881	1991.11533549613	73405.1442425475	124099.625506558	429436.04952247
2	36	6	0.000934995386657829	0.00304186134032004	0.00323289174328089	4041459530.34334	4446837115.68519	13014.4700485084	1415.54660852826	151.198352917077	73156.1747250221	71983.7289692335	70754.7213536209
2	36	12	0.000509374086155503	0.00489164753116308	0.00133693625300644	4454954508.02627	4515838886.80683	112896.399817	13260.4009081643	1325.88303494793	47646.3051161629	83789.44861651	321057.930409997
2	24	12	0.000977250612522789	0.00136672599093475	0.00271301394614137	3752352015.5491	4178404908.63132	5539.74760785263	2328.05552043296	1627.53118323741	68196.1003245952	112175.373469548	373826.616878027
2	24	9	0.000747571373031614	0.00491375513856951	0.00370142515080938	1197674574.18035	3707568632.39976	65291.6844579404	14474.7436975426	3131.06913725593	12125.1497308501	27808.3567660969	151270.463039157
2	30	6	0.000632212453556483	0.00325769569006857	0.00236614178740196	1586052444.41962	2343338150.25569	12469.2259383217	1359.76855553166	134.203961669281	12337.8416414275	17727.9620821853	39804.9376652736
2	30	12	0.00059542340167308	0.00403451484054351	0.00398598103182964	1828756104.17812	3098495917.7695	23312.1511137729	5859.84564860152	1586.43478327433	10104.7095934103	20665.8767987515	110043.053559765
2	24	9	0.000679092584359994	0.0027978722648656	0.0032342334474594	2114809392.17158	3481820031.72809	15382.9690063636	4520.94768368855	1508.4554835058	14721.920402674	26339.0388145384	108806.134883743
2	24	6	0.000517294532621936	0.00575604406572771	0.00299397342196141	4960157900.90731	2417792817.78241	64656.3490991129	7591.31885488735	730.53056496578	15221.4957445514	26585.1267006243	91191.7446726278
2	24	12	0.000854640435859237	0.00143833486115102	0.00352602728723335	2502988883.67408	4547786498.6135	3970.63587752457	1806.61984570523	1498.36054312709	26973.9117674382	46758.3695098705	206547.46734562
2	24	12	0.000865277431140739	0.0028346124459143	0.00257545194312604	3390352646.50721	1901221842.78391	11217.7778934287	3794.44792940971	1804.61013701064	51138.5089008377	86051.7121694226	317688.368460266
2	36	9	0.00096664333525031	0.00305715147193785	0.0032230497467354	1819412970.94475	1213208882.81928	5467.68158067943	897.99387069332	133.179533146218	41157.5149338862	49937.9060503717	71080.6878686694
2	24	12	0.000628570383778942	0.00581109963425455	0.00113653508362796	3768289368.7831	2572810808.36288	189231.04930794	35633.6630481142	5996.05138715524	57037.7339597633	112757.832201658	624467.064086906
2	36	12	0.000689548781221689	0.00596468045779806	0.00100681031835181	2016721736.14654	3984892448.72501	189450.14257386	17580.5509921494	1466.42544573219	68932.1039639179	117968.139546431	431587.539439073
2	30	12	0.000759571932836494	0.00336921398818452	0.0015973028835434	4347613611.9869	1180778511.38947	14557.9973989692	3135.58294692395	682.712057563885	85430.1779981968	122643.367133447	260254.073975244
2	36	9	0.00067402465550297	0.00260929424841845	0.00124853738203902	4285646303.97872	2533919814.82032	14650.4380926174	2009.65002485171	251.234521463177	85139.5173799588	99903.4548808147	132736.764729974
2	36	6	0.000798384199462647	0.0036409078279795	0.00289450700431478	2668534145.29729	2746182429.13437	10933.5135352808	977.224786224328	97.1580125732919	36288.0037645251	39696.3754875005	47442.340016476
2	30	6	0.000620436665721026	0.00555397586425438	0.00337525842696062	1254096341.8071	1573487043.0838	20827.7468439676	1743.5855738111	139.901122531269	7025.6852898886	11117.2279149553	32818.4651932004
2	24	12	0.000762042103439534	0.00148676618051553	0.00205299588096952	4225803701.48209	4615791711.8295	6912.53091079343	2850.75102205017	1916.53880768315	53013.4677770632	89675.0873230979	344427.451754716
2	30	12	0.000841605639265637	0.00566669892061019	0.00365470820366934	2808501876.58971	3083330151.46877	64253.7121532037	12821.6401061315	2428.23755388912	41306.3553395379	76488.6615299923	329944.779754609
2	30	9	0.000542652480420003	0.00390502144766114	0.00160305996637502	4391813852.04561	1112720470.82283	17240.6217103899	2485.90793761658	316.265222203304	32477.5266479917	47071.9108137226	104044.689272874
2	30	12	0.000697183933206372	0.00564118301765283	0.00191164884193222	2791026717.78448	3652844276.38163	129004.511062259	21037.588192731	2958.37978008469	45403.2661189642	87222.0458399747	406903.746931409
2	30	12	0.000522742770496576	0.0019352744879412	0.00379939344115939	4128322863.72113	2361015746.07111	2899.05864417135	1036.75481953905	486.976990408597	13008.2563931227	22129.7166141104	85746.035024997
2	30	9	0.000519582552160257	0.00395329010386978	0.00250419686152141	3595775336.49279	3412246946.26897	35904.4090925238	5786.43228038547	802.013633373098	18139.7254912031	31928.1477002572	115510.906618041
2	24	6	0.000540351569904813	0.00186183238514731	0.00375707525911478	3722812626.40749	1713592422.31565	2675.18176738309	667.00786073842	164.1798823389	8262.35332869001	12206.146716525	29976.1792258737
2	36	6	0.000663946715329428	0.00504088104065214	0.0012709495893465	3869347640.97988	2024209267.52982	17889.985194299	1319.50202073542	128.598679169749	64904.5241782512	60121.5842590876	55240.904346349
2	30	6	0.00057636014628678	0.00548947429674676	0.00148198999244052	3617477068.20084	1205609977.46591	22987.7998840446	1766.12276040555	155.549925194477	31295.6820488778	37620.735236047	54630.1296999727
2	36	12	0.000804929092724721	0.00379399999698906	0.00108629907954511	2051873506.77684	3848441234.69981	61412.9052448045	8190.305643939	956.806524916878	94737.2450865985	146999.740072847	394688.596655714
2	36	9	0.000865003502566182	0.00338039541279321	0.00321592454699297	2952907755.88913	3938594975.12158	18566.359171771	2752.99371420156	362.488220210863	53843.5403499271	76840.9824081521	167342.364259214
2	24	12	0.000807575669420357	0.00243985576755265	0.00144647175955907	4016436120.06623	2015399274.99278	13837.8884837481	4331.32716235612	1814.94012333216	83032.0227596802	133371.378292624	406839.779096993
2	30	9	0.000637410162410785	0.00134197959674872	0.00378672308617454	4399820801.90262	4705526715.01336	2915.67941162274	909.498375368313	325.821142112013	21757.3213359434	33385.651524871	92826.2841613461
2	30	9	0.000620260941448745	0.00175886185215667	0.00128135599945342	3683602331.78949	4174486138.87168	10729.7144894779	2345.5026389829	497.024646221965	49466.3879342168	72061.3105830521	163677.211484251
2	30	9	0.000582901810396457	0.00541828378265147	0.00294555172570753	2779487957.15952	1877631946.49221	39268.9074014817	5385.57414544573	621.956090544705	16519.7643449885	28866.5752234474	103389.37754732
2	24	12	0.000864918155016461	0.00103885709382781	0.00207476278583321	4671327949.11325	1023099084.1895	2672.68629547677	930.208190675961	435.425938718115	53702.39058288	74388.4273395874	139191.900618891
2	36	12	0.000991599477286374	0.00368930150461689	0.0038203412658532	4590504295.61001	3908406173.99621	22350.5788774303	4604.31693762554	920.669043295222	109094.239365243	164839.780453563	413599.025429694
2	30	9	0.000733218505416539	0.00350029893059896	0.00364739036025441	2647121934.2409	1418318462.25405	8592.2376577528	1711.3054777643	318.523039062189	21905.4107435012	33597.6426178397	87913.506525209
2	24	6	0.000762873758345548	0.00379043719955452	0.00213171225723969	2273585188.55858	2460845049.15879	32099.0594411585	4541.59627695021	538.606542852461	27279.0181689349	40906.323616633	98417.5671346589
2	36	12	0.000813606325979339	0.00582174724936392	0.0025380990601803	4610854626.31179	1152856455.85833	29581.0781248598	4041.8131336903	498.528896844507	88522.2757185145	124821.532812262	256152.750591743
2	24	6	0.000773397395381741	0.0010890816750139	0.00190799386194688	1390452715.7789	2387997152.73472	2531.59085020358	637.027966263172	158.687794322385	14651.2197319187	19780.8019423817	37151.5908017932
2	36	6	0.000750450018062319	0.0035130983954283	0.00321576806683356	2798713292.16539	2774450357.72563	9641.21513540571	883.320456344517	88.2209817232047	29037.3895619246	33288.5921176295	43682.0657983107
2	24	12	0.000904166675268403	0.00137181765128861	0.0033960162126276	1051749312.9244	2522451486.47005	2020.47778814074	926.066437243911	781.244529158579	13945.4128058599	24186.6703999066	107157.631563852
2	24	6	0.000740202578637191	0.00341766831317238	0.00129456328664597	3725920686.22503	3582548813.75938	53215.6464967386	7025.28735260865	794.880494208437	63392.4884668588	87563.9576977886	170868.402086891
2	30	9	0.000792605466066526	0.00575370019491867	0.00248204768075217	1037741878.7155	3859215641.02052	105556.082472396	13014.3605476615	1336.6377936977	20339.2779099939	39082.6219731396	172458.729473249
2	24	12	0.000660119383558518	0.00327164666304849	0.00153838445717092	2054779532.12293	3596477777.39258	42908.9273903781	11999.2339636362	4109.89653553834	27648.2440289941	53800.7411839592	304287.192288733
2	30	12	0.00098253237933396	0.00389618344519972	0.00210314742459914	1772424544.34363	1816569098.99673	23358.4190429593	4977.58997621242	1057.66689638135	62440.832697326	100291.044561121	297099.982455892
2	24	12	0.000709547567347665	0.00388658106134784	0.00177751748631	3286965316.2968	3714401726.68944	63021.4771145271	16690.5279531632	5196.23421072265	45952.7804390615	87278.0976655816	456820.198662725
2	24	9	0.00069167591484752	0.00213641397703162	0.00209025280115961	1680062229.3617	1791130911.01654	6123.35471803311	1824.42304466389	627.09068519456	16419.7688585284	27017.7497868172	89092.2482199846
2	24	9	0.000517103001483806	0.00490322886340562	0.00260963543862604	2517206723.83272	4256695871.0533	100297.165392865	20027.94734628	3686.3673795415	12604.0239372899	31715.285505253	187687.038359997
2	30	12	0.000731607873074557	0.00503830379126925	0.00386213947475699	4846880090.0685	2735395900.59819	39825.8314247058	8688.17609441565	1894.78597803211	42712.0429120079	75938.5949328459	300953.930241902
2	30	12	0.000950544824253698	0.00487709425412218	0.00104085858033929	3076091119.89041	2849338470.91761	116438.640052485	17555.5829941825	2318.27912559907	193209.327345313	296501.668040376	758765.130992354
2	24	6	0.00091299435862771	0.00105541598052542	0.002418147771596	3552242787.04993	3708304222.5902	5302.85772630171	1257.88103816781	277.632471121538	39028.7524055805	48118.9571178219	70409.2672136436
2	30	9	0.000634186245123008	0.00424047260501149	0.00172693097341753	1101236791.58083	3554696260.32988	59745.9162806232	8042.55791542226	904.228344650081	15480.0196001997	28872.1300064343	118438.369134143
2	36	9	0.000608296268444774	0.00597784418717684	0.00364753209558534	4682598471.9668	4113299232.87186	66445.8181193441	6569.97187179944	582.480384055805	30118.7481582865	49440.8355043765	161339.11919912
2	30	9	0.000694374866393498	0.00545994381223606	0.00226719279424415	2543748570.40869	2159140684.51348	56371.6722506948	7058.27625374117	750.910898317068	31244.1798044	51751.8131467254	163828.461561322
2	30	12	0.000874660778963763	0.00441881439510898	0.00303388054815709	1914686219.03216	2257194720.90752	28459.9882478428	6250.26739537759	1379.22883666348	36063.4308882044	63121.157477716	240479.964066822
2	24	6	0.00075012791630979	0.0018226079440908	0.00241993660668296	2301045763.16744	3635883907.53306	7527.66874549498	1703.48083721506	362.929453576587	21132.0094290897	30657.0431565556	70515.7214999747
2	24	9	0.000853942171138036	0.00514459174512198	0.00284862141384865	1019580260.63747	1277784424.83932	32409.6999001419	6464.59120734468	1196.12438971059	15602.7343923198	28789.8463332463	115400.358592427
2	30	6	0.000645136279174585	0.00578814495558882	0.00320783036906615	1734528227.04498	4184179803.32676	61012.882957557	4866.87069651942	369.104909650127	12209.0459227216	20585.4658901493	72859.3738549142
2	36	9	0.000734327538328119	0.00492286269524892	0.00159888030563868	1984626202.47426	1403148150.75269	25441.5608172124	2312.73484885539	213.811426569592	43692.6334287859	58521.8907649682	108274.918498938
2	36	9	0.000841245555079159	0.0055613345797841	0.00154112979962479	3608047591.18295	4073749111.31113	95432.9582002383	7846.45846311919	676.710551401277	125643.977882985	171790.265084365	336866.901210879
2	30	6	0.000615117264311733	0.00247689533129743	0.0021688677293844	4812719633.81913	1706674080.45834	6471.20007325729	911.895107372926	113.527784880569	30661.8435661367	33788.8944507377	39750.9085865648
2	24	12	0.000815528936513455	0.00319640562452973	0.00211535918129146	1531751928.86749	1188253670.26239	10612.0843854323	3254.57739173698	1311.60969630022	24899.9483522703	43365.6263486939	180066.734918932
2	30	12	0.000518659422649279	0.00342683082784616	0.00131599523949854	3728176160.8343	2344278569.88278	30344.4815194945	6040.10288274182	1145.12076655066	33399.2350983908	58176.0922057785	216108.888133164
2	36	12	0.000904875778955222	0.00237755681623186	0.00135216528521315	3479064193.60929	4099179763.82553	19697.3811015911	3899.24135672106	740.466438464323	164710.672448272	222939.303407549	409031.217226705
2	24	9	0.000592424891187017	0.00276352772409544	0.00397320496708382	4081401046.92226	2350567874.96807	8760.10703933438	2719.60216136283	988.684742058544	14367.3668401825	24688.3766225501	93995.2431206476
2	30	6	0.000916882431108981	0.00240167594364533	0.00211731390976633	3747138295.05021	2394755284.65448	10514.0114677603	1539.21758601244	190.013318748475	71916.0024018805	67953.21310093	61363.9624592138
2	24	6	0.000515473847225754	0.00153728949294407	0.00131075110389754	1099044029.33143	2088040558.74031	4045.6596490574	857.753189774503	166.769266582922	6593.00790826919	10068.9250798277	26452.3241487144
2	24	12	0.000561041758670294	0.00174396946017943	0.00103431841542343	4584373985.49627	2359005022.20521	8449.19041378127	2881.22117675617	1389.97464616906	45944.8144529186	76336.8302184738	267457.097866039
2	36	9	0.000621078305215003	0.00254363321370587	0.00164186035261785	1119443361.00137	2372716852.12438	8746.92908495163	1232.74620796145	153.497712309508	15507.5473742126	23368.5906413196	59353.7780283144
2	30	9	0.000634132969495206	0.00110636582688917	0.00348616882690798	2399732050.10845	3963470254.36316	1643.635850577	538.696520207649	210.297921880483	12757.69423062	19751.8671353883	57235.5437216044
2	30	6	0.000930977498579525	0.00130020687451428	0.00356054709573485	1243531603.42708	2233222361.08506	1775.13668245109	364.274652722942	68.7110092507779	15117.6516367542	18091.7668564935	24909.2298087623
2	36	6	0.000932425992232786	0.00121678432770197	0.00186653297516232	3994671447.81194	2904548354.3438	4589.49708308362	586.695963452518	69.2431763259108	67159.0586198734	39035.2175355548	22379.576222897
2	24	12	0.000576873252890092	0.00447202646877642	0.00259463889019947	2443048112.39832	1038186740.78482	18558.0593708536	5047.81539047979	1647.40571273069	12786.5792924104	24570.1783549144	133437.33809771
2	36	12	0.000710367539320446	0.00364176039847496	0.00127419448725775	3847958618.7594	2103912895.0013	28165.7984286631	4184.56928618333	561.642338239243	97892.9012687239	138648.820833756	287723.345970109
2	36	9	0.000753780120538596	0.00535092516602342	0.00346371931378906	1755660334.22517	3720102573.48067	48017.8108538022	5050.50079473487	467.935586397506	22781.118634427	37588.8569974704	123597.410940708
2	36	6	0.000936088088546826	0.0053130544043781	0.00199064881397036	1986884085.53951	3040984958.94177	25309.9503432628	1773.80273534671	161.77565952429	63766.8158074625	68012.8477573625	78207.9652311639
2	30	9	0.00051487604621327	0.00216836104852446	0.00108663655859218	4252905454.58607	1589549476.13116	8254.20409763691	1541.8817201092	266.069505652933	37280.2112655424	51026.2313319803	96754.7385636918
2	30	12	0.000783808809328891	0.00177967254218727	0.00277185895308139	2839681061.97087	1058620652.31806	2281.91085248867	714.795769413249	276.107852595278	33269.3557702998	48824.0429047101	111257.388754222
2	36	9	0.000557772131925456	0.00319942323006151	0.00196582767847591	3898325301.33652	4592158948.86543	26029.0596285349	3300.87809962845	366.394182948077	33220.4499836013	50861.2996916044	134981.09484319
2	30	6	0.000877440649857169	0.00555767579389258	0.00227151206052808	4294680702.70779	1220592092.15641	22569.5450397892	2196.25615245879	224.325230547363	75455.7312635326	73080.8987351397	70455.3823754925
2	36	9	0.00069107046467273	0.00514499507949197	0.00335957356104823	3565542922.77902	2015203948.00422	24924.9887261587	2740.97662776836	274.450781546291	32894.7508047751	48550.5894089415	116569.663921422
2	30	12	0.000987389777325043	0.00390438719245804	0.00146265934723658	3350323501.443	2691238782.19466	48824.6346333659	9410.67888188046	1732.02232579444	164308.155614313	247110.390800736	598218.279772229
2	24	6	0.000735868050207016	0.00485548562302991	0.00105908609997823	1014414940.94388	2515729127.3382	85169.1456991003	8149.23184522457	682.160635899842	23576.4116208101	38171.8750633781	112672.018302047
2	30	12	0.000900399008176312	0.00595273008395833	0.00237416921905615	3842355056.72313	3494923649.56545	120690.70792181	20480.3525161326	3070.7072169259	98948.4211947244	171887.609821139	627982.957550891
2	36	6	0.00070538706674951	0.00179793009124942	0.00167127491712173	1025843352.10658	2899162107.97953	3699.94959022671	426.688273149598	51.3135277166723	16517.2119764834	18760.1725278625	23926.3106880982
2	30	9	0.000756173632984888	0.00129519801625835	0.00340504615678247	3650086029.70057	4988493547.40472	3537.42960256503	1067.1240284517	363.898982702118	31840.2610627455	47452.5589228266	119113.742424624
2	30	12	0.000882817028304212	0.00319053733864127	0.00184714845538663	3380390742.87655	2750392211.50935	23934.0292524812	5509.63639954707	1322.44951011948	95823.1962544135	149921.821402513	412358.212776118
2	24	6	0.000647263161077792	0.00167842808528977	0.00299717200867677	2706508514.07853	1727560092.8051	2871.94914006236	697.73698066616	165.739838244668	11937.5266786949	16784.4503076124	35486.4202899532
2	24	9	0.000742542787286364	0.00410879761042261	0.00208673223653411	2572701271.91868	1383473612.79152	25858.3152181102	5398.08417230146	1079.67644622972	31493.5725063299	52236.9666173351	164409.557691369
2	30	12	0.000794630910602825	0.00264803986561651	0.00174470540783374	4345645002.50774	4821660260.16166	26123.4576171728	6563.07065874989	1799.19597593791	97821.7685217772	158215.689799394	487002.097013251
2	24	12	0.000704892816295469	0.00370724777542395	0.00165817459819472	2228964756.97339	1756456921.30181	28134.3439002505	7499.16698530409	2365.70160705928	31246.4035631785	56785.4870091502	262542.96105532
2	24	6	0.000950920256950021	0.0052818991363744	0.00167268626531609	1054265347.90496	2734715431.76069	87120.432115668	9116.00638527134	819.016911867753	32729.2826028668	51530.3290163536	140572.009905431
2	36	6	0.000671397205542716	0.00354826384594668	0.00237785766019832	4562109795.64201	4677715943.15944	18722.7469073079	1546.78129203772	144.417761067566	46469.0312344221	53918.0904936901	72759.4825154977
2	36	12	0.000973234365046417	0.00414685485092056	0.00292502216342569	1046348332.08922	4602999767.94149	40531.5388316513	7042.31160130202	1095.07503414834	35791.2596466073	62388.1100917278	229806.785992808
2	36	9	0.000596644081165771	0.00150098231115258	0.00337156044356186	4880788187.52513	4683666700.4892	3143.0567141411	749.463732665399	177.025047144752	26535.2071546425	37889.8396531666	84066.1453855688
2	30	9	0.000888560267283702	0.00185921867033423	0.00233125161446956	1769341429.6288	2664098881.09079	5497.04805241861	1344.64579867373	334.004956662069	37030.0752606439	53113.6325447712	116062.995138008
2	24	9	0.000704565427894736	0.00129878738431651	0.00240564737567739	3491759051.95275	3293430477.46736	3962.72799741402	1406.04474027716	643.617845170907	27411.6154673667	43106.159743928	126350.6791617
2	36	6	0.000926667311447894	0.00200070412750894	0.0014222346076739	1720595520.37398	1372051685.5909	4163.58501339467	501.413386508235	61.3551321877293	47928.6758941355	29124.4924837238	17328.9310609233
2	24	12	0.000787131979239901	0.00331081013066879	0.00199063587269616	1038905702.57126	2001491990.02491	19804.3869344154	5896.35160886849	2251.38482791248	17892.7509977262	33773.334566035	180381.296410383
2	36	9	0.00089496201147287	0.00496683540642344	0.00232930106287072	3644871727.21973	4426694630.92358	65003.8260980561	6545.01535879331	626.954729264373	102081.066607728	143316.817226056	299943.737560044
2	24	12	0.000730417719331464	0.00587951292950776	0.00271717168926383	2517317859.59385	4584692501.06011	165259.896520536	39219.7720232636	9971.61067928916	29883.6666624959	72046.5106484078	566845.855198879
2	30	6	0.000897425104887374	0.0019993218648232	0.00382979147348193	2717788618.4431	2395495177.67918	4263.00383119222	761.537137318063	117.518751755209	29054.1223349466	33549.911974449	42872.7853034404
2	36	6	0.000699822491574099	0.00164565010179396	0.00151452718804222	1984085274.27139	1200587240.00214	2227.41307588247	288.022889635425	39.5716871118988	24835.842284383	17881.7627598626	12046.5669333445
2	30	12	0.000968985301821618	0.00133473313539331	0.00270005091136715	2519094800.21941	3445014331.12697	3811.90653192292	1316.06947933996	594.341743527818	57777.9589039608	87985.5477603171	227010.314411951
2	30	9	0.000940064245321973	0.0054377723467743	0.00220048670360112	1931964152.70499	3865582650.98288	102272.5270611	12726.6235338306	1348.37350672297	60124.4189260167	98706.8270679665	305500.64644775
2	30	12	0.00058431622427218	0.00234350129372643	0.00183941947581367	3423538972.16972	4749176738.15372	16499.7631902753	4525.86409511142	1409.77334624094	32064.8472751295	55919.6302026812	220259.180678341
2	24	12	0.00057497035330415	0.00451749878104169	0.00311989541196821	3076033448.64535	2395803586.11198	37086.1649556057	10552.6498969706	3721.00682227548	14625.8307157766	30794.1088829388	206480.883686604
2	30	12	0.000951319752555174	0.00271856335008802	0.00290359351884654	2040161559.13878	3400352621.10048	12717.0658316743	3619.32132493884	1198.81384583831	48694.8229888924	80825.9637708477	275303.970818419
2	24	6	0.000642973755862409	0.00433674215175563	0.00350923123415301	3638543037.46447	4758528828.43685	57352.535186541	8574.5604113495	1045.33540836091	18611.6020805052	32497.170066769	109539.500221755
2	36	9	0.000908654307232871	0.00426857453176087	0.00203257174768087	4471285693.91479	2414349633.31385	30507.4375246542	3565.6693056908	397.782618773123	135171.533184858	157692.02280638	208092.873463912
2	30	9	0.000514242805264572	0.00166720028187759	0.00349155941226267	3951223807.35375	3265883351.72875	2985.56327090385	873.283817410394	279.210537603771	12161.0144493877	19325.678202549	59628.1853528243
2	36	12	0.000827004542292568	0.00502758444158306	0.00326166390463879	2342545256.18962	4927264813.00371	66081.2191048148	10443.4907191951	1436.92431093644	44511.1786858299	78505.5402044943	296693.324477202
2	24	12	0.000737402433119313	0.00186801762148001	0.00162268216539405	4564345589.6131	2004405633.98624	6994.28316081671	2485.12804453727	1285.01864667408	61949.0513433006	99507.9107329543	303245.868725779
2	36	9	0.000504844984809334	0.00414884693582906	0.00101867772016573	4110486987.31996	2672832011.3067	42470.347477006	3624.34218475764	313.115859722362	47782.0528166401	67818.6364060783	147241.168761566
2	24	12	0.000981731862492894	0.00461035698667273	0.00321244130699871	3558549582.57824	1154367695.37177	20193.9419896907	5688.20855281313	1988.32476979573	62985.8635971199	105022.231606936	365127.598621827
2	36	9	0.00066373810332399	0.00464498370039064	0.00201529983812752	2637906341.35211	2440095001.80973	33168.1839338114	3261.37770786825	301.207002452494	36055.0427581392	53246.595990479	128551.667626135
2	24	12	0.000555846548691377	0.00590948632594518	0.00113086037356279	1164075680.15325	4718861328.87941	360342.799831931	67098.2770535719	10994.7237431702	17684.4096043102	62107.961048227	707716.763128238
2	24	9	0.000651639277147277	0.00264886910394778	0.0020522374617529	4522227026.41603	2431145651.70939	14939.1370757344	3961.61119833117	1144.08056901934	36900.7151344873	59802.9193389529	183656.509762679
2	36	6	0.000934814834166995	0.00189151944912513	0.00179273311559077	2685398685.6452	1685141454.6986	4602.67170240678	572.339370739076	69.0534105313275	57618.7897701029	34387.3123642429	20152.6245593315
2	24	12	0.000870592206892367	0.00563198913338285	0.00317073560471789	1594174168.30564	3122764574.76824	87548.9794804016	22185.8407418727	6365.50762910768	25849.0790160111	56216.5995227349	385520.027819979
2	30	9	0.000615272684362449	0.00593773462776851	0.00395201238515409	4848361029.34534	4843575077.42181	101162.601862017	14374.7150254874	1711.69252414942	27443.0111353357	51416.2904381845	210941.68653761
2	24	6	0.000753407882505126	0.00344741167062655	0.00350684633266729	2363828266.54303	1012896305.10524	7726.19309639858	1373.6304341075	213.702667414884	15352.057924162	21597.2870251835	44632.3081464616
2	24	9	0.000971811765262675	0.00380996243602581	0.00253421975102415	4977932699.4067	3432698233.77013	46900.5035626803	10813.4467883508	2528.75573006031	106401.076463992	167896.450101379	466382.29539466
2	30	6	0.00089490786771446	0.00174495107758758	0.00363387204186416	3855708242.46135	2524011306.58038	4418.97100542014	798.409862557273	121.522975486669	38602.0379295665	40863.4235903236	43652.3199975424
2	30	6	0.000866408775014225	0.00501894162355126	0.00324508892927825	1830762006.93848	3656962438.76356	40966.9951313683	3692.51283722666	316.634540677176	27171.1667073777	39621.5643289302	92833.3692962619
2	30	9	0.00087864375518256	0.002167709819822	0.0037500467704451	4664779219.5826	3452281793.35427	7673.09950879408	1936.93639225161	502.95573337423	57835.8176887298	82536.4699507432	178049.28611033
2	36	9	0.000699954709571997	0.00589549378802959	0.00349654032409933	4070812589.25737	3145992408.48229	51164.3986504549	5092.98663005153	463.54540385669	39117.9869231666	60611.738101242	167707.8635125
2	24	6	0.000709045783385884	0.00473768589229279	0.00158151504081332	1165517642.21514	2546531053.33626	65630.7958485068	7136.43445592804	648.60206515734	16860.4448392532	28502.4757886085	91926.2568160794
2	36	12	0.000851668152163428	0.00536116343273428	0.00149656599298406	4106513630.2751	3536220312.46566	104972.738722518	12371.509402047	1300.84954765578	159842.014223154	240332.779371774	591409.264505619
2	30	12	0.000658526439069504	0.00283450321663314	0.00359579960902126	4153102048.37085	1707484059.19508	6060.77798982202	1781.75730139376	620.518102757516	26367.8879369641	43571.5796460343	146930.274370186
2	24	9	0.000962875307649504	0.00473513537735344	0.0013820113195003	2844309529.04665	1490229691.41475	59040.2077706448	10210.2786174751	1578.05860742724	104424.78533869	154236.45077057	348855.688584697
2	36	12	0.000623694129936091	0.00503101876907796	0.00342785291343481	2793479878.40946	1535033375.96499	19969.3789460686	3218.80900589423	457.090854803586	20654.388479613	34981.4457054153	119670.344639103
2	24	12	0.000877143518192974	0.00556620276721823	0.00296270537419709	3678988124.42156	3997825195.90243	115973.000845349	29035.1236414472	8160.61814857942	59775.7967754999	117510.400178361	659616.714874479
2	24	6	0.000998114527883752	0.00285265537682795	0.00328886041432084	4205109566.52848	4331483244.32374	23026.4453349594	4478.0617699993	776.607905955051	64656.0138854767	88494.8557661429	170521.829174229
2	24	12	0.000990172678999308	0.00313432832730104	0.00132273628732608	3855376874.22885	4439831481.05705	58090.683863801	15887.4687182832	5275.45128454374	170006.286454997	283057.971397437	975197.499140937
2	24	9	0.000661716253754858	0.00277856259542483	0.00278982796595539	3500806754.98897	3509897444.73152	17673.2356112429	4996.71103565167	1578.11888320802	24383.3663799837	42108.120281797	157660.323968095
2	36	9	0.000646134712210664	0.00224328114424468	0.00145017473573708	4067419846.57203	1529511421.7296	6404.3886580345	1016.19017340775	143.467988277886	57963.406920047	63905.8908292103	74376.1462808477
2	24	6	0.0009839334639973	0.00464416603082058	0.00170439298292603	4307859760.64811	3185825260.89412	82007.0928739436	10104.9041456239	1099.07940697507	124621.493900046	158197.725761151	251282.607902584
2	30	12	0.000710117213322069	0.00488562273300511	0.00366508609158155	3670615912.06955	1708951314.841	24074.310579042	5268.6472829641	1156.46554298954	30589.7454785172	53492.6001558451	203193.465982033
2	30	12	0.000990433860447971	0.00332688165811686	0.00128153776756606	3728046528.03449	4304205667.18385	57226.8366327789	11635.9632405288	2315.96371982947	211001.643477737	319471.531196644	790240.08038864
2	36	12	0.000769060603196304	0.00266541477006665	0.00328298093659827	1829661393.50195	3074142256.24599	7789.14221950932	1857.93669813501	453.101341613882	25548.7861803846	41731.1305772322	134135.900083287
2	36	9	0.000845312665722672	0.00258100920490364	0.00382412105912664	3352031469.05473	3184273633.07712	7351.32458111234	1376.08946453547	235.939142641706	45511.1584390506	62128.0665859049	119644.195441997
2	24	9	0.000791237611950459	0.00265592991232565	0.0015768086623378	2156365807.25167	2209130901.20383	17076.2836730352	4211.8320432008	1090.8299764801	40456.4468304756	64719.1043767534	188863.066165895
2	36	9	0.000600695594557772	0.00185404746899823	0.00259752810854918	1753822717.97692	1615469817.40549	2101.33557394575	425.553294765212	82.8978911321464	12826.7928181597	18110.0888691866	38505.7897148411
2	24	6	0.000719418011569388	0.00478747499228059	0.00274178407673145	4657210305.89967	4288531636.27857	80362.9156155994	10457.2218262646	1123.39770523458	38652.7730037618	61804.6131957273	173363.635860216
2	30	12	0.000556493333255072	0.00217954218370214	0.00266349517480095	3732138079.92092	4192147028.95376	8811.90174410414	2773.44759829153	1063.70513175787	21116.2399571522	36847.8875568358	150322.849510213
2	24	9	0.000886356191259519	0.00355348891100053	0.00178297256712703	1989102459.4662	4172012374.48193	59051.4911788743	12792.2875616279	2694.31277962888	51248.9354922498	89158.9361388963	318472.349121564
2	24	6	0.000798246210835552	0.00495693431428787	0.00383500242624842	4097232221.66424	3563871861.09754	57369.601125399	8159.14595898782	958.55060842107	33051.2194132763	52574.7206983617	145863.89587933
2	30	9	0.000923326445099448	0.00592387243342539	0.0022029307630882	1532287817.11421	1347464151.29095	44493.0375960547	5303.22290453002	553.006699236118	42340.9256479722	64463.020180795	163323.217606252
2	24	9	0.000920513081766535	0.00518670907060709	0.00395441857706413	4700185444.18288	2918474316.43597	58706.471669833	12873.9343827435	2766.68595063154	60021.9100885227	102727.717582028	353346.288596003
2	24	9	0.000649714138115474	0.00472950108783271	0.00299903379153829	3749871293.24321	2066887180.348	40145.700069126	8555.99720325655	1752.42478932343	23789.0546253333	43223.0823950404	169490.421876551
2	24	6	0.000754281431804189	0.00332286826734809	0.00157161048225224	1996115449.18188	3749536386.92116	43815.3348335089	6090.29830619008	705.897249904778	31936.0651081168	48792.8534993521	122856.920690944
2	30	9	0.000659305308288599	0.0054844454601695	0.00267822372686443	1423947767.87266	1331631594.97822	30892.2167960782	4066.76523620108	451.201839817604	13283.5192643813	22959.8789535488	80437.7396534168
2	24	6	0.000925014233910723	0.0028800755278752	0.00155876262466948	1292879152.46503	4719831510.50539	39453.4873002959	6023.76397592906	773.295571079051	37786.6245315374	56846.2449584018	138300.755858756
2	30	12	0.000647912028492514	0.00303523868163872	0.00233576422078728	3039061457.04217	2068872501.39733	12068.0138663124	3056.19967971977	844.802134864557	29170.1608099002	49313.3106405157	174413.088830139
2	36	9	0.000771551013019341	0.0033073158339371	0.00243197816391001	1178137535.40186	4861380066.77064	25079.5446086961	3324.89727331831	378.892806745265	22575.8636740554	36200.5945472351	108973.149259995
2	24	12	0.000536552129006087	0.00498853766502527	0.0019462057185838	1739595466.03337	2833692572.70598	86916.9154261662	20601.3949946592	5223.44171461074	12155.7862149167	31850.7109993045	275280.537523723
2	24	12	0.00090426212446061	0.00351581242113036	0.00150848482600171	1239524424.62368	1412070086.64543	21697.0025612439	5796.42243672913	1840.76742647492	38347.3473900015	66688.3884949559	267063.625020982
2	30	9	0.000566002683794653	0.00452222822113472	0.00320376840348659	4463322841.7392	4957096689.60158	60498.3216862632	9662.36955080964	1320.30831968247	23649.006608396	42953.3909356889	165044.740647397
2	30	6	0.000855086276599824	0.00372697654665923	0.00256032917336784	3734719615.91946	4899313107.30512	35153.6944321833	3770.58247853323	378.954811338685	61814.1149536859	79344.8318855812	132555.257076372
2	24	12	0.000843602841057997	0.00251470535685368	0.00125195925025073	3056170756.21438	2928787003.9356	22653.9406049193	6819.64236051802	2672.14183230812	87298.0552661456	145053.703418177	502168.63341974
2	24	12	0.00065303901611347	0.00516906573443249	0.00327217192686635	4396368026.58881	3388571862.09369	73053.5687422737	19565.5580365888	6203.6526737172	28505.0900706197	59429.2737826095	383929.592663052
2	24	9	0.000531164504453941	0.00455455088269403	0.00225713349929264	4945290394.23794	4941900468.86981	108656.712229663	21712.009596224	4010.33227823125	26049.1019566034	54392.7349527063	266106.041311223
2	36	9	0.000874316777856812	0.00330876610090537	0.00141153572975997	1403708571.29247	4125540668.00068	33062.0691961341	3715.99928783007	384.252251539326	60507.3893044169	85479.3115448314	181460.307550992
2	36	9	0.000887144845847822	0.00340593505419409	0.00304870039224917	2767278983.3158	2444357620.37089	12975.2719564652	1917.55383205036	254.824833221276	54800.5304314346	72966.2552592415	131281.457462544
2	24	6	0.000543273642701194	0.00565838937017391	0.00265666489443709	3532424229.85291	4110135874.09164	112995.307093093	12855.179309113	1190.87314409828	15511.5942303137	29831.7633518152	123262.092378449
2	30	9	0.000875810123085222	0.00373407673983979	0.00328467168416037	3199561811.96221	1908384943.89055	15516.3752866733	2892.03050307509	495.325715310695	48114.1160783526	70354.0101213592	160135.127117126
2	24	9	0.000781600060069466	0.00397621156489562	0.00276877305608346	2488434814.18903	4090902444.80784	52974.9975094029	12218.6948247326	2822.57813310464	30715.230841336	56694.2821885771	232796.099155801
2	30	12	0.000953680888309915	0.00331442094348138	0.00141180438351989	2539711663.54376	4751276666.51372	54747.5443371903	11402.5451451302	2334.87480766656	123415.22718194	200929.556078811	618832.915854106
2	24	6	0.000929437258350726	0.00536701587451148	0.00154104853612867	1126207190.78711	2227629622.31024	77151.2678124729	7870.14875853514	702.33736031708	34518.0317003641	52449.9198347287	131052.912822166
2	24	12	0.000763620777649506	0.00273664448218723	0.00214454967917605	3122251859.53747	3599865036.67704	20558.6520246824	6862.48712062293	3179.0461966853	42583.5045546286	75824.7666367163	349746.78432666
2	36	12	0.000791741635973479	0.00472301208412849	0.00372215412083802	3820143101.55027	2811373317.14108	29337.1553588003	5094.50316572904	800.046062606094	51050.7143253473	83203.61067794	257604.379773169
2	24	6	0.000915831931489256	0.00394706487686876	0.0020376352033148	1374537674.07843	1544399374.22373	23605.4465155923	3266.40919708661	385.212912555459	28356.7429067768	39802.3216190622	80973.7888950747
2	36	6	0.000602965874419715	0.00226673613403108	0.0016219749807961	2841081875.74658	3494522550.0336	7391.17480630089	740.220271169704	78.3072063962162	29322.8510942979	31990.6687233556	37857.0186037491
2	30	9	0.000655971527301032	0.00217213520137975	0.00249196845313053	4950062527.39185	4761457349.85841	11582.8833834289	2715.60653049296	631.794692292559	42484.0717883682	65154.0533740192	173383.049357803
2	30	6	0.000695390126495903	0.00388766255802278	0.00313681402957932	3539711302.43263	3161187071.32466	21355.3746617426	2308.99620256623	228.268624439173	26844.630926382	36970.5491230738	74054.3131696886
2	24	9	0.000992146327358409	0.00383609779522735	0.00149164702319249	1205545451.39947	3794797603.38251	76309.8508501373	14975.8681733762	2712.51973373459	52188.1400175246	91564.8634310549	328881.014360421
2	30	6	0.000600053596659886	0.00449536784581813	0.00308015860834687	2412959846.59549	1325798259.15429	12307.707276623	1191.51340484342	110.958847910988	12131.5549799857	16903.9086228518	35076.4893385624
2	24	6	0.000566179135457143	0.0037695521585567	0.00216008681689605	2176214726.3179	4277972000.81195	52033.4302542849	7251.35075220986	817.303121242265	12715.972356916	22930.7610811424	82040.6214477024
2	24	6	0.000879994076077596	0.00180025856466382	0.00200513285125142	3569267780.0749	2222922635.57982	8458.9972686873	1747.15796678389	318.636654714535	49889.0622668634	58872.6949874005	77730.6644257557
2	24	6	0.000625829563412588	0.00472151304792364	0.00394084360390713	4287013603.64872	4279943729.76775	58479.4048255639	8584.57577163429	1025.3668388828	18059.4015040728	31663.8628173407	107557.878990445
2	24	12	0.000946819748103422	0.0026439580504349	0.00258301561159562	3383735916.57726	4266759887.45767	19936.5759663306	7027.38064611674	3570.53640464601	69595.884306101	120355.88361857	501892.30974103
2	24	9	0.000769652401836615	0.00518003760917951	0.00191265985019652	3325221569.58281	1974414650.42327	71986.9708113475	12728.0464930857	1984.78202827087	50648.0853751603	86335.7208493722	286808.521072374
2	24	12	0.000907472214332026	0.00284572581023579	0.00310647665503906	3281746341.2854	1679379006.31144	8812.67315594409	3094.7409841987	1566.80793384561	46802.2983424365	78447.9551035211	285972.308419522
2	24	6	0.000624423680421994	0.00167954264107781	0.00378201108081146	2871251940.78639	1299575796.51891	1919.13138890654	486.245792096301	123.558942365664	8827.92070279003	12432.9762076626	26483.7174813389
2	30	6	0.000959747047073855	0.00527891099361207	0.0031516046204975	2644698614.78806	3210726393.79113	41695.2805458992	3784.19149795502	342.879248813007	51378.338863788	67206.5750078963	118288.610570561
2	36	6	0.000877105045300121	0.0048475036560401	0.00143524593041379	1605183918.21073	1567643669.16385	13070.8065718504	1014.85404355057	101.903408827976	53787.2239063262	48081.3401042348	42067.5418822371
2	24	9	0.000824010897763706	0.00184374495911813	0.00178096208754361	4318756803.83648	3157208047.01573	11212.7187761444	3284.15555153462	1107.53414652573	71489.9939120334	106436.605119235	254664.228141545
2	24	12	0.000653534490494481	0.00456136631721296	0.00213909448790713	1514391563.02603	1130109411.50277	25221.5699289249	6440.76801647995	1876.91904485734	14062.8751438474	27461.6852500902	152374.232740179
2	36	12	0.000714434576673076	0.00365501570675551	0.00136607562323156	1963081391.22423	3267786543.85365	39261.959027472	5777.60972702141	741.994623098017	52148.6131543487	84404.1398415098	255177.811469013
2	36	12	0.000550236811242064	0.00339702454034974	0.00372931757521865	3808519268.68326	3562890361.61697	14854.1908404337	3180.90416777754	659.571421994446	18705.9660954157	32530.7266707929	121535.228833112
2	24	9	0.000519505169435988	0.00219557939765184	0.00160294440884404	2731320312.64823	1098151387.4817	5109.26899656396	1399.82561653914	425.243537688627	14326.7822474321	23091.1463000486	70115.3512506594
2	30	6	0.000621731328631287	0.00391072035095045	0.00259327167240239	3353507458.51256	2503950463.61922	19170.9997865108	1936.96095795537	183.911313022158	22013.3327586529	30205.5557083889	60029.3330047262
2	24	9	0.000574662192484947	0.00287294435804607	0.00308634752283977	4861323444.02938	4904602539.64131	24154.4147136277	6912.43425309919	2215.76974979224	21535.513377731	38719.4951844476	160228.951010052
2	24	9	0.000677804231950153	0.00188424819803692	0.00356824662383597	2188918209.6977	3231281054.20763	5044.43133596936	1799.27952855577	815.660245314901	12564.3757823689	21226.0718136213	80753.3195237331
2	30	9	0.000713317761487394	0.0032853094493132	0.00237895779060053	2036838144.67302	1229182453.10569	9049.1244943996	1648.44080261715	274.19746596158	23291.9388203833	34758.0529815657	83680.859567768
2	24	6	0.000744915181892073	0.00184077137762428	0.00281820298691506	2172897343.15077	2293254529.29493	4652.48761218084	1079.57086033486	239.102923555149	16114.2222822018	22882.0667857354	49614.1452650353
2	24	12	0.000524377475054883	0.00100819245707113	0.00230991941435827	1863384956.54973	3432725051.70802	1538.31168837223	733.659837538689	686.729748514581	7551.12335682666	13376.3279864969	66607.0545394165
2	30	9	0.000970906804457913	0.00259659348542564	0.00354804209403465	1197855523.42936	4953662957.60304	13184.30881457	3107.25717648946	720.89403504896	25592.9742791387	41730.2817033789	132722.07961373
2	30	12	0.000632243405084411	0.00390111088637101	0.00299940442050013	1261149838.72858	3696445196.92682	32484.874026032	7653.68964246974	1872.57613742326	11253.8691443782	23736.9685883773	130550.44992171
2	36	9	0.000870722545074548	0.00140880215030831	0.00181598247089865	2564132134.21355	1979871411.22384	3874.78037956906	736.685275954219	123.235816249795	62481.0449280007	63942.7048187541	64689.9500485697
2	36	12	0.000777033685197783	0.00348345920376229	0.00281340120790887	1659398995.80854	4795597464.3434	27300.9025804741	5256.49391931267	939.334042885242	30038.2269362145	52100.5843174525	191070.265451584
2	30	9	0.000788911459684733	0.00361907661507726	0.0010310968521792	4778761638.25435	2480682725.07495	47345.6589732407	6520.99149989682	812.172936596137	155627.051048942	196178.409094882	303383.826853677
2	36	12	0.000958444289525173	0.00413347415557035	0.00264111427224225	3981689395.4454	3605851011.82395	36853.0885294956	6320.78703796617	991.887423912176	123824.485161011	185698.461038719	452926.277409192
2	36	6	0.000849421993573607	0.00536975319134882	0.00213935503610178	1045492867.19651	1581732431.65205	12827.7222898446	857.527877063495	77.3522981871182	24197.3207722848	27922.7953255173	37623.9000344589
2	24	12	0.00076219175901024	0.00477044921964147	0.00253381966671537	3945304377.33788	2224860536.18857	48987.1871563307	12779.4706489058	3877.05315395647	46299.8939360353	85209.1300862231	406890.429611021
2	36	9	0.000985730871821143	0.00490428784410178	0.00256391204326196	3921400293.80788	3771519723.23278	52192.3882861455	5644.82378719647	581.375033973725	128337.12678997	169347.28244259	299565.291691943
2	30	9	0.000501221703420729	0.00253851070194286	0.00290350491501141	4783736460.85027	2998308780.83285	8909.7608688071	2006.80026163178	437.792734939785	17016.4648613821	27601.6487679339	85808.574738388
2	36	12	0.000916914793396903	0.00243037468022514	0.00277918682494967	3787085003.43301	1010787381.80672	4534.5801871466	1009.11980161907	221.097795144062	81106.5272235936	96424.1462724447	129609.136655062
2	24	6	0.000637792321016726	0.00131974484068035	0.0016787168304218	3882374947.42621	2085389887.01736	4185.62945321114	942.07020094077	196.3228905932	25051.5447192552	31425.8979146613	48071.6307205937
2	30	9	0.000711010013553391	0.00385900646984431	0.0037150373126806	1750832761.93457	3088657107.53802	22010.449366869	4115.05130738249	689.769345750797	15217.4626589228	26452.8220508631	94054.8732563412
2	30	12	0.000738077247494121	0.00486638777643121	0.0030079420486637	4546131453.1591	3203083633.40258	52642.1120076285	10876.3494584293	2179.8332577531	52457.6524328152	93038.7766350521	363771.089716424
2	36	12	0.000667164576985665	0.00441667538068357	0.00258545848386195	4217002379.9184	1893222438.19387	22656.9028990539	3662.27526915738	529.45113285327	46930.8425795463	73755.2643062244	205497.467882706
2	24	12	0.000627763903702882	0.00581555018364442	0.00317530462479893	2361830429.01366	1634190548.62769	49983.4986218648	12452.1184336719	3463.45680886337	14312.6685676784	31194.8503039023	213802.708319378
2	24	6	0.000683357475220459	0.005149767408549	0.00231207021379376	2846683200.75378	2943593368.68141	72706.0503636531	8491.44698638456	822.714104326249	24619.5428646048	40484.2486007397	121690.393408482
2	30	6	0.000599421740228495	0.0017424799156606	0.00162585035625614	1908527151.81594	4111609921.65315	6788.35127365674	1023.21956664614	134.881571398129	17189.4310149067	23281.1055519623	44676.339923881
2	36	12	0.000904278537201307	0.00103426327319864	0.00140773883916114	4388028331.55169	2934176518.66724	5789.59011719634	1314.08837055894	289.025574754345	149790.950783041	160362.053668305	177262.368314642
2	36	6	0.000572558169192417	0.00319744407138364	0.00292805255674597	2791205459.79179	1159553351.66718	3608.73738012982	351.006851416421	41.6717000345226	13708.876953641	14973.7930877499	17823.4545277766
2	36	6	0.000963827858151283	0.00177511734429219	0.00304837278735545	2573181389.96227	1754312237.45398	3080.66994982707	422.637740808799	53.701686340635	39216.2486264206	28257.0078747614	18923.8505543916
2	36	6	0.000651838441035549	0.00310016947279831	0.00350324397782297	1815158167.57254	4536926239.77612	10682.5125811648	984.380916595901	90.6008051660944	12650.5031441307	17765.725914292	38652.9866164356
2	36	6	0.000704686324342753	0.00559668256127731	0.00284977637256212	1236063412.63416	3890308152.33751	29480.7100584889	1794.95045732154	131.135122125152	13931.7754900762	20499.1172974532	52189.6703280966
2	30	12	0.000832247238816094	0.0020478598999208	0.00205777019032649	2580763726.25087	3663370876.2349	9267.36965558184	2762.6248263028	985.560894180327	55692.9708686431	89654.8926653324	277151.365430458
2	24	9	0.000701571185085241	0.00582495069109367	0.00130158435215429	4921303917.81605	2007939336.51635	132875.645138921	19499.5656877053	2392.57271165437	80992.3746719504	133717.555009337	408413.408336187
2	36	6	0.000763815498977456	0.00230351044242994	0.00213791376452279	1854855146.70522	4849551743.10704	8832.19932531189	922.323030261743	96.8913453542009	30481.0789898782	35672.5956678847	48653.5369038826
2	24	6	0.000836633810436482	0.00558606592926159	0.00279781837501401	2814523094.2977	4359096165.00162	114576.889350541	13489.503597792	1313.25133041476	37198.158769066	61684.5775610647	188895.996740943
2	24	12	0.000865484293819095	0.00379347939720556	0.00122754460132502	2961804680.201	4981648534.01489	110341.945719859	26795.7110936845	7144.19381717339	102990.225476289	187135.925152458	845986.205960988
2	30	9	0.000987228393372014	0.00250065275968097	0.00267949190049043	1624818613.26545	2798786847.70982	9775.77326092952	2158.49320245038	463.594623820475	42534.645485798	62713.9092752211	147646.979233466
2	24	6	0.000569586879889282	0.00533443158363529	0.00130409451776678	2772949802.33574	3079205980.5372	112866.319181257	10801.6089318016	895.675214510125	25023.7755968504	42052.8793193953	136164.54338172
2	30	9	0.000903397609685884	0.00404170521871122	0.00342476782703379	1387411043.90369	2383911076.27297	21070.0779730724	3736.51500408921	590.124027909873	24556.6635858033	40075.6349424617	122694.026420225
2	24	12	0.000578040464573727	0.00268314971362944	0.00160870127752652	1234308665.60907	4915539177.67552	32333.3211332633	10193.6820988108	4275.8735479778	12203.5143029147	26330.4447299286	191772.58526929
2	30	9	0.000559896069385507	0.00521829748923209	0.0032896452094568	2271146294.18358	1902347850.54415	33000.6525728419	4817.62175194503	593.114210047216	11282.6652933708	20529.750090254	79560.674369505
2	24	12	0.000744225289525795	0.00559548796610353	0.00146911772671206	4901879662.84877	1794022165.01633	98211.591907579	20326.9841817438	4065.50406987541	87094.9028099262	153112.877558386	610141.525226122
2	24	6	0.000527000620146348	0.00480482288296509	0.00298905140689502	4326402970.76829	4438299581.68464	77080.1476614077	10168.2264679798	1081.21321997685	15092.9851540265	27999.6347041006	105699.601436538
2	30	6	0.000666977121972506	0.00377140757465028	0.00201360472970737	2527347717.80406	1871403997.75024	15708.527662786	1552.15808739317	150.425333661592	25253.9307657434	32100.5666409043	52596.7135891354
2	24	9	0.000875564442173251	0.00480210780299165	0.00142776569248729	4453002139.55044	4801247555.62932	182119.239125376	30894.8043085549	4555.28687931463	131803.524752212	221334.481379252	706755.284726472
2	36	9	0.000622408482459612	0.00578400242672308	0.00391836156433544	3625562581.8133	2535591044.03833	36359.9547158658	3798.13020245688	353.795651357293	22588.5758735009	36161.9932806543	109427.728821868
2	24	12	0.000997452444027098	0.00466911596249314	0.00312413586020386	2245568735.57335	4549914757.3688	77714.2810942671	21713.2805539998	7426.17962069509	51153.4193570155	99245.7475250854	557318.530062024
2	30	6	0.000845512058235136	0.00254760474963973	0.00277822304643092	3156899382.94522	4289686013.06289	13085.5919270521	1880.70843090222	236.462317552649	44145.7061816552	54989.3099711324	84729.9658307716
2	30	6	0.000539824383654646	0.00101715006082336	0.00254293083900088	1788914990.49208	3139781915.49095	1163.18070183324	263.519195971862	59.3873287791792	6919.81622011834	9471.7925293083	18965.9355975694
2	30	9	0.000915850889675565	0.00545205883646304	0.0036905581678954	4169593582.68776	2404755829.36348	44834.4785271787	6753.17317946366	888.287021347715	66716.4186515945	101612.06373755	257100.880319324
2	24	9	0.00081245353986695	0.00149487018964329	0.00316492708890046	1806430747.67294	2548566979.83335	3101.30784149432	1127.15347368989	535.535715829075	17482.4892475776	28125.6001086344	90041.2266218413
2	24	9	0.000936338311379878	0.00246937705377399	0.00366240161279237	3873755844.38304	1819753384.96993	7562.35482567156	2294.17290936869	816.383693043174	46514.6845228691	70529.8282654162	179190.654773429
2	24	12	0.000875655576144861	0.00118556865188568	0.0018113667836617	4556749951.76368	2343016643.3202	4577.3162004599	1732.30406555714	979.30523225055	77816.3041399018	118137.561219775	287845.85743201
2	36	12	0.000828456078542535	0.00426697959038625	0.00389884532665834	2256199163.37219	3037834557.34471	22940.7479330031	4311.72908916241	748.688474409573	34202.5137714007	57467.9615588965	194282.637373734
2	30	12	0.000922190980232048	0.00334880952900519	0.00236213414117341	1155070384.59082	1811909501.30423	13676.1858641857	3285.0696591233	836.98577552503	31369.5425062324	52742.5788111553	181919.984845974
2	36	9	0.000817588237490558	0.00549382609975075	0.00135821894822959	1090247764.93114	3818871097.86432	90117.6045434507	6832.54419904658	527.233843983603	43345.2245266718	67529.803539439	194166.439107226
2	30	6	0.000919487410120465	0.00282632558171739	0.00128751774122933	2297013225.55975	2765876951.9102	18986.311578578	2229.2267185131	244.303058559777	80664.8458179884	80334.3679644934	79883.6221499663
2	36	6	0.000994793496113484	0.00154116962149258	0.00221103268258936	4003445368.67806	4338353440.96756	6994.09759726956	944.320919434822	110.178415059733	90064.2089651912	62708.6148134346	40789.3782382075
2	30	6	0.000942434467559934	0.00187685277163062	0.00343482729300643	2760988134.08066	1703894081.07934	3793.3659228646	657.446779928765	95.8196913020822	33441.608963025	33671.4779776581	33052.4348137608
2	30	9	0.000625148115105962	0.0038368089822887	0.00214086469053761	4332192253.91119	4028537464.07945	45319.280057251	7111.19114610687	964.764842901904	40750.96020285	66778.9720189231	205132.807182299
2	36	12	0.00094325977111472	0.00346635998680465	0.0012122472759448	3960214739.53882	2851070629.9138	38066.2736456797	5930.99369771863	849.289843156685	233798.714740194	297895.432552976	470921.523696123
2	24	12	0.000970877291428226	0.00290545111191222	0.00126398196353556	2867215418.02698	1239432673.81218	16176.1237042912	4478.2410553206	1525.02081349484	112174.877656701	168200.92070133	403125.445997318
2	24	12	0.000999685361789874	0.00143327855213042	0.00359763169198284	1474253806.79626	4646031944.18761	3893.55223825844	1781.9547271066	1498.65922186366	25161.8254918908	43755.6373531672	196877.958847251
2	24	6	0.000629423794692233	0.00515722435795625	0.00255128108810943	2118928609.42299	2332960264.71064	53822.8710311541	6447.7212851258	632.294503278621	13655.2084239088	23661.8639474408	79655.5391526247
2	24	12	0.000571750369537355	0.00466358184548832	0.00383383655322687	1328725677.88402	2127944623.9715	29805.2114378245	8822.9913134429	3325.62340477938	6033.41716532984	15087.7940093244	130943.609928283
2	24	9	0.000664336991520174	0.00516194138671225	0.00380082774280621	2443333976.93156	2836665539.18953	56100.4056032735	12168.4701308524	2549.02230977895	15170.8198709951	31476.4739150558	153307.258143306
2	30	12	0.0005449136095783	0.00291333610235284	0.0035802011429987	3750688990.48269	3246379805.73024	11272.3397213571	3303.29322045927	1134.32173839114	15576.5644762796	28143.1871608771	123669.477365713
2	24	12	0.000974075078419794	0.00520023319752357	0.00218516122241682	4964410094.99478	3756539187.23711	120347.157590268	28812.834946794	7495.91554980629	134999.128389709	239811.135412986	1007896.59935418
2	30	6	0.000548061017892437	0.00345755057230202	0.00379557680360324	1004818054.67518	3834513515.40858	16217.7277907749	1940.06667031632	191.957139200808	3936.5967031501	6930.18058932763	25135.2424279284
2	30	12	0.000813989192813636	0.00472355041382975	0.00210906418421009	1219412471.19581	1844040484.9183	37681.4233995741	7106.27854305528	1237.33380809717	27256.0302283816	49195.3405609322	199091.84351943
2	24	9	0.000966412580947803	0.00492080097919078	0.00118044343767078	2902725658.2272	3481397310.71125	164169.111618242	26016.0950855184	3526.19673658736	135309.650210247	218717.254552977	630993.193533782
2	30	9	0.000790654410626782	0.00438281638004237	0.0038700479559362	2181745913.64692	1445053112.74478	14554.2117387418	2556.6451274035	401.573829313826	22107.184912683	34957.6549036458	98498.219177165
2	24	9	0.000789758583423879	0.00597033952412563	0.00163018128474773	3281401353.69659	2087116515.25179	123522.12287056	19048.7021565539	2467.71972985727	63535.3281011371	109021.269148608	367524.269791916
2	24	12	0.000847805776036479	0.00338212991033758	0.00242421945958508	4886754170.15962	3638181026.9663	33669.3802983974	10387.0178508215	4227.36709243341	78061.3525455269	136198.50416641	570586.005876491
2	30	12	0.000618234271517191	0.00348849979903651	0.0019092444224344	2807000839.40169	1554907481.36886	15612.5875976239	3442.36468470458	767.150166384783	28512.360581689	48154.0165811868	166223.651869754
2	36	12	0.000656162789157737	0.00276564865170644	0.00251022048464159	4816728788.684	1460382063.87687	6082.69258272318	1309.30072816012	279.559001480555	48120.8522911129	68630.7370710927	145585.845187461
2	30	6	0.000569564752915812	0.00181653648588043	0.00356312890184934	4398212668.33552	3260534512.55738	3589.41812570455	668.290703851448	111.409547660551	14841.7753932494	19941.0976564549	37610.0611213636
[truncated: 51 more rows]
