# Supplementary material for: Harnessing interpretable machine learning for holistic inverse design of origami
Source: Sci Rep. 2022 Nov 11;12:19277. doi: 10.1038/s41598-022-23875-6 (PMC9652322; doi:10.1038/s41598-022-23875-6)
Supplement: Supplementary file 2 — Supplementary Information 2. [file 41598_2022_23875_MOESM2_ESM.zip › MetamaterialSheet_GridSearch.py]

from sklearn import model_selection
from sklearn.ensemble import RandomForestClassifier
from sklearn.ensemble import GradientBoostingClassifier
from sklearn.neighbors import KNeighborsClassifier
from sklearn.preprocessing import OneHotEncoder
from DecisionTree import TreeMethod
from joblib import Parallel, delayed
import numpy as np


# load the gripper performance data set
data1 = np.loadtxt('data1_MiuraSheet.txt',delimiter=',')
data2 = np.loadtxt('data1_TMPSheet.txt',delimiter=',')

fileTemp= open("data1_FeatureName.txt", "r")
tempfeatureName=fileTemp.readline()
tempfeatureName=tempfeatureName.split()
tempfeatureName=tempfeatureName[1:6]

# Separate the data and the label
dataFeature1 = (data1[:2000,1:6])
dataPerformance1 = (data1[:2000,6:12])
dataFeature2 = (data2[:2000,1:6])
dataPerformance2 = (data2[:2000,6:12])
dataFeature = np.concatenate((dataFeature1, dataFeature2), axis=0)
dataPerformance = np.concatenate((dataPerformance1, dataPerformance2), axis=0)

# Set up the feature database
# First we create the data matrix before using the OneHotEncoder
tempX = dataFeature
tempX[:,2]=tempX[:,2]*1000
tempX[:,3]=tempX[:,3]*1000
tempX[:,4]=tempX[:,4]*1000

categoryX=tempX[:,:2]
otherX=tempX[:,2:5]
categoryFeatureName=tempfeatureName[:2]
otherFeatureName=tempfeatureName[2:5]

# use the OneHotEncoder to transform the system
encoder = OneHotEncoder(sparse=False)
encodeX = encoder.fit_transform(categoryX)
encodeFeatureName=encoder.get_feature_names()

# Reconstruct the feature database
totalX=np.concatenate((encodeX,otherX),axis=1)
featureName=np.concatenate((encodeFeatureName,otherFeatureName),axis=0)

# we need another feature to determine the type of pattern
patternType=np.concatenate((np.zeros((2000,1)),np.ones((2000,1))),axis=0)
totalX=np.concatenate((patternType,totalX),axis=1)
featureName=np.concatenate((['pattern'],featureName),axis=0)

# Set up the label for the data base
totalY_target1=dataPerformance[:,1]<15000
totalY_target2=dataPerformance[:,5]<150000
totalY_target3=(dataPerformance[:,2]>700)*(dataPerformance[:,2]<1600)
totalY=totalY_target1*totalY_target2*totalY_target3
print('data number that meets target', sum(totalY))


# Number of different random partition of hold out testing
NumberOfRealization = 5

Acc=np.zeros((NumberOfRealization,7,5))
Precision=np.zeros((NumberOfRealization,7,5))
Score=np.zeros((NumberOfRealization,7,5))

for q in range(NumberOfRealization):

    # Randomly split the data into testing and training sets
    X_train, X_test, Y_train, Y_test = model_selection.train_test_split(
        totalX,totalY, test_size = 0.4, random_state=q+10)
    
    runs = [TreeMethod(i, j) for i in range(7) for j in range(5)]
    
    with Parallel(n_jobs=8, verbose=8) as parallel:
        delayed_funcs = [delayed(lambda x:x.runParellel( X_train, Y_train, featureName, X_test, Y_test))(run) for run in runs]
        results = parallel(delayed_funcs)
        
    for i in range (5*7):
        tempV=results[i]
        Acc[q,tempV[0],tempV[1]]=tempV[2]
        Precision[q,tempV[0],tempV[1]]=tempV[3]
        Score[q,tempV[0],tempV[1]]=tempV[4]


meanAcc=np.mean(Acc,axis=0)
meanPrecision=np.mean(Precision,axis=0)
meanScore=np.mean(Score,axis=0)

print('Random Forest')
print('the accuracy is: ')
print(meanAcc)
print('the precision is: ')
print(meanPrecision) 
print('the F-score is: ')
print(meanScore) 


# # with the sklearn
# skRF=RandomForestClassifier(n_estimators=100,min_samples_leaf=2,
#                             min_samples_split=4,criterion="entropy",
#                             class_weight='balanced')
# skBoost=GradientBoostingClassifier(n_estimators=200,criterion='friedman_mse'
#                                     ,min_samples_leaf=4,min_samples_split=8)
# skKNN=KNeighborsClassifier()

# preRF=np.zeros(5)
# preBoost=np.zeros(5)
# preKnn=np.zeros(5)

# for q in range(5):

#     # Randomly split the data into testing and training sets
#     X_train, X_test, Y_train, Y_test = model_selection.train_test_split(
#         totalX,totalY, test_size = 0.4, random_state=q)    

#     # Use the trandom forest to predict the results of the testing set
#     skRF.fit(X_train, Y_train)
#     skBoost.fit(X_train, Y_train)
#     skKNN.fit(X_train, Y_train)
    
#     sk_Y_pred=skRF.predict(X_test)
#     skB_Y_pred=skBoost.predict(X_test)
#     skKNN_Y_pred=skKNN.predict(X_test)

#     # calculate the accruacy of other method
#     # accuray of RF from SK learn
#     accuratePredict = sum(sk_Y_pred==Y_test)     
#     accurateClass2 = sum((sk_Y_pred==Y_test) * (sk_Y_pred==1))
#     preRF[q] = accurateClass2 / sum(sk_Y_pred==1)
    
#     # accuray of boosting from SK learn
#     accuratePredict = sum(skB_Y_pred==Y_test)    
#     accurateClass2 = sum((skB_Y_pred==Y_test) * (skB_Y_pred==1))
#     preBoost[q] = accurateClass2 / sum(skB_Y_pred==1)


#     # accuray of knn from SK learn
#     accuratePredict = sum(skKNN_Y_pred==Y_test)   
#     accurateClass2 = sum((skKNN_Y_pred==Y_test) * (skKNN_Y_pred==1))
#     preKnn[q] = accurateClass2 / sum(skKNN_Y_pred==1)


# print('sklearn random forest')
# print('the precision is: ')
# print(np.mean(preRF), '\n')

# print('sklearn Boosting')
# print('the precision is: ') 
# print(np.mean(preBoost), '\n')

# print('sklearn KNN')
# print('the precision is: ')
# print(np.mean(preKnn), '\n')
