# Supplementary material for: Harnessing interpretable machine learning for holistic inverse design of origami
Source: Sci Rep. 2022 Nov 11;12:19277. doi: 10.1038/s41598-022-23875-6 (PMC9652322; doi:10.1038/s41598-022-23875-6)
Supplement: Supplementary file 2 — Supplementary Information 2. [file 41598_2022_23875_MOESM2_ESM.zip › README.md]

# Compute origami design rules using decision tree method

This repo shows the code for computing the origami design rules using a decision tree based method. 
This repo is associated with the following reference:

## Reference

Yi Zhu and Evgueni T. Filipov, 2022, Harnessing interpretable machine learning for origami feature design and pattern selection, (submitted) (https://arxiv.org/abs/2204.07235)
